# Supplementary material for: TFAP2A orchestrates gene regulatory networks and tubular architecture in kidney outer medullary collecting ducts
Source: JCI Insight. 2025 Aug 28;10(19):e192361. doi: 10.1172/jci.insight.192361 (PMC12513497; doi:10.1172/jci.insight.192361)
Supplement: Supplemental table 1 [file jciinsight-10-192361-s067.xlsx]

## Sheet: Tabelle1
	p_val	avg_log2FC	pct.1	pct.2	p_val_adj	DAR	gene	gene_id	distance
chr6-117956550-117957522	0	3.90135	0.245	0.02	0	chr6-117956550-117957522	Fxyd4	ENSMUSG00000004988	19214
chr15-99578506-99579459	0	3.73587	0.312	0.029	0	chr15-99578506-99579459	Aqp2	ENSMUSG00000023013	0
chr16-90097947-90098906	1.8843e-303	3.22549	0.303	0.037	3.03029e-298	chr16-90097947-90098906	Tiam1	ENSMUSG00000002489	117866
chr2-103436298-103437196	7.67337e-268	3.54039	0.23	0.023	1.23402e-262	chr2-103436298-103437196	Elf5	ENSMUSG00000027186	0
chr9-21346559-21347487	1.04632e-255	3.80993	0.197	0.017	1.68268e-250	chr9-21346559-21347487	Slc44a2	ENSMUSG00000057193	0
chr17-14513076-14514017	1.83914e-255	4.02603	0.19	0.013	2.95767e-250	chr17-14513076-14514017	Smoc2	ENSMUSG00000023886	108285
chr10-21405702-21406660	3.73378e-253	3.29935	0.244	0.028	6.00459e-248	chr10-21405702-21406660	Aldh8a1	ENSMUSG00000037542	9116
chr5-137129090-137130025	1.46233e-248	2.78625	0.289	0.048	2.35169e-243	chr5-137129090-137130025	Muc3	ENSMUSG00000037390	4898
chr5-100096676-100097592	6.23163e-242	3.96221	0.18	0.013	1.00216e-236	chr5-100096676-100097592	Tmem150c	ENSMUSG00000050640	0
chr3-127861045-127861978	1.04848e-235	3.52174	0.215	0.021	1.68615e-230	chr3-127861045-127861978	5730508B09Rik	ENSMUSG00000050549	7709
chr4-41063204-41064667	6.37121e-231	2.94348	0.233	0.037	1.02461e-225	chr4-41063204-41064667	Aqp7	ENSMUSG00000028427	15064
chr11-102845966-102846938	1.8934e-226	3.63176	0.181	0.017	3.04493e-221	chr11-102845966-102846938	Eftud2	ENSMUSG00000020929	0
chr18-29755338-29756278	3.61088e-226	4.46723	0.153	0.008	5.80695e-221	chr18-29755338-29756278	Pik3c3	ENSMUSG00000033628	516468
chr1-153091751-153092685	1.10625e-223	2.65674	0.273	0.052	1.77904e-218	chr1-153091751-153092685	Nmnat2	ENSMUSG00000042751	0
chr3-132744227-132745198	4.0839e-222	3.56117	0.189	0.018	6.56764e-217	chr3-132744227-132745198	Tbck	ENSMUSG00000028030	0
chr11-63230275-63231127	5.29163e-218	4.43806	0.146	0.008	8.50989e-213	chr11-63230275-63231127	B430319H21Rik	ENSMUSG00000085532	41820
chr14-114960001-114960873	2.15699e-217	4.20427	0.158	0.01	3.46883e-212	chr14-114960001-114960873	Mir17hg	ENSMUSG00000089726	82005
chr6-88116165-88117097	8.40491e-214	3.4024	0.19	0.021	1.35166e-208	chr6-88116165-88117097	Rpn1	ENSMUSG00000030062	10860
chr3-51590356-51591297	3.25175e-212	3.85625	0.167	0.013	5.2294e-207	chr3-51590356-51591297	5031434O11Rik	ENSMUSG00000097885	23238
chr8-61132303-61133248	4.28595e-212	3.62483	0.184	0.016	6.89258e-207	chr8-61132303-61133248	Nek1	ENSMUSG00000031644	956
chr7-74918445-74919394	6.68395e-212	4.0479	0.157	0.011	1.0749e-206	chr7-74918445-74919394	Sv2b	ENSMUSG00000053025	195502
chr4-41087625-41088524	1.14607e-210	3.59272	0.174	0.017	1.84308e-205	chr4-41087625-41088524	Aqp3	ENSMUSG00000028435	4197
chr11-33077765-33078719	1.1407e-209	2.89616	0.243	0.035	1.83444e-204	chr11-33077765-33078719	Gm12114	ENSMUSG00000087318	0
chr4-139531898-139532844	2.45363e-209	3.41467	0.181	0.02	3.94588e-204	chr4-139531898-139532844	Iffo2	ENSMUSG00000041025	0
chr2-103413150-103414003	3.51417e-209	4.55313	0.133	0.007	5.65141e-204	chr2-103413150-103414003	Elf5	ENSMUSG00000027186	0
chr8-11127518-11128473	8.89755e-209	3.51353	0.184	0.018	1.43089e-203	chr8-11127518-11128473	Col4a1	ENSMUSG00000031502	69949
chr8-65097622-65098558	1.86296e-208	3.2766	0.202	0.023	2.99598e-203	chr8-65097622-65098558	BC030870	ENSMUSG00000074300	0
chr2-103411468-103412398	1.768e-203	3.74666	0.157	0.014	2.84326e-198	chr2-103411468-103412398	Elf5	ENSMUSG00000027186	0
chr2-127625353-127626281	3.68845e-201	2.50944	0.282	0.054	5.9317e-196	chr2-127625353-127626281	Mal	ENSMUSG00000027375	6944
chr18-15450253-15451097	4.63225e-200	4.8065	0.121	0.005	7.4495e-195	chr18-15450253-15451097	Chst9	ENSMUSG00000047161	826
chr15-26340416-26341317	2.21169e-198	3.84657	0.154	0.013	3.5568e-193	chr15-26340416-26341317	March11	ENSMUSG00000022269	0
chr17-25945362-25946332	6.43239e-197	2.28925	0.31	0.072	1.03444e-191	chr17-25945362-25946332	Gm26694	ENSMUSG00000097518	0
chr7-56419225-56420159	7.82375e-197	3.2383	0.205	0.023	1.2582e-191	chr7-56419225-56420159	Oca2	ENSMUSG00000030450	0
chr4-5285845-5286739	1.33978e-195	4.14976	0.143	0.009	2.15461e-190	chr4-5285845-5286739	Gm11782	ENSMUSG00000087099	258498
chr13-67281154-67282117	3.1433e-195	4.34535	0.135	0.008	5.055e-190	chr13-67281154-67282117	Zfp457	ENSMUSG00000055341	10332
chr5-9627048-9627929	8.97612e-194	3.52233	0.182	0.017	1.44352e-188	chr5-9627048-9627929	Grm3	ENSMUSG00000003974	0
chr14-69003721-69004663	2.95218e-192	4.02571	0.143	0.01	4.74764e-187	chr14-69003721-69004663	Stc1	ENSMUSG00000014813	24625
chr5-105154055-105154984	9.20274e-188	4.89196	0.116	0.004	1.47997e-182	chr5-105154055-105154984	Gbp4	ENSMUSG00000079363	14468
chr12-119390012-119390947	7.34246e-187	3.40891	0.182	0.018	1.1808e-181	chr12-119390012-119390947	Macc1	ENSMUSG00000041886	52462
chr9-107714249-107715195	9.17251e-186	2.46913	0.249	0.053	1.4751e-180	chr9-107714249-107715195	Sema3f	ENSMUSG00000034684	3773
chr5-119670231-119671191	3.57097e-184	2.04852	0.309	0.092	5.74276e-179	chr5-119670231-119671191	Tbx3	ENSMUSG00000018604	0
chr7-30522672-30523516	3.9628e-184	3.32443	0.161	0.02	6.3729e-179	chr7-30522672-30523516	Arhgap33	ENSMUSG00000036882	0
chr14-59862091-59863018	3.70705e-183	4.09157	0.133	0.009	5.9616e-178	chr14-59862091-59863018	Atp8a2	ENSMUSG00000021983	0
chr15-27665188-27666143	2.94415e-182	3.80749	0.144	0.011	4.73472e-177	chr15-27665188-27666143	Fam105a	ENSMUSG00000056069	0
chr16-5661711-5662595	4.66434e-181	3.45379	0.165	0.017	7.5011e-176	chr16-5661711-5662595	n-R5s30	ENSMUSG00000084573	337553
chr3-53687498-53688384	5.90319e-180	3.12299	0.189	0.024	9.49339e-175	chr3-53687498-53688384	Frem2	ENSMUSG00000037016	30142
chr2-94729593-94730457	1.25597e-179	4.05238	0.141	0.009	2.01982e-174	chr2-94729593-94730457	Gm13793	ENSMUSG00000087069	0
chr19-41051882-41052849	1.50791e-179	3.27371	0.169	0.02	2.425e-174	chr19-41051882-41052849	Dntt	ENSMUSG00000025014	0
chr15-99573380-99574308	1.19708e-178	3.99585	0.127	0.009	1.92513e-173	chr15-99573380-99574308	Aqp2	ENSMUSG00000023013	4747
chr5-148443517-148444446	4.45284e-178	3.46186	0.157	0.016	7.16097e-173	chr5-148443517-148444446	Slc7a1	ENSMUSG00000041313	43612
chr4-110268522-110269525	2.29813e-176	4.89793	0.105	0.004	3.6958e-171	chr4-110268522-110269525	Elavl4	ENSMUSG00000028546	0
chr15-99498538-99499451	3.91951e-176	2.33463	0.273	0.059	6.30328e-171	chr15-99498538-99499451	Faim2	ENSMUSG00000023011	0
chr5-122770556-122771448	4.92228e-176	2.48327	0.248	0.05	7.91591e-171	chr5-122770556-122771448	Camkk2	ENSMUSG00000029471	0
chr2-78787924-78788844	2.30258e-174	3.70982	0.147	0.012	3.70297e-169	chr2-78787924-78788844	Ube2e3	ENSMUSG00000027011	79279
chr13-18457304-18458269	3.26269e-174	2.95084	0.201	0.029	5.247e-169	chr13-18457304-18458269	Pou6f2	ENSMUSG00000009734	75262
chr14-58175490-58176418	7.35322e-174	2.57704	0.222	0.043	1.18253e-168	chr14-58175490-58176418	Fgf9	ENSMUSG00000021974	63152
chr5-148361128-148362049	3.96584e-173	3.13988	0.176	0.022	6.37778e-168	chr5-148361128-148362049	Slc7a1	ENSMUSG00000041313	0
chr2-57229461-57230393	8.5804e-172	3.20966	0.171	0.021	1.37988e-166	chr2-57229461-57230393	A930012O16Rik	ENSMUSG00000054181	5833
chr2-105421715-105422571	1.14612e-171	3.52214	0.151	0.015	1.84317e-166	chr2-105421715-105422571	Rcn1	ENSMUSG00000005973	22395
chr6-89373585-89374555	2.03965e-171	3.50882	0.143	0.015	3.28013e-166	chr6-89373585-89374555	Chchd6	ENSMUSG00000030086	8590
chr15-85533963-85534905	3.89544e-170	2.60486	0.219	0.042	6.26458e-165	chr15-85533963-85534905	Wnt7b	ENSMUSG00000022382	533
chr1-178668601-178669480	1.36938e-167	3.33054	0.154	0.017	2.20221e-162	chr1-178668601-178669480	Kif26b	ENSMUSG00000026494	0
chr19-15946496-15947387	6.01028e-167	2.57315	0.22	0.041	9.66561e-162	chr19-15946496-15947387	Psat1	ENSMUSG00000024640	0
chr9-65154409-65155371	2.06506e-166	3.05087	0.167	0.023	3.32099e-161	chr9-65154409-65155371	Igdcc3	ENSMUSG00000032394	0
chr11-35735228-35736254	7.95128e-166	3.65842	0.132	0.012	1.27871e-160	chr11-35735228-35736254	Slit3	ENSMUSG00000056427	26720
chr7-142436973-142437913	8.81698e-166	2.88965	0.188	0.028	1.41793e-160	chr7-142436973-142437913	Syt8	ENSMUSG00000031098	0
chr4-152909834-152910754	5.37214e-165	3.69047	0.134	0.011	8.63936e-160	chr4-152909834-152910754	Gm833	ENSMUSG00000073699	209318
chr6-134802417-134803332	7.37317e-165	2.57335	0.217	0.042	1.18574e-159	chr6-134802417-134803332	Dusp16	ENSMUSG00000030203	9791
chr17-45203559-45204491	9.41271e-165	3.54317	0.141	0.013	1.51373e-159	chr17-45203559-45204491	Supt3	ENSMUSG00000038954	84268
chr15-94537458-94538324	4.59314e-164	4.0767	0.113	0.008	7.3866e-159	chr15-94537458-94538324	Pus7l	ENSMUSG00000033356	0
chr6-112870973-112871818	7.54836e-164	2.57976	0.225	0.042	1.21391e-158	chr6-112870973-112871818	Srgap3	ENSMUSG00000030257	0
chr19-40995640-40996582	1.59347e-163	2.6412	0.204	0.037	2.56258e-158	chr19-40995640-40996582	Blnk	ENSMUSG00000061132	1104
chr3-152075661-152076523	2.99891e-163	3.18311	0.166	0.021	4.82279e-158	chr3-152075661-152076523	Gipc2	ENSMUSG00000039131	17009
chr18-34286174-34287102	1.37593e-162	3.4779	0.14	0.014	2.21275e-157	chr18-34286174-34287102	Apc	ENSMUSG00000005871	0
chr11-45464989-45465833	9.18158e-162	4.63346	0.102	0.005	1.47656e-156	chr11-45464989-45465833	Gm12162	ENSMUSG00000085476	0
chr19-4670467-4671357	1.17397e-161	3.84221	0.119	0.009	1.88796e-156	chr19-4670467-4671357	Gm960	ENSMUSG00000071691	0
chr18-46184354-46185289	1.25066e-161	3.52558	0.142	0.014	2.01129e-156	chr18-46184354-46185289	Trim36	ENSMUSG00000033949	0
chr5-39715816-39716762	9.26586e-161	3.4479	0.148	0.015	1.49012e-155	chr5-39715816-39716762	Hs3st1	ENSMUSG00000051022	0
chr9-101369165-101370123	4.96248e-160	3.39757	0.142	0.015	7.98056e-155	chr9-101369165-101370123	Gm28979	ENSMUSG00000101941	21147
chr6-72492675-72493560	1.94674e-159	2.94386	0.173	0.026	3.13071e-154	chr6-72492675-72493560	Sh2d6	ENSMUSG00000052631	20083
chr12-7749590-7750450	6.27931e-159	3.55585	0.142	0.013	1.00983e-153	chr12-7749590-7750450	Apob	ENSMUSG00000020609	227197
chr7-73657113-73658023	7.90959e-159	3.28737	0.15	0.017	1.272e-153	chr7-73657113-73658023	A830073O21Rik	ENSMUSG00000091890	80869
chr8-27176969-27177866	1.59532e-158	2.23874	0.261	0.064	2.56556e-153	chr8-27176969-27177866	Rab11fip1	ENSMUSG00000031488	2322
chr9-60920245-60921115	1.6565e-158	3.95103	0.114	0.008	2.66395e-153	chr9-60920245-60921115	Uaca	ENSMUSG00000034485	39874
chr13-83730587-83731545	6.49376e-158	2.0101	0.314	0.091	1.04431e-152	chr13-83730587-83731545	C130071C03Rik	ENSMUSG00000050334	0
chr13-97875838-97876782	6.29347e-157	2.68272	0.188	0.035	1.0121e-151	chr13-97875838-97876782	Arhgef28	ENSMUSG00000021662	21812
chr3-88561729-88562626	6.65175e-156	2.7763	0.176	0.03	1.06972e-150	chr3-88561729-88562626	Ubqln4	ENSMUSG00000008604	0
chr16-32798529-32799330	1.82477e-155	3.93195	0.115	0.009	2.93456e-150	chr16-32798529-32799330	Muc20	ENSMUSG00000035638	1093
chr6-29947743-29948582	2.89414e-155	3.39571	0.142	0.015	4.65429e-150	chr6-29947743-29948582	Strip2	ENSMUSG00000039629	0
chr6-24902836-24903753	6.77958e-155	3.50166	0.13	0.013	1.09028e-149	chr6-24902836-24903753	Hyal5	ENSMUSG00000029678	11030
chr3-89233344-89234272	7.73108e-155	2.63155	0.193	0.036	1.2433e-149	chr3-89233344-89234272	Trim46	ENSMUSG00000042766	0
chr9-86449399-86450346	5.91308e-154	2.61404	0.187	0.037	9.5093e-149	chr9-86449399-86450346	Ube2cbp	ENSMUSG00000032415	0
chr1-90449338-90450269	7.62673e-154	3.3511	0.138	0.015	1.22652e-148	chr1-90449338-90450269	Gm28722	ENSMUSG00000101997	3124
chr3-141965987-141966977	1.16751e-153	3.62766	0.131	0.012	1.87756e-148	chr3-141965987-141966977	Bmpr1b	ENSMUSG00000052430	0
chr16-31459732-31460666	2.37689e-153	2.11024	0.272	0.072	3.82246e-148	chr16-31459732-31460666	Bdh1	ENSMUSG00000046598	830
chr17-49796586-49797539	8.28836e-152	3.76118	0.121	0.01	1.33292e-146	chr17-49796586-49797539	Kif6	ENSMUSG00000023999	0
chr1-153632235-153633171	1.12277e-151	3.96688	0.11	0.008	1.80561e-146	chr1-153632235-153633171	Rgs8	ENSMUSG00000042671	19853
chr11-63299506-63300482	2.77974e-151	3.27249	0.136	0.016	4.47032e-146	chr11-63299506-63300482	B430319H21Rik	ENSMUSG00000085532	111051
chr6-100795553-100796479	1.23019e-150	3.09448	0.157	0.021	1.97837e-145	chr6-100795553-100796479	Gxylt2	ENSMUSG00000030074	0
chr16-11086716-11087667	1.76358e-150	2.65607	0.174	0.033	2.83615e-145	chr16-11086716-11087667	Txndc11	ENSMUSG00000022498	0
chr2-110806494-110807400	2.39459e-150	3.40704	0.145	0.015	3.85093e-145	chr2-110806494-110807400	Ano3	ENSMUSG00000074968	0
chr15-79879011-79879822	1.50724e-149	2.63684	0.198	0.034	2.42391e-144	chr15-79879011-79879822	Apobec3	ENSMUSG00000009585	11836
chr9-101710419-101711373	2.54472e-149	4.68543	0.092	0.004	4.09237e-144	chr9-101710419-101711373	Gm29521	ENSMUSG00000100807	58998
chr5-122760641-122761540	5.83917e-149	2.75672	0.172	0.028	9.39043e-144	chr5-122760641-122761540	Camkk2	ENSMUSG00000029471	0
chr17-47452639-47453558	7.81245e-149	2.71235	0.189	0.032	1.25638e-143	chr17-47452639-47453558	AI661453	ENSMUSG00000034382	0
chr10-106181579-106182518	3.57039e-147	3.53153	0.129	0.013	5.74184e-142	chr10-106181579-106182518	C230021G24Rik	ENSMUSG00000097869	284420
chr5-92219685-92220962	2.13594e-146	2.53611	0.175	0.036	3.43498e-141	chr5-92219685-92220962	U90926	ENSMUSG00000029409	4276
chr7-49256007-49256898	6.22295e-146	3.02114	0.156	0.022	1.00076e-140	chr7-49256007-49256898	Nav2	ENSMUSG00000052512	0
chr14-59959510-59960323	1.30534e-145	3.34267	0.132	0.015	2.09922e-140	chr14-59959510-59960323	Atp8a2	ENSMUSG00000021983	0
chr6-91020490-91021420	1.78515e-145	3.13585	0.145	0.019	2.87084e-140	chr6-91020490-91021420	Nup210	ENSMUSG00000030091	0
chr5-137464951-137466187	2.57703e-145	3.52	0.121	0.012	4.14432e-140	chr5-137464951-137466187	Zan	ENSMUSG00000079173	0
chr8-105526828-105527727	4.63553e-145	2.38154	0.216	0.047	7.45476e-140	chr8-105526828-105527727	Atp6v0d1	ENSMUSG00000013160	0
chr1-95720205-95721055	4.7522e-145	3.83664	0.115	0.009	7.64239e-140	chr1-95720205-95721055	4930598F16Rik	ENSMUSG00000100777	3686
chr14-99010202-99011169	4.85902e-145	2.94961	0.168	0.024	7.81418e-140	chr14-99010202-99011169	Mzt1	ENSMUSG00000033186	23374
chr6-72665370-72666285	5.48182e-145	3.4685	0.127	0.013	8.81576e-140	chr6-72665370-72666285	Tcf7l1	ENSMUSG00000055799	0
chr5-91352326-91353271	5.49437e-145	4.2133	0.104	0.006	8.83594e-140	chr5-91352326-91353271	Btc	ENSMUSG00000082361	3989
chr5-139429525-139430472	9.90702e-145	2.45903	0.208	0.042	1.59323e-139	chr5-139429525-139430472	3110082I17Rik	ENSMUSG00000053553	0
chr9-117067652-117068585	1.24529e-144	3.18661	0.147	0.017	2.00266e-139	chr9-117067652-117068585	Rbms3	ENSMUSG00000039607	0
chr2-28037319-28038234	1.96976e-144	2.97071	0.154	0.022	3.16773e-139	chr2-28037319-28038234	Col5a1	ENSMUSG00000026837	0
chr9-40155003-40155909	3.61056e-144	4.03029	0.109	0.007	5.80643e-139	chr9-40155003-40155909	Tmem225	ENSMUSG00000040541	4122
chr9-57462335-57463294	7.55126e-144	3.14363	0.133	0.017	1.21438e-138	chr9-57462335-57463294	Scamp5	ENSMUSG00000040722	0
chr5-136879845-136880746	1.75391e-143	2.74306	0.153	0.028	2.8206e-138	chr5-136879845-136880746	Col26a1	ENSMUSG00000004415	0
chr5-25038361-25039323	6.73066e-143	2.53059	0.188	0.038	1.08241e-137	chr5-25038361-25039323	Prkag2	ENSMUSG00000028944	0
chr6-29497438-29498374	1.31631e-142	2.75571	0.167	0.029	2.11686e-137	chr6-29497438-29498374	Kcp	ENSMUSG00000059022	0
chr18-24837656-24838596	1.56035e-142	2.27561	0.222	0.053	2.50932e-137	chr18-24837656-24838596	Fhod3	ENSMUSG00000034295	0
chr2-151893958-151894877	2.41457e-142	2.48213	0.209	0.041	3.88307e-137	chr2-151893958-151894877	Angpt4	ENSMUSG00000027460	16332
chr2-120060233-120061102	2.90201e-142	2.34602	0.213	0.049	4.66696e-137	chr2-120060233-120061102	Sptbn5	ENSMUSG00000074899	0
chr5-74161229-74162205	4.58211e-142	2.51275	0.191	0.038	7.36886e-137	chr5-74161229-74162205	Rasl11b	ENSMUSG00000049907	33082
chr10-126512832-126513739	9.96365e-142	3.44086	0.124	0.013	1.60234e-136	chr10-126512832-126513739	Xrcc6bp1	ENSMUSG00000025436	354690
chr16-25549276-25550240	1.10746e-141	3.44865	0.126	0.013	1.781e-136	chr16-25549276-25550240	Tprg	ENSMUSG00000048399	126931
chr15-54533871-54534790	1.32812e-141	2.77635	0.178	0.028	2.13585e-136	chr15-54533871-54534790	Mal2	ENSMUSG00000024479	36575
chr18-82488313-82489193	1.34364e-141	2.92137	0.159	0.023	2.16082e-136	chr18-82488313-82489193	Mbp	ENSMUSG00000041607	0
chr4-142588669-142589566	1.43593e-141	3.10958	0.139	0.019	2.30923e-136	chr4-142588669-142589566	Gm13052	ENSMUSG00000085816	242193
chr3-130289891-130290832	1.92714e-141	3.90468	0.107	0.008	3.09919e-136	chr3-130289891-130290832	Col25a1	ENSMUSG00000058897	0
chr7-121782133-121783101	2.25427e-141	3.33899	0.126	0.014	3.62527e-136	chr7-121782133-121783101	Scnn1g	ENSMUSG00000000216	13657
chr10-3308280-3308853	3.16838e-141	2.8725	0.159	0.024	5.09533e-136	chr10-3308280-3308853	H60c	ENSMUSG00000091618	40508
chr13-95231398-95232304	1.17918e-140	3.74773	0.111	0.009	1.89634e-135	chr13-95231398-95232304	Pde8b	ENSMUSG00000021684	0
chr7-73788969-73789840	2.06801e-139	4.19032	0.099	0.006	3.32574e-134	chr7-73788969-73789840	Gm10619	ENSMUSG00000074067	0
chr9-42315582-42316489	2.67366e-139	2.70004	0.155	0.029	4.29973e-134	chr9-42315582-42316489	Tecta	ENSMUSG00000037705	13129
chr2-27993209-27994086	6.64468e-139	2.77873	0.161	0.027	1.06858e-133	chr2-27993209-27994086	Col5a1	ENSMUSG00000026837	0
chr10-111741033-111741969	1.51986e-138	3.41932	0.128	0.013	2.44421e-133	chr10-111741033-111741969	4933440J02Rik	ENSMUSG00000097082	146759
chr19-54077352-54078302	1.63779e-138	3.97701	0.101	0.007	2.63387e-133	chr19-54077352-54078302	Adra2a	ENSMUSG00000033717	28369
chr11-102449019-102449889	1.82882e-138	2.35703	0.187	0.042	2.94107e-133	chr11-102449019-102449889	Fam171a2	ENSMUSG00000034685	1336
chr10-119006583-119007512	2.44573e-138	3.45967	0.126	0.012	3.93318e-133	chr10-119006583-119007512	1700064J06Rik	ENSMUSG00000100681	85392
chr2-102447592-102448469	5.59539e-138	3.54127	0.118	0.012	8.9984e-133	chr2-102447592-102448469	Fjx1	ENSMUSG00000075012	896
chr15-83255731-83256682	2.08576e-137	2.20864	0.191	0.053	3.35428e-132	chr15-83255731-83256682	A4galt	ENSMUSG00000047878	3956
chr16-5035013-5035911	3.29294e-137	3.64884	0.108	0.01	5.29564e-132	chr16-5035013-5035911	Glyr1	ENSMUSG00000022536	0
chr1-183764163-183765055	3.51421e-137	2.47548	0.173	0.037	5.65148e-132	chr1-183764163-183765055	RP23-352D14.1	ENSMUSG00000103305	0
chr16-20818359-20819354	5.75719e-137	2.95149	0.14	0.022	9.25859e-132	chr16-20818359-20819354	Chrd	ENSMUSG00000006958	75974
chr9-101472334-101473338	8.75703e-137	3.72927	0.109	0.01	1.40829e-131	chr9-101472334-101473338	Gm28979	ENSMUSG00000101941	124316
chr7-79631675-79632620	1.09629e-136	2.26592	0.209	0.05	1.76303e-131	chr7-79631675-79632620	Rhcg	ENSMUSG00000030549	14017
chr10-44112030-44112913	1.47373e-136	3.29055	0.127	0.015	2.37003e-131	chr10-44112030-44112913	Aim1	ENSMUSG00000019866	107183
chr4-88438463-88439386	2.52415e-136	2.61196	0.175	0.033	4.05929e-131	chr4-88438463-88439386	Ptplad2	ENSMUSG00000028497	0
chr1-75337809-75338820	2.61986e-136	2.84901	0.154	0.024	4.21321e-131	chr1-75337809-75338820	Dnpep	ENSMUSG00000026209	19818
chr13-81271961-81272950	6.47791e-136	3.98867	0.1	0.007	1.04176e-130	chr13-81271961-81272950	Gpr98	ENSMUSG00000069170	0
chr18-13473615-13474476	6.8528e-136	4.57224	0.085	0.004	1.10205e-130	chr18-13473615-13474476	Zfp521	ENSMUSG00000024420	212536
chr16-18471091-18471989	7.83589e-136	3.71819	0.107	0.009	1.26015e-130	chr16-18471091-18471989	Txnrd2	ENSMUSG00000075704	0
chr8-94682608-94683638	1.00802e-135	2.1807	0.199	0.056	1.62108e-130	chr8-94682608-94683638	Pllp	ENSMUSG00000031775	0
chr9-90069363-90070618	1.29692e-135	2.80115	0.164	0.026	2.08568e-130	chr9-90069363-90070618	Ctsh	ENSMUSG00000032359	0
chr13-83729195-83730026	1.42084e-135	2.55447	0.197	0.036	2.28497e-130	chr13-83729195-83730026	C130071C03Rik	ENSMUSG00000050334	0
chr2-50164757-50165682	4.80689e-135	2.64285	0.179	0.032	7.73035e-130	chr2-50164757-50165682	Lypd6	ENSMUSG00000050447	0
chr1-134216797-134217709	1.98455e-134	2.66134	0.164	0.03	3.19151e-129	chr1-134216797-134217709	Adora1	ENSMUSG00000042429	0
chr14-32105375-32106333	2.48436e-134	2.44248	0.19	0.04	3.9953e-129	chr14-32105375-32106333	Oxnad1	ENSMUSG00000021906	2172
chr1-189867178-189868048	4.31358e-134	2.49117	0.188	0.037	6.93701e-129	chr1-189867178-189868048	Ptpn14	ENSMUSG00000026604	0
chr3-146117037-146118017	6.50482e-134	3.01583	0.133	0.02	1.04609e-128	chr3-146117037-146118017	Mcoln3	ENSMUSG00000036853	0
chr8-70406108-70407026	1.13897e-133	2.46901	0.181	0.038	1.83167e-128	chr8-70406108-70407026	Crtc1	ENSMUSG00000003575	0
chr1-134232532-134233410	1.20326e-133	2.34047	0.202	0.045	1.93507e-128	chr1-134232532-134233410	Adora1	ENSMUSG00000042429	0
chr6-69428931-69429855	3.10245e-133	3.65494	0.114	0.01	4.98929e-128	chr6-69428931-69429855	Igkv4-62	ENSMUSG00000094262	28833
chr8-6470868-6471761	9.64097e-133	4.27451	0.094	0.005	1.55044e-127	chr8-6470868-6471761	Gm1840	ENSMUSG00000043192	829871
chr13-20392894-20393846	1.04636e-132	3.55331	0.116	0.011	1.68274e-127	chr13-20392894-20393846	Elmo1	ENSMUSG00000041112	0
chr6-29066215-29067143	1.46643e-132	3.5106	0.118	0.012	2.35829e-127	chr6-29066215-29067143	Lep	ENSMUSG00000059201	0
chr4-131408434-131409344	1.5056e-132	2.71854	0.162	0.028	2.42127e-127	chr4-131408434-131409344	Gm831	ENSMUSG00000078531	77852
chr5-113485462-113486432	1.63405e-132	3.48229	0.11	0.011	2.62785e-127	chr5-113485462-113486432	Wscd2	ENSMUSG00000063430	3900
chr2-53850676-53851626	4.75668e-132	3.98305	0.102	0.007	7.6496e-127	chr2-53850676-53851626	Rprm	ENSMUSG00000075334	232466
chr15-59733163-59734070	8.67867e-132	2.5833	0.163	0.032	1.39569e-126	chr15-59733163-59734070	Trib1	ENSMUSG00000032501	76612
chr9-116167121-116168029	1.19328e-131	3.20206	0.124	0.016	1.91901e-126	chr9-116167121-116168029	Tgfbr2	ENSMUSG00000032440	0
chr3-94476110-94477100	1.58789e-131	2.76195	0.164	0.026	2.55361e-126	chr3-94476110-94477100	Riiad1	ENSMUSG00000028139	0
chr11-24371556-24372505	2.26095e-131	3.3693	0.123	0.013	3.63601e-126	chr11-24371556-24372505	Gm12068	ENSMUSG00000087085	53740
chr9-34995645-34996542	2.32297e-131	2.98219	0.141	0.02	3.73575e-126	chr9-34995645-34996542	Kirrel3	ENSMUSG00000032036	0
chr3-37747662-37748580	3.52324e-131	2.27172	0.206	0.048	5.66601e-126	chr3-37747662-37748580	Gm5148	ENSMUSG00000058174	23171
chr15-82293117-82294076	1.31127e-130	2.76223	0.153	0.025	2.10876e-125	chr15-82293117-82294076	Sept3	ENSMUSG00000022456	0
chr12-108840894-108841819	4.01373e-130	2.60633	0.167	0.031	6.4548e-125	chr12-108840894-108841819	Slc25a29	ENSMUSG00000021265	5010
chr14-47994840-47995809	6.68412e-130	3.3338	0.125	0.013	1.07493e-124	chr14-47994840-47995809	Peli2	ENSMUSG00000021846	125059
chr2-49832135-49833059	8.39356e-130	2.7679	0.161	0.026	1.34984e-124	chr2-49832135-49833059	Lypd6b	ENSMUSG00000026765	0
chr2-158942184-158943088	1.16545e-129	3.52006	0.11	0.011	1.87425e-124	chr2-158942184-158943088	Dhx35	ENSMUSG00000027655	83969
chr4-5584035-5584971	1.73281e-129	3.35633	0.124	0.013	2.78666e-124	chr4-5584035-5584971	Gm11782	ENSMUSG00000087099	32811
chr5-103735144-103736068	3.99387e-129	2.20057	0.205	0.052	6.42287e-124	chr5-103735144-103736068	Aff1	ENSMUSG00000029313	0
chr16-5534594-5535890	4.30732e-129	2.28454	0.179	0.046	6.92694e-124	chr16-5534594-5535890	n-R5s30	ENSMUSG00000084573	210436
chr4-138938491-138939461	5.8784e-129	2.32566	0.189	0.043	9.45352e-124	chr4-138938491-138939461	Otud3	ENSMUSG00000041161	24545
chr1-133161639-133162607	6.27187e-129	2.39961	0.197	0.04	1.00863e-123	chr1-133161639-133162607	Plekha6	ENSMUSG00000041757	18713
chr6-67535304-67536059	1.15505e-128	2.24908	0.228	0.052	1.85753e-123	chr6-67535304-67536059	Tacstd2	ENSMUSG00000051397	0
chr16-36065493-36066430	1.19622e-128	3.58321	0.105	0.01	1.92373e-123	chr16-36065493-36066430	Fam162a	ENSMUSG00000003955	0
chr4-89348631-89349518	2.22861e-128	3.0448	0.148	0.018	3.58401e-123	chr4-89348631-89349518	Gm12609	ENSMUSG00000085147	32438
chr7-144233256-144234168	8.7965e-128	3.28556	0.119	0.013	1.41464e-122	chr7-144233256-144234168	Shank2	ENSMUSG00000037541	0
chr3-95307123-95308013	1.06229e-127	2.22912	0.2	0.05	1.70836e-122	chr3-95307123-95308013	Anxa9	ENSMUSG00000015702	0
chr1-66495133-66496092	1.66448e-127	3.86823	0.101	0.007	2.67678e-122	chr1-66495133-66496092	Unc80	ENSMUSG00000055567	0
chr5-48461867-48462823	1.81507e-127	4.55807	0.084	0.004	2.91897e-122	chr5-48461867-48462823	Kcnip4	ENSMUSG00000029088	0
chr10-62192491-62193459	1.88985e-127	2.77879	0.147	0.024	3.03922e-122	chr10-62192491-62193459	Tspan15	ENSMUSG00000037031	0
chr9-31526947-31527939	3.13591e-127	3.37811	0.109	0.012	5.04311e-122	chr9-31526947-31527939	Tmem45b	ENSMUSG00000041737	62708
chr10-95799408-95800294	3.17017e-127	2.9502	0.142	0.02	5.0982e-122	chr10-95799408-95800294	4732465J04Rik	ENSMUSG00000101517	2171
chr1-65278794-65279655	3.79126e-127	3.71444	0.099	0.009	6.09703e-122	chr1-65278794-65279655	Pikfyve	ENSMUSG00000025949	98
chr6-135332512-135333423	5.46588e-127	2.21289	0.217	0.051	8.79011e-122	chr6-135332512-135333423	Pbp2	ENSMUSG00000047104	22164
chr4-140611598-140612508	1.14029e-126	2.84413	0.133	0.022	1.83379e-121	chr4-140611598-140612508	Arhgef10l	ENSMUSG00000040964	0
chr15-76455928-76456879	1.68547e-126	2.0722	0.238	0.063	2.71053e-121	chr15-76455928-76456879	Bop1	ENSMUSG00000022557	0
chr6-72768616-72769549	5.42161e-126	2.95454	0.134	0.02	8.71892e-121	chr6-72768616-72769549	Tcf7l1	ENSMUSG00000055799	0
chr15-97814543-97815441	6.24586e-126	2.36973	0.178	0.04	1.00445e-120	chr15-97814543-97815441	Hdac7	ENSMUSG00000022475	0
chr10-3280778-3281697	6.4735e-126	4.04634	0.095	0.006	1.04106e-120	chr10-3280778-3281697	H60c	ENSMUSG00000091618	13006
chr18-44103921-44104873	7.01164e-126	3.85347	0.103	0.008	1.1276e-120	chr18-44103921-44104873	Spink12	ENSMUSG00000061144	0
chr1-55495090-55496015	1.1639e-125	3.20682	0.12	0.015	1.87176e-120	chr1-55495090-55496015	Plcl1	ENSMUSG00000038349	0
chr4-151282990-151283884	1.23572e-125	2.42956	0.164	0.036	1.98726e-120	chr4-151282990-151283884	Camta1	ENSMUSG00000014592	0
chr9-107315514-107316425	3.02415e-125	2.17328	0.208	0.052	4.86338e-120	chr9-107315514-107316425	Hemk1	ENSMUSG00000032579	10658
chr1-90092562-90093482	1.14385e-124	3.20502	0.113	0.014	1.83951e-119	chr1-90092562-90093482	Iqca	ENSMUSG00000026301	0
chr5-46431603-46432480	1.337e-124	3.06205	0.14	0.017	2.15013e-119	chr5-46431603-46432480	Lcorl	ENSMUSG00000015882	573987
chr18-73946286-73947224	1.89132e-124	2.96226	0.138	0.019	3.04158e-119	chr18-73946286-73947224	Mapk4	ENSMUSG00000024558	0
chr2-178926874-178927771	3.28669e-124	3.22389	0.117	0.014	5.28559e-119	chr2-178926874-178927771	Cdh26	ENSMUSG00000039155	439507
chr7-136026165-136027062	5.44621e-124	3.56356	0.104	0.01	8.75849e-119	chr7-136026165-136027062	Mki67	ENSMUSG00000031004	309785
chr19-44893108-44894013	6.04386e-124	2.13267	0.201	0.053	9.71961e-119	chr19-44893108-44894013	Fam178a	ENSMUSG00000036097	37105
chr15-38570424-38571379	7.5584e-124	2.35779	0.165	0.039	1.21553e-118	chr15-38570424-38571379	2310043O21Rik	ENSMUSG00000102106	0
chr8-6515720-6516636	7.63416e-124	3.44578	0.114	0.011	1.22771e-118	chr8-6515720-6516636	Gm17215	ENSMUSG00000092092	864378
chr16-5495936-5496868	1.49469e-123	2.1985	0.222	0.052	2.40374e-118	chr16-5495936-5496868	n-R5s30	ENSMUSG00000084573	171778
chr2-9878160-9878926	1.98372e-123	2.23672	0.204	0.049	3.19018e-118	chr2-9878160-9878926	Gata3	ENSMUSG00000015619	0
chr13-34096411-34097279	5.31511e-123	2.76855	0.153	0.024	8.54765e-118	chr13-34096411-34097279	Tubb2a	ENSMUSG00000058672	18402
chr10-127924533-127925533	7.71927e-123	3.14432	0.115	0.016	1.2414e-117	chr10-127924533-127925533	Sdr9c7	ENSMUSG00000040127	12771
chr2-63828414-63829327	1.7949e-122	3.7733	0.096	0.008	2.88652e-117	chr2-63828414-63829327	Fign	ENSMUSG00000075324	142179
chr6-131346739-131347701	7.84066e-122	3.90362	0.093	0.007	1.26092e-116	chr6-131346739-131347701	Styk1	ENSMUSG00000032899	0
chr1-126741003-126741916	1.03079e-121	3.55749	0.104	0.01	1.65769e-116	chr1-126741003-126741916	Nckap5	ENSMUSG00000049690	0
chr2-135680063-135680889	1.86058e-121	3.02495	0.136	0.018	2.99214e-116	chr2-135680063-135680889	Plcb4	ENSMUSG00000039943	0
chr13-95191625-95192550	1.86745e-121	2.69652	0.154	0.025	3.0032e-116	chr13-95191625-95192550	Pde8b	ENSMUSG00000021684	0
chr3-94468729-94469662	2.18894e-121	3.23697	0.112	0.014	3.5202e-116	chr3-94468729-94469662	Riiad1	ENSMUSG00000028139	0
chr10-44110405-44111377	3.32912e-121	2.89042	0.134	0.021	5.35383e-116	chr10-44110405-44111377	Aim1	ENSMUSG00000019866	105558
chr17-47450920-47451838	9.06896e-121	2.32362	0.19	0.041	1.45845e-115	chr17-47450920-47451838	AI661453	ENSMUSG00000034382	0
chr9-87346207-87347079	1.0879e-120	4.39994	0.08	0.004	1.74954e-115	chr9-87346207-87347079	Cep162	ENSMUSG00000056919	90670
chr13-40737866-40738768	1.18536e-120	2.02001	0.234	0.064	1.90628e-115	chr13-40737866-40738768	Tfap2a	ENSMUSG00000021359	4042
chr16-23269237-23270140	1.7209e-120	2.63349	0.151	0.028	2.76752e-115	chr16-23269237-23270140	St6gal1	ENSMUSG00000022885	0
chr18-12752104-12753016	2.63074e-120	3.26703	0.108	0.013	4.2307e-115	chr18-12752104-12753016	Cabyr	ENSMUSG00000024430	0
chr7-120875038-120875851	2.90055e-120	3.44562	0.104	0.011	4.66461e-115	chr7-120875038-120875851	Eef2k	ENSMUSG00000035064	0
chr4-104067473-104068407	7.50741e-120	2.71338	0.152	0.025	1.20733e-114	chr4-104067473-104068407	Dab1	ENSMUSG00000028519	0
chr6-105914830-105915711	9.33684e-120	4.38552	0.084	0.004	1.50153e-114	chr6-105914830-105915711	Cntn4	ENSMUSG00000064293	0
chr13-101302318-101303303	1.04285e-119	3.10563	0.118	0.015	1.67708e-114	chr13-101302318-101303303	4932411K12Rik	ENSMUSG00000100733	94366
chr14-102809891-102810830	1.06526e-119	2.56689	0.173	0.031	1.71313e-114	chr14-102809891-102810830	Gm23764	ENSMUSG00000088971	3744
chr16-5524124-5525041	2.08117e-119	2.61781	0.147	0.027	3.34689e-114	chr16-5524124-5525041	n-R5s30	ENSMUSG00000084573	199966
chr6-88215778-88216753	8.87701e-119	2.62241	0.151	0.028	1.42758e-113	chr6-88215778-88216753	Dnajb8	ENSMUSG00000048206	5514
chr3-92169604-92170592	9.15039e-119	3.4616	0.109	0.011	1.47155e-113	chr3-92169604-92170592	Lelp1	ENSMUSG00000027927	26849
chr11-12231345-12232180	1.0087e-118	2.02839	0.211	0.063	1.62217e-113	chr11-12231345-12232180	Cobl	ENSMUSG00000020173	4427
chrX-73880122-73881124	1.26798e-118	2.34455	0.191	0.041	2.03915e-113	chrX-73880122-73881124	L1cam	ENSMUSG00000031391	0
chr7-73740041-73740949	1.6752e-118	2.27045	0.181	0.043	2.69402e-113	chr7-73740041-73740949	A830073O21Rik	ENSMUSG00000091890	0
chr5-72706509-72707480	2.04841e-118	2.55432	0.146	0.029	3.29422e-113	chr5-72706509-72707480	Txk	ENSMUSG00000054892	0
chr7-24459242-24460192	2.07463e-118	2.73061	0.145	0.024	3.33638e-113	chr7-24459242-24460192	Plaur	ENSMUSG00000046223	2307
chr8-12151529-12152469	3.69251e-118	3.16274	0.118	0.014	5.93822e-113	chr8-12151529-12152469	A230072I06Rik	ENSMUSG00000074473	126349
chr18-76171433-76172391	4.85032e-118	2.03394	0.189	0.057	7.80019e-113	chr18-76171433-76172391	Zbtb7c	ENSMUSG00000044646	22871
chr16-18473798-18474722	5.20469e-118	3.65127	0.093	0.009	8.37007e-113	chr16-18473798-18474722	Txnrd2	ENSMUSG00000075704	0
chr7-139257874-139258793	7.16504e-118	2.103	0.214	0.054	1.15227e-112	chr7-139257874-139258793	Pwwp2b	ENSMUSG00000060260	0
chr9-111386092-111387028	4.74574e-117	2.34043	0.158	0.038	7.632e-112	chr9-111386092-111387028	Trank1	ENSMUSG00000062296	0
chr1-52660010-52660963	5.92007e-117	3.20684	0.116	0.014	9.52053e-112	chr1-52660010-52660963	Mfsd6	ENSMUSG00000041439	0
chr16-4608561-4609400	6.0321e-117	2.41915	0.156	0.035	9.70071e-112	chr16-4608561-4609400	Glis2	ENSMUSG00000014303	0
chr15-94325626-94326543	1.10339e-116	2.39692	0.165	0.035	1.77445e-111	chr15-94325626-94326543	Adamts20	ENSMUSG00000022449	0
chr1-123814543-123815365	1.15756e-116	3.71722	0.099	0.008	1.86157e-111	chr1-123814543-123815365	Dpp10	ENSMUSG00000036815	0
chr4-26353286-26354186	1.94706e-116	3.48792	0.103	0.01	3.13122e-111	chr4-26353286-26354186	Manea	ENSMUSG00000040520	6394
chr9-76803399-76804324	2.00312e-116	3.25534	0.112	0.013	3.22138e-111	chr9-76803399-76804324	Tinag	ENSMUSG00000032357	147368
chr5-48544450-48545463	2.26602e-116	3.79562	0.092	0.008	3.64416e-111	chr5-48544450-48545463	Kcnip4	ENSMUSG00000029088	0
chr11-96113811-96114691	2.48825e-116	4.10685	0.083	0.005	4.00155e-111	chr11-96113811-96114691	Calcoco2	ENSMUSG00000006056	1846
chr9-61031564-61032497	2.74142e-116	3.01865	0.114	0.016	4.4087e-111	chr9-61031564-61032497	Uaca	ENSMUSG00000034485	151193
chr1-93672335-93673178	3.46072e-116	3.36443	0.11	0.011	5.56546e-111	chr1-93672335-93673178	Bok	ENSMUSG00000026278	12481
chr6-86387026-86387993	7.29753e-116	2.61233	0.147	0.027	1.17357e-110	chr6-86387026-86387993	Pcyox1	ENSMUSG00000029998	0
chr6-21796330-21797089	1.04419e-115	3.09726	0.122	0.015	1.67924e-110	chr6-21796330-21797089	Tspan12	ENSMUSG00000029669	0
chr5-72685096-72686064	1.43355e-115	3.52528	0.101	0.01	2.3054e-110	chr5-72685096-72686064	Txk	ENSMUSG00000054892	9913
chr4-105924502-105925435	1.77834e-115	2.84069	0.127	0.02	2.85989e-110	chr4-105924502-105925435	Gm12728	ENSMUSG00000083780	129790
chr19-25862895-25863890	2.51218e-115	2.30267	0.157	0.039	4.04004e-110	chr19-25862895-25863890	Dmrt2	ENSMUSG00000048138	183884
chr8-69549472-69550438	2.97505e-115	2.72065	0.133	0.023	4.78441e-110	chr8-69549472-69550438	Zfp868	ENSMUSG00000060427	60418
chr8-7497862-7498766	3.20494e-115	3.96984	0.089	0.006	5.15411e-110	chr8-7497862-7498766	Gm17215	ENSMUSG00000092092	69292
chr8-7653648-7654581	4.96719e-115	4.49482	0.075	0.004	7.98814e-110	chr8-7653648-7654581	Gm28262	ENSMUSG00000099890	201265
chr7-121935784-121936732	5.26756e-115	2.36872	0.176	0.036	8.47119e-110	chr7-121935784-121936732	Cog7	ENSMUSG00000034951	0
chr18-64989773-64990550	5.27229e-115	2.99761	0.119	0.017	8.47879e-110	chr18-64989773-64990550	Nedd4l	ENSMUSG00000024589	0
chr11-71707405-71708291	6.13991e-115	2.25578	0.19	0.042	9.87408e-110	chr11-71707405-71708291	Gm12325	ENSMUSG00000085659	3060
chr7-66790006-66790937	7.02803e-115	2.72374	0.143	0.024	1.13023e-109	chr7-66790006-66790937	Cers3	ENSMUSG00000030510	0
chr10-31416420-31417312	9.19746e-115	2.97511	0.123	0.017	1.47912e-109	chr10-31416420-31417312	Tpd52l1	ENSMUSG00000000296	0
chr5-134848444-134849352	1.33982e-114	3.2638	0.1	0.012	2.15468e-109	chr5-134848444-134849352	Wbscr28	ENSMUSG00000040576	52241
chr3-15075401-15076279	1.97847e-114	2.91022	0.133	0.019	3.18174e-109	chr3-15075401-15076279	A930001A20Rik	ENSMUSG00000098008	72673
chr13-6225923-6226866	2.02908e-114	3.28387	0.112	0.012	3.26313e-109	chr13-6225923-6226866	Gm28465	ENSMUSG00000101540	168849
chr1-144030215-144031028	2.03654e-114	2.66406	0.157	0.026	3.27512e-109	chr1-144030215-144031028	Rgs2	ENSMUSG00000026360	26053
chr2-110132216-110132996	2.66616e-114	3.7451	0.092	0.008	4.28767e-109	chr2-110132216-110132996	Ccdc34	ENSMUSG00000027160	0
chr14-47634158-47635071	3.43553e-114	2.94867	0.122	0.018	5.52494e-109	chr14-47634158-47635071	Ktn1	ENSMUSG00000021843	13376
chr11-103738836-103739772	3.86962e-114	3.22757	0.104	0.013	6.22304e-109	chr11-103738836-103739772	Wnt9b	ENSMUSG00000018486	0
chr13-59668325-59669270	4.76968e-114	2.70487	0.133	0.024	7.6705e-109	chr13-59668325-59669270	Golm1	ENSMUSG00000021556	0
chr19-44834357-44835304	6.73396e-114	2.11103	0.168	0.048	1.08294e-108	chr19-44834357-44835304	Pax2	ENSMUSG00000004231	0
chr16-7781019-7781935	9.73022e-114	3.71044	0.092	0.008	1.56479e-108	chr16-7781019-7781935	Rbfox1	ENSMUSG00000008658	368539
chr4-120517053-120517908	1.23613e-113	2.10029	0.206	0.053	1.98793e-108	chr4-120517053-120517908	Scmh1	ENSMUSG00000000085	0
chr10-119435434-119436320	1.76438e-113	3.30828	0.106	0.012	2.83744e-108	chr10-119435434-119436320	1700025F24Rik	ENSMUSG00000100558	8569
chr15-36487215-36488124	2.47657e-113	2.28001	0.168	0.041	3.98277e-108	chr15-36487215-36488124	Ankrd46	ENSMUSG00000048307	0
chr9-31758808-31759793	2.92441e-113	4.02111	0.085	0.006	4.70298e-108	chr9-31758808-31759793	Barx2	ENSMUSG00000032033	86250
chr9-60562675-60563404	3.52183e-113	2.38835	0.151	0.034	5.66374e-108	chr9-60562675-60563404	Lrrc49	ENSMUSG00000047766	5454
chr7-79617113-79618027	4.20131e-113	2.32518	0.175	0.039	6.75646e-108	chr7-79617113-79618027	Rhcg	ENSMUSG00000030549	0
chr6-69405881-69406804	5.17467e-113	3.64027	0.096	0.009	8.3218e-108	chr6-69405881-69406804	Igkv4-62	ENSMUSG00000094262	5783
chr19-44273536-44274432	5.53011e-113	3.38843	0.101	0.011	8.89341e-108	chr19-44273536-44274432	Scd2	ENSMUSG00000025203	19243
chr6-51760056-51760942	5.94623e-113	3.7795	0.084	0.007	9.56261e-108	chr6-51760056-51760942	Skap2	ENSMUSG00000059182	98223
chr4-12048770-12049720	6.06043e-113	3.19986	0.109	0.014	9.74626e-108	chr4-12048770-12049720	Tmem67	ENSMUSG00000049488	0
chr13-42987914-42988793	1.28117e-112	3.6509	0.091	0.008	2.06035e-107	chr13-42987914-42988793	Phactr1	ENSMUSG00000054728	0
chr12-82922811-82923758	1.48733e-112	3.41229	0.102	0.01	2.39189e-107	chr12-82922811-82923758	Rgs6	ENSMUSG00000021219	0
chr2-178924428-178925344	2.02453e-112	3.59189	0.094	0.008	3.25581e-107	chr2-178924428-178925344	Cdh26	ENSMUSG00000039155	437061
chr15-72945559-72946451	2.26264e-112	2.44436	0.144	0.032	3.63873e-107	chr15-72945559-72946451	Trappc9	ENSMUSG00000047921	0
chr14-114697325-114698230	2.73189e-112	2.50709	0.151	0.031	4.39337e-107	chr14-114697325-114698230	Mir17hg	ENSMUSG00000089726	344648
chr10-54017630-54018501	5.87501e-112	3.48047	0.099	0.01	9.44808e-107	chr10-54017630-54018501	Man1a	ENSMUSG00000003746	0
chr7-89415765-89416686	1.21071e-111	2.41125	0.168	0.034	1.94704e-106	chr7-89415765-89416686	Fzd4	ENSMUSG00000049791	5654
chr17-71125405-71126252	1.3189e-111	2.82069	0.123	0.02	2.12104e-106	chr17-71125405-71126252	Myom1	ENSMUSG00000024049	0
chr4-25166931-25167902	1.41777e-111	3.1732	0.114	0.014	2.28003e-106	chr4-25166931-25167902	Gm11906	ENSMUSG00000085885	0
chr4-153006130-153007069	1.48788e-111	2.76582	0.117	0.02	2.39279e-106	chr4-153006130-153007069	Gm13173	ENSMUSG00000085648	138520
chr1-186444425-186445363	1.51253e-111	3.04579	0.119	0.015	2.43242e-106	chr1-186444425-186445363	RP23-28F18.1	ENSMUSG00000103690	66474
chr3-66802235-66803214	1.72211e-111	3.80685	0.087	0.007	2.76946e-106	chr3-66802235-66803214	Shox2	ENSMUSG00000027833	168512
chr5-137171011-137171920	3.59007e-111	2.29534	0.171	0.038	5.77348e-106	chr5-137171011-137171920	Gm3054	ENSMUSG00000079174	4940
chr11-116721547-116722509	3.67287e-111	2.96209	0.114	0.017	5.90663e-106	chr11-116721547-116722509	St6galnac2	ENSMUSG00000057286	26678
chr18-15400730-15401700	3.93534e-111	3.31539	0.096	0.012	6.32874e-106	chr18-15400730-15401700	Aqp4	ENSMUSG00000024411	0
chr1-160056188-160057104	4.77951e-111	3.2863	0.106	0.012	7.68631e-106	chr1-160056188-160057104	4930523C07Rik	ENSMUSG00000090394	0
chr14-68995192-68996081	6.23039e-111	3.3414	0.103	0.011	1.00196e-105	chr14-68995192-68996081	Stc1	ENSMUSG00000014813	33207
chr6-53879316-53880086	6.66437e-111	4.30431	0.074	0.004	1.07175e-105	chr6-53879316-53880086	Cpvl	ENSMUSG00000052955	0
chr11-68656384-68657237	7.32164e-111	2.96997	0.116	0.016	1.17745e-105	chr11-68656384-68657237	Myh10	ENSMUSG00000020900	34321
chr2-173850783-173851722	7.42995e-111	2.59727	0.148	0.026	1.19487e-105	chr2-173850783-173851722	Vapb	ENSMUSG00000054455	66446
chr16-93743820-93744824	8.32758e-111	2.52484	0.13	0.028	1.33923e-105	chr16-93743820-93744824	Dopey2	ENSMUSG00000022946	0
chr17-35174165-35174905	2.87505e-110	2.80645	0.132	0.02	4.6236e-105	chr17-35174165-35174905	Aif1	ENSMUSG00000024397	0
chr12-32994744-32995657	2.93179e-110	2.10778	0.181	0.051	4.71485e-105	chr12-32994744-32995657	Sypl	ENSMUSG00000020570	15693
chr9-119010077-119011014	3.95262e-110	2.63528	0.14	0.025	6.35652e-105	chr9-119010077-119011014	Ctdspl	ENSMUSG00000047409	0
chr11-85980296-85981097	4.19468e-110	3.88722	0.08	0.006	6.7458e-105	chr11-85980296-85981097	Tbx4	ENSMUSG00000000094	64198
chr4-11675571-11676518	4.57575e-110	2.1915	0.197	0.046	7.35863e-105	chr4-11675571-11676518	Gem	ENSMUSG00000028214	27938
chr13-48109958-48110788	5.38669e-110	4.18309	0.076	0.005	8.66277e-105	chr13-48109958-48110788	A330033J07Rik	ENSMUSG00000097622	0
chrX-73881421-73882242	6.96591e-110	2.55531	0.161	0.028	1.12024e-104	chrX-73881421-73882242	L1cam	ENSMUSG00000031391	0
chr3-122458409-122459346	1.24101e-109	2.81405	0.132	0.02	1.99578e-104	chr3-122458409-122459346	Bcar3	ENSMUSG00000028121	0
chr7-4602096-4602954	1.43226e-109	3.05403	0.106	0.015	2.30334e-104	chr7-4602096-4602954	Ptprh	ENSMUSG00000035429	0
chr13-83744673-83745584	1.95329e-109	2.00911	0.237	0.063	3.14125e-104	chr13-83744673-83745584	C130071C03Rik	ENSMUSG00000050334	0
chr6-86182334-86183365	2.35812e-109	3.48356	0.086	0.009	3.79227e-104	chr6-86182334-86183365	Tgfa	ENSMUSG00000029999	11885
chr6-53956250-53957100	2.89961e-109	2.94975	0.123	0.017	4.66309e-104	chr6-53956250-53957100	Cpvl	ENSMUSG00000052955	0
chr4-105747568-105748474	4.57681e-109	3.69822	0.085	0.007	7.36033e-104	chr4-105747568-105748474	Gm12728	ENSMUSG00000083780	41394
chr9-15512714-15513665	4.81986e-109	2.39907	0.163	0.034	7.7512e-104	chr9-15512714-15513665	Smco4	ENSMUSG00000058173	0
chr10-122915587-122916513	1.17264e-108	3.10449	0.107	0.014	1.88581e-103	chr10-122915587-122916513	Ppm1h	ENSMUSG00000034613	0
chr6-131353281-131354203	1.17982e-108	2.05037	0.198	0.055	1.89736e-103	chr6-131353281-131354203	Styk1	ENSMUSG00000032899	0
chr10-95743540-95744403	2.22145e-108	3.11793	0.109	0.014	3.57249e-103	chr10-95743540-95744403	4732465J04Rik	ENSMUSG00000101517	1673
chr15-11357988-11358677	3.13938e-108	3.28115	0.104	0.012	5.04868e-103	chr15-11357988-11358677	Adamts12	ENSMUSG00000047497	11120
chr17-42927861-42928818	3.55747e-108	2.67941	0.13	0.023	5.72105e-103	chr17-42927861-42928818	Cd2ap	ENSMUSG00000061665	51436
chr16-20815245-20816133	3.96865e-108	3.66904	0.087	0.008	6.3823e-103	chr16-20815245-20816133	Chrd	ENSMUSG00000006958	72860
chr6-49276227-49277159	4.11289e-108	3.58234	0.089	0.008	6.61427e-103	chr6-49276227-49277159	Tra2a	ENSMUSG00000029817	12174
chr17-15325777-15326690	8.45692e-108	2.74752	0.134	0.022	1.36002e-102	chr17-15325777-15326690	Dll1	ENSMUSG00000014773	40663
chr10-70720492-70721482	9.35061e-108	3.71294	0.085	0.007	1.50375e-102	chr10-70720492-70721482	Phyhipl	ENSMUSG00000037747	64526
chr12-100958964-100959923	1.19171e-107	2.81236	0.121	0.019	1.91649e-102	chr12-100958964-100959923	Ccdc88c	ENSMUSG00000021182	0
chr10-58921890-58922809	1.254e-107	2.83027	0.124	0.019	2.01665e-102	chr10-58921890-58922809	Sh3rf3	ENSMUSG00000037990	0
chr11-35672897-35673825	1.5715e-107	3.46193	0.09	0.01	2.52726e-102	chr11-35672897-35673825	Slit3	ENSMUSG00000056427	0
chr3-151557072-151558058	1.69375e-107	3.42198	0.099	0.01	2.72386e-102	chr3-151557072-151558058	Eltd1	ENSMUSG00000039167	11985
chr14-47942434-47943365	4.27868e-107	2.95539	0.12	0.017	6.88089e-102	chr14-47942434-47943365	Peli2	ENSMUSG00000021846	177503
chr18-34280779-34281941	4.50315e-107	3.44026	0.095	0.01	7.24187e-102	chr18-34280779-34281941	Apc	ENSMUSG00000005871	0
chr11-97585726-97586596	5.44622e-107	2.49899	0.149	0.028	8.75851e-102	chr11-97585726-97586596	Srcin1	ENSMUSG00000038453	10499
chr7-79647034-79647891	6.6956e-107	2.41449	0.162	0.033	1.07677e-101	chr7-79647034-79647891	Ticrr	ENSMUSG00000046591	12304
chr6-124718488-124719383	7.55358e-107	2.00723	0.212	0.058	1.21475e-101	chr6-124718488-124719383	Ptpn6	ENSMUSG00000004266	1323
chr15-57957104-57957928	1.44021e-106	3.26058	0.101	0.012	2.31611e-101	chr15-57957104-57957928	Tbc1d31	ENSMUSG00000022364	0
chr15-68387090-68388015	2.44845e-106	2.31209	0.178	0.037	3.93755e-101	chr15-68387090-68388015	Gm20732	ENSMUSG00000093387	23913
chr15-59746021-59746970	2.48255e-106	2.66259	0.137	0.024	3.99238e-101	chr15-59746021-59746970	Trib1	ENSMUSG00000032501	89470
chr7-136046404-136047299	2.89461e-106	2.46074	0.146	0.03	4.65506e-101	chr7-136046404-136047299	Mki67	ENSMUSG00000031004	330024
chr2-93035453-93036360	3.90825e-106	2.23151	0.17	0.042	6.28516e-101	chr2-93035453-93036360	Prdm11	ENSMUSG00000075028	0
chr6-113991301-113992224	4.7071e-106	2.31573	0.169	0.037	7.56986e-101	chr6-113991301-113992224	Atp2b2	ENSMUSG00000030302	0
chr4-136186714-136187628	8.71087e-106	2.28916	0.16	0.037	1.40086e-100	chr4-136186714-136187628	E2f2	ENSMUSG00000018983	0
chr3-41195115-41196032	9.54472e-106	2.14093	0.188	0.048	1.53496e-100	chr3-41195115-41196032	Pgrmc2	ENSMUSG00000049940	112068
chr17-71331971-71332865	1.03474e-105	2.95595	0.11	0.016	1.66405e-100	chr17-71331971-71332865	Gm26561	ENSMUSG00000097625	0
chr8-8325124-8326084	1.4392e-105	3.17959	0.109	0.013	2.3145e-100	chr8-8325124-8326084	Efnb2	ENSMUSG00000001300	291349
chr6-88233759-88234629	2.26567e-105	2.4351	0.152	0.031	3.64361e-100	chr6-88233759-88234629	Dnajb8	ENSMUSG00000048206	10501
chr3-157787476-157788408	2.69119e-105	4.04287	0.078	0.005	4.32791e-100	chr3-157787476-157788408	Cth	ENSMUSG00000028179	105839
chr13-117068576-117069445	4.56976e-105	3.99171	0.077	0.005	7.349e-100	chr13-117068576-117069445	Parp8	ENSMUSG00000021725	43059
chr1-91041195-91042185	5.2182e-105	3.21469	0.099	0.012	8.39181e-100	chr1-91041195-91042185	Lrrfip1	ENSMUSG00000026305	0
chr9-90035532-90036432	7.04732e-105	3.50573	0.092	0.009	1.13334e-99	chr9-90035532-90036432	Rasgrf1	ENSMUSG00000032356	8554
chr16-10988043-10988849	8.23945e-105	3.1344	0.11	0.013	1.32505e-99	chr16-10988043-10988849	Litaf	ENSMUSG00000022500	0
chr13-94077115-94078038	1.11864e-104	2.33071	0.142	0.034	1.79897e-99	chr13-94077115-94078038	Lhfpl2	ENSMUSG00000045312	0
chr7-136129475-136130281	1.3356e-104	3.48898	0.088	0.009	2.14788e-99	chr7-136129475-136130281	Mki67	ENSMUSG00000031004	413095
chr1-15919827-15920761	2.78313e-104	3.1419	0.104	0.013	4.47578e-99	chr1-15919827-15920761	Sbspon	ENSMUSG00000032719	27104
chr2-135967937-135968841	3.79627e-104	2.92779	0.119	0.017	6.10509e-99	chr2-135967937-135968841	Plcb4	ENSMUSG00000039943	0
chr7-143123940-143124864	4.97224e-104	2.00398	0.202	0.056	7.99625e-99	chr7-143123940-143124864	Kcnq1	ENSMUSG00000009545	0
chr18-23457703-23458578	5.50995e-104	2.5349	0.154	0.028	8.861e-99	chr18-23457703-23458578	Dtna	ENSMUSG00000024302	0
chr5-114727868-114728792	6.99813e-104	2.64305	0.123	0.023	1.12543e-98	chr5-114727868-114728792	Git2	ENSMUSG00000041890	0
chr14-98840092-98840936	8.61125e-104	3.94988	0.08	0.006	1.38484e-98	chr14-98840092-98840936	Mzt1	ENSMUSG00000033186	193607
chr4-129234140-129235070	1.58763e-103	2.01395	0.192	0.053	2.5532e-98	chr4-129234140-129235070	C77080	ENSMUSG00000050390	0
chr16-32796948-32797863	1.72556e-103	2.93419	0.115	0.016	2.77501e-98	chr16-32796948-32797863	Muc20	ENSMUSG00000035638	0
chr4-154478724-154479634	1.92431e-103	2.21986	0.181	0.04	3.09463e-98	chr4-154478724-154479634	Prdm16	ENSMUSG00000039410	0
chr12-80370152-80371065	4.05321e-103	3.78831	0.079	0.007	6.5183e-98	chr12-80370152-80371065	Dcaf5	ENSMUSG00000049106	0
chr13-21456079-21456992	4.11716e-103	2.92317	0.12	0.017	6.62114e-98	chr13-21456079-21456992	Zscan26	ENSMUSG00000022228	2348
chr5-142424522-142425472	4.23254e-103	2.0082	0.19	0.053	6.80668e-98	chr5-142424522-142425472	Foxk1	ENSMUSG00000056493	0
chr16-58499073-58500006	4.66018e-103	2.52817	0.143	0.028	7.49441e-98	chr16-58499073-58500006	St3gal6	ENSMUSG00000022747	0
chr8-78791505-78792369	5.29538e-103	3.48953	0.091	0.009	8.51592e-98	chr8-78791505-78792369	Lsm6	ENSMUSG00000031683	12495
chr19-41745765-41746708	5.33369e-103	2.51093	0.145	0.028	8.57753e-98	chr19-41745765-41746708	Slit1	ENSMUSG00000025020	2099
chr3-87958192-87959098	5.37512e-103	2.56601	0.131	0.025	8.64417e-98	chr3-87958192-87959098	Crabp2	ENSMUSG00000004885	4815
chr2-77344308-77345340	5.95961e-103	2.86058	0.116	0.018	9.58412e-98	chr2-77344308-77345340	Gm13943	ENSMUSG00000085277	27272
chr1-57295978-57297022	6.98077e-103	3.35674	0.093	0.01	1.12263e-97	chr1-57295978-57297022	4930558J18Rik	ENSMUSG00000097519	62199
chr5-148438863-148439866	7.6326e-103	3.42138	0.09	0.009	1.22746e-97	chr5-148438863-148439866	Slc7a1	ENSMUSG00000041313	38958
chr4-126131442-126132325	8.80745e-103	2.0844	0.187	0.049	1.4164e-97	chr4-126131442-126132325	Stk40	ENSMUSG00000042608	0
chr7-116452264-116453230	1.11999e-102	3.50166	0.088	0.008	1.80115e-97	chr7-116452264-116453230	Pik3c2a	ENSMUSG00000030660	8805
chr7-64989247-64990149	1.38298e-102	3.69334	0.084	0.007	2.22408e-97	chr7-64989247-64990149	Fam189a1	ENSMUSG00000030518	0
chr2-145593398-145594317	1.83879e-102	2.2668	0.152	0.037	2.9571e-97	chr2-145593398-145594317	Slc24a3	ENSMUSG00000063873	0
chr8-115551037-115551955	1.96464e-102	3.09682	0.104	0.013	3.1595e-97	chr8-115551037-115551955	Maf	ENSMUSG00000055435	130986
chr15-68394549-68395237	2.15217e-102	2.78159	0.118	0.019	3.46107e-97	chr15-68394549-68395237	Gm20732	ENSMUSG00000093387	31372
chr5-129854927-129855864	2.65678e-102	2.95488	0.105	0.016	4.27258e-97	chr5-129854927-129855864	Sumf2	ENSMUSG00000025538	0
chr8-23166385-23167303	2.67139e-102	2.29987	0.167	0.037	4.29607e-97	chr8-23166385-23167303	Agpat6	ENSMUSG00000031545	5642
chr10-84483319-84484257	2.99729e-102	3.46195	0.087	0.009	4.82018e-97	chr10-84483319-84484257	4930463O16Rik	ENSMUSG00000020033	4035
chr2-11362512-11363789	3.16338e-102	2.68577	0.132	0.022	5.08729e-97	chr2-11362512-11363789	RP23-247J17.2	ENSMUSG00000102674	0
chr6-135789386-135790260	3.36008e-102	3.0832	0.105	0.014	5.40362e-97	chr6-135789386-135790260	Grin2b	ENSMUSG00000030209	0
chr15-22412566-22413484	3.46838e-102	4.2253	0.074	0.004	5.57778e-97	chr15-22412566-22413484	Cdh18	ENSMUSG00000040420	135537
chr16-90073241-90074132	3.5905e-102	2.09185	0.179	0.048	5.77416e-97	chr16-90073241-90074132	Tiam1	ENSMUSG00000002489	93160
chr13-12494532-12495452	3.89852e-102	2.82056	0.118	0.019	6.26952e-97	chr13-12494532-12495452	Edaradd	ENSMUSG00000095105	0
chr2-78854166-78855035	1.02622e-101	3.04816	0.106	0.014	1.65035e-96	chr2-78854166-78855035	Ube2e3	ENSMUSG00000027011	13088
chr16-97872402-97873282	1.75695e-101	3.09956	0.099	0.013	2.82549e-96	chr16-97872402-97873282	C2cd2	ENSMUSG00000045975	0
chr18-14935753-14936649	2.03595e-101	2.74068	0.126	0.021	3.27417e-96	chr18-14935753-14936649	Kctd1	ENSMUSG00000036225	32035
chr11-45465985-45466844	3.09685e-101	4.01397	0.073	0.005	4.9803e-96	chr11-45465985-45466844	Gm12162	ENSMUSG00000085476	0
chr2-68419521-68420451	3.58261e-101	2.62428	0.131	0.023	5.76148e-96	chr2-68419521-68420451	Stk39	ENSMUSG00000027030	0
chr5-73358620-73359586	3.9412e-101	3.32472	0.09	0.01	6.33816e-96	chr5-73358620-73359586	Ociad2	ENSMUSG00000029153	19672
chr10-59667096-59668043	4.79598e-101	3.16689	0.098	0.012	7.7128e-96	chr10-59667096-59668043	Micu1	ENSMUSG00000020111	34433
chr6-83236865-83237762	6.41265e-101	2.23753	0.16	0.039	1.03127e-95	chr6-83236865-83237762	Slc4a5	ENSMUSG00000068323	0
chr5-134844847-134845663	7.91023e-101	4.22159	0.069	0.004	1.27211e-95	chr5-134844847-134845663	Wbscr28	ENSMUSG00000040576	55930
chr12-76551996-76552935	1.28939e-100	2.1501	0.168	0.042	2.07357e-95	chr12-76551996-76552935	Plekhg3	ENSMUSG00000052609	0
chr15-51951431-51952362	2.3291e-100	2.37204	0.149	0.032	3.74561e-95	chr15-51951431-51952362	Rad21	ENSMUSG00000022314	10242
chr2-25286625-25287543	2.49011e-100	2.26134	0.156	0.037	4.00454e-95	chr2-25286625-25287543	Tmem210	ENSMUSG00000026963	601
chr10-77484036-77484946	2.77371e-100	2.02432	0.184	0.052	4.46062e-95	chr10-77484036-77484946	Fam207a	ENSMUSG00000032977	1709
chr16-23203704-23204688	2.92619e-100	2.93003	0.11	0.016	4.70584e-95	chr16-23203704-23204688	B630019A10Rik	ENSMUSG00000068463	0
chr4-148797445-148798378	3.30325e-100	2.48564	0.143	0.028	5.31222e-95	chr4-148797445-148798378	Casz1	ENSMUSG00000028977	6050
chr11-59960647-59961583	8.48706e-100	2.42411	0.142	0.029	1.36487e-94	chr11-59960647-59961583	Med9	ENSMUSG00000061650	0
chr4-105626643-105627473	8.86824e-100	4.04123	0.071	0.005	1.42617e-94	chr4-105626643-105627473	Gm12728	ENSMUSG00000083780	162395
chr6-49905093-49906092	1.03252e-99	2.76811	0.122	0.019	1.66048e-94	chr6-49905093-49906092	Npy	ENSMUSG00000029819	75585
chr11-66960411-66961348	1.0556e-99	3.64911	0.078	0.007	1.69759e-94	chr11-66960411-66961348	9130409J20Rik	ENSMUSG00000085683	0
chr18-54678192-54679038	1.46909e-99	3.55551	0.085	0.008	2.36256e-94	chr18-54678192-54679038	Zfp608	ENSMUSG00000052713	209006
chr10-111694501-111695296	2.04527e-99	2.47174	0.146	0.028	3.28916e-94	chr10-111694501-111695296	4933440J02Rik	ENSMUSG00000097082	100227
chr9-101412884-101413813	2.57854e-99	3.89612	0.076	0.005	4.14676e-94	chr9-101412884-101413813	Gm28979	ENSMUSG00000101941	64866
chr4-140665489-140666382	2.96704e-99	2.01081	0.181	0.05	4.77153e-94	chr4-140665489-140666382	Arhgef10l	ENSMUSG00000040964	0
chr16-33576431-33577440	3.10226e-99	2.73321	0.117	0.019	4.989e-94	chr16-33576431-33577440	Slc12a8	ENSMUSG00000035506	0
chr17-40868995-40869912	3.11126e-99	4.00238	0.072	0.005	5.00346e-94	chr17-40868995-40869912	9130008F23Rik	ENSMUSG00000054951	5569
chr7-67064366-67065329	3.80486e-99	2.55878	0.137	0.025	6.11889e-94	chr7-67064366-67065329	Adamts17	ENSMUSG00000058145	0
chr13-110923711-110924590	4.24533e-99	4.68435	0.062	0.003	6.82726e-94	chr13-110923711-110924590	Actbl2	ENSMUSG00000055194	330422
chr13-13532058-13532998	4.37641e-99	3.12261	0.101	0.013	7.03806e-94	chr13-13532058-13532998	Nid1	ENSMUSG00000005397	19782
chr18-35093822-35094793	5.73048e-99	2.11498	0.18	0.045	9.21564e-94	chr18-35093822-35094793	Ctnna1	ENSMUSG00000037815	24094
chr11-117208130-117209076	6.92597e-99	2.7807	0.109	0.018	1.11382e-93	chr11-117208130-117209076	Sept9	ENSMUSG00000059248	0
chr2-90583515-90584432	8.35983e-99	2.30469	0.16	0.034	1.34441e-93	chr2-90583515-90584432	Ptprj	ENSMUSG00000025314	2867
chr19-4729126-4730045	1.00573e-98	2.98681	0.101	0.014	1.61739e-93	chr19-4729126-4730045	Sptbn2	ENSMUSG00000067889	0
chr9-35354463-35355395	1.06853e-98	3.46254	0.087	0.009	1.71839e-93	chr9-35354463-35355395	Cdon	ENSMUSG00000038119	65732
chr17-42480109-42481046	1.58332e-98	2.74229	0.124	0.02	2.54626e-93	chr17-42480109-42481046	Ptchd4	ENSMUSG00000042256	0
chr7-117229306-117230319	1.58441e-98	3.61235	0.078	0.007	2.54802e-93	chr7-117229306-117230319	Xylt1	ENSMUSG00000030657	150659
chr2-148242003-148242853	1.67887e-98	2.42567	0.142	0.029	2.69992e-93	chr2-148242003-148242853	Sstr4	ENSMUSG00000037014	152490
chr1-189359326-189360206	3.05303e-98	3.54087	0.084	0.008	4.90983e-93	chr1-189359326-189360206	Kcnk2	ENSMUSG00000037624	0
chr17-32434887-32435825	3.76442e-98	2.91646	0.106	0.016	6.05386e-93	chr17-32434887-32435825	Pglyrp2	ENSMUSG00000079563	10719
chr17-29427899-29428750	3.83833e-98	2.85357	0.109	0.016	6.17273e-93	chr17-29427899-29428750	Gm26885	ENSMUSG00000097125	33145
chr15-27341247-27342198	4.27389e-98	3.52345	0.083	0.008	6.87318e-93	chr15-27341247-27342198	Ank	ENSMUSG00000022265	124478
chr2-9888987-9889945	4.746e-98	2.0475	0.187	0.049	7.63242e-93	chr2-9888987-9889945	Gata3	ENSMUSG00000015619	0
chr14-114840512-114841427	7.33597e-98	3.32771	0.094	0.01	1.17976e-92	chr14-114840512-114841427	Mir17hg	ENSMUSG00000089726	201451
chr5-113118440-113119328	1.0915e-97	2.35055	0.137	0.031	1.75532e-92	chr5-113118440-113119328	2900026A02Rik	ENSMUSG00000051339	0
chr16-82577385-82578397	1.15683e-97	3.41406	0.091	0.01	1.8604e-92	chr16-82577385-82578397	Gm21833	ENSMUSG00000094030	249984
chr5-27711569-27712496	1.21855e-97	3.34303	0.087	0.01	1.95966e-92	chr5-27711569-27712496	Dpp6	ENSMUSG00000061576	0
chr3-126045872-126046711	1.6989e-97	2.88574	0.116	0.017	2.73213e-92	chr3-126045872-126046711	Ugt8a	ENSMUSG00000032854	107321
chr14-68341958-68342826	2.42839e-97	3.10853	0.095	0.013	3.90529e-92	chr14-68341958-68342826	Adam7	ENSMUSG00000022056	154509
chr14-78417593-78418522	3.31472e-97	3.44822	0.085	0.009	5.33066e-92	chr14-78417593-78418522	Akap11	ENSMUSG00000022016	73723
chr5-138785999-138786861	3.93142e-97	2.67321	0.113	0.02	6.32244e-92	chr5-138785999-138786861	Fam20c	ENSMUSG00000025854	0
chr13-92771259-92772175	4.41023e-97	3.84722	0.075	0.006	7.09244e-92	chr13-92771259-92772175	Thbs4	ENSMUSG00000021702	0
chr8-90011421-90012340	7.06617e-97	2.00635	0.192	0.051	1.13637e-91	chr8-90011421-90012340	Tox3	ENSMUSG00000043668	234699
chr2-124573084-124574591	7.59328e-97	2.85331	0.102	0.016	1.22114e-91	chr2-124573084-124574591	Sema6d	ENSMUSG00000027200	0
chrX-73891178-73892067	8.53243e-97	2.55325	0.133	0.025	1.37217e-91	chrX-73891178-73892067	Arhgap4	ENSMUSG00000031389	0
chr9-68834438-68835321	8.56556e-97	3.40645	0.084	0.009	1.3775e-91	chr9-68834438-68835321	Rora	ENSMUSG00000032238	0
chr3-129509498-129510393	9.56001e-97	2.55033	0.139	0.025	1.53742e-91	chr3-129509498-129510393	Elovl6	ENSMUSG00000041220	21992
chr8-111489932-111490873	1.01377e-96	2.88594	0.109	0.016	1.63033e-91	chr8-111489932-111490873	Wdr59	ENSMUSG00000031959	0
chr6-101921042-101921935	1.06185e-96	2.87765	0.121	0.017	1.70765e-91	chr6-101921042-101921935	Gm9871	ENSMUSG00000052236	119431
chr9-31315762-31316665	1.29726e-96	2.88267	0.103	0.016	2.08623e-91	chr9-31315762-31316665	Prdm10	ENSMUSG00000042496	0
chr5-136173778-136174720	1.52412e-96	2.04071	0.164	0.045	2.45106e-91	chr5-136173778-136174720	Orai2	ENSMUSG00000039747	3121
chr11-55127741-55128597	1.84218e-96	3.98434	0.071	0.005	2.96255e-91	chr11-55127741-55128597	Slc36a3	ENSMUSG00000049491	0
chr1-189363842-189364801	1.89043e-96	3.09618	0.101	0.013	3.04014e-91	chr1-189363842-189364801	Kcnk2	ENSMUSG00000037624	0
chr8-124196210-124196989	2.27992e-96	2.69264	0.111	0.02	3.66653e-91	chr8-124196210-124196989	Gm20388	ENSMUSG00000092329	0
chr11-63243639-63244600	2.71263e-96	2.68581	0.109	0.02	4.3624e-91	chr11-63243639-63244600	B430319H21Rik	ENSMUSG00000085532	55184
chr18-50753096-50753984	2.82558e-96	4.03792	0.07	0.005	4.54404e-91	chr18-50753096-50753984	Hdhd1a	ENSMUSG00000048875	184396
chr17-67245074-67246035	2.88976e-96	3.26214	0.091	0.011	4.64726e-91	chr17-67245074-67246035	Ptprm	ENSMUSG00000033278	0
chr1-62947572-62948457	4.69607e-96	2.55255	0.131	0.025	7.55213e-91	chr1-62947572-62948457	Ino80d	ENSMUSG00000040865	9960
chr5-113478691-113479633	5.48322e-96	3.17036	0.093	0.011	8.818e-91	chr5-113478691-113479633	Wscd2	ENSMUSG00000063430	10699
chr19-38363881-38364757	7.08816e-96	2.62733	0.126	0.021	1.1399e-90	chr19-38363881-38364757	Slc35g1	ENSMUSG00000044026	31222
chr15-54579567-54580441	9.32619e-96	2.71947	0.122	0.02	1.49982e-90	chr15-54579567-54580441	Mal2	ENSMUSG00000024479	0
chr15-8854112-8855025	1.0655e-95	3.05184	0.101	0.013	1.71352e-90	chr15-8854112-8855025	Ranbp3l	ENSMUSG00000048424	113400
chr11-33050009-33050987	1.21792e-95	2.56977	0.122	0.023	1.95863e-90	chr11-33050009-33050987	Gm12114	ENSMUSG00000087318	17563
chr2-48374153-48375126	1.65722e-95	3.39058	0.088	0.009	2.6651e-90	chr2-48374153-48375126	Gm13481	ENSMUSG00000086353	0
chr12-8216286-8217227	2.11932e-95	2.90538	0.11	0.016	3.40824e-90	chr12-8216286-8217227	1110057K04Rik	ENSMUSG00000037669	0
chr13-106998391-106999307	2.42068e-95	3.12629	0.1	0.012	3.89288e-90	chr13-106998391-106999307	Kif2a	ENSMUSG00000021693	0
chr3-156267688-156268616	2.66062e-95	3.08914	0.105	0.013	4.27876e-90	chr3-156267688-156268616	4930570G19Rik	ENSMUSG00000085084	278136
chr7-89791087-89791966	2.98674e-95	3.65511	0.078	0.007	4.80321e-90	chr7-89791087-89791966	Me3	ENSMUSG00000030621	0
chr1-182679385-182680262	3.39875e-95	2.37702	0.144	0.03	5.46579e-90	chr1-182679385-182680262	RP23-191P7.2	ENSMUSG00000102688	7467
chr4-153436705-153437630	3.43515e-95	3.10419	0.094	0.012	5.52433e-90	chr4-153436705-153437630	Ajap1	ENSMUSG00000039546	0
chr6-67073306-67074186	4.62221e-95	2.69151	0.122	0.021	7.43334e-90	chr6-67073306-67074186	E230016M11Rik	ENSMUSG00000087231	0
chr19-19783204-19784123	4.80805e-95	3.20817	0.094	0.011	7.73221e-90	chr19-19783204-19784123	Anxa1	ENSMUSG00000024659	589304
chr6-140689634-140690594	5.18773e-95	3.69728	0.077	0.007	8.3428e-90	chr6-140689634-140690594	Aebp2	ENSMUSG00000030232	11161
chr6-131316078-131317047	6.36508e-95	3.36228	0.089	0.01	1.02362e-89	chr6-131316078-131317047	Styk1	ENSMUSG00000032899	0
chr6-69613306-69614145	7.17913e-95	2.84724	0.114	0.017	1.15453e-89	chr6-69613306-69614145	Gm11143	ENSMUSG00000079542	0
chr3-30246372-30247225	8.67757e-95	2.10341	0.183	0.044	1.39551e-89	chr3-30246372-30247225	Mecom	ENSMUSG00000027684	0
chr8-14988639-14989558	1.24465e-94	2.437	0.128	0.028	2.00162e-89	chr8-14988639-14989558	Arhgef10	ENSMUSG00000071176	0
chr13-32924611-32925517	1.51721e-94	2.1774	0.155	0.04	2.43994e-89	chr13-32924611-32925517	Serpinb1c	ENSMUSG00000079049	26449
chr7-125678395-125679307	1.52799e-94	2.47255	0.129	0.026	2.45729e-89	chr7-125678395-125679307	Gtf3c1	ENSMUSG00000032777	0
chr10-127604307-127605211	3.36588e-94	2.29272	0.141	0.033	5.41295e-89	chr10-127604307-127605211	Lrp1	ENSMUSG00000040249	0
chr6-53987047-53987968	3.40645e-94	2.8187	0.109	0.017	5.47819e-89	chr6-53987047-53987968	Cpvl	ENSMUSG00000052955	8384
chr9-55122253-55123178	3.81474e-94	3.36777	0.079	0.009	6.13479e-89	chr9-55122253-55123178	Ube2q2	ENSMUSG00000032307	25675
chr5-70532750-70533699	7.96063e-94	2.1133	0.153	0.043	1.28021e-88	chr5-70532750-70533699	Gabrg1	ENSMUSG00000001260	217347
chr13-43158025-43159015	9.07041e-94	2.21312	0.151	0.036	1.45869e-88	chr13-43158025-43159015	Tbc1d7	ENSMUSG00000021368	0
chr15-26335645-26336563	1.15385e-93	4.01124	0.07	0.005	1.85559e-88	chr15-26335645-26336563	March11	ENSMUSG00000022269	0
chr17-8864531-8865432	1.27784e-93	3.31786	0.085	0.009	2.055e-88	chr17-8864531-8865432	Pde10a	ENSMUSG00000023868	0
chr2-32972564-32973551	1.5165e-93	2.95942	0.094	0.014	2.43881e-88	chr2-32972564-32973551	Slc2a8	ENSMUSG00000026791	0
chr17-89062150-89063172	2.08827e-93	3.15803	0.095	0.012	3.35831e-88	chr17-89062150-89063172	Fshr	ENSMUSG00000032937	0
chr2-131769431-131770251	2.3959e-93	2.20904	0.13	0.034	3.85304e-88	chr2-131769431-131770251	5330413P13Rik	ENSMUSG00000086822	49754
chr14-8378432-8379361	2.42778e-93	2.7529	0.112	0.018	3.90431e-88	chr14-8378432-8379361	Oit1	ENSMUSG00000021749	0
chr17-47065371-47066138	3.27978e-93	2.38781	0.126	0.028	5.27447e-88	chr17-47065371-47066138	Gm16494	ENSMUSG00000091775	48414
chr7-129818785-129819671	3.36313e-93	3.74935	0.07	0.006	5.40851e-88	chr7-129818785-129819671	Wdr11	ENSMUSG00000042055	183046
chr8-106512310-106513212	3.58647e-93	2.46237	0.133	0.027	5.76769e-88	chr8-106512310-106513212	Cdh3	ENSMUSG00000061048	0
chr11-99492716-99493685	3.63897e-93	2.93603	0.096	0.013	5.85212e-88	chr11-99492716-99493685	Krt23	ENSMUSG00000006777	0
chr12-111385326-111386159	4.02553e-93	2.66097	0.116	0.02	6.47378e-88	chr12-111385326-111386159	Cdc42bpb	ENSMUSG00000021279	7607
chr13-42374058-42374995	4.45795e-93	2.57163	0.118	0.023	7.16919e-88	chr13-42374058-42374995	Edn1	ENSMUSG00000021367	66068
chr4-109254961-109255980	5.14e-93	3.61468	0.073	0.007	8.26605e-88	chr4-109254961-109255980	Calr4	ENSMUSG00000028558	389
chr5-114664523-114665474	6.00225e-93	2.0714	0.163	0.043	9.6527e-88	chr5-114664523-114665474	Gltp	ENSMUSG00000011884	3928
chr18-63409321-63410275	6.51573e-93	2.6677	0.122	0.02	1.04785e-87	chr18-63409321-63410275	Gm26972	ENSMUSG00000097980	0
chr7-129984197-129985120	6.7428e-93	3.02612	0.1	0.013	1.08436e-87	chr7-129984197-129985120	Fgfr2	ENSMUSG00000030849	177330
chr11-79940352-79941308	7.55118e-93	2.97397	0.094	0.013	1.21437e-87	chr11-79940352-79941308	Utp6	ENSMUSG00000035575	0
chr15-37199148-37200061	7.55863e-93	2.4979	0.127	0.025	1.21556e-87	chr15-37199148-37200061	Grhl2	ENSMUSG00000022286	32974
chr19-31361770-31362748	7.61897e-93	3.50494	0.078	0.008	1.22527e-87	chr19-31361770-31362748	Prkg1	ENSMUSG00000052920	0
chr1-20685731-20686723	8.36367e-93	3.24884	0.085	0.01	1.34503e-87	chr1-20685731-20686723	Gm28653	ENSMUSG00000099906	1432
chr3-138236343-138237280	1.16258e-92	3.12663	0.09	0.011	1.86963e-87	chr3-138236343-138237280	Adh7	ENSMUSG00000055301	2960
chr11-68648268-68649202	1.52116e-92	3.44009	0.079	0.008	2.4463e-87	chr11-68648268-68649202	Myh10	ENSMUSG00000020900	42356
chr3-24667955-24668841	1.89676e-92	3.07167	0.098	0.012	3.05033e-87	chr3-24667955-24668841	RP23-349M18.1	ENSMUSG00000102758	728477
chr7-98164803-98165719	2.29053e-92	2.30691	0.146	0.032	3.68359e-87	chr7-98164803-98165719	Capn5	ENSMUSG00000035547	0
chr12-11222859-11223793	2.49034e-92	3.10128	0.098	0.012	4.00491e-87	chr12-11222859-11223793	Msgn1	ENSMUSG00000047002	13910
chr5-136869506-136870365	3.67522e-92	3.23508	0.084	0.01	5.91041e-87	chr5-136869506-136870365	Gm20485	ENSMUSG00000092402	0
chr2-143889689-143890637	4.14329e-92	2.14788	0.165	0.04	6.66315e-87	chr2-143889689-143890637	Dstn	ENSMUSG00000015932	24682
chr7-44536343-44537179	4.28745e-92	2.5292	0.112	0.023	6.895e-87	chr7-44536343-44537179	Pold1	ENSMUSG00000038644	0
chr7-101005977-101006825	5.40649e-92	2.25657	0.152	0.034	8.69461e-87	chr7-101005977-101006825	P2ry2	ENSMUSG00000032860	0
chr5-139640493-139641345	5.42599e-92	2.27445	0.146	0.032	8.72597e-87	chr5-139640493-139641345	Gm29102	ENSMUSG00000101187	59732
chr15-76893938-76894816	5.65233e-92	2.9244	0.099	0.014	9.08997e-87	chr15-76893938-76894816	Zfp7	ENSMUSG00000033669	1545
chr19-28381154-28382088	5.83776e-92	2.35014	0.115	0.028	9.38816e-87	chr19-28381154-28382088	Glis3	ENSMUSG00000052942	0
chr13-5229222-5230136	5.99173e-92	3.65345	0.075	0.007	9.63579e-87	chr13-5229222-5230136	Gm5444	ENSMUSG00000053499	392736
chr18-64601145-64602084	6.79523e-92	2.71097	0.119	0.019	1.0928e-86	chr18-64601145-64602084	Atp8b1	ENSMUSG00000039529	0
chr14-27160486-27161427	7.43788e-92	2.28307	0.143	0.032	1.19615e-86	chr14-27160486-27161427	Il17rd	ENSMUSG00000040717	53199
chr19-10740571-10741518	7.8631e-92	2.12503	0.165	0.041	1.26453e-86	chr19-10740571-10741518	A430093F15Rik	ENSMUSG00000067577	0
chr2-62435918-62436836	1.07934e-91	2.98591	0.102	0.014	1.73577e-86	chr2-62435918-62436836	Gm13565	ENSMUSG00000087681	43
chr3-18221444-18222323	1.08443e-91	3.35776	0.083	0.009	1.74396e-86	chr3-18221444-18222323	Cyp7b1	ENSMUSG00000039519	0
chr12-91787991-91788952	1.26512e-91	3.07087	0.092	0.013	2.03454e-86	chr12-91787991-91788952	Ston2	ENSMUSG00000020961	0
chr11-118362759-118363668	2.12246e-91	2.63286	0.123	0.02	3.4133e-86	chr11-118362759-118363668	Timp2	ENSMUSG00000017466	7018
chr9-35342127-35343064	3.169e-91	2.86163	0.103	0.016	5.09632e-86	chr9-35342127-35343064	Rpusd4	ENSMUSG00000032044	64395
chr12-109071022-109071951	3.57378e-91	2.73383	0.111	0.018	5.74727e-86	chr12-109071022-109071951	Begain	ENSMUSG00000040867	2804
chr10-96822134-96823007	3.62428e-91	2.71399	0.107	0.018	5.82849e-86	chr10-96822134-96823007	Btg1	ENSMUSG00000036478	199320
chr5-146461307-146462219	3.88663e-91	2.63384	0.11	0.02	6.2504e-86	chr5-146461307-146462219	Wasf3	ENSMUSG00000029636	0
chr15-99511840-99512779	4.1357e-91	2.40943	0.13	0.027	6.65095e-86	chr15-99511840-99512779	Faim2	ENSMUSG00000023011	0
chr13-35485832-35486761	4.41732e-91	2.70497	0.112	0.019	7.10385e-86	chr13-35485832-35486761	Cdyl	ENSMUSG00000059288	173100
chr2-11367033-11367949	4.73373e-91	2.90954	0.1	0.015	7.61269e-86	chr2-11367033-11367949	RP23-247J17.2	ENSMUSG00000102674	0
chr18-36323779-36324712	6.03576e-91	2.21389	0.142	0.035	9.70659e-86	chr18-36323779-36324712	Cystm1	ENSMUSG00000046727	20906
chr7-18584678-18585581	6.15262e-91	3.16115	0.092	0.011	9.89452e-86	chr7-18584678-18585581	Psg27	ENSMUSG00000070797	17372
chr11-66956017-66956941	7.54582e-91	3.38246	0.076	0.008	1.2135e-85	chr11-66956017-66956941	9130409J20Rik	ENSMUSG00000085683	0
chr6-56350304-56351203	8.46352e-91	4.12747	0.066	0.004	1.36109e-85	chr6-56350304-56351203	Pde1c	ENSMUSG00000004347	0
chr4-154505017-154505931	8.61104e-91	2.39039	0.135	0.027	1.38481e-85	chr4-154505017-154505931	Prdm16	ENSMUSG00000039410	0
chr7-130860262-130861204	1.01037e-90	2.6918	0.111	0.019	1.62486e-85	chr7-130860262-130861204	Fgfr2	ENSMUSG00000030849	0
chr3-105372124-105372999	1.03423e-90	2.85844	0.105	0.016	1.66322e-85	chr3-105372124-105372999	Kcnd3	ENSMUSG00000040896	79330
chr12-117486281-117487242	1.14315e-90	2.77756	0.106	0.017	1.83839e-85	chr12-117486281-117487242	Rapgef5	ENSMUSG00000041992	29236
chr11-116713915-116714791	1.37154e-90	2.71604	0.107	0.018	2.20569e-85	chr11-116713915-116714791	St6galnac2	ENSMUSG00000057286	19046
chr16-88572625-88573548	1.40774e-90	2.61861	0.123	0.021	2.2639e-85	chr16-88572625-88573548	Cldn8	ENSMUSG00000050520	9441
chr8-47746070-47746985	2.06447e-90	2.14243	0.155	0.04	3.32003e-85	chr8-47746070-47746985	n-R5s96	ENSMUSG00000064508	26700
chr15-11363745-11364662	2.28493e-90	2.83908	0.101	0.017	3.67458e-85	chr15-11363745-11364662	Adamts12	ENSMUSG00000047497	16877
chr10-115805786-115806680	2.74201e-90	2.5246	0.124	0.024	4.40964e-85	chr10-115805786-115806680	Tspan8	ENSMUSG00000034127	10603
chr11-86390052-86390989	3.27275e-90	2.71849	0.109	0.018	5.26317e-85	chr11-86390052-86390989	Gm23667	ENSMUSG00000088091	17836
chr17-23737728-23738584	3.98894e-90	2.35888	0.127	0.029	6.41493e-85	chr17-23737728-23738584	Paqr4	ENSMUSG00000023909	0
chr5-136608550-136609467	5.21792e-90	2.29474	0.137	0.031	8.39136e-85	chr5-136608550-136609467	4731417B20Rik	ENSMUSG00000046548	4234
chr7-119830355-119831294	5.36743e-90	3.04971	0.09	0.012	8.6318e-85	chr7-119830355-119831294	2610020H08Rik	ENSMUSG00000030924	0
chr11-68631883-68632736	6.66949e-90	3.7684	0.07	0.005	1.07257e-84	chr11-68631883-68632736	Ccdc42	ENSMUSG00000045915	33916
chr2-165189359-165190254	6.75046e-90	2.12969	0.153	0.039	1.0856e-84	chr2-165189359-165190254	Cdh22	ENSMUSG00000053166	0
chr5-113266190-113267228	6.84218e-90	2.82311	0.101	0.016	1.10035e-84	chr5-113266190-113267228	Sgsm1	ENSMUSG00000042216	0
chr7-19540682-19541608	8.42849e-90	2.34281	0.128	0.029	1.35545e-84	chr7-19540682-19541608	Ppp1r37	ENSMUSG00000051403	0
chr10-59603620-59604556	8.8513e-90	2.27394	0.12	0.03	1.42345e-84	chr10-59603620-59604556	Mcu	ENSMUSG00000009647	0
chr3-148917755-148918675	1.19169e-89	2.5848	0.111	0.021	1.91646e-84	chr3-148917755-148918675	Lphn2	ENSMUSG00000028184	0
chr4-99151884-99152797	1.33506e-89	2.5121	0.121	0.024	2.14702e-84	chr4-99151884-99152797	Gm12681	ENSMUSG00000086498	0
chr7-56543233-56544200	1.60277e-89	3.59107	0.076	0.007	2.57754e-84	chr7-56543233-56544200	Oca2	ENSMUSG00000030450	6715
chr6-143131892-143132853	2.69947e-89	2.88269	0.099	0.015	4.34124e-84	chr6-143131892-143132853	C2cd5	ENSMUSG00000030279	31784
chr4-5029656-5030581	3.68453e-89	2.86525	0.106	0.016	5.92539e-84	chr4-5029656-5030581	Impad1	ENSMUSG00000066324	236300
chr4-62374246-62375142	5.75595e-89	2.45521	0.119	0.025	9.2566e-84	chr4-62374246-62375142	Slc31a1	ENSMUSG00000066150	0
chr4-154479985-154480776	6.89068e-89	2.39275	0.132	0.027	1.10814e-83	chr4-154479985-154480776	Prdm16	ENSMUSG00000039410	0
chr16-18479470-18480400	6.951e-89	2.70093	0.102	0.018	1.11785e-83	chr16-18479470-18480400	Txnrd2	ENSMUSG00000075704	396
chr1-92947469-92948431	7.17905e-89	2.19425	0.146	0.036	1.15452e-83	chr1-92947469-92948431	Capn10	ENSMUSG00000026270	0
chr7-24429265-24430249	7.4154e-89	2.7824	0.096	0.016	1.19253e-83	chr7-24429265-24430249	Irgc1	ENSMUSG00000062028	1672
chr4-95075327-95076156	8.23973e-89	2.71759	0.107	0.018	1.3251e-83	chr4-95075327-95076156	n-R5s189	ENSMUSG00000084624	12563
chr13-92131151-92132059	9.56285e-89	2.05155	0.158	0.043	1.53788e-83	chr13-92131151-92132059	Rasgrf2	ENSMUSG00000021708	0
chr2-106746811-106747746	1.35925e-88	2.01215	0.156	0.045	2.18592e-83	chr2-106746811-106747746	Mpped2	ENSMUSG00000016386	0
chr13-111978320-111979132	1.39456e-88	2.3041	0.143	0.03	2.2427e-83	chr13-111978320-111979132	Gm15322	ENSMUSG00000086402	12333
chr6-64650771-64651528	1.58583e-88	4.31531	0.065	0.004	2.5503e-83	chr6-64650771-64651528	Grid2	ENSMUSG00000071424	0
chr19-41967599-41968569	1.97596e-88	2.15007	0.153	0.037	3.1777e-83	chr19-41967599-41968569	Mms19	ENSMUSG00000025159	0
chr7-49257806-49258624	2.10519e-88	2.19754	0.156	0.038	3.38553e-83	chr7-49257806-49258624	Nav2	ENSMUSG00000052512	0
chr1-133169921-133170847	2.82273e-88	2.15396	0.151	0.038	4.53945e-83	chr1-133169921-133170847	Plekha6	ENSMUSG00000041757	10473
chr1-181540160-181540944	3.13895e-88	2.1257	0.138	0.036	5.04799e-83	chr1-181540160-181540944	Ccdc121	ENSMUSG00000050625	28708
chr13-81740599-81741577	3.85831e-88	2.75535	0.104	0.018	6.20486e-83	chr13-81740599-81741577	Mblac2	ENSMUSG00000051098	0
chr7-121930997-121931906	4.41174e-88	2.38908	0.132	0.027	7.09488e-83	chr7-121930997-121931906	Cog7	ENSMUSG00000034951	0
chr12-87380660-87381696	4.93424e-88	2.28417	0.133	0.032	7.93515e-83	chr12-87380660-87381696	Sptlc2	ENSMUSG00000021036	0
chr5-134946487-134947413	5.2232e-88	2.20717	0.138	0.033	8.39985e-83	chr5-134946487-134947413	Cldn4	ENSMUSG00000047501	0
chr4-123093121-123094041	5.36752e-88	2.69555	0.102	0.018	8.63194e-83	chr4-123093121-123094041	Bmp8b	ENSMUSG00000002384	11123
chr6-146010037-146010997	5.57685e-88	2.43425	0.124	0.025	8.96857e-83	chr6-146010037-146010997	Sspn	ENSMUSG00000030255	44813
chr9-107735870-107736830	6.90603e-88	2.11432	0.149	0.038	1.11061e-82	chr9-107735870-107736830	Rbm5	ENSMUSG00000032580	3540
chr16-7821619-7822491	1.04461e-87	2.62144	0.116	0.021	1.67992e-82	chr16-7821619-7822491	Rbfox1	ENSMUSG00000008658	409139
chr5-28526166-28527127	1.30146e-87	2.55086	0.114	0.022	2.09299e-82	chr5-28526166-28527127	9530036O11Rik	ENSMUSG00000097726	0
chr2-119148648-119149580	1.45409e-87	2.67468	0.106	0.018	2.33843e-82	chr2-119148648-119149580	Rmdn3	ENSMUSG00000070730	0
chr6-41681425-41682293	1.59372e-87	2.4954	0.128	0.025	2.56299e-82	chr6-41681425-41682293	Trpv5	ENSMUSG00000036899	655
chr15-7074940-7075836	1.76156e-87	2.02729	0.174	0.045	2.83291e-82	chr15-7074940-7075836	Lifr	ENSMUSG00000054263	53722
chr16-45873117-45873989	2.29658e-87	2.27363	0.143	0.032	3.69332e-82	chr16-45873117-45873989	Phldb2	ENSMUSG00000033149	0
chr11-3334611-3335362	3.0802e-87	2.53902	0.117	0.022	4.95351e-82	chr11-3334611-3335362	Pik3ip1	ENSMUSG00000034614	0
chr13-31423387-31424353	3.4809e-87	3.1253	0.087	0.011	5.59791e-82	chr13-31423387-31424353	Gm11375	ENSMUSG00000085981	14464
chr9-41937549-41938494	3.48567e-87	2.89652	0.099	0.015	5.60559e-82	chr9-41937549-41938494	Sorl1	ENSMUSG00000049313	26225
chr1-171477734-171478643	4.03299e-87	2.08494	0.158	0.041	6.48577e-82	chr1-171477734-171478643	F11r	ENSMUSG00000038235	13130
chr13-37907931-37908825	6.48779e-87	2.16599	0.146	0.036	1.04335e-81	chr13-37907931-37908825	Rreb1	ENSMUSG00000039087	0
chr11-42977947-42978928	6.68251e-87	3.12319	0.089	0.011	1.07467e-81	chr11-42977947-42978928	Gm9972	ENSMUSG00000055456	56817
chr6-4979190-4980089	8.36638e-87	3.42695	0.08	0.008	1.34546e-81	chr6-4979190-4980089	Ppp1r9a	ENSMUSG00000032827	0
chr1-92460485-92461425	8.81193e-87	2.37302	0.128	0.027	1.41712e-81	chr1-92460485-92461425	Ndufa10	ENSMUSG00000026260	0
chr4-46523242-46524121	2.14739e-86	3.18112	0.082	0.01	3.45339e-81	chr4-46523242-46524121	Trim14	ENSMUSG00000039853	0
chr13-111967449-111968123	3.61769e-86	2.59309	0.111	0.02	5.8179e-81	chr13-111967449-111968123	Gm15322	ENSMUSG00000086402	23342
chr3-131573392-131574317	3.62022e-86	2.04026	0.149	0.043	5.82197e-81	chr3-131573392-131574317	Papss1	ENSMUSG00000028032	0
chr14-108976499-108977418	5.00502e-86	3.41619	0.076	0.008	8.04897e-81	chr14-108976499-108977418	Slitrk1	ENSMUSG00000075478	62259
chr9-55051003-55051906	5.04061e-86	3.07804	0.079	0.011	8.1062e-81	chr9-55051003-55051906	Chrnb4	ENSMUSG00000035200	2458
chr3-107983645-107984507	6.46571e-86	2.97082	0.094	0.013	1.0398e-80	chr3-107983645-107984507	Gstm2	ENSMUSG00000040562	0
chr3-27658149-27659065	6.60478e-86	2.39254	0.125	0.026	1.06217e-80	chr3-27658149-27659065	Fndc3b	ENSMUSG00000039286	0
chr15-67093207-67094182	6.6767e-86	2.11814	0.142	0.038	1.07373e-80	chr15-67093207-67094182	St3gal1	ENSMUSG00000013846	8692
chr10-126438706-126439607	1.11908e-85	3.7939	0.069	0.005	1.79968e-80	chr10-126438706-126439607	Lrig3	ENSMUSG00000020105	423346
chr10-97304565-97305507	1.20868e-85	2.49786	0.12	0.023	1.94377e-80	chr10-97304565-97305507	Dcn	ENSMUSG00000019929	173992
chr15-51483929-51484854	2.72111e-85	2.33302	0.147	0.03	4.37603e-80	chr15-51483929-51484854	Eif3h	ENSMUSG00000022312	301703
chr8-95780879-95781824	2.74804e-85	2.67716	0.097	0.018	4.41934e-80	chr8-95780879-95781824	Cnot1	ENSMUSG00000036550	0
chr8-123348872-123349450	3.03873e-85	2.80477	0.097	0.016	4.88682e-80	chr8-123348872-123349450	Gm20388	ENSMUSG00000092329	0
chr5-96412585-96413476	3.23538e-85	2.5994	0.112	0.021	5.20307e-80	chr5-96412585-96413476	Fras1	ENSMUSG00000034687	0
chr1-90412361-90413274	4.27297e-85	2.50677	0.119	0.023	6.8717e-80	chr1-90412361-90413274	Gm28722	ENSMUSG00000101997	40119
chr3-107986031-107986945	4.29067e-85	2.12625	0.15	0.038	6.90017e-80	chr3-107986031-107986945	Gstm2	ENSMUSG00000040562	0
chr10-115255950-115256806	5.5174e-85	3.05429	0.09	0.012	8.87297e-80	chr10-115255950-115256806	Tbc1d15	ENSMUSG00000020130	4456
chr8-122626833-122627749	6.07879e-85	2.6902	0.093	0.017	9.77579e-80	chr8-122626833-122627749	Gm20388	ENSMUSG00000092329	0
chr10-85473284-85474292	6.51095e-85	3.04328	0.084	0.011	1.04708e-79	chr10-85473284-85474292	Btbd11	ENSMUSG00000020042	0
chr13-42680971-42681914	6.80977e-85	2.48637	0.116	0.023	1.09513e-79	chr13-42680971-42681914	Phactr1	ENSMUSG00000054728	0
chr7-46960713-46961606	1.03134e-84	2.67049	0.107	0.018	1.65858e-79	chr7-46960713-46961606	Uevld	ENSMUSG00000043262	2185
chr6-129219808-129220736	1.11695e-84	2.84219	0.093	0.015	1.79626e-79	chr6-129219808-129220736	2310001H17Rik	ENSMUSG00000097354	0
chr9-49307390-49308274	1.15797e-84	2.77266	0.103	0.016	1.86222e-79	chr9-49307390-49308274	Gm4894	ENSMUSG00000054156	28606
chr6-121343253-121344171	1.21796e-84	2.43195	0.13	0.026	1.9587e-79	chr6-121343253-121344171	Slc6a12	ENSMUSG00000030109	0
chr17-62788311-62789269	1.34443e-84	2.42059	0.135	0.025	2.16208e-79	chr17-62788311-62789269	Efna5	ENSMUSG00000048915	0
chr14-56333389-56334321	1.56626e-84	2.38254	0.128	0.027	2.51882e-79	chr14-56333389-56334321	Atp12a	ENSMUSG00000022229	30746
chr5-36977543-36978414	1.60049e-84	2.57735	0.104	0.02	2.57388e-79	chr5-36977543-36978414	Wfs1	ENSMUSG00000039474	0
chr2-50100178-50101086	1.79639e-84	2.47164	0.119	0.024	2.88891e-79	chr2-50100178-50101086	Lypd6	ENSMUSG00000050447	0
chr12-73617431-73618329	2.62762e-84	2.79151	0.104	0.016	4.22568e-79	chr12-73617431-73618329	Prkch	ENSMUSG00000021108	0
chr17-82635686-82636351	2.87658e-84	3.75222	0.069	0.005	4.62606e-79	chr17-82635686-82636351	Gm6594	ENSMUSG00000073371	96140
chr1-126822044-126822947	3.2052e-84	3.11023	0.085	0.011	5.15453e-79	chr1-126822044-126822947	Nckap5	ENSMUSG00000049690	0
chr17-93563185-93564047	3.38296e-84	3.43815	0.077	0.008	5.44041e-79	chr17-93563185-93564047	Adcyap1	ENSMUSG00000024256	357699
chrX-106602771-106603707	3.42972e-84	3.17376	0.086	0.01	5.5156e-79	chrX-106602771-106603707	Cysltr1	ENSMUSG00000052821	0
chr2-106745024-106745872	3.67609e-84	2.893	0.094	0.013	5.91182e-79	chr2-106745024-106745872	Mpped2	ENSMUSG00000016386	0
chr16-25751590-25752496	3.71755e-84	2.56742	0.103	0.02	5.97849e-79	chr16-25751590-25752496	Trp63	ENSMUSG00000022510	0
chr5-134951056-134951977	4.17466e-84	2.29446	0.124	0.028	6.71361e-79	chr5-134951056-134951977	Cldn4	ENSMUSG00000047501	4121
chr16-24173292-24174216	4.81235e-84	3.29355	0.072	0.008	7.73912e-79	chr16-24173292-24174216	Bcl6	ENSMUSG00000022508	184439
chr16-31506649-31507573	5.33253e-84	2.18761	0.137	0.034	8.57567e-79	chr16-31506649-31507573	Bdh1	ENSMUSG00000046598	47747
chr10-99939563-99940506	5.4695e-84	3.29776	0.08	0.009	8.79594e-79	chr10-99939563-99940506	Kitl	ENSMUSG00000019966	75123
chr16-44716391-44717274	5.8147e-84	2.08514	0.15	0.04	9.35108e-79	chr16-44716391-44717274	BC027231	ENSMUSG00000036208	7026
chr13-52675299-52676245	6.35613e-84	2.48778	0.114	0.023	1.02218e-78	chr13-52675299-52676245	Syk	ENSMUSG00000021457	26506
chr2-165875927-165876846	6.44285e-84	2.33107	0.123	0.027	1.03613e-78	chr2-165875927-165876846	Zmynd8	ENSMUSG00000039671	0
chr15-27782333-27783259	6.81289e-84	2.08932	0.154	0.041	1.09563e-78	chr15-27782333-27783259	Trio	ENSMUSG00000022263	0
chr1-54585086-54585970	8.05089e-84	2.43763	0.125	0.024	1.29473e-78	chr1-54585086-54585970	Pgap1	ENSMUSG00000073678	27401
chr14-105510099-105511013	8.14863e-84	3.24378	0.084	0.009	1.31045e-78	chr14-105510099-105511013	4930449E01Rik	ENSMUSG00000022116	4469
chr10-76930920-76931788	8.40293e-84	2.22319	0.118	0.03	1.35134e-78	chr10-76930920-76931788	Pcbp3	ENSMUSG00000001120	0
chr16-64868325-64869268	8.63842e-84	3.16336	0.084	0.01	1.38921e-78	chr16-64868325-64869268	Cggbp1	ENSMUSG00000054604	8817
chr14-25267583-25268551	1.22049e-83	2.64765	0.104	0.018	1.96277e-78	chr14-25267583-25268551	Gm26660	ENSMUSG00000097601	87249
chr1-78321976-78322874	1.43331e-83	2.22583	0.142	0.033	2.30503e-78	chr1-78321976-78322874	Sgpp2	ENSMUSG00000032908	0
chr5-72674735-72675669	1.56833e-83	2.8487	0.1	0.014	2.52215e-78	chr5-72674735-72675669	Nipal1	ENSMUSG00000067219	3656
chr3-68664589-68665518	1.74544e-83	3.56934	0.071	0.007	2.80698e-78	chr3-68664589-68665518	Il12a	ENSMUSG00000027776	25125
chr8-121262493-121263437	2.61834e-83	2.52016	0.118	0.022	4.21076e-78	chr8-121262493-121263437	Gm26815	ENSMUSG00000097384	0
chr5-148771360-148772297	2.64517e-83	2.74761	0.099	0.016	4.25391e-78	chr5-148771360-148772297	4930505K14Rik	ENSMUSG00000085740	5665
chr9-116270128-116271011	2.64999e-83	3.01756	0.085	0.012	4.26166e-78	chr9-116270128-116271011	Tgfbr2	ENSMUSG00000032440	94764
chr14-69028753-69029574	2.79331e-83	2.68371	0.098	0.017	4.49215e-78	chr14-69028753-69029574	Stc1	ENSMUSG00000014813	0
chr10-101768870-101769770	3.63358e-83	5.46683	0.05	0.001	5.84345e-78	chr10-101768870-101769770	Mgat4c	ENSMUSG00000019888	0
chr6-8648009-8648957	5.16456e-83	2.21588	0.123	0.031	8.30554e-78	chr6-8648009-8648957	Ica1	ENSMUSG00000062995	0
chr3-15159725-15160653	5.16901e-83	2.32	0.133	0.029	8.3127e-78	chr3-15159725-15160653	RP24-150C17.1	ENSMUSG00000103912	0
chr5-113490306-113491255	5.28871e-83	2.16971	0.125	0.032	8.5052e-78	chr5-113490306-113491255	Wscd2	ENSMUSG00000063430	0
chr4-99137792-99138689	7.69937e-83	2.59414	0.103	0.019	1.2382e-77	chr4-99137792-99138689	Gm12681	ENSMUSG00000086498	8224
chr6-17480923-17481859	8.1168e-83	2.64476	0.102	0.018	1.30533e-77	chr6-17480923-17481859	Met	ENSMUSG00000009376	0
chr16-90848461-90849350	1.04214e-82	2.47075	0.111	0.023	1.67595e-77	chr16-90848461-90849350	Eva1c	ENSMUSG00000039903	0
chr4-11327601-11328364	1.08672e-82	3.65505	0.066	0.006	1.74764e-77	chr4-11327601-11328364	Gm26663	ENSMUSG00000097019	0
chr17-86493586-86494521	1.0936e-82	2.49659	0.114	0.022	1.75871e-77	chr17-86493586-86494521	Prkce	ENSMUSG00000045038	0
chr4-137479453-137480299	1.10675e-82	2.0296	0.152	0.042	1.77985e-77	chr4-137479453-137480299	Hspg2	ENSMUSG00000028763	0
chr11-118488228-118489185	1.20197e-82	2.22028	0.129	0.031	1.93298e-77	chr11-118488228-118489185	Engase	ENSMUSG00000033857	0
chr10-59514789-59515615	1.35186e-82	3.03938	0.083	0.011	2.17403e-77	chr10-59514789-59515615	Mcu	ENSMUSG00000009647	0
chr4-152907934-152908861	1.49901e-82	3.68237	0.063	0.006	2.41068e-77	chr4-152907934-152908861	Gm833	ENSMUSG00000073699	207418
chr8-122836495-122837364	1.65095e-82	2.28112	0.112	0.027	2.65502e-77	chr8-122836495-122837364	Gm20388	ENSMUSG00000092329	0
chr3-19407751-19408686	1.75281e-82	3.01483	0.091	0.012	2.81883e-77	chr3-19407751-19408686	Pde7a	ENSMUSG00000069094	96428
chr15-100478622-100479514	1.86657e-82	2.29137	0.121	0.028	3.00178e-77	chr15-100478622-100479514	Letmd1	ENSMUSG00000037353	0
chr14-56379119-56380045	2.17598e-82	2.45908	0.116	0.023	3.49937e-77	chr14-56379119-56380045	Atp12a	ENSMUSG00000022229	0
chr14-99366036-99366835	2.30101e-82	2.84077	0.095	0.014	3.70043e-77	chr14-99366036-99366835	Klf5	ENSMUSG00000005148	52630
chr9-123342743-123343670	3.97992e-82	2.67635	0.089	0.017	6.40043e-77	chr9-123342743-123343670	Lars2	ENSMUSG00000035202	23269
chr2-74735588-74736609	6.67746e-82	2.45444	0.108	0.022	1.07386e-76	chr2-74735588-74736609	Hoxd3	ENSMUSG00000079277	0
chr7-114361795-114362703	7.49798e-82	2.01159	0.129	0.04	1.20581e-76	chr7-114361795-114362703	4933406I18Rik	ENSMUSG00000087475	0
chr7-113921858-113922807	9.72387e-82	3.75229	0.062	0.005	1.56377e-76	chr7-113921858-113922807	Spon1	ENSMUSG00000038156	0
chr14-114952948-114953807	1.1507e-81	3.47243	0.074	0.007	1.85053e-76	chr14-114952948-114953807	Mir17hg	ENSMUSG00000089726	89071
chr9-70786560-70787511	1.47346e-81	2.69955	0.095	0.017	2.36958e-76	chr9-70786560-70787511	Adam10	ENSMUSG00000054693	6330
chr2-155128934-155129866	1.55408e-81	2.99762	0.08	0.011	2.49924e-76	chr2-155128934-155129866	Itch	ENSMUSG00000027598	3642
chr1-93008929-93009713	1.56931e-81	2.44134	0.111	0.023	2.52373e-76	chr1-93008929-93009713	Aqp12	ENSMUSG00000045091	0
chr7-121864611-121865522	1.78777e-81	2.22916	0.131	0.031	2.87505e-76	chr7-121864611-121865522	Scnn1b	ENSMUSG00000030873	0
chr19-23657246-23658192	2.05825e-81	3.72713	0.063	0.005	3.31003e-76	chr19-23657246-23658192	1700028P14Rik	ENSMUSG00000033053	4433
chr12-7751117-7751960	2.13075e-81	3.68676	0.068	0.006	3.42663e-76	chr12-7751117-7751960	Apob	ENSMUSG00000020609	225687
chr6-117271619-117272683	2.31904e-81	2.7974	0.092	0.015	3.72943e-76	chr6-117271619-117272683	Rpl28-ps4	ENSMUSG00000090549	57570
chr7-44537319-44538119	2.47364e-81	3.49759	0.074	0.007	3.97807e-76	chr7-44537319-44538119	Pold1	ENSMUSG00000038644	0
chr8-117714219-117715132	2.68616e-81	2.98646	0.075	0.011	4.31983e-76	chr8-117714219-117715132	Hsd17b2	ENSMUSG00000031844	0
chr10-78149061-78149967	2.85626e-81	2.68922	0.099	0.017	4.59338e-76	chr10-78149061-78149967	D10Jhu81e	ENSMUSG00000053329	12099
chr8-123343130-123344079	3.09634e-81	2.50709	0.112	0.021	4.97948e-76	chr8-123343130-123344079	Gm20388	ENSMUSG00000092329	0
chr17-44061143-44062031	3.15295e-81	2.79457	0.094	0.015	5.0705e-76	chr17-44061143-44062031	Enpp5	ENSMUSG00000023960	16781
chr6-56361744-56362613	3.19319e-81	2.65261	0.106	0.018	5.13522e-76	chr6-56361744-56362613	Pde1c	ENSMUSG00000004347	0
chr1-84869163-84870027	3.27093e-81	2.01057	0.133	0.04	5.26025e-76	chr1-84869163-84870027	Fbxo36	ENSMUSG00000073633	0
chr3-144096282-144097134	3.8478e-81	4.1549	0.057	0.004	6.18796e-76	chr3-144096282-144097134	Lmo4	ENSMUSG00000028266	91395
chr10-93098147-93099081	4.01593e-81	3.23224	0.077	0.009	6.45835e-76	chr10-93098147-93099081	Cfap54	ENSMUSG00000020014	16528
chr7-133010990-133011997	4.4727e-81	2.80234	0.091	0.014	7.19291e-76	chr7-133010990-133011997	Ctbp2	ENSMUSG00000030970	0
chr1-117489902-117490845	6.22926e-81	2.29154	0.139	0.03	1.00178e-75	chr1-117489902-117490845	Zfp813-ps	ENSMUSG00000101373	113032
chr5-53961389-53962607	6.40974e-81	2.58709	0.11	0.021	1.0308e-75	chr5-53961389-53962607	Stim2	ENSMUSG00000039156	35809
chr2-19559893-19560827	6.45236e-81	2.08795	0.16	0.039	1.03766e-75	chr2-19559893-19560827	4921504E06Rik	ENSMUSG00000026734	5978
chr16-5092952-5093922	7.25007e-81	2.6634	0.092	0.017	1.16594e-75	chr16-5092952-5093922	Ppl	ENSMUSG00000039457	0
chr11-101696038-101696941	7.32338e-81	2.44677	0.111	0.022	1.17773e-75	chr11-101696038-101696941	Arl4d	ENSMUSG00000034936	28205
chr5-122763623-122764470	9.16609e-81	2.36038	0.115	0.024	1.47407e-75	chr5-122763623-122764470	Camkk2	ENSMUSG00000029471	0
chr17-31183350-31184925	1.03115e-80	2.71539	0.086	0.016	1.65827e-75	chr17-31183350-31184925	Tmprss3	ENSMUSG00000024034	0
chr11-64473396-64474329	1.20078e-80	3.09099	0.078	0.01	1.93106e-75	chr11-64473396-64474329	Hs3st3a1	ENSMUSG00000047759	0
chr4-104073837-104074738	1.23492e-80	2.48955	0.115	0.022	1.98597e-75	chr4-104073837-104074738	Dab1	ENSMUSG00000028519	0
chr4-98130448-98131356	1.51971e-80	3.30777	0.073	0.008	2.44396e-75	chr4-98130448-98131356	Nfia	ENSMUSG00000028565	11573
chr5-106317914-106318864	1.62943e-80	2.49529	0.091	0.02	2.62041e-75	chr5-106317914-106318864	Barhl2	ENSMUSG00000034384	133658
chr15-76203897-76204815	1.97741e-80	2.34794	0.119	0.026	3.18002e-75	chr15-76203897-76204815	Plec	ENSMUSG00000022565	0
chr1-92332000-92332971	2.42521e-80	2.81526	0.089	0.015	3.90018e-75	chr1-92332000-92332971	Gm29099	ENSMUSG00000101265	2111
chr9-102766588-102767506	2.5883e-80	2.3221	0.118	0.026	4.16245e-75	chr9-102766588-102767506	Gm28621	ENSMUSG00000100924	4044
chr7-121933196-121934117	2.92464e-80	2.79368	0.089	0.015	4.70335e-75	chr7-121933196-121934117	Cog7	ENSMUSG00000034951	0
chr7-135996587-135997521	3.00624e-80	2.83749	0.083	0.014	4.83457e-75	chr7-135996587-135997521	Mki67	ENSMUSG00000031004	280207
chr9-27523127-27524059	4.76977e-80	3.91444	0.06	0.004	7.67065e-75	chr9-27523127-27524059	Spata19	ENSMUSG00000031991	121416
chr5-92759161-92760032	5.99489e-80	2.46325	0.108	0.023	9.64086e-75	chr5-92759161-92760032	Shroom3	ENSMUSG00000029381	0
chr16-87001192-87002186	6.50864e-80	3.18296	0.077	0.01	1.04671e-74	chr16-87001192-87002186	N6amt1	ENSMUSG00000044442	351998
chr15-89161150-89162069	7.33987e-80	2.34173	0.114	0.025	1.18038e-74	chr15-89161150-89162069	Plxnb2	ENSMUSG00000036606	0
chr15-62206173-62207069	8.70103e-80	2.25437	0.116	0.028	1.39928e-74	chr15-62206173-62207069	Pvt1	ENSMUSG00000097039	0
chr7-143119281-143120190	8.78021e-80	2.09642	0.146	0.036	1.41202e-74	chr7-143119281-143120190	Kcnq1	ENSMUSG00000009545	0
chr16-93739026-93740334	8.9997e-80	3.21979	0.072	0.009	1.44731e-74	chr16-93739026-93740334	Dopey2	ENSMUSG00000022946	0
chr10-122855996-122856966	9.36381e-80	2.10487	0.146	0.037	1.50587e-74	chr10-122855996-122856966	Ppm1h	ENSMUSG00000034613	0
chr8-61150391-61151323	9.64951e-80	3.38282	0.071	0.008	1.55181e-74	chr8-61150391-61151323	Nek1	ENSMUSG00000031644	19044
chr8-123342058-123342764	1.08453e-79	3.04171	0.08	0.011	1.74412e-74	chr8-123342058-123342764	Gm20388	ENSMUSG00000092329	0
chr11-42944315-42945241	1.32736e-79	2.10698	0.154	0.037	2.13463e-74	chr11-42944315-42945241	Gm9972	ENSMUSG00000055456	90504
chr8-124316332-124317229	1.37543e-79	2.09265	0.127	0.034	2.21195e-74	chr8-124316332-124317229	Galnt2	ENSMUSG00000089704	0
chr14-20609874-20610783	1.48401e-79	2.05214	0.143	0.039	2.38656e-74	chr14-20609874-20610783	Usp54	ENSMUSG00000034235	0
chr17-93549846-93550872	1.65567e-79	3.05975	0.087	0.011	2.66261e-74	chr17-93549846-93550872	Adcyap1	ENSMUSG00000024256	344360
chr1-20940074-20940865	2.0592e-79	2.78394	0.092	0.015	3.31156e-74	chr1-20940074-20940865	Paqr8	ENSMUSG00000025931	423
chr1-96932646-96933591	2.20234e-79	3.1443	0.083	0.01	3.54177e-74	chr1-96932646-96933591	Slco4c1	ENSMUSG00000040693	60474
chr10-3314986-3315870	2.66094e-79	3.73609	0.062	0.005	4.27927e-74	chr10-3314986-3315870	H60c	ENSMUSG00000091618	47214
chr13-95763566-95764407	3.66487e-79	2.19258	0.134	0.031	5.89378e-74	chr13-95763566-95764407	Iqgap2	ENSMUSG00000021676	0
chr16-34535998-34536915	5.59717e-79	2.30882	0.105	0.025	9.00125e-74	chr16-34535998-34536915	Kalrn	ENSMUSG00000061751	0
chr11-8764638-8765531	7.2424e-79	3.05035	0.08	0.011	1.16471e-73	chr11-8764638-8765531	Pkd1l1	ENSMUSG00000046634	61176
chr3-132655543-132656464	7.4051e-79	3.32348	0.071	0.008	1.19087e-73	chr3-132655543-132656464	Aimp1	ENSMUSG00000028029	4033
chr4-142277294-142278185	9.78858e-79	2.28721	0.12	0.027	1.57418e-73	chr4-142277294-142278185	Gm13052	ENSMUSG00000085816	29579
chr4-95093360-95094205	9.79999e-79	2.59593	0.103	0.019	1.57601e-73	chr4-95093360-95094205	4930551L18Rik	ENSMUSG00000085377	1940
chr18-7614010-7614961	1.08823e-78	2.39644	0.115	0.024	1.75007e-73	chr18-7614010-7614961	Mpp7	ENSMUSG00000057440	0
chr4-137231181-137232138	1.10309e-78	2.72774	0.091	0.015	1.77397e-73	chr4-137231181-137232138	Wnt4	ENSMUSG00000036856	45350
chr5-100226531-100227575	1.33102e-78	3.50567	0.066	0.006	2.14051e-73	chr5-100226531-100227575	2310034O05Rik	ENSMUSG00000100157	8481
chr3-89872152-89873060	1.52368e-78	2.44206	0.114	0.022	2.45035e-73	chr3-89872152-89873060	Il6ra	ENSMUSG00000027947	0
chr19-41054378-41055308	1.55887e-78	2.73739	0.093	0.015	2.50695e-73	chr19-41054378-41055308	Dntt	ENSMUSG00000025014	0
chr10-51424101-51424967	1.98708e-78	2.8137	0.099	0.015	3.19559e-73	chr10-51424101-51424967	Gp49a	ENSMUSG00000089672	55664
chr3-21952630-21953535	2.13888e-78	2.29046	0.132	0.028	3.43971e-73	chr3-21952630-21953535	Tbl1xr1	ENSMUSG00000027630	123116
chr10-76912390-76913243	2.21476e-78	2.89865	0.081	0.012	3.56173e-73	chr10-76912390-76913243	Pcbp3	ENSMUSG00000001120	0
chr7-67835908-67836850	2.35752e-78	2.55177	0.105	0.019	3.79131e-73	chr7-67835908-67836850	4833412C05Rik	ENSMUSG00000097697	32411
chr2-112476204-112477055	2.36014e-78	3.42571	0.068	0.007	3.79553e-73	chr2-112476204-112477055	Chrm5	ENSMUSG00000074939	2115
chr5-138132119-138133013	2.77504e-78	2.52522	0.103	0.02	4.46276e-73	chr5-138132119-138133013	Zscan21	ENSMUSG00000037017	0
chr16-45669695-45670635	2.88349e-78	2.62226	0.101	0.019	4.63716e-73	chr16-45669695-45670635	Tmprss7	ENSMUSG00000033177	0
chr5-113999102-114000021	3.75298e-78	2.16385	0.119	0.031	6.03547e-73	chr5-113999102-114000021	Dao	ENSMUSG00000042096	3681
chr7-35362593-35363519	3.81413e-78	2.11648	0.128	0.034	6.13381e-73	chr7-35362593-35363519	Rhpn2	ENSMUSG00000030494	0
chr6-99934102-99935054	4.2204e-78	2.60363	0.103	0.018	6.78717e-73	chr6-99934102-99935054	Gm26748	ENSMUSG00000097548	201548
chr1-78419190-78420091	4.68068e-78	2.1654	0.123	0.031	7.52737e-73	chr1-78419190-78420091	Sgpp2	ENSMUSG00000032908	0
chr1-151164074-151164943	5.67814e-78	2.28393	0.109	0.027	9.13147e-73	chr1-151164074-151164943	C730036E19Rik	ENSMUSG00000102095	21728
chr6-125071508-125072325	6.84914e-78	2.8591	0.088	0.014	1.10147e-72	chr6-125071508-125072325	Lpar5	ENSMUSG00000067714	0
chr15-94327395-94328248	7.89011e-78	3.50455	0.064	0.006	1.26887e-72	chr15-94327395-94328248	Adamts20	ENSMUSG00000022449	0
chr9-117016361-117017340	8.38765e-78	3.63718	0.061	0.005	1.34888e-72	chr9-117016361-117017340	Rbms3	ENSMUSG00000039607	0
chr8-111865608-111866535	8.39892e-78	2.50006	0.106	0.021	1.3507e-72	chr8-111865608-111866535	Tmem170	ENSMUSG00000031953	0
chr16-23216262-23217130	8.41385e-78	2.58755	0.092	0.018	1.3531e-72	chr16-23216262-23217130	B630019A10Rik	ENSMUSG00000068463	0
chr3-125995139-125996021	9.6411e-78	4.01687	0.055	0.004	1.55046e-72	chr3-125995139-125996021	Ugt8a	ENSMUSG00000032854	56588
chr6-135304286-135305245	1.09344e-77	2.54803	0.106	0.019	1.75845e-72	chr6-135304286-135305245	Pbp2	ENSMUSG00000047104	4538
chr17-67277100-67278059	1.09351e-77	2.84559	0.088	0.013	1.75856e-72	chr17-67277100-67278059	Ptprm	ENSMUSG00000033278	0
chr7-66376832-66377719	1.14949e-77	2.15291	0.14	0.034	1.84859e-72	chr7-66376832-66377719	Lrrk1	ENSMUSG00000015133	0
chr2-74932952-74933898	1.31271e-77	2.05466	0.135	0.037	2.11107e-72	chr2-74932952-74933898	n-R5s198	ENSMUSG00000084574	1516
chr4-136356922-136357911	1.9439e-77	2.01119	0.147	0.039	3.12613e-72	chr4-136356922-136357911	Gm17388	ENSMUSG00000097588	0
chr15-36389505-36390378	2.30005e-77	2.52851	0.1	0.019	3.69889e-72	chr15-36389505-36390378	Rpl7a-ps3	ENSMUSG00000068579	80548
chr4-58902741-58903674	2.4677e-77	2.91385	0.082	0.012	3.9685e-72	chr4-58902741-58903674	AI314180	ENSMUSG00000050812	0
chr2-10004768-10005664	3.62088e-77	2.54888	0.11	0.02	5.82302e-72	chr2-10004768-10005664	Taf3	ENSMUSG00000025782	0
chr18-11849456-11850398	3.96782e-77	2.30219	0.119	0.027	6.38098e-72	chr18-11849456-11850398	Cables1	ENSMUSG00000040957	0
chr18-58053202-58054066	5.9898e-77	2.61101	0.098	0.017	9.63268e-72	chr18-58053202-58054066	Fbn2	ENSMUSG00000024598	0
chr19-61115750-61116689	6.22509e-77	3.51019	0.061	0.006	1.00111e-71	chr19-61115750-61116689	5830428H23Rik	ENSMUSG00000074733	0
chr12-75176563-75177466	6.41682e-77	2.6552	0.093	0.017	1.03194e-71	chr12-75176563-75177466	Kcnh5	ENSMUSG00000034402	0
chr18-61531602-61532499	6.87067e-77	2.26121	0.123	0.027	1.10493e-71	chr18-61531602-61532499	Arhgef37	ENSMUSG00000045094	0
chr7-135960809-135961643	7.00693e-77	3.40691	0.063	0.007	1.12684e-71	chr7-135960809-135961643	Mki67	ENSMUSG00000031004	244429
chr11-118321707-118322618	1.09707e-76	2.82678	0.083	0.013	1.76429e-71	chr11-118321707-118322618	Timp2	ENSMUSG00000017466	0
chr11-110839134-110840000	1.42292e-76	2.54995	0.103	0.018	2.28831e-71	chr11-110839134-110840000	Kcnj16	ENSMUSG00000051497	128032
chr17-84725163-84726122	2.11984e-76	2.70455	0.088	0.015	3.40908e-71	chr17-84725163-84726122	Lrpprc	ENSMUSG00000024120	0
chr14-99598879-99599792	2.14336e-76	3.93936	0.059	0.004	3.4469e-71	chr14-99598879-99599792	Klf12	ENSMUSG00000072294	274693
chr10-21575682-21576563	2.35578e-76	2.1179	0.13	0.034	3.78852e-71	chr10-21575682-21576563	1700020N01Rik	ENSMUSG00000050844	16581
chr3-128565028-128565941	2.44727e-76	2.72591	0.092	0.015	3.93566e-71	chr3-128565028-128565941	Gm28543	ENSMUSG00000099640	501863
chr17-5575347-5576255	2.70204e-76	2.64017	0.09	0.016	4.34536e-71	chr17-5575347-5576255	Zdhhc14	ENSMUSG00000034265	0
chr11-120747778-120748675	2.74347e-76	2.58657	0.094	0.018	4.41199e-71	chr11-120747778-120748675	Hmga1-rs1	ENSMUSG00000078249	14118
chr12-76817831-76818754	3.36415e-76	2.23083	0.125	0.028	5.41016e-71	chr12-76817831-76818754	Rab15	ENSMUSG00000021062	0
chr1-123734676-123735603	3.51054e-76	2.9155	0.083	0.012	5.64559e-71	chr1-123734676-123735603	Dpp10	ENSMUSG00000036815	0
chr9-102595586-102596414	3.85461e-76	2.87068	0.079	0.012	6.19891e-71	chr9-102595586-102596414	Cep63	ENSMUSG00000032534	0
chr6-30332005-30332933	4.86392e-76	3.21108	0.073	0.008	7.82207e-71	chr6-30332005-30332933	1700095J07Rik	ENSMUSG00000084861	225
chr9-75255585-75256541	4.87788e-76	2.3778	0.113	0.024	7.84451e-71	chr9-75255585-75256541	Myo5c	ENSMUSG00000033590	0
chr2-31953392-31954202	7.26484e-76	2.06256	0.141	0.036	1.16832e-70	chr2-31953392-31954202	Aif1l	ENSMUSG00000001864	0
chr18-57044192-57045139	8.06301e-76	3.2391	0.07	0.008	1.29668e-70	chr18-57044192-57045139	C330018D20Rik	ENSMUSG00000024592	68823
chr18-49550656-49551625	9.65052e-76	3.20371	0.071	0.009	1.55198e-70	chr18-49550656-49551625	1700044K03Rik	ENSMUSG00000100297	26215
chr18-4758096-4758874	1.03182e-75	2.83624	0.088	0.013	1.65935e-70	chr18-4758096-4758874	Gm10556	ENSMUSG00000097043	53611
chr18-78009314-78010231	1.25075e-75	2.39963	0.11	0.023	2.01143e-70	chr18-78009314-78010231	Epg5	ENSMUSG00000039840	0
chrX-98347625-98348487	1.53204e-75	2.31214	0.126	0.027	2.4638e-70	chrX-98347625-98348487	Ar	ENSMUSG00000046532	24409
chr2-120126193-120127084	1.89283e-75	2.68464	0.094	0.016	3.04402e-70	chr2-120126193-120127084	Ehd4	ENSMUSG00000027293	0
chr7-24409838-24410735	1.9362e-75	2.40543	0.106	0.022	3.11376e-70	chr7-24409838-24410735	Smg9	ENSMUSG00000002210	0
chr5-74206279-74207226	2.4783e-75	2.62514	0.094	0.016	3.98555e-70	chr5-74206279-74207226	Scfd2	ENSMUSG00000062110	0
chr12-31156023-31156939	3.43048e-75	2.37673	0.105	0.023	5.51682e-70	chr12-31156023-31156939	6030469F06Rik	ENSMUSG00000095953	27683
chr1-90927016-90927877	3.5769e-75	2.55953	0.101	0.018	5.7523e-70	chr1-90927016-90927877	Mlph	ENSMUSG00000026303	0
chr11-93593551-93594460	3.89374e-75	3.49793	0.062	0.006	6.26183e-70	chr11-93593551-93594460	Car10	ENSMUSG00000056158	0
chr1-178666290-178667197	4.48176e-75	3.43497	0.066	0.007	7.20748e-70	chr1-178666290-178667197	Kif26b	ENSMUSG00000026494	0
chr12-35016670-35017583	4.75209e-75	3.27653	0.073	0.008	7.64222e-70	chr12-35016670-35017583	Snx13	ENSMUSG00000020590	29605
chr10-53769575-53770493	5.87807e-75	3.21824	0.072	0.009	9.45299e-70	chr10-53769575-53770493	Fam184a	ENSMUSG00000019856	18665
chr9-32731593-32732551	6.48429e-75	3.04097	0.079	0.01	1.04279e-69	chr9-32731593-32732551	Ets1	ENSMUSG00000032035	0
chr3-55105251-55106222	6.84174e-75	2.62929	0.098	0.017	1.10027e-69	chr3-55105251-55106222	Spg20	ENSMUSG00000036580	5885
chr11-114846722-114847666	7.19305e-75	2.32659	0.106	0.024	1.15677e-69	chr11-114846722-114847666	Gprc5c	ENSMUSG00000051043	3485
chr19-38644939-38645845	8.83501e-75	2.40289	0.113	0.023	1.42083e-69	chr19-38644939-38645845	Plce1	ENSMUSG00000024998	0
chr11-4422862-4423750	9.07588e-75	3.22919	0.067	0.008	1.45956e-69	chr11-4422862-4423750	Hormad2	ENSMUSG00000020419	0
chr5-89844056-89844945	9.2015e-75	2.53645	0.106	0.02	1.47977e-69	chr5-89844056-89844945	Adamts3	ENSMUSG00000043635	0
chr4-65164580-65165574	1.23168e-74	3.15046	0.077	0.009	1.98077e-69	chr4-65164580-65165574	Pappa	ENSMUSG00000028370	0
chr2-25986650-25987530	1.25933e-74	2.84373	0.082	0.013	2.02523e-69	chr2-25986650-25987530	Camsap1	ENSMUSG00000026933	3367
chr1-53823449-53824396	1.27527e-74	2.08631	0.139	0.036	2.05086e-69	chr1-53823449-53824396	Hecw2	ENSMUSG00000042807	0
chr6-141774108-141775060	1.31529e-74	2.94344	0.078	0.012	2.11523e-69	chr6-141774108-141775060	Gm5724	ENSMUSG00000084927	297
chr12-111398732-111399680	1.31991e-74	2.77335	0.084	0.014	2.12266e-69	chr12-111398732-111399680	A230065H16Rik	ENSMUSG00000087075	7128
chr7-123389618-123390550	1.43263e-74	2.76127	0.084	0.014	2.30393e-69	chr7-123389618-123390550	Lcmt1	ENSMUSG00000030763	0
chr8-47760190-47761089	1.60749e-74	2.10606	0.138	0.035	2.58514e-69	chr8-47760190-47761089	n-R5s96	ENSMUSG00000064508	40820
chr16-92903717-92904646	1.66178e-74	2.59293	0.096	0.017	2.67245e-69	chr16-92903717-92904646	Runx1	ENSMUSG00000022952	77567
chr7-74989854-74990794	1.66556e-74	3.41633	0.067	0.007	2.67851e-69	chr7-74989854-74990794	Sv2b	ENSMUSG00000053025	124102
chr10-20738660-20739618	1.67387e-74	2.83259	0.082	0.013	2.69188e-69	chr10-20738660-20739618	Pde7b	ENSMUSG00000019990	13581
chr18-55391048-55391985	1.71563e-74	2.46782	0.1	0.019	2.75904e-69	chr18-55391048-55391985	Gm4221	ENSMUSG00000096948	311633
chr4-152998966-152999826	1.84367e-74	3.11606	0.068	0.009	2.96495e-69	chr4-152998966-152999826	Gm13173	ENSMUSG00000085648	145763
chr14-7895898-7896802	2.35632e-74	2.01832	0.141	0.038	3.78938e-69	chr14-7895898-7896802	Flnb	ENSMUSG00000025278	0
chr4-107243582-107244480	2.64615e-74	2.72465	0.089	0.015	4.25548e-69	chr4-107243582-107244480	Lrrc42	ENSMUSG00000028617	0
chr2-156814260-156815134	2.80595e-74	2.44487	0.106	0.02	4.51248e-69	chr2-156814260-156815134	Gm14230	ENSMUSG00000087179	17914
chr1-135260676-135261593	3.61968e-74	2.15085	0.126	0.031	5.8211e-69	chr1-135260676-135261593	Rnpep	ENSMUSG00000041926	1118
chr15-97837226-97838055	4.30754e-74	2.131	0.118	0.031	6.9273e-69	chr15-97837226-97838055	Hdac7	ENSMUSG00000022475	0
chr9-37089877-37090799	4.34788e-74	2.17202	0.135	0.033	6.99217e-69	chr9-37089877-37090799	Pknox2	ENSMUSG00000035934	0
chr6-34344742-34345627	4.38036e-74	2.93323	0.077	0.011	7.04441e-69	chr6-34344742-34345627	Akr1b8	ENSMUSG00000029762	8491
chr2-74907067-74908275	4.68765e-74	2.96653	0.076	0.01	7.53859e-69	chr2-74907067-74908275	n-R5s198	ENSMUSG00000084574	27139
chr5-46348285-46349133	4.85764e-74	3.24512	0.069	0.008	7.81196e-69	chr5-46348285-46349133	Lcorl	ENSMUSG00000015882	490669
chr16-89954218-89955079	5.72264e-74	2.32912	0.12	0.025	9.20304e-69	chr16-89954218-89955079	Tiam1	ENSMUSG00000002489	0
chr11-73108587-73109557	6.31719e-74	2.58328	0.091	0.017	1.01592e-68	chr11-73108587-73109557	Itgae	ENSMUSG00000005947	0
chr15-59713734-59714607	9.21918e-74	2.45843	0.107	0.02	1.48261e-68	chr15-59713734-59714607	Trib1	ENSMUSG00000032501	57183
chr5-122774683-122775659	9.78744e-74	2.16947	0.116	0.029	1.574e-68	chr5-122774683-122775659	Camkk2	ENSMUSG00000029471	0
chr13-113270831-113271647	1.37556e-73	2.94979	0.078	0.011	2.21214e-68	chr13-113270831-113271647	Gzmk	ENSMUSG00000042385	44922
chr1-58306851-58307770	1.68979e-73	2.25627	0.116	0.027	2.71748e-68	chr1-58306851-58307770	Aox2	ENSMUSG00000079554	0
chr18-20190576-20191513	1.7375e-73	2.21614	0.128	0.03	2.79421e-68	chr18-20190576-20191513	Dsg1c	ENSMUSG00000034774	55826
chr1-160053663-160054592	1.74036e-73	2.95104	0.083	0.011	2.79882e-68	chr1-160053663-160054592	4930523C07Rik	ENSMUSG00000090394	0
chr1-164842391-164843322	1.85986e-73	3.01378	0.072	0.01	2.99098e-68	chr1-164842391-164843322	Dpt	ENSMUSG00000026574	18124
chr15-99586400-99587252	1.99079e-73	3.81527	0.062	0.005	3.20156e-68	chr15-99586400-99587252	Aqp2	ENSMUSG00000023013	1854
chr7-143105009-143105942	2.0918e-73	2.28984	0.116	0.025	3.364e-68	chr7-143105009-143105942	Kcnq1	ENSMUSG00000009545	419
chr14-74915555-74916528	2.20585e-73	2.45305	0.101	0.02	3.5474e-68	chr14-74915555-74916528	Lrch1	ENSMUSG00000068015	0
chr2-77299484-77300461	2.22562e-73	2.47298	0.096	0.019	3.5792e-68	chr2-77299484-77300461	Gm13943	ENSMUSG00000085277	14289
chr2-92987845-92988796	2.37132e-73	2.04674	0.139	0.036	3.81351e-68	chr2-92987845-92988796	Prdm11	ENSMUSG00000075028	0
chr6-91136066-91136969	3.09303e-73	2.97209	0.074	0.011	4.97414e-68	chr6-91136066-91136969	Nup210	ENSMUSG00000030091	19236
chr1-90423980-90424856	3.19071e-73	2.04534	0.133	0.035	5.13123e-68	chr1-90423980-90424856	Gm28722	ENSMUSG00000101997	28537
chr8-62730026-62730957	3.62204e-73	2.41494	0.096	0.021	5.8249e-68	chr8-62730026-62730957	Spock3	ENSMUSG00000054162	220051
chr9-117071984-117072960	4.1601e-73	2.84254	0.088	0.013	6.69019e-68	chr9-117071984-117072960	Rbms3	ENSMUSG00000039607	0
chr9-14716105-14717077	4.2068e-73	2.73332	0.09	0.015	6.76528e-68	chr9-14716105-14717077	Piwil4	ENSMUSG00000036912	0
chr8-124202507-124203508	4.30168e-73	2.99661	0.072	0.01	6.91788e-68	chr8-124202507-124203508	Gm20388	ENSMUSG00000092329	0
chr2-139322234-139323140	6.21185e-73	2.69138	0.099	0.015	9.98978e-68	chr2-139322234-139323140	Gm14066	ENSMUSG00000085071	0
chr17-66843328-66844274	9.0871e-73	3.09971	0.074	0.009	1.46137e-67	chr17-66843328-66844274	Ptprm	ENSMUSG00000033278	0
chr1-15883270-15884174	9.13033e-73	3.05124	0.074	0.01	1.46832e-67	chr1-15883270-15884174	Sbspon	ENSMUSG00000032719	0
chr10-91881273-91882177	9.27883e-73	3.08444	0.068	0.01	1.4922e-67	chr10-91881273-91882177	Rmst	ENSMUSG00000097348	188859
chr6-149267579-149268514	1.12729e-72	3.36059	0.063	0.007	1.81289e-67	chr6-149267579-149268514	2810474O19Rik	ENSMUSG00000032712	40899
chr16-25757832-25758747	1.1292e-72	2.64331	0.093	0.016	1.81595e-67	chr16-25757832-25758747	Trp63	ENSMUSG00000022510	0
chr1-130770180-130771120	1.44492e-72	2.57675	0.095	0.018	2.32369e-67	chr1-130770180-130771120	Gm28856	ENSMUSG00000100106	0
chr7-130862180-130863132	1.4559e-72	2.38806	0.104	0.021	2.34134e-67	chr7-130862180-130863132	Gm5602	ENSMUSG00000086108	0
chr2-139230115-139231009	1.4965e-72	3.19243	0.073	0.009	2.40665e-67	chr2-139230115-139231009	Gm14066	ENSMUSG00000085071	25866
chr9-60306035-60306969	1.5286e-72	2.02126	0.129	0.035	2.45827e-67	chr9-60306035-60306969	Thsd4	ENSMUSG00000032289	0
chr16-15807299-15808012	1.53068e-72	3.93924	0.055	0.004	2.4616e-67	chr16-15807299-15808012	Prkdc	ENSMUSG00000022672	0
chr2-151918966-151919876	1.53525e-72	2.05639	0.136	0.036	2.46896e-67	chr2-151918966-151919876	Angpt4	ENSMUSG00000027460	0
chr4-141353782-141354572	2.85314e-72	2.33952	0.106	0.024	4.58836e-67	chr4-141353782-141354572	Gm13074	ENSMUSG00000085836	2928
chr4-123076634-123077540	3.31359e-72	3.02178	0.069	0.01	5.32885e-67	chr4-123076634-123077540	Trit1	ENSMUSG00000028653	21684
chr8-65069765-65070713	3.5722e-72	2.96357	0.082	0.011	5.74475e-67	chr8-65069765-65070713	Gm10663	ENSMUSG00000074302	4319
chr10-96847315-96848264	4.31854e-72	3.00117	0.082	0.01	6.94499e-67	chr10-96847315-96848264	Btg1	ENSMUSG00000036478	224501
chr3-104661787-104662655	4.48585e-72	2.23028	0.11	0.028	7.21405e-67	chr3-104661787-104662655	Gm29561	ENSMUSG00000100188	0
chr7-136150130-136151057	7.05262e-72	3.11927	0.062	0.009	1.13419e-66	chr7-136150130-136151057	Mki67	ENSMUSG00000031004	433750
chr2-106863132-106863897	8.96967e-72	3.31439	0.068	0.007	1.44248e-66	chr2-106863132-106863897	Mpped2	ENSMUSG00000016386	0
chr12-104903896-104904848	1.1534e-71	2.02342	0.132	0.035	1.85487e-66	chr12-104903896-104904848	Gm28875	ENSMUSG00000100975	20652
chr5-135509012-135509924	1.28885e-71	2.19681	0.106	0.026	2.07271e-66	chr5-135509012-135509924	Hip1	ENSMUSG00000039959	0
chr12-69815789-69816746	1.39007e-71	2.87778	0.079	0.012	2.23548e-66	chr12-69815789-69816746	Map4k5	ENSMUSG00000034761	0
chr4-65188697-65189636	1.40129e-71	2.12722	0.127	0.032	2.25352e-66	chr4-65188697-65189636	Pappa	ENSMUSG00000028370	0
chr10-122534869-122535795	1.44194e-71	2.75812	0.083	0.014	2.31889e-66	chr10-122534869-122535795	Avpr1a	ENSMUSG00000020123	81415
chr12-90596571-90597513	1.70281e-71	3.41942	0.066	0.007	2.73843e-66	chr12-90596571-90597513	Dio2	ENSMUSG00000007682	127040
chr10-111858187-111859094	1.7198e-71	3.14442	0.073	0.009	2.76575e-66	chr10-111858187-111859094	Krr1	ENSMUSG00000063334	113569
chr9-77813445-77814330	1.74857e-71	2.9751	0.072	0.01	2.81201e-66	chr9-77813445-77814330	Gclc	ENSMUSG00000032350	18959
chr1-156775700-156776623	1.75828e-71	2.53363	0.088	0.018	2.82764e-66	chr1-156775700-156776623	Ralgps2	ENSMUSG00000026594	27542
chr16-33591486-33592398	1.8155e-71	2.67616	0.09	0.015	2.91965e-66	chr16-33591486-33592398	Slc12a8	ENSMUSG00000035506	0
chr9-76805917-76806825	1.96093e-71	2.97235	0.073	0.01	3.15353e-66	chr9-76805917-76806825	Tinag	ENSMUSG00000032357	144867
chr1-59394732-59395535	1.97702e-71	2.19804	0.121	0.029	3.17941e-66	chr1-59394732-59395535	Gm29016	ENSMUSG00000099922	2432
chr1-82411460-82412426	2.15603e-71	2.75092	0.083	0.014	3.46728e-66	chr1-82411460-82412426	Rhbdd1	ENSMUSG00000026142	0
chr17-56906823-56907730	2.41328e-71	2.1988	0.126	0.029	3.88098e-66	chr17-56906823-56907730	Mllt1	ENSMUSG00000024212	0
chr14-34517862-34518745	2.44426e-71	2.51556	0.099	0.019	3.93081e-66	chr14-34517862-34518745	9230112D13Rik	ENSMUSG00000021797	0
chr8-22838360-22839278	2.55815e-71	2.68444	0.09	0.015	4.11396e-66	chr8-22838360-22839278	Kat6a	ENSMUSG00000031540	20256
chr8-112936053-112936972	2.60106e-71	2.33405	0.101	0.022	4.18297e-66	chr8-112936053-112936972	Cntnap4	ENSMUSG00000031772	53335
chr11-110958591-110959485	4.33432e-71	3.27139	0.065	0.007	6.97036e-66	chr11-110958591-110959485	Kcnj16	ENSMUSG00000051497	8547
chr3-58056084-58056956	4.40943e-71	2.74972	0.086	0.014	7.09115e-66	chr3-58056084-58056956	1700007F19Rik	ENSMUSG00000100666	84750
chr6-51767643-51768605	4.42081e-71	2.29179	0.098	0.023	7.10946e-66	chr6-51767643-51768605	Skap2	ENSMUSG00000059182	90560
chr5-102827838-102828685	4.70116e-71	2.69492	0.083	0.014	7.56031e-66	chr5-102827838-102828685	Arhgap24	ENSMUSG00000057315	0
chr12-110711053-110711944	5.8787e-71	2.96245	0.078	0.011	9.454e-66	chr12-110711053-110711944	Hsp90aa1	ENSMUSG00000021270	8324
chr2-93236797-93237701	6.40458e-71	2.03086	0.128	0.035	1.02997e-65	chr2-93236797-93237701	Tspan18	ENSMUSG00000027217	0
chr2-139641724-139642706	6.85943e-71	3.11963	0.073	0.009	1.10312e-65	chr2-139641724-139642706	Gm14066	ENSMUSG00000085071	0
chr8-111480413-111481312	8.0079e-71	3.39138	0.062	0.006	1.28782e-65	chr8-111480413-111481312	Wdr59	ENSMUSG00000031959	0
chr6-146511039-146512006	8.13933e-71	2.55811	0.09	0.017	1.30895e-65	chr6-146511039-146512006	Itpr2	ENSMUSG00000030287	8815
chr6-124447060-124447999	8.33558e-71	3.20193	0.066	0.008	1.34051e-65	chr6-124447060-124447999	Clstn3	ENSMUSG00000008153	0
chr3-141981613-141982482	1.10353e-70	2.14643	0.119	0.03	1.77467e-65	chr3-141981613-141982482	Bmpr1b	ENSMUSG00000052430	0
chr10-44431456-44432395	1.1608e-70	2.15602	0.119	0.03	1.86678e-65	chr10-44431456-44432395	Prdm1	ENSMUSG00000038151	4781
chr14-50980975-50981834	1.41675e-70	2.46495	0.102	0.019	2.27839e-65	chr14-50980975-50981834	Pnp	ENSMUSG00000021871	15737
chr3-27310913-27311910	1.51863e-70	2.75979	0.08	0.013	2.44222e-65	chr3-27310913-27311910	Tnfsf10	ENSMUSG00000039304	5117
chr12-73792198-73793608	1.55173e-70	2.33298	0.114	0.023	2.49545e-65	chr12-73792198-73793608	Prkch	ENSMUSG00000021108	14012
chr8-11541741-11542686	1.79266e-70	2.19397	0.118	0.028	2.88292e-65	chr8-11541741-11542686	Cars2	ENSMUSG00000056228	0
chr13-52902252-52903201	2.16262e-70	2.28863	0.108	0.025	3.47788e-65	chr13-52902252-52903201	Auh	ENSMUSG00000021460	0
chr5-150850789-150851798	2.25037e-70	2.417	0.099	0.02	3.619e-65	chr5-150850789-150851798	Pds5b	ENSMUSG00000034021	40098
chr13-13812449-13813415	2.71807e-70	2.32462	0.096	0.023	4.37115e-65	chr13-13812449-13813415	Gng4	ENSMUSG00000021303	0
chr16-30099595-30100563	2.82739e-70	2.81004	0.08	0.013	4.54695e-65	chr16-30099595-30100563	Hes1	ENSMUSG00000022528	31798
chr5-107192103-107193009	2.99894e-70	2.78996	0.081	0.012	4.82284e-65	chr5-107192103-107193009	Tgfbr3	ENSMUSG00000029287	0
chr16-92872347-92873275	3.54133e-70	3.28615	0.066	0.007	5.69509e-65	chr16-92872347-92873275	Runx1	ENSMUSG00000022952	46197
chr10-3290722-3291526	4.11474e-70	3.56191	0.058	0.005	6.61725e-65	chr10-3290722-3291526	H60c	ENSMUSG00000091618	22950
chr13-54357221-54358100	4.88269e-70	2.25513	0.112	0.025	7.85225e-65	chr13-54357221-54358100	Cplx2	ENSMUSG00000025867	13248
chr10-77219328-77220279	5.53803e-70	2.7166	0.079	0.014	8.90615e-65	chr10-77219328-77220279	Gm10941	ENSMUSG00000078444	37496
chr4-123693124-123694063	8.25065e-70	2.33455	0.105	0.022	1.32685e-64	chr4-123693124-123694063	Macf1	ENSMUSG00000028649	8763
chr2-90497347-90498253	9.62041e-70	2.00864	0.126	0.036	1.54714e-64	chr2-90497347-90498253	Ptprj	ENSMUSG00000025314	0
chr17-62634642-62635520	1.09959e-69	3.31549	0.068	0.007	1.76834e-64	chr17-62634642-62635520	Efna5	ENSMUSG00000048915	0
chr1-78367534-78368420	1.27927e-69	2.16121	0.128	0.029	2.0573e-64	chr1-78367534-78368420	Sgpp2	ENSMUSG00000032908	0
chr4-117305362-117306154	1.67638e-69	3.23258	0.065	0.008	2.69592e-64	chr4-117305362-117306154	Rnf220	ENSMUSG00000028677	0
chr9-40455952-40456643	1.8038e-69	2.13925	0.109	0.029	2.90084e-64	chr9-40455952-40456643	Gramd1b	ENSMUSG00000040111	0
chr19-31106829-31107773	2.0341e-69	2.81853	0.081	0.013	3.27119e-64	chr19-31106829-31107773	Prkg1	ENSMUSG00000052920	0
chr9-31528800-31529759	2.25347e-69	2.91223	0.072	0.011	3.62399e-64	chr9-31528800-31529759	Tmem45b	ENSMUSG00000041737	64561
chr9-86554585-86555386	2.41367e-69	3.29919	0.058	0.007	3.88161e-64	chr9-86554585-86555386	Pgm3	ENSMUSG00000056131	0
chr11-93450261-93451185	3.13666e-69	3.86695	0.05	0.004	5.04431e-64	chr11-93450261-93451185	Car10	ENSMUSG00000056158	0
chr2-106844800-106845686	5.29183e-69	2.40685	0.103	0.021	8.51021e-64	chr2-106844800-106845686	Mpped2	ENSMUSG00000016386	0
chr14-47366596-47367202	5.60626e-69	2.62659	0.089	0.016	9.01587e-64	chr14-47366596-47367202	Lgals3	ENSMUSG00000050335	548
chr11-52079802-52080688	7.0021e-69	2.17001	0.106	0.027	1.12606e-63	chr11-52079802-52080688	Gm26551	ENSMUSG00000097219	0
chr8-46197019-46197974	7.09686e-69	2.98297	0.07	0.01	1.1413e-63	chr8-46197019-46197974	Cfap97	ENSMUSG00000031631	1428
chr6-71467463-71468380	7.56435e-69	3.43557	0.057	0.006	1.21648e-63	chr6-71467463-71468380	Rnf103	ENSMUSG00000052656	25513
chr2-140215075-140216063	8.15716e-69	2.98853	0.075	0.01	1.31182e-63	chr2-140215075-140216063	Ndufaf5	ENSMUSG00000027384	11385
chr19-54721805-54722735	8.26088e-69	2.85603	0.078	0.012	1.3285e-63	chr19-54721805-54722735	Gpam	ENSMUSG00000024978	346998
chr7-66038278-66039244	9.0868e-69	2.96012	0.077	0.01	1.46132e-63	chr7-66038278-66039244	Pcsk6	ENSMUSG00000030513	0
chr7-136023887-136024724	9.34141e-69	4.19655	0.05	0.003	1.50227e-63	chr7-136023887-136024724	Mki67	ENSMUSG00000031004	307507
chr1-89019596-89020547	1.00871e-68	2.29645	0.102	0.023	1.62219e-63	chr1-89019596-89020547	1700067G17Rik	ENSMUSG00000099378	0
chr8-62284389-62285265	1.51152e-68	2.76273	0.083	0.013	2.43079e-63	chr8-62284389-62285265	Anxa10	ENSMUSG00000031635	161270
chr9-32352281-32353184	1.60396e-68	2.37617	0.098	0.022	2.57946e-63	chr9-32352281-32353184	Kcnj5	ENSMUSG00000032034	8043
chr2-129514894-129515774	1.61005e-68	3.01904	0.069	0.009	2.58925e-63	chr2-129514894-129515774	F830045P16Rik	ENSMUSG00000043727	0
chr6-54028442-54029365	1.70215e-68	2.42967	0.095	0.019	2.73737e-63	chr6-54028442-54029365	Chn2	ENSMUSG00000004633	10188
chr12-88889205-88890107	1.71345e-68	2.4156	0.104	0.021	2.75553e-63	chr12-88889205-88890107	Nrxn3	ENSMUSG00000066392	0
chr11-80802523-80803437	1.92599e-68	2.17295	0.109	0.026	3.09734e-63	chr11-80802523-80803437	Tmem98	ENSMUSG00000035413	6737
chr11-68674867-68675823	2.85447e-68	3.18191	0.063	0.008	4.5905e-63	chr11-68674867-68675823	Myh10	ENSMUSG00000020900	15735
chrX-75895518-75896430	3.02501e-68	2.61341	0.088	0.016	4.86477e-63	chrX-75895518-75896430	Gm14715	ENSMUSG00000085598	19700
chr1-60695824-60696775	3.24447e-68	2.7364	0.081	0.013	5.2177e-63	chr1-60695824-60696775	Cd28	ENSMUSG00000026012	20024
chr2-163726754-163727678	4.5244e-68	2.25687	0.109	0.025	7.27606e-63	chr2-163726754-163727678	Ada	ENSMUSG00000017697	0
chr3-121466939-121467786	5.13567e-68	2.58715	0.093	0.016	8.25908e-63	chr3-121466939-121467786	Slc44a3	ENSMUSG00000039865	0
chr3-37269471-37270474	5.19392e-68	2.73897	0.08	0.013	8.35276e-63	chr3-37269471-37270474	Il21	ENSMUSG00000027718	36852
chr12-107669675-107670657	5.75383e-68	2.62804	0.089	0.015	9.25319e-63	chr12-107669675-107670657	4930465M20Rik	ENSMUSG00000085641	53082
chr4-89360076-89360961	6.39819e-68	2.28425	0.115	0.024	1.02894e-62	chr4-89360076-89360961	Gm12609	ENSMUSG00000085147	20995
chr9-96383750-96384599	6.71211e-68	2.4675	0.095	0.019	1.07943e-62	chr9-96383750-96384599	Atp1b3	ENSMUSG00000032412	19307
chr2-24086946-24087794	8.58612e-68	3.44154	0.059	0.006	1.3808e-62	chr2-24086946-24087794	Tbpl2	ENSMUSG00000061809	0
chr15-8882746-8883694	9.48896e-68	2.28352	0.112	0.024	1.52599e-62	chr15-8882746-8883694	Ranbp3l	ENSMUSG00000048424	84731
chr5-146419839-146420764	1.04664e-67	2.30786	0.094	0.021	1.68319e-62	chr5-146419839-146420764	Wasf3	ENSMUSG00000029636	0
chr6-137901027-137901936	1.14501e-67	3.16002	0.07	0.008	1.84138e-62	chr6-137901027-137901936	Dera	ENSMUSG00000030225	63135
chr16-45876900-45877838	1.22246e-67	2.25913	0.106	0.025	1.96594e-62	chr16-45876900-45877838	Phldb2	ENSMUSG00000033149	0
chr12-40309664-40311046	1.29643e-67	3.04697	0.064	0.009	2.0849e-62	chr12-40309664-40311046	Zfp277	ENSMUSG00000055917	3999
chr13-32478811-32479750	1.36048e-67	2.27549	0.11	0.024	2.1879e-62	chr13-32478811-32479750	Gm11381	ENSMUSG00000085770	95122
chr3-121489013-121489979	1.50628e-67	2.05244	0.131	0.033	2.42236e-62	chr3-121489013-121489979	Slc44a3	ENSMUSG00000039865	0
chr12-108745630-108746621	1.54802e-67	3.06001	0.063	0.009	2.48949e-62	chr12-108745630-108746621	Degs2	ENSMUSG00000021263	43323
chr14-103837470-103838414	1.71445e-67	2.51251	0.098	0.018	2.75714e-62	chr14-103837470-103838414	Ednrb	ENSMUSG00000022122	0
chr3-55079813-55080732	1.75585e-67	2.04348	0.12	0.032	2.82372e-62	chr3-55079813-55080732	Ccna1	ENSMUSG00000027793	24757
chr13-9390212-9391080	2.25889e-67	2.68122	0.086	0.015	3.6327e-62	chr13-9390212-9391080	Gm26601	ENSMUSG00000097859	0
chr7-118981134-118982035	2.51321e-67	2.13274	0.109	0.028	4.04169e-62	chr7-118981134-118982035	Gprc5b	ENSMUSG00000008734	0
chr8-14048192-14049142	2.58392e-67	2.4051	0.079	0.018	4.15541e-62	chr8-14048192-14049142	Erich1	ENSMUSG00000051978	0
chr8-123348097-123348825	2.61887e-67	2.29652	0.103	0.022	4.21161e-62	chr8-123348097-123348825	Gm20388	ENSMUSG00000092329	0
chr7-136049144-136050111	2.89327e-67	2.69086	0.08	0.014	4.6529e-62	chr7-136049144-136050111	Mki67	ENSMUSG00000031004	332764
chr5-113996112-113997081	3.05034e-67	2.00683	0.115	0.033	4.9055e-62	chr5-113996112-113997081	Ssh1	ENSMUSG00000042121	2217
chr4-135051094-135051894	3.54042e-67	2.5343	0.086	0.016	5.69364e-62	chr4-135051094-135051894	Gm16225	ENSMUSG00000086884	66326
chr5-39000923-39001870	4.41066e-67	2.76677	0.08	0.013	7.09314e-62	chr5-39000923-39001870	Clnk	ENSMUSG00000039315	124110
chr3-117603108-117604122	5.31478e-67	3.32321	0.062	0.007	8.54712e-62	chr3-117603108-117604122	Lppr5	ENSMUSG00000033342	0
chr12-13809133-13810038	5.42211e-67	2.17432	0.107	0.028	8.71972e-62	chr12-13809133-13810038	Nbas	ENSMUSG00000020576	225322
chr13-95484495-95485351	5.50663e-67	2.56908	0.09	0.016	8.85566e-62	chr13-95484495-95485351	S100z	ENSMUSG00000021679	5839
chr18-56819589-56820488	5.52422e-67	2.88	0.072	0.011	8.88395e-62	chr18-56819589-56820488	March3	ENSMUSG00000032656	0
chr2-69372991-69373949	6.03814e-67	3.60322	0.051	0.005	9.71041e-62	chr2-69372991-69373949	Dhrs9	ENSMUSG00000027068	6495
chr10-62966025-62966863	6.89567e-67	2.42088	0.092	0.02	1.10895e-61	chr10-62966025-62966863	Dna2	ENSMUSG00000036875	0
chr5-148435505-148436360	9.96212e-67	3.15705	0.062	0.008	1.60209e-61	chr5-148435505-148436360	Slc7a1	ENSMUSG00000041313	35600
chr7-95924511-95925424	1.0742e-66	3.2372	0.06	0.007	1.72751e-61	chr7-95924511-95925424	Gm9966	ENSMUSG00000055099	32790
chr11-99473146-99474048	1.14276e-66	3.74972	0.051	0.004	1.83776e-61	chr11-99473146-99474048	Krt23	ENSMUSG00000006777	3925
chr12-73900895-73901798	1.28469e-66	2.54454	0.085	0.016	2.06601e-61	chr12-73900895-73901798	Hif1a	ENSMUSG00000021109	0
chr6-135024713-135025549	1.28618e-66	2.73708	0.077	0.013	2.06841e-61	chr6-135024713-135025549	Ddx47	ENSMUSG00000030204	936
chr13-83720705-83721562	1.39253e-66	2.36235	0.097	0.022	2.23944e-61	chr13-83720705-83721562	C130071C03Rik	ENSMUSG00000050334	0
chr4-120582216-120583061	1.4863e-66	2.93385	0.073	0.01	2.39023e-61	chr4-120582216-120583061	Gm8439	ENSMUSG00000091297	5683
chr14-99366925-99367613	1.52787e-66	3.16791	0.066	0.008	2.45709e-61	chr14-99366925-99367613	Klf5	ENSMUSG00000005148	53519
chr1-80812649-80813553	1.66356e-66	3.75889	0.052	0.004	2.6753e-61	chr1-80812649-80813553	Dock10	ENSMUSG00000038608	54121
chr9-30624858-30625749	1.81063e-66	3.52579	0.057	0.005	2.91183e-61	chr9-30624858-30625749	Snx19	ENSMUSG00000031993	158131
chr5-137268147-137269090	1.83467e-66	2.54504	0.08	0.015	2.95047e-61	chr5-137268147-137269090	Ache	ENSMUSG00000023328	18428
chr13-35131103-35132037	1.85641e-66	3.37608	0.057	0.006	2.98545e-61	chr13-35131103-35132037	1700011B04Rik	ENSMUSG00000102099	48229
chr6-31267889-31268815	2.45194e-66	2.27234	0.099	0.023	3.94317e-61	chr6-31267889-31268815	2210408F21Rik	ENSMUSG00000087380	0
chr13-24289797-24290729	3.53098e-66	2.80053	0.076	0.012	5.67846e-61	chr13-24289797-24290729	Lrrc16a	ENSMUSG00000021338	9001
chr2-127599313-127600282	4.4024e-66	3.06082	0.062	0.008	7.07986e-61	chr2-127599313-127600282	Mrps5	ENSMUSG00000027374	0
chr15-96769923-96770911	4.56302e-66	2.22812	0.106	0.024	7.33815e-61	chr15-96769923-96770911	Gm8888	ENSMUSG00000095638	2781
chr8-11300274-11301167	4.74437e-66	2.32857	0.094	0.021	7.62981e-61	chr8-11300274-11301167	Col4a1	ENSMUSG00000031502	0
chr16-32803124-32804005	4.96386e-66	2.2874	0.104	0.022	7.98279e-61	chr16-32803124-32804005	Gm933	ENSMUSG00000094430	754
chr17-42126607-42127497	5.32623e-66	2.49182	0.09	0.017	8.56554e-61	chr17-42126607-42127497	Ptchd4	ENSMUSG00000042256	188449
chr6-86252023-86253051	5.762e-66	2.66121	0.074	0.013	9.26633e-61	chr6-86252023-86253051	Tgfa	ENSMUSG00000029999	0
chr11-63463702-63464668	6.66098e-66	2.59486	0.086	0.015	1.07121e-60	chr11-63463702-63464668	B130011K05Rik	ENSMUSG00000085113	45813
chr18-60970327-60971249	8.16261e-66	2.24428	0.105	0.024	1.31269e-60	chr18-60970327-60971249	Camk2a	ENSMUSG00000024617	0
chr1-164483893-164484740	8.25801e-66	2.03585	0.118	0.032	1.32804e-60	chr1-164483893-164484740	Gm26685	ENSMUSG00000097281	18568
chr5-134167784-134168726	1.05965e-65	2.46023	0.089	0.017	1.70411e-60	chr5-134167784-134168726	Wbscr16	ENSMUSG00000061979	0
chr9-14745938-14746846	1.08591e-65	2.0434	0.133	0.034	1.74634e-60	chr9-14745938-14746846	Fut4	ENSMUSG00000049307	1612
chr2-53101745-53102625	1.25179e-65	2.85488	0.076	0.011	2.0131e-60	chr2-53101745-53102625	Fmnl2	ENSMUSG00000036053	0
chr18-61479379-61480302	1.29343e-65	2.67857	0.074	0.013	2.08007e-60	chr18-61479379-61480302	Arhgef37	ENSMUSG00000045094	13491
chr11-6075967-6076882	1.34293e-65	2.63417	0.08	0.015	2.15967e-60	chr11-6075967-6076882	Camk2b	ENSMUSG00000057897	9604
chr10-110841501-110842211	1.43383e-65	2.896	0.07	0.011	2.30586e-60	chr10-110841501-110842211	E2f7	ENSMUSG00000020185	54116
chr5-110142124-110142923	1.66184e-65	3.30314	0.058	0.007	2.67254e-60	chr5-110142124-110142923	Chfr	ENSMUSG00000014668	0
chr9-31416723-31417689	1.68326e-65	3.01178	0.063	0.009	2.70699e-60	chr9-31416723-31417689	Nfrkb	ENSMUSG00000042185	0
chr18-73208850-73209841	1.96528e-65	3.19136	0.064	0.008	3.16052e-60	chr18-73208850-73209841	n-R5-8s1	ENSMUSG00000065922	323561
chr14-122548181-122549100	2.11856e-65	2.30222	0.101	0.022	3.40702e-60	chr14-122548181-122549100	Pcca	ENSMUSG00000041650	0
chr1-160057399-160058298	2.80617e-65	2.08958	0.117	0.03	4.51282e-60	chr1-160057399-160058298	4930523C07Rik	ENSMUSG00000090394	0
chr4-24976179-24976986	3.1004e-65	3.50248	0.055	0.006	4.986e-60	chr4-24976179-24976986	Gpr63	ENSMUSG00000040372	0
chr16-22848069-22848951	3.10527e-65	2.75063	0.077	0.013	4.99384e-60	chr16-22848069-22848951	Tbccd1	ENSMUSG00000004462	0
chr12-83957947-83958778	3.17377e-65	3.1474	0.061	0.008	5.10399e-60	chr12-83957947-83958778	Gm17673	ENSMUSG00000090843	0
chr5-116041650-116042580	3.68911e-65	2.91219	0.07	0.01	5.93275e-60	chr5-116041650-116042580	Tmem233	ENSMUSG00000079278	0
chr10-55786134-55787009	4.93059e-65	3.01861	0.07	0.01	7.92928e-60	chr10-55786134-55787009	Tbc1d32	ENSMUSG00000038122	227288
chr2-28209693-28210680	5.05373e-65	2.19216	0.103	0.025	8.12731e-60	chr2-28209693-28210680	Olfm1	ENSMUSG00000026833	0
chrX-106653407-106654288	5.11204e-65	2.69556	0.079	0.013	8.22108e-60	chrX-106653407-106654288	Gm5127	ENSMUSG00000073010	0
chr7-121588981-121589926	5.61858e-65	2.54348	0.08	0.016	9.03568e-60	chr7-121588981-121589926	Usp31	ENSMUSG00000063317	52094
chr12-36881870-36882783	6.04284e-65	2.39775	0.107	0.021	9.71798e-60	chr12-36881870-36882783	Ispd	ENSMUSG00000043153	192425
chr10-83629067-83630073	6.49938e-65	2.08943	0.102	0.028	1.04522e-59	chr10-83629067-83630073	Appl2	ENSMUSG00000020263	0
chr4-86865580-86866559	6.74055e-65	2.72423	0.073	0.013	1.084e-59	chr4-86865580-86866559	Acer2	ENSMUSG00000038007	7836
chr2-27994288-27995012	6.81892e-65	2.95899	0.066	0.009	1.09661e-59	chr2-27994288-27995012	Col5a1	ENSMUSG00000026837	0
chr17-45942962-45943898	6.8207e-65	2.63303	0.079	0.014	1.09689e-59	chr17-45942962-45943898	Vegfa	ENSMUSG00000023951	73094
chr5-102834990-102835849	8.26905e-65	2.40911	0.088	0.018	1.32981e-59	chr5-102834990-102835849	Arhgap24	ENSMUSG00000057315	0
chr10-98349155-98350083	9.95903e-65	2.93409	0.069	0.01	1.60159e-59	chr10-98349155-98350083	Atp2b1	ENSMUSG00000019943	565068
chr4-59433761-59434645	1.05144e-64	2.29731	0.1	0.022	1.69091e-59	chr4-59433761-59434645	Susd1	ENSMUSG00000038578	0
chr2-25450911-25451751	1.69212e-64	2.0285	0.108	0.031	2.72123e-59	chr2-25450911-25451751	Abca2	ENSMUSG00000026944	2370
chr7-121737117-121738046	1.7241e-64	2.44922	0.087	0.017	2.77266e-59	chr7-121737117-121738046	Scnn1g	ENSMUSG00000000216	0
chr9-43164686-43165661	1.72852e-64	2.66867	0.079	0.013	2.77978e-59	chr9-43164686-43165661	Pou2f3	ENSMUSG00000032015	0
chr2-137190553-137191478	1.73575e-64	2.87099	0.074	0.011	2.79139e-59	chr2-137190553-137191478	Gm28214	ENSMUSG00000099683	7504
chr2-165366760-165367675	1.75963e-64	2.11453	0.105	0.027	2.8298e-59	chr2-165366760-165367675	Zfp663	ENSMUSG00000056824	0
chr9-31204528-31205405	1.82405e-64	2.68463	0.077	0.013	2.9334e-59	chr9-31204528-31205405	Aplp2	ENSMUSG00000031996	0
chr13-18218410-18219390	1.90537e-64	2.53163	0.09	0.016	3.06419e-59	chr13-18218410-18219390	Pou6f2	ENSMUSG00000009734	0
chr5-119680193-119681150	2.41175e-64	2.51129	0.076	0.015	3.87852e-59	chr5-119680193-119681150	Tbx3	ENSMUSG00000018604	0
chr2-131044913-131045674	2.47883e-64	2.10219	0.112	0.029	3.9864e-59	chr2-131044913-131045674	Gfra4	ENSMUSG00000027316	1824
chr10-3529875-3530735	2.47982e-64	3.03546	0.064	0.009	3.988e-59	chr10-3529875-3530735	Iyd	ENSMUSG00000019762	9504
chr5-148372941-148373811	2.49408e-64	3.4658	0.055	0.006	4.01092e-59	chr5-148372941-148373811	Slc7a1	ENSMUSG00000041313	0
chr4-11989666-11990481	2.50457e-64	2.41902	0.099	0.019	4.02779e-59	chr4-11989666-11990481	1700123M08Rik	ENSMUSG00000085614	0
chr13-56755750-56756663	2.6695e-64	2.29535	0.094	0.022	4.29304e-59	chr13-56755750-56756663	Smad5	ENSMUSG00000021540	13372
chr16-94889824-94890750	3.32559e-64	2.64915	0.07	0.013	5.34815e-59	chr16-94889824-94890750	Kcnj6	ENSMUSG00000043301	0
chr10-86710275-86711232	3.89568e-64	2.48437	0.079	0.017	6.26495e-59	chr10-86710275-86711232	BC030307	ENSMUSG00000044937	0
chr13-107393926-107394910	4.18147e-64	2.63816	0.082	0.014	6.72455e-59	chr13-107393926-107394910	Apoo-ps	ENSMUSG00000049233	18954
chr1-66150534-66151450	4.46567e-64	3.4608	0.059	0.005	7.1816e-59	chr1-66150534-66151450	Map2	ENSMUSG00000015222	23822
chr2-103424354-103425179	5.04863e-64	2.25121	0.095	0.022	8.1191e-59	chr2-103424354-103425179	Elf5	ENSMUSG00000027186	0
chr9-44204179-44205092	5.27251e-64	2.56415	0.075	0.015	8.47915e-59	chr9-44204179-44205092	Cbl	ENSMUSG00000034342	0
chr15-37205642-37206505	6.27961e-64	2.07571	0.109	0.029	1.00987e-58	chr15-37205642-37206505	Grhl2	ENSMUSG00000022286	26530
chr5-120844492-120845374	6.80872e-64	2.60212	0.072	0.014	1.09496e-58	chr5-120844492-120845374	Oas1f	ENSMUSG00000053765	1992
chr1-156470263-156471202	8.05859e-64	2.2612	0.1	0.023	1.29597e-58	chr1-156470263-156471202	Soat1	ENSMUSG00000026600	0
chr6-41635795-41636729	8.40912e-64	2.44428	0.091	0.019	1.35234e-58	chr6-41635795-41636729	Trpv6	ENSMUSG00000029868	0
chr3-101660840-101661694	8.86217e-64	2.18497	0.097	0.024	1.4252e-58	chr3-101660840-101661694	Atp1a1	ENSMUSG00000033161	56236
chr14-30168882-30169840	1.02138e-63	3.28479	0.052	0.006	1.64256e-58	chr14-30168882-30169840	Cacna1d	ENSMUSG00000015968	0
chr17-13920524-13921556	1.18414e-63	2.10921	0.105	0.027	1.90431e-58	chr17-13920524-13921556	Mllt4	ENSMUSG00000068036	14373
chr11-59910480-59911327	1.19325e-63	2.46685	0.085	0.017	1.91896e-58	chr11-59910480-59911327	Gm12714	ENSMUSG00000084766	3160
chr4-128575546-128576377	1.51081e-63	3.0983	0.062	0.008	2.42965e-58	chr4-128575546-128576377	Zscan20	ENSMUSG00000061894	7161
chr16-88112390-88113317	1.6301e-63	3.47579	0.057	0.005	2.6215e-58	chr16-88112390-88113317	Grik1	ENSMUSG00000022935	56213
chr13-64513875-64514902	1.64617e-63	2.93516	0.068	0.01	2.64734e-58	chr13-64513875-64514902	1190003K10Rik	ENSMUSG00000096537	16082
chr15-68394101-68394494	2.03368e-63	2.99365	0.068	0.009	3.27052e-58	chr15-68394101-68394494	Gm20732	ENSMUSG00000093387	30924
chr17-66370864-66371608	2.31674e-63	2.29622	0.104	0.022	3.72573e-58	chr17-66370864-66371608	Mtcl1	ENSMUSG00000052105	0
chr10-62189947-62190508	2.59275e-63	2.34347	0.091	0.02	4.16961e-58	chr10-62189947-62190508	Tspan15	ENSMUSG00000037031	0
chr15-99560934-99561918	2.64217e-63	2.75627	0.069	0.012	4.24909e-58	chr15-99560934-99561918	Aqp2	ENSMUSG00000023013	17137
chr18-54667471-54668378	2.72463e-63	2.73564	0.074	0.013	4.3817e-58	chr18-54667471-54668378	Redrum	ENSMUSG00000096982	214630
chr13-112339945-112340916	3.13956e-63	2.79199	0.073	0.012	5.04897e-58	chr13-112339945-112340916	Ankrd55	ENSMUSG00000049985	0
chr10-116827161-116827995	3.18188e-63	3.05026	0.066	0.009	5.11703e-58	chr10-116827161-116827995	Myrfl	ENSMUSG00000034057	0
chr7-98729542-98730462	3.59275e-63	2.1888	0.098	0.024	5.77779e-58	chr7-98729542-98730462	Prkrir	ENSMUSG00000030753	11479
chr8-127405579-127406497	4.01312e-63	2.03175	0.115	0.031	6.45382e-58	chr8-127405579-127406497	Pard3	ENSMUSG00000025812	0
chr17-71014635-71015524	6.00802e-63	2.18418	0.107	0.026	9.66199e-58	chr17-71014635-71015524	Gm26561	ENSMUSG00000097625	0
chr11-35948193-35949039	8.07712e-63	2.0336	0.114	0.031	1.29895e-57	chr11-35948193-35949039	Wwc1	ENSMUSG00000018849	0
chr17-59369370-59370333	9.56885e-63	3.06414	0.066	0.009	1.53884e-57	chr17-59369370-59370333	Nudt12	ENSMUSG00000024228	355997
chr17-31660563-31661547	9.95761e-63	2.17608	0.096	0.024	1.60136e-57	chr17-31660563-31661547	U2af1	ENSMUSG00000061613	1808
chr16-96160994-96161935	1.03861e-62	2.63424	0.074	0.013	1.67028e-57	chr16-96160994-96161935	Lca5l	ENSMUSG00000045275	0
chr16-92374553-92375519	1.08899e-62	3.03012	0.061	0.009	1.75129e-57	chr16-92374553-92375519	Kcne1	ENSMUSG00000039639	15084
chr3-85484698-85485619	1.21441e-62	2.80245	0.068	0.011	1.95299e-57	chr3-85484698-85485619	RP24-559D1.1	ENSMUSG00000102805	0
chr14-59739217-59740205	1.22454e-62	3.32868	0.054	0.006	1.96927e-57	chr14-59739217-59740205	Atp8a2	ENSMUSG00000021983	0
chr5-67782335-67783342	1.31447e-62	3.18298	0.062	0.008	2.1139e-57	chr5-67782335-67783342	Atp8a1	ENSMUSG00000037685	0
chr1-126927933-126928846	1.42351e-62	3.25344	0.058	0.006	2.28926e-57	chr1-126927933-126928846	4930599A14Rik	ENSMUSG00000101600	51317
chr2-34167493-34168499	1.4901e-62	2.46891	0.082	0.017	2.39634e-57	chr2-34167493-34168499	Pbx3	ENSMUSG00000038718	2957
chr16-62768984-62769977	1.54327e-62	2.91045	0.075	0.01	2.48186e-57	chr16-62768984-62769977	Nsun3	ENSMUSG00000050312	0
chr12-12530557-12531461	1.56512e-62	2.21807	0.111	0.025	2.517e-57	chr12-12530557-12531461	Gm27952	ENSMUSG00000098314	151052
chr17-57255049-57255920	1.62329e-62	2.27016	0.093	0.022	2.61054e-57	chr17-57255049-57255920	Trip10	ENSMUSG00000019487	0
chr13-107219157-107220114	1.62893e-62	2.39171	0.091	0.019	2.61961e-57	chr13-107219157-107220114	3830408C21Rik	ENSMUSG00000071181	185483
chr18-82511799-82512761	1.9121e-62	2.22821	0.105	0.024	3.07499e-57	chr18-82511799-82512761	Mbp	ENSMUSG00000041607	0
chr13-59746421-59747319	2.10584e-62	2.63316	0.07	0.013	3.38657e-57	chr13-59746421-59747319	1700014D04Rik	ENSMUSG00000051054	0
chr3-129503470-129504376	2.37671e-62	2.07721	0.117	0.03	3.82218e-57	chr3-129503470-129504376	Elovl6	ENSMUSG00000041220	28009
chr6-145035111-145036020	3.19921e-62	2.33072	0.084	0.019	5.14491e-57	chr6-145035111-145036020	Bcat1	ENSMUSG00000030268	0
chr3-85174764-85175633	3.56795e-62	2.08444	0.11	0.028	5.73791e-57	chr3-85174764-85175633	RP24-559D1.1	ENSMUSG00000102805	0
chr18-55491749-55492575	3.82767e-62	2.08032	0.109	0.028	6.15557e-57	chr18-55491749-55492575	Gm4221	ENSMUSG00000096948	412334
chr7-107568768-107569666	4.19693e-62	2.67917	0.071	0.013	6.74942e-57	chr7-107568768-107569666	Olfml1	ENSMUSG00000051041	0
chr2-161332356-161333275	4.89733e-62	2.62339	0.071	0.013	7.87578e-57	chr2-161332356-161333275	Gm14241	ENSMUSG00000087031	102
chr2-128240237-128241164	5.13559e-62	2.0827	0.11	0.028	8.25896e-57	chr2-128240237-128241164	Gm14005	ENSMUSG00000074813	0
chr3-30498105-30499054	6.41128e-62	2.39717	0.086	0.018	1.03105e-56	chr3-30498105-30499054	Mecom	ENSMUSG00000027684	0
chr6-134324516-134325422	6.47271e-62	2.97354	0.064	0.009	1.04093e-56	chr6-134324516-134325422	Etv6	ENSMUSG00000030199	54357
chr5-122767073-122767963	6.75856e-62	3.04375	0.051	0.007	1.0869e-56	chr5-122767073-122767963	Camkk2	ENSMUSG00000029471	0
chr1-42567438-42568357	6.79095e-62	2.76132	0.07	0.012	1.09211e-56	chr1-42567438-42568357	Pantr1	ENSMUSG00000060424	22424
chr16-62755047-62755960	7.10341e-62	3.42593	0.056	0.005	1.14236e-56	chr16-62755047-62755960	Nsun3	ENSMUSG00000050312	0
chr11-95085593-95086483	7.11971e-62	2.71586	0.071	0.012	1.14498e-56	chr11-95085593-95086483	Itga3	ENSMUSG00000001507	8791
chr4-97380867-97381800	7.78443e-62	2.82385	0.076	0.011	1.25188e-56	chr4-97380867-97381800	E130114P18Rik	ENSMUSG00000048747	186332
chr14-80019181-80020121	7.79255e-62	2.64971	0.078	0.014	1.25318e-56	chr14-80019181-80020121	Olfm4	ENSMUSG00000022026	0
chr10-110912810-110913718	1.03843e-61	2.31929	0.091	0.02	1.66998e-56	chr10-110912810-110913718	Csrp2	ENSMUSG00000020186	6458
chr7-128276143-128277088	1.06795e-61	2.45071	0.083	0.017	1.71746e-56	chr7-128276143-128277088	BC017158	ENSMUSG00000030780	0
chr1-179003894-179004845	1.33722e-61	3.26953	0.056	0.007	2.1505e-56	chr1-179003894-179004845	Smyd3	ENSMUSG00000055067	0
chr17-45244556-45245459	1.41849e-61	2.39689	0.088	0.018	2.28119e-56	chr17-45244556-45245459	Supt3	ENSMUSG00000038954	125265
chr9-117452514-117453510	1.45844e-61	2.83444	0.07	0.011	2.34543e-56	chr9-117452514-117453510	Rbms3	ENSMUSG00000039607	0
chr17-80755777-80756689	1.56056e-61	2.00249	0.122	0.032	2.50966e-56	chr17-80755777-80756689	Map4k3	ENSMUSG00000024242	27683
chr11-45785484-45786471	1.63582e-61	3.0362	0.064	0.008	2.63069e-56	chr11-45785484-45786471	F630206G17Rik	ENSMUSG00000086686	21615
chr11-68548117-68549148	1.90185e-61	2.51207	0.083	0.016	3.05851e-56	chr11-68548117-68549148	Pik3r6	ENSMUSG00000046207	0
chr16-80523023-80523978	2.29473e-61	2.68129	0.082	0.014	3.69034e-56	chr16-80523023-80523978	1700066C05Rik	ENSMUSG00000101810	522476
chr16-30102302-30103244	2.36955e-61	2.03483	0.114	0.031	3.81067e-56	chr16-30102302-30103244	Hes1	ENSMUSG00000022528	34505
chr7-19580267-19581280	2.93942e-61	2.2125	0.091	0.024	4.72712e-56	chr7-19580267-19581280	Zfp296	ENSMUSG00000011267	0
chr2-43244932-43245859	3.05383e-61	3.56997	0.052	0.005	4.91111e-56	chr2-43244932-43245859	Kynu	ENSMUSG00000026866	309469
chr6-117776703-117777647	3.12135e-61	2.98829	0.062	0.009	5.0197e-56	chr6-117776703-117777647	1700030F04Rik	ENSMUSG00000099869	24933
chr1-161444559-161445521	3.29002e-61	2.64307	0.081	0.013	5.29095e-56	chr1-161444559-161445521	Tnfsf4	ENSMUSG00000026700	26148
chr9-52294432-52295387	3.41206e-61	2.15101	0.106	0.025	5.4872e-56	chr9-52294432-52295387	Zc3h12c	ENSMUSG00000035164	126320
chr14-28638769-28639698	3.83654e-61	3.07054	0.061	0.008	6.16985e-56	chr14-28638769-28639698	Wnt5a	ENSMUSG00000021994	111321
chr18-15403236-15404041	4.25198e-61	2.86031	0.064	0.01	6.83795e-56	chr18-15403236-15404041	Aqp4	ENSMUSG00000024411	0
chr12-83882184-83883081	4.50551e-61	2.21776	0.096	0.023	7.24567e-56	chr12-83882184-83883081	Numb	ENSMUSG00000021224	0
chr10-123060622-123061620	5.01332e-61	2.3417	0.089	0.019	8.06233e-56	chr10-123060622-123061620	Mon2	ENSMUSG00000034602	0
chr14-45587443-45588385	5.3606e-61	2.66167	0.07	0.012	8.6208e-56	chr14-45587443-45588385	Ddhd1	ENSMUSG00000037697	4788
chr5-74155785-74156685	5.48899e-61	2.93364	0.062	0.009	8.82729e-56	chr5-74155785-74156685	Rasl11b	ENSMUSG00000049907	38602
chr4-98135983-98136898	6.33116e-61	2.62797	0.07	0.013	1.01817e-55	chr4-98135983-98136898	Nfia	ENSMUSG00000028565	17108
chr19-10733306-10734175	6.66752e-61	2.2907	0.098	0.022	1.07226e-55	chr19-10733306-10734175	Cd5	ENSMUSG00000024669	0
chr9-31449258-31450195	7.46116e-61	2.70559	0.068	0.012	1.19989e-55	chr9-31449258-31450195	Tmem45b	ENSMUSG00000041737	0
chr7-129663662-129664600	8.27337e-61	2.16705	0.099	0.024	1.33051e-55	chr7-129663662-129664600	Wdr11	ENSMUSG00000042055	27923
chr13-97910769-97911700	8.50691e-61	2.29192	0.09	0.02	1.36806e-55	chr13-97910769-97911700	Arhgef28	ENSMUSG00000021662	0
chr7-92677250-92678053	8.52387e-61	2.96644	0.066	0.009	1.37079e-55	chr7-92677250-92678053	Pcf11	ENSMUSG00000041328	7316
chr1-69061829-69062713	1.09288e-60	3.69135	0.05	0.004	1.75755e-55	chr1-69061829-69062713	Erbb4	ENSMUSG00000062209	0
chr2-119818459-119819359	1.17113e-60	2.99173	0.06	0.009	1.88339e-55	chr2-119818459-119819359	Tyro3	ENSMUSG00000027298	354
chr16-8384209-8385160	1.45773e-60	2.14686	0.104	0.026	2.34429e-55	chr16-8384209-8385160	Cldn26	ENSMUSG00000022715	24115
chr4-119077091-119077987	1.58607e-60	2.43413	0.084	0.017	2.55068e-55	chr4-119077091-119077987	Gm12866	ENSMUSG00000066060	7979
chr6-144622182-144622849	1.59154e-60	2.50512	0.086	0.016	2.55948e-55	chr6-144622182-144622849	Sox5	ENSMUSG00000041540	0
chr3-41213169-41214144	1.63679e-60	3.10323	0.06	0.007	2.63226e-55	chr3-41213169-41214144	Pgrmc2	ENSMUSG00000049940	130122
chr6-10468662-10469462	1.8386e-60	3.63528	0.05	0.005	2.9568e-55	chr6-10468662-10469462	Nxph1	ENSMUSG00000046178	1219629
chr16-32708759-32709614	1.93082e-60	2.06106	0.113	0.028	3.10511e-55	chr16-32708759-32709614	Tnk2	ENSMUSG00000022791	25265
chr9-107322235-107323077	2.12477e-60	2.14438	0.102	0.025	3.41701e-55	chr9-107322235-107323077	Hemk1	ENSMUSG00000032579	4006
chr10-52195086-52196017	2.40924e-60	2.87989	0.059	0.01	3.87449e-55	chr10-52195086-52196017	Ros1	ENSMUSG00000019893	0
chr15-26687299-26688263	2.52083e-60	3.35666	0.056	0.006	4.05395e-55	chr15-26687299-26688263	Fbxl7	ENSMUSG00000043556	0
chrX-167211910-167213338	2.54774e-60	2.4926	0.084	0.016	4.09722e-55	chrX-167211910-167213338	Tmsb4x	ENSMUSG00000049775	2594
chr8-83250973-83251980	2.59952e-60	2.43968	0.08	0.017	4.1805e-55	chr8-83250973-83251980	Tbc1d9	ENSMUSG00000031709	0
chr9-21963247-21964062	2.64917e-60	2.09531	0.105	0.027	4.26034e-55	chr9-21963247-21964062	Epor	ENSMUSG00000006235	0
chr13-40735660-40736607	3.02757e-60	2.33319	0.085	0.02	4.86888e-55	chr13-40735660-40736607	Tfap2a	ENSMUSG00000021359	1836
chr16-74260579-74261489	3.91654e-60	2.65507	0.08	0.014	6.2985e-55	chr16-74260579-74261489	Robo2	ENSMUSG00000052516	0
chr1-77473212-77474135	5.23228e-60	2.46134	0.075	0.016	8.41444e-55	chr1-77473212-77474135	Epha4	ENSMUSG00000026235	0
chr4-5587223-5588143	6.21405e-60	3.28303	0.058	0.006	9.99332e-55	chr4-5587223-5588143	Gm11782	ENSMUSG00000087099	35999
chr1-31164311-31165262	6.83211e-60	2.65699	0.074	0.013	1.09873e-54	chr1-31164311-31165262	4931428L18Rik	ENSMUSG00000086727	0
chr1-43730232-43731191	7.69252e-60	2.07094	0.102	0.028	1.2371e-54	chr1-43730232-43731191	1500015O10Rik	ENSMUSG00000026051	0
chr5-120643426-120644425	8.16115e-60	2.53314	0.077	0.014	1.31246e-54	chr5-120643426-120644425	Gm15749	ENSMUSG00000089830	3614
chr17-8841632-8842543	1.46856e-59	2.47345	0.083	0.016	2.36171e-54	chr17-8841632-8842543	Pde10a	ENSMUSG00000023868	0
chr7-121874279-121875047	1.53644e-59	2.36707	0.078	0.017	2.47087e-54	chr7-121874279-121875047	Scnn1b	ENSMUSG00000030873	0
chr4-98713233-98714139	1.56063e-59	2.85128	0.06	0.01	2.50977e-54	chr4-98713233-98714139	Inadl	ENSMUSG00000061859	0
chr2-157169838-157170770	1.69e-59	2.5996	0.07	0.013	2.71782e-54	chr2-157169838-157170770	Rbl1	ENSMUSG00000027641	0
chr9-67058160-67059123	1.93219e-59	2.38247	0.079	0.017	3.10731e-54	chr9-67058160-67059123	Tpm1	ENSMUSG00000032366	8753
chr5-107120793-107121716	2.26692e-59	2.48299	0.079	0.016	3.64562e-54	chr5-107120793-107121716	Tgfbr3	ENSMUSG00000029287	0
chr13-4774203-4775074	2.31961e-59	2.34384	0.09	0.02	3.73035e-54	chr13-4774203-4775074	Gm5444	ENSMUSG00000053499	0
chr9-70888453-70889416	2.35773e-59	2.31605	0.082	0.019	3.79166e-54	chr9-70888453-70889416	Lipc	ENSMUSG00000032207	0
chr7-128251790-128253196	2.53599e-59	2.1226	0.082	0.022	4.07834e-54	chr7-128251790-128253196	Tgfb1i1	ENSMUSG00000030782	0
chr10-92339629-92340600	2.67147e-59	2.66186	0.075	0.012	4.2962e-54	chr10-92339629-92340600	Gm20757	ENSMUSG00000098040	0
chr12-12551529-12552484	3.11123e-59	2.66752	0.077	0.013	5.00341e-54	chr12-12551529-12552484	Gm27952	ENSMUSG00000098314	130029
chr7-129603885-129604777	4.37418e-59	2.83015	0.066	0.01	7.03446e-54	chr7-129603885-129604777	Wdr11	ENSMUSG00000042055	0
chr7-73784679-73785644	5.0946e-59	3.14258	0.059	0.007	8.19303e-54	chr7-73784679-73785644	Gm10619	ENSMUSG00000074067	0
chr4-33289691-33290586	5.1189e-59	2.48991	0.08	0.015	8.23212e-54	chr4-33289691-33290586	Pnrc1	ENSMUSG00000040128	0
chr13-25135856-25136836	5.31887e-59	2.62516	0.069	0.013	8.5537e-54	chr13-25135856-25136836	Dcdc2a	ENSMUSG00000035910	0
chr9-71582722-71583676	5.39633e-59	2.28583	0.091	0.02	8.67826e-54	chr9-71582722-71583676	Myzap	ENSMUSG00000041361	0
chr1-83082579-83083498	6.47115e-59	3.40979	0.05	0.005	1.04068e-53	chr1-83082579-83083498	Krtap28-13	ENSMUSG00000101315	20657
chr7-118979944-118980694	7.01389e-59	3.70013	0.05	0.004	1.12796e-53	chr7-118979944-118980694	Gprc5b	ENSMUSG00000008734	0
chr14-79049239-79050180	7.02237e-59	2.38133	0.079	0.017	1.12932e-53	chr14-79049239-79050180	Vwa8	ENSMUSG00000058997	0
chr16-5119191-5120133	7.86629e-59	2.26365	0.09	0.02	1.26504e-53	chr16-5119191-5120133	Ppl	ENSMUSG00000039457	0
chr11-5240067-5240832	9.5707e-59	2.56429	0.071	0.013	1.53914e-53	chr11-5240067-5240832	Kremen1	ENSMUSG00000020393	0
chr5-116484708-116485601	1.02402e-58	2.6277	0.075	0.013	1.6468e-53	chr5-116484708-116485601	Srrm4	ENSMUSG00000063919	0
chr7-102061911-102062781	1.04681e-58	2.65204	0.071	0.013	1.68346e-53	chr7-102061911-102062781	Rnf121	ENSMUSG00000070426	0
chr4-57166923-57167931	1.17353e-58	2.12526	0.102	0.025	1.88724e-53	chr4-57166923-57167931	Ptpn3	ENSMUSG00000038764	22909
chr13-34083743-34084651	1.17771e-58	2.0391	0.11	0.029	1.89396e-53	chr13-34083743-34084651	Tubb2a	ENSMUSG00000058672	5734
chr14-54936264-54937126	1.28121e-58	2.47882	0.077	0.016	2.06042e-53	chr14-54936264-54937126	Cmtm5	ENSMUSG00000040759	0
chr1-138083480-138084380	1.325e-58	2.34839	0.095	0.019	2.13084e-53	chr1-138083480-138084380	Ptprc	ENSMUSG00000026395	0
chr1-125687694-125688635	1.4064e-58	2.03928	0.112	0.028	2.26174e-53	chr1-125687694-125688635	Gpr39	ENSMUSG00000026343	0
chr18-77162831-77163635	1.58565e-58	3.34189	0.051	0.006	2.55001e-53	chr18-77162831-77163635	Pias2	ENSMUSG00000025423	7122
chr4-45964379-45965185	1.58975e-58	2.38901	0.081	0.017	2.5566e-53	chr4-45964379-45965185	Tdrd7	ENSMUSG00000035517	148
chr13-42317427-42318356	1.85672e-58	2.00733	0.101	0.028	2.98594e-53	chr13-42317427-42318356	Edn1	ENSMUSG00000021367	9437
chr17-8843658-8844580	1.94564e-58	2.16354	0.096	0.024	3.12894e-53	chr17-8843658-8844580	Pde10a	ENSMUSG00000023868	0
chr2-100976933-100977868	2.06093e-58	2.27926	0.081	0.02	3.31435e-53	chr2-100976933-100977868	B230118H07Rik	ENSMUSG00000027165	582912
chr1-133959197-133960116	2.12361e-58	2.26017	0.089	0.02	3.41515e-53	chr1-133959197-133960116	Gm1627	ENSMUSG00000100987	2045
chr17-83312176-83313085	2.18864e-58	2.24314	0.093	0.021	3.51972e-53	chr17-83312176-83313085	Eml4	ENSMUSG00000032624	37845
chr4-82455269-82456126	2.55627e-58	2.42363	0.079	0.016	4.11094e-53	chr4-82455269-82456126	Nfib	ENSMUSG00000008575	0
chr5-146846247-146847153	2.55627e-58	2.17511	0.099	0.023	4.11095e-53	chr5-146846247-146847153	Rasl11a	ENSMUSG00000029641	0
chr18-46676475-46677362	2.94259e-58	2.22408	0.093	0.021	4.73222e-53	chr18-46676475-46677362	Cdo1	ENSMUSG00000033022	35842
chr4-85743199-85744108	3.02413e-58	2.66837	0.074	0.013	4.86334e-53	chr4-85743199-85744108	Gm12680	ENSMUSG00000087349	0
chrX-72274250-72275215	3.09995e-58	2.14821	0.105	0.025	4.98528e-53	chrX-72274250-72275215	Gabre	ENSMUSG00000031340	0
chr1-106938627-106939541	3.24787e-58	3.39156	0.052	0.005	5.22315e-53	chr1-106938627-106939541	Serpinb12	ENSMUSG00000059956	0
chr4-139705645-139706570	3.65902e-58	2.87432	0.059	0.009	5.88436e-53	chr4-139705645-139706570	Pax7	ENSMUSG00000028736	30491
chr16-23349009-23349890	3.75073e-58	2.61348	0.072	0.013	6.03185e-53	chr16-23349009-23349890	St6gal1	ENSMUSG00000022885	0
chr8-21763900-21764822	3.81667e-58	2.6346	0.076	0.013	6.13789e-53	chr8-21763900-21764822	Defb1	ENSMUSG00000044748	11776
chr12-8913607-8914434	3.84509e-58	2.03349	0.105	0.029	6.18359e-53	chr12-8913607-8914434	Laptm4a	ENSMUSG00000020585	7229
chr8-68102951-68104009	4.0086e-58	2.99798	0.064	0.008	6.44655e-53	chr8-68102951-68104009	Gm21807	ENSMUSG00000095306	0
chr15-102169059-102169918	4.6259e-58	2.2872	0.076	0.018	7.43928e-53	chr15-102169059-102169918	Soat2	ENSMUSG00000023045	5584
chr1-134055418-134056170	4.67868e-58	2.07412	0.103	0.026	7.52417e-53	chr1-134055418-134056170	Fmod	ENSMUSG00000041559	7140
chr17-63712640-63713536	6.23199e-58	3.53244	0.051	0.005	1.00222e-52	chr17-63712640-63713536	A930002H24Rik	ENSMUSG00000045506	149763
chr2-117459794-117460776	7.45051e-58	2.65603	0.066	0.012	1.19818e-52	chr2-117459794-117460776	Gm13982	ENSMUSG00000085681	42096
chr19-60030144-60031096	8.26495e-58	2.93069	0.062	0.009	1.32915e-52	chr19-60030144-60031096	Gm4219	ENSMUSG00000091378	81745
chr4-105323176-105324167	8.65682e-58	2.82123	0.067	0.01	1.39217e-52	chr4-105323176-105324167	Ppap2b	ENSMUSG00000028517	90411
chr12-45021759-45022660	9.207e-58	2.41944	0.085	0.017	1.48065e-52	chr12-45021759-45022660	Stxbp6	ENSMUSG00000046314	0
chr18-53789052-53790012	9.87124e-58	3.1145	0.054	0.007	1.58747e-52	chr18-53789052-53790012	Cep120	ENSMUSG00000048799	44504
chr7-100678903-100679830	1.03356e-57	2.39658	0.081	0.017	1.66214e-52	chr7-100678903-100679830	Plekhb1	ENSMUSG00000030701	16488
chr18-55049795-55050692	1.14865e-57	3.34877	0.051	0.005	1.84724e-52	chr18-55049795-55050692	Gm4221	ENSMUSG00000096948	0
chr12-31083125-31084031	1.20827e-57	2.71113	0.066	0.011	1.94312e-52	chr12-31083125-31084031	Fam110c	ENSMUSG00000036136	3187
chr2-33753523-33754456	1.31156e-57	2.03157	0.101	0.027	2.10923e-52	chr2-33753523-33754456	Mvb12b	ENSMUSG00000038740	0
chr1-35813405-35814343	1.35857e-57	2.67223	0.068	0.012	2.18482e-52	chr1-35813405-35814343	Gm28415	ENSMUSG00000101714	2942
chr5-144065729-144066671	1.36052e-57	3.07813	0.053	0.007	2.18797e-52	chr5-144065729-144066671	Lmtk2	ENSMUSG00000038970	33764
chr17-9893735-9894521	1.40615e-57	2.40239	0.082	0.016	2.26134e-52	chr17-9893735-9894521	Pabpc6	ENSMUSG00000046173	224030
chr11-76010667-76011505	1.4604e-57	3.29594	0.05	0.005	2.34858e-52	chr11-76010667-76011505	1700016K19Rik	ENSMUSG00000053783	7097
chr4-59399080-59400029	1.57307e-57	2.32475	0.089	0.019	2.52978e-52	chr4-59399080-59400029	Susd1	ENSMUSG00000038578	0
chr2-131796621-131797621	1.6393e-57	3.14658	0.057	0.007	2.63629e-52	chr2-131796621-131797621	5330413P13Rik	ENSMUSG00000086822	22384
chr19-25671900-25672851	1.6559e-57	2.00389	0.096	0.027	2.66298e-52	chr19-25671900-25672851	Dmrt2	ENSMUSG00000048138	0
chr12-77693961-77694836	1.67549e-57	3.03903	0.055	0.008	2.69449e-52	chr12-77693961-77694836	Fut8	ENSMUSG00000021065	217622
chr6-17294929-17296462	1.72035e-57	2.85692	0.063	0.01	2.76664e-52	chr6-17294929-17296462	Cav2	ENSMUSG00000000058	5813
chr6-59407248-59408265	2.92938e-57	2.39372	0.082	0.017	4.71096e-52	chr6-59407248-59408265	Gprin3	ENSMUSG00000045441	0
chr12-40980040-40980966	2.95608e-57	3.21534	0.05	0.006	4.7539e-52	chr12-40980040-40980966	Immp2l	ENSMUSG00000056899	43123
chr14-16200595-16201515	3.54185e-57	2.28883	0.08	0.019	5.69593e-52	chr14-16200595-16201515	Oxsm	ENSMUSG00000021786	37140
chr5-123896119-123897061	3.88724e-57	3.00183	0.058	0.008	6.25138e-52	chr5-123896119-123897061	Denr	ENSMUSG00000023106	10113
chr3-129997730-129998652	3.94712e-57	2.69988	0.068	0.011	6.34768e-52	chr3-129997730-129998652	Sec24b	ENSMUSG00000001052	0
chr2-170287152-170288075	4.10125e-57	2.07158	0.096	0.025	6.59555e-52	chr2-170287152-170288075	Bcas1	ENSMUSG00000013523	58915
chr13-72198346-72199260	4.37188e-57	2.66215	0.069	0.012	7.03077e-52	chr13-72198346-72199260	Irx1	ENSMUSG00000060969	234622
chr4-120223545-120224326	4.58142e-57	2.7598	0.066	0.011	7.36775e-52	chr4-120223545-120224326	Foxo6	ENSMUSG00000052135	42752
chr2-66144554-66145448	4.958e-57	2.38946	0.083	0.017	7.97335e-52	chr2-66144554-66145448	Gm28638	ENSMUSG00000100197	0
chr5-92198125-92199010	5.59473e-57	2.55385	0.073	0.013	8.99734e-52	chr5-92198125-92199010	Uso1	ENSMUSG00000029407	0
chr8-92439464-92440382	6.19643e-57	2.40201	0.075	0.017	9.96498e-52	chr8-92439464-92440382	Gm29177	ENSMUSG00000100612	73842
chr3-89499419-89500348	6.62498e-57	2.46194	0.075	0.015	1.06542e-51	chr3-89499419-89500348	Kcnn3	ENSMUSG00000000794	19815
chr6-50665720-50666575	7.50253e-57	3.33562	0.053	0.006	1.20654e-51	chr6-50665720-50666575	Npvf	ENSMUSG00000029831	11280
chr2-10290101-10290995	7.51674e-57	2.431	0.077	0.016	1.20883e-51	chr2-10290101-10290995	Itih5	ENSMUSG00000025780	33571
chr5-54043363-54044293	7.57831e-57	2.4096	0.078	0.017	1.21873e-51	chr5-54043363-54044293	Stim2	ENSMUSG00000039156	0
chr6-71536969-71537929	9.46768e-57	2.68876	0.066	0.011	1.52257e-51	chr6-71536969-71537929	Chmp3	ENSMUSG00000053119	5867
chr5-116059937-116060897	1.0012e-56	2.84643	0.059	0.009	1.61011e-51	chr5-116059937-116060897	Tmem233	ENSMUSG00000079278	0
chr15-5952703-5953579	1.12324e-56	2.04832	0.112	0.028	1.80636e-51	chr15-5952703-5953579	Dab2	ENSMUSG00000022150	346208
chr4-137274016-137274977	1.16533e-56	2.67747	0.069	0.011	1.87405e-51	chr4-137274016-137274977	Wnt4	ENSMUSG00000036856	2511
chr6-4982437-4983353	1.22647e-56	2.62131	0.074	0.013	1.97239e-51	chr6-4982437-4983353	Ppp1r9a	ENSMUSG00000032827	0
chr17-82636441-82637040	1.26512e-56	3.37292	0.052	0.005	2.03455e-51	chr17-82636441-82637040	Gm6594	ENSMUSG00000073371	96895
chr16-23198814-23199757	1.33176e-56	2.40486	0.081	0.017	2.1417e-51	chr16-23198814-23199757	B630019A10Rik	ENSMUSG00000068463	0
chr16-94979162-94980103	1.3942e-56	2.65414	0.069	0.011	2.24212e-51	chr16-94979162-94980103	Kcnj6	ENSMUSG00000043301	0
chr6-91181045-91181981	1.40728e-56	2.36777	0.075	0.017	2.26316e-51	chr6-91181045-91181981	Hdac11	ENSMUSG00000034245	6352
chr3-15123306-15124188	1.6371e-56	2.70624	0.071	0.011	2.63275e-51	chr3-15123306-15124188	RP24-150C17.1	ENSMUSG00000103912	28876
chr2-151879562-151880462	1.75018e-56	2.56942	0.071	0.013	2.8146e-51	chr2-151879562-151880462	Rspo4	ENSMUSG00000032852	4893
chr19-24183403-24184419	2.26331e-56	2.28091	0.084	0.019	3.63981e-51	chr19-24183403-24184419	Tjp2	ENSMUSG00000024812	0
chr7-82782859-82783854	2.3234e-56	2.19769	0.096	0.023	3.73645e-51	chr7-82782859-82783854	Eftud1	ENSMUSG00000038563	5006
chr19-44770222-44771125	2.66939e-56	2.094	0.099	0.025	4.29286e-51	chr19-44770222-44771125	Pax2	ENSMUSG00000004231	0
chr7-78813512-78814295	3.18479e-56	2.02002	0.107	0.029	5.12171e-51	chr7-78813512-78814295	Det1	ENSMUSG00000030610	8666
chr18-20766518-20767331	3.19193e-56	2.43138	0.078	0.016	5.1332e-51	chr18-20766518-20767331	B4galt6	ENSMUSG00000056124	20113
chr9-50515190-50516118	3.23614e-56	2.44187	0.072	0.015	5.2043e-51	chr9-50515190-50516118	Pts	ENSMUSG00000032067	5499
chr2-113572899-113573851	4.37309e-56	3.11558	0.056	0.007	7.03271e-51	chr2-113572899-113573851	Fmn1	ENSMUSG00000044042	0
chr11-54733282-54734230	4.77593e-56	2.18887	0.081	0.02	7.68055e-51	chr11-54733282-54734230	Cdc42se2	ENSMUSG00000052298	0
chr2-52929756-52930706	5.10882e-56	2.41768	0.083	0.016	8.21589e-51	chr2-52929756-52930706	Fmnl2	ENSMUSG00000036053	0
chr4-135044814-135045758	5.55263e-56	2.16901	0.083	0.021	8.92963e-51	chr4-135044814-135045758	Gm16225	ENSMUSG00000086884	72462
chr8-124125115-124125969	6.40088e-56	2.55235	0.069	0.013	1.02938e-50	chr8-124125115-124125969	Gm20388	ENSMUSG00000092329	0
chr9-48678693-48679608	6.76485e-56	2.2995	0.086	0.019	1.08791e-50	chr9-48678693-48679608	Zbtb16	ENSMUSG00000066687	0
chr8-64832353-64833283	6.99496e-56	2.50972	0.075	0.015	1.12492e-50	chr8-64832353-64833283	Klhl2	ENSMUSG00000031605	0
chr10-13022133-13023031	7.27069e-56	2.25899	0.084	0.02	1.16926e-50	chr10-13022133-13023031	Sf3b5	ENSMUSG00000078348	12949
chr13-95909880-95910805	7.5308e-56	2.1336	0.099	0.024	1.21109e-50	chr13-95909880-95910805	Iqgap2	ENSMUSG00000021676	17957
chr12-45563204-45564178	7.82455e-56	2.56816	0.08	0.014	1.25833e-50	chr12-45563204-45564178	Gm9921	ENSMUSG00000092404	121505
chr9-109816082-109817031	7.88653e-56	2.54242	0.07	0.013	1.2683e-50	chr9-109816082-109817031	Spink8	ENSMUSG00000050074	0
chr13-83726925-83727872	8.26253e-56	2.26038	0.086	0.021	1.32876e-50	chr13-83726925-83727872	C130071C03Rik	ENSMUSG00000050334	0
chr13-96990539-96991500	8.34644e-56	2.22091	0.085	0.02	1.34226e-50	chr13-96990539-96991500	1700029F12Rik	ENSMUSG00000052075	30363
chr17-83699107-83699997	9.6503e-56	2.26482	0.087	0.019	1.55194e-50	chr17-83699107-83699997	Mta3	ENSMUSG00000055817	6165
chr4-123814849-123815758	9.82645e-56	2.79449	0.06	0.01	1.58027e-50	chr4-123814849-123815758	Rhbdl2	ENSMUSG00000043333	0
chr4-59757502-59758327	1.4534e-55	2.10123	0.086	0.024	2.33733e-50	chr4-59757502-59758327	E130308A19Rik	ENSMUSG00000045071	0
chr5-135345882-135346772	1.46537e-55	2.3729	0.073	0.016	2.35658e-50	chr5-135345882-135346772	Fkbp6	ENSMUSG00000040013	0
chr6-50662759-50663762	1.51706e-55	2.34759	0.077	0.017	2.4397e-50	chr6-50662759-50663762	Npvf	ENSMUSG00000029831	8319
chr9-77636142-77637080	1.83859e-55	2.13861	0.089	0.023	2.95678e-50	chr9-77636142-77637080	Klhl31	ENSMUSG00000044938	0
chr5-90579313-90580262	2.02569e-55	2.55241	0.072	0.014	3.25768e-50	chr5-90579313-90580262	5830473C10Rik	ENSMUSG00000070690	0
chr16-90181430-90182392	2.17768e-55	2.86313	0.06	0.009	3.5021e-50	chr16-90181430-90182392	Sod1	ENSMUSG00000022982	38349
chr4-123699075-123700001	2.40714e-55	2.88927	0.059	0.009	3.87112e-50	chr4-123699075-123700001	Ndufs5	ENSMUSG00000028648	12708
chr1-170478080-170479041	2.89889e-55	2.00479	0.094	0.027	4.66194e-50	chr1-170478080-170479041	Nos1ap	ENSMUSG00000038473	0
chr7-82751950-82752858	3.43759e-55	2.13719	0.098	0.024	5.52826e-50	chr7-82751950-82752858	Eftud1	ENSMUSG00000038563	0
chr3-21633551-21634503	3.43829e-55	2.58742	0.075	0.013	5.52938e-50	chr3-21633551-21634503	Gm29137	ENSMUSG00000101897	364460
chr8-33963497-33964384	3.64606e-55	2.37062	0.078	0.017	5.86352e-50	chr8-33963497-33964384	Rbpms	ENSMUSG00000031586	33633
chr7-135059253-135060205	3.6622e-55	2.32624	0.075	0.017	5.88948e-50	chr7-135059253-135060205	Dock1	ENSMUSG00000058325	0
chr4-123046083-123046937	5.32478e-55	2.2935	0.088	0.019	8.5632e-50	chr4-123046083-123046937	Trit1	ENSMUSG00000028653	0
chr10-62193905-62194890	6.42889e-55	2.06041	0.094	0.026	1.03388e-49	chr10-62193905-62194890	Tspan15	ENSMUSG00000037031	0
chr13-108660506-108661373	6.85752e-55	2.3961	0.078	0.016	1.10281e-49	chr13-108660506-108661373	Pde4d	ENSMUSG00000021699	0
chr2-145734870-145735794	6.94438e-55	2.59572	0.067	0.013	1.11678e-49	chr2-145734870-145735794	BC039771	ENSMUSG00000087594	0
chr12-8536150-8537090	8.20833e-55	2.01772	0.099	0.028	1.32005e-49	chr12-8536150-8537090	Slc7a15	ENSMUSG00000020600	0
chr2-92034031-92034937	8.3248e-55	2.94592	0.057	0.008	1.33878e-49	chr2-92034031-92034937	Gm13780	ENSMUSG00000087197	8435
chr8-107248183-107249102	8.88591e-55	3.13292	0.052	0.006	1.42901e-49	chr8-107248183-107249102	Rps18-ps3	ENSMUSG00000057657	13714
chr15-85539423-85540207	9.56434e-55	2.29847	0.084	0.018	1.53812e-49	chr15-85539423-85540207	Wnt7b	ENSMUSG00000022382	0
chr1-186457888-186458825	1.01233e-54	2.78749	0.06	0.01	1.62802e-49	chr1-186457888-186458825	RP23-28F18.1	ENSMUSG00000103690	53012
chr15-54496296-54497227	1.09745e-54	2.45837	0.079	0.015	1.76489e-49	chr15-54496296-54497227	Colec10	ENSMUSG00000038591	29937
chr8-3400279-3401196	1.2367e-54	2.0559	0.098	0.026	1.98884e-49	chr8-3400279-3401196	Arhgef18	ENSMUSG00000004568	0
chr6-116298004-116298962	1.25227e-54	2.38368	0.071	0.016	2.01388e-49	chr6-116298004-116298962	Zfand4	ENSMUSG00000042213	0
chr2-8756283-8757138	1.25804e-54	3.22827	0.052	0.006	2.02315e-49	chr2-8756283-8757138	1700061F12Rik	ENSMUSG00000085580	432376
chr19-17873912-17874982	1.31387e-54	2.93307	0.053	0.008	2.11295e-49	chr19-17873912-17874982	Pcsk5	ENSMUSG00000024713	36279
chr9-34998113-34999680	1.35707e-54	2.71031	0.067	0.011	2.18242e-49	chr9-34998113-34999680	Kirrel3	ENSMUSG00000032036	0
chr14-70387366-70388307	1.56383e-54	2.78128	0.059	0.009	2.51491e-49	chr14-70387366-70388307	Piwil2	ENSMUSG00000033644	0
chr2-103302915-103303851	1.75448e-54	2.06576	0.101	0.025	2.82151e-49	chr2-103302915-103303851	Ehf	ENSMUSG00000012350	0
chrX-106093639-106094639	1.81625e-54	2.77247	0.063	0.01	2.92085e-49	chrX-106093639-106094639	Atp7a	ENSMUSG00000033792	0
chr12-110122678-110123622	1.82437e-54	2.17824	0.089	0.021	2.93391e-49	chr12-110122678-110123622	Dio3os	ENSMUSG00000097758	151761
chr8-111679897-111680812	1.96226e-54	2.15242	0.088	0.022	3.15566e-49	chr8-111679897-111680812	Ctrb1	ENSMUSG00000031957	5697
chr8-19160167-19160993	2.23574e-54	3.07546	0.057	0.007	3.59547e-49	chr8-19160167-19160993	Spag11a	ENSMUSG00000079842	588
chr16-93367091-93367871	2.25407e-54	2.88879	0.065	0.01	3.62496e-49	chr16-93367091-93367871	1810053B23Rik	ENSMUSG00000100277	7547
chr1-193169611-193170508	2.27466e-54	2.01358	0.093	0.025	3.65807e-49	chr1-193169611-193170508	Irf6	ENSMUSG00000026638	0
chr5-149526225-149527138	2.32323e-54	2.69561	0.069	0.011	3.73617e-49	chr5-149526225-149527138	Gm15997	ENSMUSG00000086744	0
chr1-182398470-182399340	2.83641e-54	2.5209	0.068	0.013	4.56146e-49	chr1-182398470-182399340	Trp53bp2	ENSMUSG00000026510	9831
chr13-5769256-5770173	2.84865e-54	2.36676	0.08	0.017	4.58115e-49	chr13-5769256-5770173	1700016G22Rik	ENSMUSG00000100625	85334
chr10-95576630-95577533	3.27364e-54	2.34781	0.078	0.017	5.2646e-49	chr10-95576630-95577533	Nudt4	ENSMUSG00000020029	12462
chr2-103294391-103295210	3.49929e-54	2.02449	0.108	0.028	5.62748e-49	chr2-103294391-103295210	Ehf	ENSMUSG00000012350	0
chr6-128941762-128942611	4.27902e-54	2.30191	0.083	0.019	6.88143e-49	chr6-128941762-128942611	Clec2g	ENSMUSG00000000248	0
chr1-135680956-135681862	4.51269e-54	2.81573	0.059	0.009	7.25721e-49	chr1-135680956-135681862	Nav1	ENSMUSG00000090399	0
chr9-31709856-31710737	4.82608e-54	2.29324	0.086	0.019	7.76121e-49	chr9-31709856-31710737	Barx2	ENSMUSG00000032033	135306
chr17-47454482-47455351	5.19746e-54	2.24599	0.083	0.019	8.35845e-49	chr17-47454482-47455351	AI661453	ENSMUSG00000034382	0
chr5-113280183-113281121	5.48345e-54	2.68183	0.061	0.01	8.81838e-49	chr5-113280183-113281121	Sgsm1	ENSMUSG00000042216	0
chr15-64104817-64105634	5.64983e-54	3.03942	0.056	0.007	9.08594e-49	chr15-64104817-64105634	Asap1	ENSMUSG00000022377	0
chr2-130288668-130289620	5.68503e-54	2.40469	0.071	0.015	9.14255e-49	chr2-130288668-130289620	Idh3b	ENSMUSG00000027406	4120
chr9-66779621-66780643	6.89668e-54	2.44635	0.071	0.014	1.10911e-48	chr9-66779621-66780643	Aph1b	ENSMUSG00000032375	0
chr16-7115835-7116776	7.11333e-54	2.58218	0.07	0.013	1.14395e-48	chr16-7115835-7116776	Rbfox1	ENSMUSG00000008658	0
chr1-66132754-66133634	7.96662e-54	2.96791	0.061	0.008	1.28118e-48	chr1-66132754-66133634	Map2	ENSMUSG00000015222	41638
chr14-60592584-60593427	8.41606e-54	2.13094	0.096	0.023	1.35345e-48	chr14-60592584-60593427	Gm29266	ENSMUSG00000101797	0
chr19-47358913-47359866	8.9582e-54	2.56273	0.069	0.012	1.44064e-48	chr19-47358913-47359866	Sh3pxd2a	ENSMUSG00000053617	0
chr4-134682304-134683220	9.47823e-54	2.4322	0.074	0.015	1.52427e-48	chr4-134682304-134683220	Man1c1	ENSMUSG00000037306	0
chr1-129146210-129147072	9.54941e-54	2.20136	0.092	0.021	1.53572e-48	chr1-129146210-129147072	Thsd7b	ENSMUSG00000042581	126229
chr1-177490899-177491790	9.88587e-54	3.09275	0.051	0.007	1.58983e-48	chr1-177490899-177491790	RP24-441N3.3	ENSMUSG00000103043	14631
chr18-4793274-4794243	1.11651e-53	2.27924	0.081	0.018	1.79555e-48	chr18-4793274-4794243	Gm10556	ENSMUSG00000097043	18242
chr5-116007452-116008308	1.12953e-53	2.03184	0.095	0.025	1.81649e-48	chr5-116007452-116008308	Cit	ENSMUSG00000029516	0
chr9-107507236-107508166	1.27732e-53	2.17047	0.084	0.021	2.05416e-48	chr9-107507236-107508166	Cacna2d2	ENSMUSG00000010066	0
chr13-48094628-48095495	1.34727e-53	2.74439	0.062	0.01	2.16664e-48	chr13-48094628-48095495	A330033J07Rik	ENSMUSG00000097622	0
chr8-45540175-45541048	1.3654e-53	3.24402	0.051	0.006	2.1958e-48	chr8-45540175-45541048	Sorbs2	ENSMUSG00000031626	0
chr13-97918229-97919155	1.4721e-53	2.32055	0.068	0.017	2.36739e-48	chr13-97918229-97919155	Arhgef28	ENSMUSG00000021662	0
chr11-64027152-64028108	1.4865e-53	2.61422	0.062	0.012	2.39056e-48	chr11-64027152-64028108	Cox10	ENSMUSG00000042148	0
chr1-136219757-136220814	1.55611e-53	2.13776	0.082	0.022	2.50251e-48	chr1-136219757-136220814	5730559C18Rik	ENSMUSG00000041605	0
chr9-111404598-111405543	1.64472e-53	2.36772	0.066	0.015	2.64501e-48	chr9-111404598-111405543	Trank1	ENSMUSG00000062296	8823
chr1-134188762-134189742	1.74629e-53	2.43152	0.069	0.014	2.80835e-48	chr1-134188762-134189742	Chil1	ENSMUSG00000064246	0
chr11-116347214-116348141	1.75035e-53	2.11487	0.083	0.022	2.81488e-48	chr11-116347214-116348141	Rnf157	ENSMUSG00000052949	0
chr8-86901637-86902500	1.76715e-53	2.17186	0.084	0.02	2.8419e-48	chr8-86901637-86902500	Gm27167	ENSMUSG00000098534	0
chr16-5532070-5533009	2.41181e-53	2.93915	0.055	0.008	3.87862e-48	chr16-5532070-5533009	n-R5s30	ENSMUSG00000084573	207912
chr16-76218284-76219232	2.46442e-53	2.12903	0.098	0.023	3.96323e-48	chr16-76218284-76219232	Nrip1	ENSMUSG00000048490	68167
chr17-79949620-79950544	2.58802e-53	2.72333	0.059	0.01	4.162e-48	chr17-79949620-79950544	Atl2	ENSMUSG00000059811	53496
chr11-64025583-64026535	2.64924e-53	2.83758	0.055	0.009	4.26045e-48	chr11-64025583-64026535	Cox10	ENSMUSG00000042148	0
chr9-107831548-107832500	2.82636e-53	2.77813	0.059	0.01	4.5453e-48	chr9-107831548-107832500	Rbm6	ENSMUSG00000032582	0
chr5-100166791-100167718	3.71319e-53	2.29889	0.074	0.017	5.97148e-48	chr5-100166791-100167718	Tmem150c	ENSMUSG00000050640	6982
chr3-152063996-152064904	4.1478e-53	2.02489	0.1	0.027	6.6704e-48	chr3-152063996-152064904	Gipc2	ENSMUSG00000039131	28628
chr15-94656550-94657479	4.79959e-53	2.11418	0.092	0.023	7.7186e-48	chr15-94656550-94657479	Tmem117	ENSMUSG00000063296	0
chr18-74956391-74957332	5.09323e-53	2.38722	0.078	0.016	8.19083e-48	chr18-74956391-74957332	Lipg	ENSMUSG00000053846	0
chr3-55524556-55525486	5.61973e-53	2.30137	0.077	0.017	9.03754e-48	chr3-55524556-55525486	Dclk1	ENSMUSG00000027797	0
chr10-96848492-96849395	6.46477e-53	2.94538	0.058	0.008	1.03965e-47	chr10-96848492-96849395	Btg1	ENSMUSG00000036478	225678
chr2-57211250-57212153	6.47558e-53	2.25029	0.076	0.019	1.04139e-47	chr2-57211250-57212153	4930555B11Rik	ENSMUSG00000086396	22992
chr1-55213253-55214158	6.49351e-53	2.34824	0.077	0.016	1.04427e-47	chr1-55213253-55214158	Rftn2	ENSMUSG00000025978	0
chr2-49754776-49755702	7.32004e-53	2.9289	0.056	0.008	1.17719e-47	chr2-49754776-49755702	Kif5c	ENSMUSG00000026764	0
chr17-5574512-5575235	7.35868e-53	2.69242	0.063	0.011	1.18341e-47	chr17-5574512-5575235	Zdhhc14	ENSMUSG00000034265	0
chr9-71837032-71837962	7.95546e-53	2.17464	0.079	0.02	1.27938e-47	chr9-71837032-71837962	Tcf12	ENSMUSG00000032228	4725
chr18-33996021-33996891	8.28235e-53	2.64887	0.063	0.011	1.33195e-47	chr18-33996021-33996891	Epb4.1l4a	ENSMUSG00000024376	0
chr1-53845658-53846579	8.32183e-53	2.58992	0.066	0.012	1.3383e-47	chr1-53845658-53846579	Hecw2	ENSMUSG00000042807	0
chr1-93130043-93130861	8.47045e-53	2.45745	0.066	0.014	1.3622e-47	chr1-93130043-93130861	Agxt	ENSMUSG00000026272	4378
chr11-78767611-78768466	8.59199e-53	2.67923	0.063	0.01	1.38175e-47	chr11-78767611-78768466	Fam58b	ENSMUSG00000049489	15881
chr8-20587955-20588802	9.74036e-53	2.51784	0.068	0.013	1.56643e-47	chr8-20587955-20588802	Gm21092	ENSMUSG00000095403	5955
chr7-97516903-97517875	1.07053e-52	2.41709	0.076	0.015	1.7216e-47	chr7-97516903-97517875	Ints4	ENSMUSG00000025133	0
chr4-26441295-26442211	1.10956e-52	2.02805	0.093	0.026	1.78437e-47	chr4-26441295-26442211	Manea	ENSMUSG00000040520	94403
chr13-104556201-104557088	1.19444e-52	2.31804	0.08	0.018	1.92088e-47	chr13-104556201-104557088	Adamts6	ENSMUSG00000046169	61437
chr8-72665106-72666025	1.29392e-52	2.14244	0.085	0.022	2.08085e-47	chr8-72665106-72666025	Nwd1	ENSMUSG00000048148	0
chr17-50047949-50048854	1.34312e-52	3.03455	0.058	0.007	2.15998e-47	chr17-50047949-50048854	Rftn1	ENSMUSG00000039316	0
chr5-17301987-17302973	1.50727e-52	2.83475	0.057	0.009	2.42395e-47	chr5-17301987-17302973	Gm3495	ENSMUSG00000091827	70234
chr1-83084437-83085386	1.53455e-52	2.07293	0.082	0.023	2.46783e-47	chr1-83084437-83085386	Krtap28-13	ENSMUSG00000101315	22515
chr11-74870625-74871525	1.59418e-52	2.13974	0.082	0.021	2.56374e-47	chr11-74870625-74871525	Sgsm2	ENSMUSG00000038351	0
chr11-57970423-57971299	1.7713e-52	2.31882	0.077	0.016	2.84857e-47	chr11-57970423-57971299	Gm12249	ENSMUSG00000086666	0
chr2-152715968-152716903	1.82618e-52	2.05279	0.095	0.025	2.93683e-47	chr2-152715968-152716903	H13	ENSMUSG00000019188	7297
chr10-19491460-19492417	2.0601e-52	2.36052	0.078	0.016	3.31301e-47	chr10-19491460-19492417	Ifngr1	ENSMUSG00000020009	99531
chr11-68036837-68037692	2.07937e-52	2.46245	0.062	0.013	3.34399e-47	chr11-68036837-68037692	Stx8	ENSMUSG00000020903	0
chr2-148186303-148187245	2.16652e-52	3.30392	0.05	0.005	3.48416e-47	chr2-148186303-148187245	Foxa2	ENSMUSG00000037025	139333
chr9-94116697-94117605	2.21496e-52	2.89403	0.052	0.008	3.56206e-47	chr9-94116697-94117605	1190002N15Rik	ENSMUSG00000045414	400258
chr11-6224550-6225494	2.22542e-52	2.22499	0.077	0.019	3.57887e-47	chr11-6224550-6225494	Npc1l1	ENSMUSG00000020447	0
chr6-134698047-134698904	2.24673e-52	2.70856	0.059	0.01	3.61314e-47	chr6-134698047-134698904	Loh12cr1	ENSMUSG00000042992	0
chr15-10191955-10192856	2.40235e-52	2.73827	0.062	0.01	3.86341e-47	chr15-10191955-10192856	Prlr	ENSMUSG00000005268	0
chrX-139357365-139358296	2.53822e-52	2.40048	0.078	0.016	4.08191e-47	chrX-139357365-139358296	C330013F16Rik	ENSMUSG00000086807	0
chr10-43405887-43406785	2.7792e-52	3.12785	0.05	0.006	4.46946e-47	chr10-43405887-43406785	Pdss2	ENSMUSG00000038240	0
chr1-60804087-60804960	4.66973e-52	3.11828	0.05	0.006	7.50976e-47	chr1-60804087-60804960	2310016D23Rik	ENSMUSG00000085965	296
chr7-73772165-73773057	4.99465e-52	2.42516	0.072	0.015	8.03229e-47	chr7-73772165-73773057	Fam174b	ENSMUSG00000078670	0
chr8-71757351-71758298	5.0346e-52	2.7594	0.06	0.009	8.09654e-47	chr8-71757351-71758298	Fcho1	ENSMUSG00000070000	31634
chr14-30473401-30474256	5.08561e-52	2.63719	0.063	0.011	8.17858e-47	chr14-30473401-30474256	Cacna1d	ENSMUSG00000015968	0
chr7-73770134-73770947	5.1469e-52	2.65066	0.062	0.011	8.27714e-47	chr7-73770134-73770947	Fam174b	ENSMUSG00000078670	0
chr1-93245745-93246703	5.26131e-52	2.20481	0.079	0.02	8.46114e-47	chr1-93245745-93246703	Sned1	ENSMUSG00000047793	0
chr4-105778534-105779439	5.44759e-52	2.68565	0.062	0.011	8.7607e-47	chr4-105778534-105779439	Gm12728	ENSMUSG00000083780	10429
chr11-24363468-24364335	6.76398e-52	2.61684	0.064	0.012	1.08777e-46	chr11-24363468-24364335	Gm12068	ENSMUSG00000087085	61910
chr5-89407410-89408306	7.58544e-52	2.57153	0.065	0.012	1.21987e-46	chr5-89407410-89408306	Gc	ENSMUSG00000035540	9204
chr8-25077402-25078304	7.73877e-52	2.1751	0.083	0.02	1.24453e-46	chr8-25077402-25078304	Plekha2	ENSMUSG00000031557	0
chr15-11357196-11357882	8.02276e-52	2.43419	0.079	0.015	1.2902e-46	chr15-11357196-11357882	Adamts12	ENSMUSG00000047497	10328
chr10-58594563-58595489	8.46293e-52	2.73709	0.058	0.01	1.36099e-46	chr10-58594563-58595489	Edar	ENSMUSG00000003227	5299
chr6-83322673-83323518	8.8182e-52	2.74808	0.058	0.009	1.41813e-46	chr6-83322673-83323518	Mob1a	ENSMUSG00000043131	2497
chr5-107157124-107157968	9.02722e-52	2.08652	0.095	0.023	1.45174e-46	chr5-107157124-107157968	Tgfbr3	ENSMUSG00000029287	0
chr11-45787503-45788467	9.33807e-52	3.00383	0.051	0.007	1.50173e-46	chr11-45787503-45788467	F630206G17Rik	ENSMUSG00000086686	19619
chr2-67331915-67332838	9.61087e-52	2.40151	0.075	0.016	1.5456e-46	chr2-67331915-67332838	Gm21830	ENSMUSG00000096240	80886
chr6-85276316-85277315	1.09194e-51	2.16581	0.082	0.02	1.75604e-46	chr6-85276316-85277315	Sfxn5	ENSMUSG00000033720	0
chr3-8643141-8644034	1.16941e-51	2.96839	0.054	0.008	1.88063e-46	chr3-8643141-8644034	RP24-558H21.1	ENSMUSG00000104102	10686
chr18-35065385-35066338	1.19023e-51	2.28302	0.074	0.017	1.91411e-46	chr18-35065385-35066338	Ctnna1	ENSMUSG00000037815	52549
chr13-25257285-25258230	1.45823e-51	2.93299	0.051	0.008	2.34509e-46	chr13-25257285-25258230	Nrsn1	ENSMUSG00000048978	0
chr12-73812822-73813744	1.51304e-51	2.18716	0.078	0.019	2.43324e-46	chr12-73812822-73813744	Prkch	ENSMUSG00000021108	34636
chr5-117158369-117159313	1.61183e-51	2.04387	0.091	0.024	2.59211e-46	chr5-117158369-117159313	Taok3	ENSMUSG00000061288	0
chr19-55707761-55708710	1.85865e-51	2.07771	0.085	0.023	2.98904e-46	chr19-55707761-55708710	4930552P12Rik	ENSMUSG00000097632	5556
chr4-54979556-54980503	2.85132e-51	2.24375	0.083	0.019	4.58544e-46	chr4-54979556-54980503	Zfp462	ENSMUSG00000060206	0
chr12-40116796-40117707	2.9992e-51	2.07993	0.097	0.024	4.82325e-46	chr12-40116796-40117707	Scin	ENSMUSG00000002565	0
chr19-54617275-54618153	3.08052e-51	2.40429	0.074	0.015	4.95404e-46	chr19-54617275-54618153	Gpam	ENSMUSG00000024978	451580
chr7-37972580-37973506	3.17554e-51	2.48508	0.067	0.013	5.10685e-46	chr7-37972580-37973506	Uri1	ENSMUSG00000030421	0
chr11-98904880-98905682	3.18893e-51	2.72282	0.051	0.008	5.12837e-46	chr11-98904880-98905682	Wipf2	ENSMUSG00000038013	0
chr7-111296859-111297813	3.70383e-51	2.35727	0.073	0.016	5.95643e-46	chr7-111296859-111297813	Galnt18	ENSMUSG00000038296	173847
chr19-10818329-10819251	3.77101e-51	2.22614	0.077	0.018	6.06446e-46	chr19-10818329-10819251	Cd6	ENSMUSG00000024670	0
chr10-43757790-43758714	4.14453e-51	2.35323	0.077	0.016	6.66516e-46	chr10-43757790-43758714	Qrsl1	ENSMUSG00000019863	115473
chr11-94370258-94371283	5.82201e-51	2.40466	0.066	0.014	9.36284e-46	chr11-94370258-94371283	Abcc3	ENSMUSG00000020865	0
chr2-79601531-79602864	5.82229e-51	2.13383	0.089	0.021	9.36329e-46	chr2-79601531-79602864	Ssfa2	ENSMUSG00000027007	32487
chr1-192402893-192403811	6.95113e-51	3.19248	0.052	0.006	1.11787e-45	chr1-192402893-192403811	Kcnh1	ENSMUSG00000058248	0
chr6-112950133-112951095	7.61242e-51	2.01068	0.101	0.026	1.22421e-45	chr6-112950133-112951095	Srgap3	ENSMUSG00000030257	2866
chr10-99555624-99556605	8.01861e-51	2.02669	0.085	0.024	1.28954e-45	chr10-99555624-99556605	Gad1-ps	ENSMUSG00000090665	108616
chr12-76306605-76307415	8.17445e-51	2.48131	0.066	0.013	1.3146e-45	chr12-76306605-76307415	Mthfd1	ENSMUSG00000021048	0
chr5-89859987-89860796	9.32904e-51	2.79846	0.06	0.009	1.50028e-45	chr5-89859987-89860796	Adamts3	ENSMUSG00000043635	0
chr5-138233625-138234607	9.52848e-51	2.1891	0.068	0.017	1.53235e-45	chr5-138233625-138234607	Nxpe5	ENSMUSG00000047592	0
chr14-32124143-32125065	1.00004e-50	2.93662	0.05	0.007	1.60824e-45	chr14-32124143-32125065	Msmb	ENSMUSG00000021907	16960
chr13-43830760-43831676	1.19122e-50	2.51209	0.06	0.012	1.91569e-45	chr13-43830760-43831676	Cd83	ENSMUSG00000015396	27629
chr17-14730306-14731260	1.23136e-50	2.48397	0.07	0.013	1.98025e-45	chr17-14730306-14731260	Thbs2	ENSMUSG00000023885	36043
chr16-50125385-50126348	1.37304e-50	2.02722	0.099	0.026	2.20809e-45	chr16-50125385-50126348	Bbx	ENSMUSG00000022641	65495
chr1-154832828-154833768	1.38992e-50	2.37651	0.075	0.015	2.23524e-45	chr1-154832828-154833768	Cacna1e	ENSMUSG00000004110	0
chr13-42696482-42697340	1.41712e-50	2.75076	0.061	0.01	2.27899e-45	chr13-42696482-42697340	Phactr1	ENSMUSG00000054728	0
chr3-51587461-51588399	1.42505e-50	2.34986	0.072	0.015	2.29174e-45	chr3-51587461-51588399	5031434O11Rik	ENSMUSG00000097885	20343
chr11-105210097-105211013	1.6475e-50	2.11271	0.082	0.02	2.64948e-45	chr11-105210097-105211013	Tlk2	ENSMUSG00000020694	0
chr13-6234525-6235477	1.65696e-50	2.53952	0.066	0.012	2.66469e-45	chr13-6234525-6235477	Gm28465	ENSMUSG00000101540	160238
chr7-126655290-126656173	1.9665e-50	2.53083	0.066	0.012	3.16248e-45	chr7-126655290-126656173	Ccdc101	ENSMUSG00000030714	0
chr16-31639723-31640636	1.97233e-50	2.81993	0.053	0.008	3.17186e-45	chr16-31639723-31640636	Dlg1	ENSMUSG00000022770	22806
chr12-85540878-85541846	2.4614e-50	2.28492	0.076	0.017	3.95837e-45	chr12-85540878-85541846	Jdp2	ENSMUSG00000034271	57258
chr15-38176170-38177019	3.07888e-50	2.12858	0.086	0.022	4.95139e-45	chr15-38176170-38177019	Odf1	ENSMUSG00000061923	42183
chr4-152913122-152914056	3.47175e-50	2.3804	0.063	0.014	5.5832e-45	chr4-152913122-152914056	Gm833	ENSMUSG00000073699	212606
chr13-95098640-95099558	4.95272e-50	2.40974	0.07	0.014	7.96487e-45	chr13-95098640-95099558	Pde8b	ENSMUSG00000021684	0
chr18-12786218-12787097	4.98193e-50	2.23205	0.079	0.018	8.01183e-45	chr18-12786218-12787097	Osbpl1a	ENSMUSG00000044252	0
chr14-61929323-61930306	5.12759e-50	2.48819	0.065	0.013	8.24608e-45	chr14-61929323-61930306	Dleu2	ENSMUSG00000097589	246949
chr2-91360753-91361686	5.25881e-50	2.22774	0.076	0.018	8.45712e-45	chr2-91360753-91361686	1110051M20Rik	ENSMUSG00000040591	0
chr1-153345586-153346460	5.35427e-50	2.01973	0.084	0.023	8.61062e-45	chr1-153345586-153346460	Lamc1	ENSMUSG00000026478	12799
chr7-135965952-135966832	6.08118e-50	2.78693	0.053	0.009	9.77964e-45	chr7-135965952-135966832	Mki67	ENSMUSG00000031004	249572
chr6-148222472-148223411	6.10646e-50	2.55989	0.062	0.012	9.82029e-45	chr6-148222472-148223411	Gm17216	ENSMUSG00000084823	7898
chr17-14400635-14401553	6.13654e-50	2.15722	0.07	0.019	9.86866e-45	chr17-14400635-14401553	Smoc2	ENSMUSG00000023886	0
chr12-73597978-73598810	6.43046e-50	2.44525	0.071	0.013	1.03413e-44	chr12-73597978-73598810	Prkch	ENSMUSG00000021108	0
chr3-85315058-85315976	6.55996e-50	2.61675	0.065	0.011	1.05496e-44	chr3-85315058-85315976	RP24-559D1.1	ENSMUSG00000102805	0
chr13-13548490-13549374	7.26591e-50	3.06434	0.05	0.007	1.16849e-44	chr13-13548490-13549374	Nid1	ENSMUSG00000005397	36214
chr6-22081804-22082753	7.35994e-50	2.72276	0.063	0.01	1.18361e-44	chr6-22081804-22082753	Cped1	ENSMUSG00000062980	0
chr3-79977436-79978315	7.96436e-50	2.42318	0.07	0.014	1.28081e-44	chr3-79977436-79978315	Fam198b	ENSMUSG00000027955	31155
chr4-108629295-108630276	8.34178e-50	2.22651	0.071	0.018	1.34151e-44	chr4-108629295-108630276	Cc2d1b	ENSMUSG00000028582	0
chr16-90072111-90072984	8.51937e-50	2.08502	0.086	0.022	1.37007e-44	chr16-90072111-90072984	Tiam1	ENSMUSG00000002489	92030
chr4-88496221-88497202	9.40872e-50	2.61032	0.07	0.012	1.51309e-44	chr4-88496221-88497202	Ifnb1	ENSMUSG00000048806	24822
chr18-46171498-46172494	9.89306e-50	2.57835	0.062	0.012	1.59098e-44	chr18-46171498-46172494	Trim36	ENSMUSG00000033949	0
chr9-60335249-60336123	9.94214e-50	2.18841	0.071	0.019	1.59888e-44	chr9-60335249-60336123	Thsd4	ENSMUSG00000032289	0
chr4-131947611-131948579	1.08238e-49	2.22031	0.07	0.017	1.74066e-44	chr4-131947611-131948579	Epb4.1	ENSMUSG00000028906	0
chr4-138647969-138648850	1.27437e-49	2.26615	0.071	0.017	2.04941e-44	chr4-138647969-138648850	Vwa5b1	ENSMUSG00000028753	12084
chr8-8774477-8775481	1.2837e-49	2.46208	0.068	0.014	2.06442e-44	chr8-8774477-8775481	Arglu1	ENSMUSG00000040459	83939
chr7-132556366-132557168	1.32067e-49	2.30897	0.074	0.016	2.12388e-44	chr7-132556366-132557168	Fgfr2	ENSMUSG00000030849	0
chr1-178683407-178684289	1.35037e-49	2.25721	0.065	0.016	2.17164e-44	chr1-178683407-178684289	Kif26b	ENSMUSG00000026494	0
chr2-6187111-6187991	1.54726e-49	2.39103	0.074	0.015	2.48828e-44	chr2-6187111-6187991	Echdc3	ENSMUSG00000039063	473
chr10-122867212-122868126	1.69958e-49	2.04712	0.091	0.023	2.73323e-44	chr10-122867212-122868126	Ppm1h	ENSMUSG00000034613	0
chr11-43536748-43537684	1.80245e-49	2.55778	0.066	0.012	2.89867e-44	chr11-43536748-43537684	Ccnjl	ENSMUSG00000044707	0
chr3-10286497-10287476	1.9203e-49	2.1636	0.09	0.021	3.08818e-44	chr3-10286497-10287476	Fabp12	ENSMUSG00000027530	0
chr6-13096554-13097454	2.13453e-49	2.42665	0.076	0.015	3.43271e-44	chr6-13096554-13097454	Tmem106b	ENSMUSG00000029571	7284
chr16-23265273-23266266	2.27296e-49	2.21668	0.08	0.018	3.65533e-44	chr16-23265273-23266266	St6gal1	ENSMUSG00000022885	0
chr1-57368147-57369079	2.41567e-49	2.34176	0.074	0.016	3.88484e-44	chr1-57368147-57369079	4930558J18Rik	ENSMUSG00000097519	0
chr2-115764758-115765631	3.01727e-49	2.71563	0.056	0.01	4.85231e-44	chr2-115764758-115765631	BC052040	ENSMUSG00000040282	0
chr17-84749961-84750860	3.1669e-49	2.57229	0.058	0.011	5.09294e-44	chr17-84749961-84750860	Lrpprc	ENSMUSG00000024120	0
chr7-46660479-46661433	3.22339e-49	2.41057	0.068	0.014	5.18379e-44	chr7-46660479-46661433	Tph1	ENSMUSG00000040046	0
chr17-40873401-40874307	3.42126e-49	3.01508	0.053	0.006	5.502e-44	chr17-40873401-40874307	9130008F23Rik	ENSMUSG00000054951	1174
chr19-41013157-41014132	3.43785e-49	2.32042	0.068	0.015	5.52869e-44	chr19-41013157-41014132	Dntt	ENSMUSG00000025014	15142
chr16-93776276-93777038	3.58718e-49	2.34983	0.071	0.015	5.76884e-44	chr16-93776276-93777038	Dopey2	ENSMUSG00000022946	0
chrX-102571013-102571913	4.92568e-49	2.52877	0.066	0.012	7.92137e-44	chrX-102571013-102571913	Phka1	ENSMUSG00000034055	0
chr10-43765057-43765978	4.94155e-49	2.26598	0.083	0.018	7.9469e-44	chr10-43765057-43765978	Qrsl1	ENSMUSG00000019863	108209
chr5-117330207-117331133	5.60588e-49	2.44568	0.065	0.013	9.01527e-44	chr5-117330207-117331133	Vsig10	ENSMUSG00000066894	0
chr4-106633111-106633962	5.90626e-49	2.23588	0.079	0.018	9.49832e-44	chr4-106633111-106633962	Ttc22	ENSMUSG00000034919	0
chr12-77695925-77696858	6.27863e-49	2.42692	0.067	0.014	1.00972e-43	chr12-77695925-77696858	Fut8	ENSMUSG00000021065	219586
chr12-80365828-80366687	6.40215e-49	2.06833	0.089	0.022	1.02958e-43	chr12-80365828-80366687	Dcaf5	ENSMUSG00000049106	0
chr1-40317499-40318502	6.52559e-49	2.46384	0.067	0.013	1.04943e-43	chr1-40317499-40318502	Il1r1	ENSMUSG00000026072	241
chr6-140567422-140568423	6.77063e-49	2.07827	0.094	0.024	1.08884e-43	chr6-140567422-140568423	Plekha5	ENSMUSG00000030231	0
chr3-145101858-145102740	7.84054e-49	2.26003	0.086	0.018	1.2609e-43	chr3-145101858-145102740	Clca5	ENSMUSG00000036960	2753
chr4-14856837-14857818	9.23827e-49	2.38073	0.076	0.015	1.48568e-43	chr4-14856837-14857818	Tmem55a	ENSMUSG00000028221	6257
chr2-145613436-145614452	9.89878e-49	2.19144	0.078	0.019	1.5919e-43	chr2-145613436-145614452	Slc24a3	ENSMUSG00000063873	0
chr4-5793378-5794308	1.13912e-48	2.04253	0.096	0.024	1.83191e-43	chr4-5793378-5794308	Fam110b	ENSMUSG00000049119	0
chr9-30166098-30167047	1.29252e-48	2.38749	0.072	0.015	2.0786e-43	chr9-30166098-30167047	Ntm	ENSMUSG00000059974	202956
chr19-61265118-61265729	1.33199e-48	2.40166	0.068	0.014	2.14208e-43	chr19-61265118-61265729	Gm21060	ENSMUSG00000095993	31172
chr13-109315420-109316403	1.39134e-48	2.37298	0.067	0.014	2.23753e-43	chr13-109315420-109316403	Pde4d	ENSMUSG00000021699	0
chr4-99161352-99162358	1.39618e-48	2.19616	0.076	0.018	2.24531e-43	chr4-99161352-99162358	Gm12681	ENSMUSG00000086498	0
chr1-10253707-10254709	1.46543e-48	2.41447	0.069	0.014	2.35668e-43	chr1-10253707-10254709	Arfgef1	ENSMUSG00000067851	21036
chr11-56440942-56441901	1.60317e-48	2.21707	0.064	0.016	2.57819e-43	chr11-56440942-56441901	Nmur2	ENSMUSG00000037393	399931
chr15-8940654-8941594	1.60402e-48	2.37397	0.074	0.014	2.57955e-43	chr15-8940654-8941594	Ranbp3l	ENSMUSG00000048424	26831
chr7-118983716-118984631	1.69094e-48	2.06587	0.073	0.02	2.71934e-43	chr7-118983716-118984631	Gprc5b	ENSMUSG00000008734	0
chr16-44541900-44542804	1.74981e-48	2.10819	0.084	0.022	2.814e-43	chr16-44541900-44542804	Boc	ENSMUSG00000022687	0
chr7-15963816-15964621	1.7697e-48	2.50396	0.069	0.014	2.84599e-43	chr7-15963816-15964621	Ehd2	ENSMUSG00000074364	0
chr2-110809602-110810513	1.83052e-48	2.9109	0.057	0.008	2.9438e-43	chr2-110809602-110810513	Ano3	ENSMUSG00000074968	0
chr6-85480417-85481312	1.93746e-48	2.44773	0.058	0.013	3.11578e-43	chr6-85480417-85481312	Fbxo41	ENSMUSG00000047013	0
chr13-28988678-28989595	2.02542e-48	2.08819	0.087	0.023	3.25723e-43	chr13-28988678-28989595	A330102I10Rik	ENSMUSG00000086363	24803
chr1-40614309-40615238	2.3107e-48	2.48759	0.064	0.013	3.71602e-43	chr1-40614309-40615238	Slc9a4	ENSMUSG00000026065	0
chr9-111391746-111392660	2.3671e-48	2.56432	0.055	0.011	3.80672e-43	chr9-111391746-111392660	Trank1	ENSMUSG00000062296	0
chr1-39272669-39273586	2.4698e-48	2.93072	0.051	0.007	3.97188e-43	chr1-39272669-39273586	Npas2	ENSMUSG00000026077	0
chr10-22695891-22696815	2.57555e-48	2.06448	0.09	0.023	4.14195e-43	chr10-22695891-22696815	Slc2a12	ENSMUSG00000037490	0
chr8-47458995-47459865	2.67288e-48	2.38516	0.069	0.014	4.29848e-43	chr8-47458995-47459865	4930448N21Rik	ENSMUSG00000097922	12632
chr19-25396482-25397428	2.78115e-48	2.11461	0.072	0.02	4.47258e-43	chr19-25396482-25397428	Kank1	ENSMUSG00000032702	0
chr6-49792287-49793205	2.8141e-48	2.3539	0.068	0.015	4.52558e-43	chr6-49792287-49793205	Npy	ENSMUSG00000029819	29504
chr8-92721305-92722221	3.04511e-48	2.44843	0.061	0.013	4.89708e-43	chr8-92721305-92722221	Irx6	ENSMUSG00000031738	40348
chr12-82935148-82936000	3.15867e-48	2.28809	0.073	0.016	5.0797e-43	chr12-82935148-82936000	Rgs6	ENSMUSG00000021219	0
chr3-126384641-126385570	3.83853e-48	2.94081	0.053	0.007	6.17305e-43	chr3-126384641-126385570	Arsj	ENSMUSG00000046561	0
chr14-103500836-103501549	4.44351e-48	2.58681	0.065	0.011	7.14597e-43	chr14-103500836-103501549	Scel	ENSMUSG00000022123	11791
chr1-86277997-86278885	4.7421e-48	2.15239	0.078	0.02	7.62616e-43	chr1-86277997-86278885	Armc9	ENSMUSG00000062590	0
chr5-134730878-134731927	4.94345e-48	2.47142	0.059	0.012	7.94996e-43	chr5-134730878-134731927	Eln	ENSMUSG00000029675	0
chr6-77564046-77564972	5.35948e-48	2.82932	0.054	0.008	8.61902e-43	chr6-77564046-77564972	Ctnna2	ENSMUSG00000063063	0
chr9-123394909-123395819	7.0591e-48	2.51245	0.061	0.011	1.13523e-42	chr9-123394909-123395819	Lars2	ENSMUSG00000035202	0
chr16-97632545-97633515	7.31129e-48	2.10156	0.083	0.021	1.17579e-42	chr16-97632545-97633515	Tmprss2	ENSMUSG00000000385	21349
chr14-34517005-34517732	7.36049e-48	2.53476	0.063	0.011	1.1837e-42	chr14-34517005-34517732	9230112D13Rik	ENSMUSG00000021797	0
chr7-66471625-66472507	9.2248e-48	2.7907	0.052	0.008	1.48351e-42	chr7-66471625-66472507	Aldh1a3	ENSMUSG00000015134	44107
chr1-155041343-155042308	9.7486e-48	2.55847	0.065	0.011	1.56775e-42	chr1-155041343-155042308	Gm29282	ENSMUSG00000101880	0
chr2-135824459-135825355	1.08776e-47	2.98401	0.05	0.006	1.74931e-42	chr2-135824459-135825355	Plcb4	ENSMUSG00000039943	0
chr11-76593405-76594355	1.23509e-47	2.33791	0.065	0.014	1.98624e-42	chr11-76593405-76594355	Abr	ENSMUSG00000017631	0
chr4-49099193-49100111	1.29048e-47	2.64424	0.057	0.01	2.07532e-42	chr4-49099193-49100111	Lppr1	ENSMUSG00000063446	0
chr6-55042830-55043713	1.30393e-47	2.35689	0.068	0.014	2.09695e-42	chr6-55042830-55043713	Gars	ENSMUSG00000029777	0
chr9-66864308-66865338	1.64864e-47	2.19813	0.073	0.018	2.65131e-42	chr9-66864308-66865338	Rab8b	ENSMUSG00000036943	0
chr2-106428355-106429311	1.7174e-47	2.29616	0.071	0.016	2.76189e-42	chr2-106428355-106429311	Gm14015	ENSMUSG00000087226	34511
chr6-98943700-98944654	1.81275e-47	2.74378	0.054	0.009	2.91523e-42	chr6-98943700-98944654	Foxp1	ENSMUSG00000030067	0
chr4-5659696-5660642	1.87505e-47	2.26432	0.076	0.017	3.01542e-42	chr4-5659696-5660642	Fam110b	ENSMUSG00000049119	0
chr11-63298229-63299258	1.91549e-47	2.66011	0.051	0.009	3.08046e-42	chr11-63298229-63299258	B430319H21Rik	ENSMUSG00000085532	109774
chr1-46520699-46521587	2.22129e-47	2.85801	0.055	0.008	3.57223e-42	chr1-46520699-46521587	Dnah7c	ENSMUSG00000101337	0
chr6-49670752-49671665	2.24172e-47	2.02445	0.073	0.021	3.60509e-42	chr6-49670752-49671665	Npy	ENSMUSG00000029819	151044
chrX-52965899-52966792	2.43285e-47	2.73116	0.054	0.009	3.91246e-42	chrX-52965899-52966792	Phf6	ENSMUSG00000025626	8955
chr4-55928862-55929771	2.4444e-47	2.50701	0.066	0.012	3.93103e-42	chr4-55928862-55929771	Gm12519	ENSMUSG00000085643	39251
chr4-132938064-132938935	2.57668e-47	2.04748	0.08	0.022	4.14377e-42	chr4-132938064-132938935	Fam76a	ENSMUSG00000028878	15505
chr13-40718909-40719835	2.63727e-47	2.34918	0.065	0.014	4.24121e-42	chr13-40718909-40719835	Tfap2a	ENSMUSG00000021359	0
chr17-42911828-42912755	2.67876e-47	2.00786	0.088	0.024	4.30793e-42	chr17-42911828-42912755	Cd2ap	ENSMUSG00000061665	35403
chr12-73868424-73869281	2.87161e-47	2.54043	0.065	0.012	4.61807e-42	chr12-73868424-73869281	Hif1a	ENSMUSG00000021109	32093
chr2-106674168-106674943	3.1322e-47	2.51672	0.064	0.012	5.03715e-42	chr2-106674168-106674943	Mpped2	ENSMUSG00000016386	18325
chr14-56389998-56390871	3.18465e-47	2.97296	0.05	0.007	5.12149e-42	chr14-56389998-56390871	Atp12a	ENSMUSG00000022229	1446
chr11-48567297-48568254	3.39592e-47	2.63942	0.06	0.01	5.46126e-42	chr11-48567297-48568254	Gnb2l1	ENSMUSG00000020372	232077
chr8-79606428-79607406	4.09743e-47	2.51712	0.061	0.012	6.58941e-42	chr8-79606428-79607406	Otud4	ENSMUSG00000036990	32211
chr4-108609220-108610129	4.17163e-47	2.49014	0.063	0.012	6.70873e-42	chr4-108609220-108610129	Gm12743	ENSMUSG00000084968	0
chr12-79535379-79536264	4.29229e-47	2.0186	0.085	0.023	6.90278e-42	chr12-79535379-79536264	Rad51b	ENSMUSG00000059060	26722
chr2-164500246-164501157	4.9145e-47	2.29343	0.07	0.016	7.90339e-42	chr2-164500246-164501157	Pigt	ENSMUSG00000017721	0
chr10-62227952-62228821	5.42744e-47	2.15459	0.077	0.019	8.72829e-42	chr10-62227952-62228821	Tspan15	ENSMUSG00000037031	0
chr17-32658434-32659323	5.60026e-47	2.28232	0.067	0.015	9.00623e-42	chr17-32658434-32659323	Cyp4f40	ENSMUSG00000090700	86
chr4-46597276-46598223	5.80966e-47	2.31902	0.063	0.015	9.34297e-42	chr4-46597276-46598223	Coro2a	ENSMUSG00000028337	0
chr10-93347289-93347936	6.75683e-47	2.24639	0.076	0.016	1.08662e-41	chr10-93347289-93347936	Elk3	ENSMUSG00000008398	36153
chr7-142789398-142790371	6.92484e-47	2.51051	0.054	0.011	1.11364e-41	chr7-142789398-142790371	Gm6471	ENSMUSG00000073781	40855
chr7-97460541-97461420	7.09897e-47	2.67704	0.055	0.01	1.14164e-41	chr7-97460541-97461420	Kctd14	ENSMUSG00000051727	987
chr9-76695251-76696196	7.18587e-47	2.14981	0.079	0.019	1.15562e-41	chr9-76695251-76696196	Fam83b	ENSMUSG00000032358	128134
chr11-105462291-105463234	8.12488e-47	2.29951	0.064	0.014	1.30663e-41	chr11-105462291-105463234	March10	ENSMUSG00000078627	5555
chr3-30020061-30020885	8.37019e-47	2.69917	0.058	0.009	1.34608e-41	chr3-30020061-30020885	Mecom	ENSMUSG00000027684	0
chr16-34756934-34757846	8.97349e-47	2.15404	0.071	0.017	1.4431e-41	chr16-34756934-34757846	Mylk	ENSMUSG00000022836	0
chr3-93552103-93552992	1.10064e-46	2.17736	0.075	0.018	1.77003e-41	chr3-93552103-93552992	S100a10	ENSMUSG00000041959	2087
chr6-72662679-72663616	1.10919e-46	2.06853	0.086	0.022	1.78377e-41	chr6-72662679-72663616	Tcf7l1	ENSMUSG00000055799	0
chr8-46651580-46652490	1.12152e-46	2.17029	0.071	0.017	1.8036e-41	chr8-46651580-46652490	Casp3	ENSMUSG00000031628	12873
chr14-103517167-103518071	1.34312e-46	2.8481	0.057	0.008	2.15997e-41	chr14-103517167-103518071	Scel	ENSMUSG00000022123	0
chr11-90275614-90276393	1.4662e-46	2.55451	0.054	0.011	2.35791e-41	chr11-90275614-90276393	Mmd	ENSMUSG00000003948	0
chr1-193423527-193424427	1.68959e-46	2.20752	0.069	0.016	2.71717e-41	chr1-193423527-193424427	Camk1g	ENSMUSG00000016179	53228
chr13-63901360-63902316	1.82082e-46	2.10894	0.081	0.02	2.92821e-41	chr13-63901360-63902316	Ercc6l2	ENSMUSG00000021470	1057
chr5-134973824-134974786	1.85389e-46	2.70241	0.052	0.009	2.98139e-41	chr5-134973824-134974786	Cldn3	ENSMUSG00000070473	11427
chr17-23543100-23544046	1.99743e-46	2.00655	0.087	0.024	3.21222e-41	chr17-23543100-23544046	Gm26695	ENSMUSG00000097517	12722
chr16-24886097-24887011	2.63641e-46	2.03142	0.083	0.021	4.23983e-41	chr16-24886097-24887011	Lpp	ENSMUSG00000033306	0
chr13-9395692-9396672	2.65668e-46	2.32874	0.069	0.015	4.27243e-41	chr13-9395692-9396672	Dip2c	ENSMUSG00000048264	0
chr8-77085617-77086590	2.77591e-46	2.46471	0.061	0.012	4.46417e-41	chr8-77085617-77086590	Nr3c2	ENSMUSG00000031618	0
chr13-3723562-3724562	2.7869e-46	2.41214	0.064	0.013	4.48183e-41	chr13-3723562-3724562	Asb13	ENSMUSG00000033781	71787
chr10-111900750-111901669	3.00988e-46	2.67108	0.054	0.01	4.84043e-41	chr10-111900750-111901669	Krr1	ENSMUSG00000063334	70994
chr7-118929647-118930569	3.52178e-46	2.46294	0.063	0.012	5.66366e-41	chr7-118929647-118930569	Iqck	ENSMUSG00000073856	0
chr14-80007441-80008505	5.1332e-46	2.00028	0.089	0.023	8.25511e-41	chr14-80007441-80008505	Olfm4	ENSMUSG00000022026	0
chr6-29088060-29088934	5.29439e-46	2.58784	0.055	0.01	8.51433e-41	chr6-29088060-29088934	Lep	ENSMUSG00000059201	14182
chr18-42949217-42950192	5.44903e-46	2.63992	0.059	0.01	8.76302e-41	chr18-42949217-42950192	Ppp2r2b	ENSMUSG00000024500	0
chr10-45874193-45875100	5.66685e-46	2.2541	0.074	0.017	9.11331e-41	chr10-45874193-45875100	Hace1	ENSMUSG00000038822	161847
chr2-141434406-141435347	6.31234e-46	2.54039	0.063	0.011	1.01514e-40	chr2-141434406-141435347	Macrod2	ENSMUSG00000068205	0
chr1-92323661-92324679	6.53425e-46	2.52062	0.058	0.011	1.05083e-40	chr1-92323661-92324679	Gm29099	ENSMUSG00000101265	0
chr16-93775408-93776163	7.47425e-46	2.35167	0.064	0.014	1.20199e-40	chr16-93775408-93776163	Dopey2	ENSMUSG00000022946	0
chr3-38490738-38491659	7.48648e-46	2.64441	0.057	0.01	1.20396e-40	chr3-38490738-38491659	Ankrd50	ENSMUSG00000044864	5893
chr1-118331769-118332706	8.30694e-46	2.06907	0.083	0.021	1.33591e-40	chr1-118331769-118332706	Nifk	ENSMUSG00000026377	0
chr6-119431668-119432515	9.35624e-46	2.06355	0.079	0.021	1.50465e-40	chr6-119431668-119432515	Wnt5b	ENSMUSG00000030170	15
chr15-41692961-41693936	1.01671e-45	2.3113	0.072	0.015	1.63506e-40	chr15-41692961-41693936	Oxr1	ENSMUSG00000022307	0
chr6-71088829-71089874	1.11251e-45	2.65604	0.055	0.01	1.78912e-40	chr6-71088829-71089874	Thnsl2	ENSMUSG00000054474	38291
chr10-50711217-50712181	1.13329e-45	2.51525	0.062	0.012	1.82254e-40	chr10-50711217-50712181	Ascc3	ENSMUSG00000038774	0
chr19-31114354-31115300	1.23562e-45	2.18448	0.074	0.017	1.98711e-40	chr19-31114354-31115300	Prkg1	ENSMUSG00000052920	0
chr1-79616242-79617158	1.32321e-45	2.79236	0.053	0.008	2.12796e-40	chr1-79616242-79617158	Ap1s3	ENSMUSG00000054702	0
chr1-37071533-37072459	1.51727e-45	2.52803	0.06	0.011	2.44005e-40	chr1-37071533-37072459	Vwa3b	ENSMUSG00000050122	0
chr6-148412277-148413093	1.5794e-45	2.54971	0.059	0.011	2.53997e-40	chr6-148412277-148413093	Tmtc1	ENSMUSG00000030306	0
chr7-16620878-16621860	1.67679e-45	2.20597	0.071	0.017	2.69659e-40	chr7-16620878-16621860	Gm29442	ENSMUSG00000101008	1045
chr5-136376772-136377690	1.69164e-45	2.42461	0.059	0.013	2.72046e-40	chr5-136376772-136377690	Cux1	ENSMUSG00000029705	0
chr2-141278890-141279771	1.72446e-45	2.40403	0.07	0.014	2.77324e-40	chr2-141278890-141279771	Macrod2	ENSMUSG00000068205	0
chr12-104908643-104909501	1.76786e-45	2.07816	0.078	0.02	2.84303e-40	chr12-104908643-104909501	Gm28875	ENSMUSG00000100975	15999
chr11-95105139-95106035	1.8993e-45	2.30616	0.057	0.012	3.05441e-40	chr11-95105139-95106035	Dlx3	ENSMUSG00000001510	14083
chr10-12701695-12702601	2.15967e-45	2.25593	0.07	0.016	3.47314e-40	chr10-12701695-12702601	Utrn	ENSMUSG00000019820	0
chr4-99115724-99116626	2.16938e-45	2.10618	0.076	0.019	3.48875e-40	chr4-99115724-99116626	Dock7	ENSMUSG00000028556	0
chr2-113685157-113686022	2.28245e-45	2.45667	0.065	0.012	3.67058e-40	chr2-113685157-113686022	Fmn1	ENSMUSG00000044042	0
chr13-38062415-38063347	2.34367e-45	2.60923	0.052	0.01	3.76904e-40	chr13-38062415-38063347	Riok1	ENSMUSG00000021428	981
chr11-86852559-86853437	2.38915e-45	2.34571	0.06	0.013	3.84219e-40	chr11-86852559-86853437	Dhx40	ENSMUSG00000018425	44812
chr9-54566640-54567589	2.54534e-45	2.04449	0.08	0.021	4.09336e-40	chr9-54566640-54567589	Cib2	ENSMUSG00000037493	6421
chr14-66139114-66140066	2.87119e-45	2.1091	0.07	0.019	4.61739e-40	chr14-66139114-66140066	Chrna2	ENSMUSG00000022041	893
chr1-61867353-61868279	3.21748e-45	2.62305	0.059	0.01	5.17429e-40	chr1-61867353-61868279	Pard3b	ENSMUSG00000052062	0
chr1-57745633-57746595	4.1737e-45	2.52301	0.053	0.011	6.71206e-40	chr1-57745633-57746595	Spats2l	ENSMUSG00000038305	27566
chr8-47446372-47447316	4.59555e-45	2.51301	0.056	0.011	7.39048e-40	chr8-47446372-47447316	4930448N21Rik	ENSMUSG00000097922	9
chr15-99307372-99308229	5.13379e-45	2.16086	0.069	0.017	8.25606e-40	chr15-99307372-99308229	Prpf40b	ENSMUSG00000023007	0
chr11-63226431-63227206	5.13923e-45	2.5486	0.055	0.011	8.26481e-40	chr11-63226431-63227206	B430319H21Rik	ENSMUSG00000085532	37976
chr4-46169328-46170345	5.41471e-45	2.2032	0.063	0.016	8.70783e-40	chr4-46169328-46170345	Ncbp1	ENSMUSG00000028330	0
chr7-16056780-16057577	5.85543e-45	2.28622	0.066	0.015	9.41659e-40	chr7-16056780-16057577	Zfp541	ENSMUSG00000078796	14364
chr3-116368667-116369588	6.10842e-45	2.17395	0.071	0.018	9.82344e-40	chr3-116368667-116369588	Cdc14a	ENSMUSG00000033502	0
chr19-38381895-38382688	6.24423e-45	2.55252	0.058	0.01	1.00419e-39	chr19-38381895-38382688	Slc35g1	ENSMUSG00000044026	13291
chr16-30176224-30177165	6.88474e-45	2.12331	0.072	0.019	1.10719e-39	chr16-30176224-30177165	1700025H01Rik	ENSMUSG00000101888	17905
chr4-53468799-53469735	7.1823e-45	2.46182	0.061	0.012	1.15504e-39	chr4-53468799-53469735	Slc44a1	ENSMUSG00000028412	0
chr18-90484379-90485326	7.19187e-45	2.76122	0.058	0.008	1.15658e-39	chr18-90484379-90485326	Tmx3	ENSMUSG00000024614	24827
chr17-49641597-49642566	7.35317e-45	2.688	0.052	0.009	1.18252e-39	chr17-49641597-49642566	Kif6	ENSMUSG00000023999	0
chr17-4964129-4965089	7.58181e-45	2.0898	0.069	0.018	1.21929e-39	chr17-4964129-4965089	Arid1b	ENSMUSG00000069729	29242
chr3-88262055-88262988	8.45309e-45	2.17307	0.067	0.017	1.35941e-39	chr3-88262055-88262988	RHBG	ENSMUSG00000103766	0
chr6-120104810-120105724	8.65861e-45	2.58232	0.057	0.01	1.39246e-39	chr6-120104810-120105724	Ninj2	ENSMUSG00000041377	0
chr9-117179093-117180006	1.11028e-44	2.97095	0.05	0.006	1.78554e-39	chr9-117179093-117180006	Rbms3	ENSMUSG00000039607	0
chr13-35504773-35505779	1.13309e-44	2.71097	0.051	0.008	1.82221e-39	chr13-35504773-35505779	Cdyl	ENSMUSG00000059288	154082
chr3-117500956-117501883	1.31195e-44	2.70231	0.055	0.009	2.10986e-39	chr3-117500956-117501883	Lppr5	ENSMUSG00000033342	73343
chr3-144890002-144890911	1.42932e-44	2.63685	0.057	0.01	2.2986e-39	chr3-144890002-144890911	Gm6289	ENSMUSG00000074196	0
chr13-108914301-108915237	1.45119e-44	2.37435	0.063	0.013	2.33377e-39	chr13-108914301-108915237	Pde4d	ENSMUSG00000021699	0
chr3-14880133-14881016	1.65587e-44	2.56708	0.054	0.011	2.66293e-39	chr3-14880133-14881016	Car2	ENSMUSG00000027562	5256
chr3-105779190-105780092	1.95065e-44	2.57295	0.053	0.01	3.137e-39	chr3-105779190-105780092	Rap1a	ENSMUSG00000068798	0
chrX-10777726-10778661	1.95761e-44	2.42654	0.062	0.012	3.14818e-39	chrX-10777726-10778661	Mid1ip1	ENSMUSG00000008035	58035
chr17-62690086-62690953	1.99115e-44	2.25663	0.074	0.016	3.20212e-39	chr17-62690086-62690953	Efna5	ENSMUSG00000048915	0
chr14-20371555-20372627	2.45487e-44	2.41021	0.058	0.012	3.94787e-39	chr14-20371555-20372627	Fam149b	ENSMUSG00000039599	0
chr4-14274116-14275046	2.74297e-44	2.64907	0.054	0.009	4.41119e-39	chr4-14274116-14275046	1700120G11Rik	ENSMUSG00000086068	36665
chr10-50717810-50718737	3.12533e-44	2.23231	0.073	0.016	5.02609e-39	chr10-50717810-50718737	Ascc3	ENSMUSG00000038774	0
chr15-78850044-78850886	3.52464e-44	2.23046	0.058	0.013	5.66826e-39	chr15-78850044-78850886	Cdc42ep1	ENSMUSG00000049521	0
chr10-17184288-17185249	3.81233e-44	2.34498	0.067	0.014	6.13092e-39	chr10-17184288-17185249	Gm20125	ENSMUSG00000101969	88505
chr6-94193846-94194788	3.95976e-44	2.07314	0.073	0.019	6.368e-39	chr6-94193846-94194788	Magi1	ENSMUSG00000045095	0
chr1-107000161-107001096	3.96396e-44	2.7381	0.051	0.009	6.37476e-39	chr1-107000161-107001096	Serpinb13	ENSMUSG00000048775	0
chr17-12195335-12196190	4.10673e-44	2.10414	0.071	0.018	6.60437e-39	chr17-12195335-12196190	Agpat4	ENSMUSG00000023827	0
chr1-40909228-40910134	4.15637e-44	2.77151	0.052	0.008	6.6842e-39	chr1-40909228-40910134	Tmem182	ENSMUSG00000079588	52340
chr3-129613913-129614823	4.28256e-44	2.03361	0.076	0.021	6.88712e-39	chr3-129613913-129614823	Elovl6	ENSMUSG00000041220	0
chr6-134407037-134407983	4.50079e-44	2.10282	0.077	0.019	7.23808e-39	chr6-134407037-134407983	Bcl2l14	ENSMUSG00000030200	0
chr12-105790755-105791696	4.72685e-44	2.19591	0.064	0.017	7.60162e-39	chr12-105790755-105791696	Papola	ENSMUSG00000021111	0
chr10-68039375-68040313	5.22655e-44	2.21246	0.07	0.016	8.40524e-39	chr10-68039375-68040313	Rtkn2	ENSMUSG00000037846	0
chr15-99325253-99326132	5.57138e-44	2.24167	0.067	0.015	8.95978e-39	chr15-99325253-99326132	Fmnl3	ENSMUSG00000023008	0
chr5-130264250-130265174	6.1962e-44	2.00044	0.071	0.02	9.9646e-39	chr5-130264250-130265174	Tyw1	ENSMUSG00000056310	0
chr2-14326960-14327824	6.26004e-44	2.43667	0.057	0.012	1.00673e-38	chr2-14326960-14327824	Mrc1	ENSMUSG00000026712	0
chr8-26023445-26024400	6.49459e-44	2.06529	0.075	0.019	1.04445e-38	chr8-26023445-26024400	Hook3	ENSMUSG00000037234	0
chr2-6162433-6163353	6.68207e-44	2.10665	0.079	0.019	1.0746e-38	chr2-6162433-6163353	RP23-413M3.5	ENSMUSG00000102887	21864
chr5-113492388-113493332	7.25802e-44	2.80573	0.051	0.008	1.16722e-38	chr5-113492388-113493332	Wscd2	ENSMUSG00000063430	0
chr9-103448772-103449690	7.56985e-44	2.45742	0.055	0.011	1.21737e-38	chr9-103448772-103449690	5830418P13Rik	ENSMUSG00000086236	0
chr11-59282636-59283580	7.72432e-44	2.11168	0.066	0.018	1.24221e-38	chr11-59282636-59283580	Wnt3a	ENSMUSG00000009900	0
chr18-20752753-20753740	7.85708e-44	2.67795	0.051	0.009	1.26356e-38	chr18-20752753-20753740	B4galt6	ENSMUSG00000056124	6348
chr11-83064729-83065521	8.76123e-44	2.55478	0.054	0.01	1.40896e-38	chr11-83064729-83065521	Slfn2	ENSMUSG00000072620	0
chr17-58918837-58919757	8.77286e-44	2.32029	0.066	0.014	1.41083e-38	chr17-58918837-58919757	2610034M16Rik	ENSMUSG00000024227	0
chr5-43522670-43523663	8.95134e-44	2.03569	0.08	0.021	1.43954e-38	chr5-43522670-43523663	C1qtnf7	ENSMUSG00000061535	0
chr6-99954547-99955529	9.69647e-44	2.47199	0.059	0.011	1.55937e-38	chr6-99954547-99955529	Gm26748	ENSMUSG00000097548	221993
chr9-55332607-55333483	1.19221e-43	2.20721	0.063	0.015	1.91728e-38	chr9-55332607-55333483	AI118078	ENSMUSG00000032313	0
chr5-65534183-65535006	1.67203e-43	2.19545	0.069	0.016	2.68893e-38	chr5-65534183-65535006	Smim14	ENSMUSG00000037822	0
chr6-114019126-114020063	1.6753e-43	2.61185	0.053	0.009	2.69419e-38	chr6-114019126-114020063	Atp2b2	ENSMUSG00000030302	0
chr13-101308738-101309698	2.28596e-43	2.21993	0.068	0.016	3.67624e-38	chr13-101308738-101309698	4932411K12Rik	ENSMUSG00000100733	87971
chr17-17424613-17425738	2.29745e-43	2.40375	0.059	0.012	3.69472e-38	chr17-17424613-17425738	Lix1	ENSMUSG00000047786	0
chr6-88717803-88718754	3.02507e-43	2.23688	0.066	0.015	4.86486e-38	chr6-88717803-88718754	Gm26588	ENSMUSG00000097730	0
chr5-148388106-148389039	3.30354e-43	2.62376	0.05	0.009	5.31269e-38	chr5-148388106-148389039	Slc7a1	ENSMUSG00000041313	0
chr2-11332986-11333917	3.35205e-43	2.35681	0.059	0.013	5.3907e-38	chr2-11332986-11333917	RP23-247J17.2	ENSMUSG00000102674	4448
chr18-8914522-8915426	3.42844e-43	2.01936	0.085	0.022	5.51355e-38	chr18-8914522-8915426	Gm5819	ENSMUSG00000092097	219980
chr4-139037379-139038350	3.47197e-43	2.51347	0.052	0.01	5.58355e-38	chr4-139037379-139038350	Tmco4	ENSMUSG00000041143	0
chr4-46585483-46586274	3.62792e-43	2.51498	0.053	0.01	5.83434e-38	chr4-46585483-46586274	Coro2a	ENSMUSG00000028337	0
chr12-8063330-8064419	4.13853e-43	2.34559	0.063	0.013	6.6555e-38	chr12-8063330-8064419	Apob	ENSMUSG00000020609	46494
chr15-5220734-5221595	4.50384e-43	2.33398	0.067	0.014	7.24299e-38	chr15-5220734-5221595	Ptger4	ENSMUSG00000039942	0
chr13-35501720-35502721	4.59215e-43	2.33602	0.058	0.013	7.385e-38	chr13-35501720-35502721	Cdyl	ENSMUSG00000059288	157140
chr1-72605860-72606822	4.79787e-43	2.38774	0.061	0.012	7.71584e-38	chr1-72605860-72606822	Smarcal1	ENSMUSG00000039354	0
chr7-49318042-49319001	5.07021e-43	2.57508	0.051	0.009	8.15381e-38	chr7-49318042-49319001	Nav2	ENSMUSG00000052512	0
chr6-108751897-108752766	5.18584e-43	2.37129	0.06	0.013	8.33976e-38	chr6-108751897-108752766	Arl8b	ENSMUSG00000030105	30292
chr3-51872522-51873450	5.18852e-43	2.35346	0.063	0.013	8.34408e-38	chr3-51872522-51873450	Maml3	ENSMUSG00000061143	0
chr9-50521146-50522156	6.03333e-43	2.4105	0.052	0.011	9.70267e-38	chr9-50521146-50522156	Pts	ENSMUSG00000032067	0
chr6-83254055-83254967	6.08836e-43	2.13881	0.071	0.017	9.79118e-38	chr6-83254055-83254967	Slc4a5	ENSMUSG00000068323	0
chr4-111451154-111452150	6.22533e-43	2.25558	0.062	0.015	1.00115e-37	chr4-111451154-111452150	Agbl4	ENSMUSG00000061298	0
chr9-70322198-70323215	6.26266e-43	2.50809	0.052	0.01	1.00715e-37	chr9-70322198-70323215	Myo1e	ENSMUSG00000032220	0
chr17-84202981-84203912	7.22186e-43	2.06737	0.07	0.019	1.16141e-37	chr17-84202981-84203912	Thada	ENSMUSG00000024251	0
chr7-143002562-143003552	8.15708e-43	2.23202	0.064	0.014	1.31181e-37	chr7-143002562-143003552	Tspan32	ENSMUSG00000000244	1493
chr1-181446391-181447105	8.33707e-43	2.00319	0.082	0.021	1.34075e-37	chr1-181446391-181447105	Cnih3	ENSMUSG00000026514	0
chr10-43695281-43696181	8.47842e-43	2.41483	0.061	0.012	1.36348e-37	chr10-43695281-43696181	F930017D23Rik	ENSMUSG00000075184	64364
chr3-51908333-51909172	8.71488e-43	2.02475	0.075	0.02	1.40151e-37	chr3-51908333-51909172	Maml3	ENSMUSG00000061143	0
chr18-74821523-74822462	9.21181e-43	2.29584	0.064	0.014	1.48142e-37	chr18-74821523-74822462	Acaa2	ENSMUSG00000036880	15315
chr16-10569277-10570167	9.42085e-43	2.4524	0.054	0.011	1.51504e-37	chr16-10569277-10570167	Clec16a	ENSMUSG00000068663	0
chr10-20568494-20569416	9.64128e-43	2.27829	0.063	0.014	1.55049e-37	chr10-20568494-20569416	Pde7b	ENSMUSG00000019990	0
chr7-133041691-133042510	1.0721e-42	2.0056	0.077	0.021	1.72413e-37	chr7-133041691-133042510	Ctbp2	ENSMUSG00000030970	0
chr6-67515625-67516691	1.30206e-42	2.68913	0.05	0.008	2.09395e-37	chr6-67515625-67516691	Tacstd2	ENSMUSG00000051397	17367
chr15-8935031-8935986	1.49391e-42	2.48861	0.061	0.011	2.40248e-37	chr15-8935031-8935986	Ranbp3l	ENSMUSG00000048424	32439
chr2-128521437-128522395	1.80943e-42	2.33794	0.06	0.013	2.90988e-37	chr2-128521437-128522395	Gm29010	ENSMUSG00000100729	61421
chr4-66827197-66828130	1.9049e-42	2.1382	0.077	0.019	3.06342e-37	chr4-66827197-66828130	Tlr4	ENSMUSG00000039005	0
chr13-27996253-27997154	1.94662e-42	2.00494	0.083	0.022	3.13052e-37	chr13-27996253-27997154	Prl4a1	ENSMUSG00000005891	19057
chr15-82981034-82982061	2.10346e-42	2.28177	0.058	0.014	3.38274e-37	chr15-82981034-82982061	Gm29019	ENSMUSG00000100552	663
chr3-57976379-57977305	2.20863e-42	2.54222	0.056	0.01	3.55188e-37	chr3-57976379-57977305	Pfn2	ENSMUSG00000027805	128814
chr2-51177337-51178207	2.22654e-42	2.06868	0.079	0.019	3.58068e-37	chr2-51177337-51178207	Rnd3	ENSMUSG00000017144	28225
chr2-133462692-133463621	2.54031e-42	2.60714	0.055	0.01	4.08528e-37	chr2-133462692-133463621	Gm14100	ENSMUSG00000087585	0
chr3-128287655-128288499	2.59458e-42	2.19576	0.071	0.016	4.17255e-37	chr3-128287655-128288499	Gm10650	ENSMUSG00000074237	246993
chr12-8611555-8612516	2.99564e-42	2.10375	0.07	0.018	4.81753e-37	chr12-8611555-8612516	Slc7a15	ENSMUSG00000020600	12488
chr3-53659017-53659799	3.90711e-42	2.52642	0.055	0.01	6.28333e-37	chr3-53659017-53659799	Frem2	ENSMUSG00000037016	1661
chr4-53512171-53513054	3.91649e-42	2.06221	0.077	0.019	6.29843e-37	chr4-53512171-53513054	Slc44a1	ENSMUSG00000028412	0
chr5-116008888-116009779	3.97344e-42	2.09899	0.064	0.016	6.39001e-37	chr5-116008888-116009779	Cit	ENSMUSG00000029516	0
chr7-96605012-96605916	5.20606e-42	2.65406	0.051	0.009	8.37228e-37	chr7-96605012-96605916	Tenm4	ENSMUSG00000048078	0
chr2-34425451-34426421	5.29244e-42	2.3091	0.061	0.013	8.51119e-37	chr2-34425451-34426421	Mapkap1	ENSMUSG00000038696	0
chr2-52689934-52690852	5.34153e-42	2.16505	0.073	0.018	8.59013e-37	chr2-52689934-52690852	Stam2	ENSMUSG00000055371	811
chr12-3537377-3538296	5.96846e-42	2.13417	0.066	0.017	9.59836e-37	chr12-3537377-3538296	Asxl2	ENSMUSG00000037486	30524
chr18-44040893-44041861	7.27799e-42	2.68491	0.05	0.009	1.17043e-36	chr18-44040893-44041861	Spink14	ENSMUSG00000051050	8684
chr7-80628420-80629342	9.67517e-42	2.00923	0.075	0.02	1.55594e-36	chr7-80628420-80629342	Crtc3	ENSMUSG00000030527	0
chr13-115127564-115128564	1.02247e-41	2.32194	0.056	0.013	1.64432e-36	chr13-115127564-115128564	Itga1	ENSMUSG00000042284	25599
chr11-59327254-59328087	1.32639e-41	2.19427	0.063	0.015	2.13307e-36	chr11-59327254-59328087	Wnt9a	ENSMUSG00000000126	0
chrX-41969134-41970075	1.3642e-41	2.69861	0.053	0.009	2.19387e-36	chrX-41969134-41970075	Thoc2	ENSMUSG00000037475	48459
chr4-88476513-88477467	1.64599e-41	2.30939	0.061	0.014	2.64705e-36	chr4-88476513-88477467	Ptplad2	ENSMUSG00000028497	37584
chr17-8826741-8827665	1.8875e-41	2.26543	0.061	0.014	3.03544e-36	chr17-8826741-8827665	Pde10a	ENSMUSG00000023868	0
chr11-78313402-78314287	1.8932e-41	2.26113	0.067	0.014	3.0446e-36	chr11-78313402-78314287	Spag5	ENSMUSG00000002055	0
chr16-93691190-93692114	2.05071e-41	2.16459	0.069	0.017	3.29792e-36	chr16-93691190-93692114	Cbr3	ENSMUSG00000022947	199
chr3-85828819-85829683	2.29072e-41	2.41722	0.055	0.011	3.68388e-36	chr3-85828819-85829683	RP24-559D1.1	ENSMUSG00000102805	0
chr4-100030930-100031839	2.36894e-41	2.1611	0.066	0.016	3.80968e-36	chr4-100030930-100031839	Gm12702	ENSMUSG00000085142	20680
chr13-108659076-108659959	2.52255e-41	2.5009	0.055	0.01	4.05671e-36	chr13-108659076-108659959	Pde4d	ENSMUSG00000021699	0
chr13-42828725-42829654	3.0857e-41	2.29661	0.058	0.013	4.96235e-36	chr13-42828725-42829654	Phactr1	ENSMUSG00000054728	0
chr3-116722734-116723594	3.08589e-41	2.25808	0.058	0.014	4.96266e-36	chr3-116722734-116723594	Slc35a3	ENSMUSG00000027957	9902
chr12-11226688-11227625	3.24127e-41	2.42213	0.057	0.012	5.21255e-36	chr12-11226688-11227625	Gen1	ENSMUSG00000051235	13300
chr14-7874296-7875272	3.52231e-41	2.28972	0.062	0.014	5.6645e-36	chr14-7874296-7875272	Flnb	ENSMUSG00000025278	0
chr15-10452881-10453818	3.57618e-41	2.37831	0.061	0.013	5.75114e-36	chr15-10452881-10453818	Dnajc21	ENSMUSG00000044224	0
chr11-118348597-118349549	3.80701e-41	2.12712	0.066	0.017	6.12235e-36	chr11-118348597-118349549	Timp2	ENSMUSG00000017466	0
chr7-45766703-45767570	3.81053e-41	2.11812	0.068	0.017	6.12802e-36	chr7-45766703-45767570	Sult2b1	ENSMUSG00000003271	7090
chr7-46779427-46780387	4.19274e-41	2.22249	0.058	0.013	6.74268e-36	chr7-46779427-46780387	Hps5	ENSMUSG00000014418	0
chr7-142915879-142916790	4.2618e-41	2.19013	0.06	0.015	6.85374e-36	chr7-142915879-142916790	Th	ENSMUSG00000000214	0
chr12-36125856-36126694	4.34463e-41	2.1285	0.067	0.018	6.98695e-36	chr12-36125856-36126694	Bzw2	ENSMUSG00000020547	0
chr4-119076220-119077024	4.77343e-41	2.08693	0.07	0.018	7.67654e-36	chr4-119076220-119077024	Gm12866	ENSMUSG00000066060	7108
chr1-161463420-161464317	5.47691e-41	2.60042	0.053	0.009	8.80785e-36	chr1-161463420-161464317	Tnfsf18	ENSMUSG00000066755	30337
chr19-61064642-61065603	6.06511e-41	2.00468	0.075	0.019	9.75379e-36	chr19-61064642-61065603	5830428H23Rik	ENSMUSG00000074733	0
chr7-126086039-126086920	6.4122e-41	2.31123	0.059	0.013	1.0312e-35	chr7-126086039-126086920	Gsg1l	ENSMUSG00000046182	3627
chr18-37871419-37872315	6.59299e-41	2.30446	0.058	0.013	1.06027e-35	chr18-37871419-37872315	Diap1	ENSMUSG00000024456	0
chr1-139029285-139030286	6.93889e-41	2.28707	0.056	0.013	1.1159e-35	chr1-139029285-139030286	Dennd1b	ENSMUSG00000056268	0
chr16-37779308-37780228	6.99624e-41	2.27995	0.064	0.014	1.12512e-35	chr16-37779308-37780228	Fstl1	ENSMUSG00000022816	0
chr13-42740608-42741550	8.4697e-41	2.13649	0.069	0.017	1.36208e-35	chr13-42740608-42741550	Phactr1	ENSMUSG00000054728	0
chr19-28592719-28593569	8.94612e-41	2.40303	0.055	0.011	1.4387e-35	chr19-28592719-28593569	Glis3	ENSMUSG00000052942	0
chr3-126822956-126823906	9.25202e-41	2.27452	0.06	0.014	1.48789e-35	chr3-126822956-126823906	Camk2d	ENSMUSG00000053819	0
chr9-117192384-117193292	1.02559e-40	2.24259	0.062	0.014	1.64933e-35	chr9-117192384-117193292	Rbms3	ENSMUSG00000039607	0
chr5-35349748-35350538	1.06423e-40	2.3592	0.06	0.012	1.71148e-35	chr5-35349748-35350538	E130018O15Rik	ENSMUSG00000055944	28613
chr7-97563047-97563974	1.09743e-40	2.11993	0.057	0.015	1.76486e-35	chr7-97563047-97563974	Aamdc	ENSMUSG00000035642	0
chr15-59760189-59761118	1.17374e-40	2.26829	0.054	0.013	1.88758e-35	chr15-59760189-59761118	Trib1	ENSMUSG00000032501	103638
chr2-13104068-13104953	1.18367e-40	2.54407	0.054	0.01	1.90356e-35	chr2-13104068-13104953	Rsu1	ENSMUSG00000026727	0
chr18-46092422-46093390	1.18549e-40	2.53778	0.051	0.01	1.90648e-35	chr18-46092422-46093390	Trim36	ENSMUSG00000033949	71911
chr6-56372999-56373911	1.25713e-40	2.40925	0.058	0.011	2.02169e-35	chr6-56372999-56373911	Pde1c	ENSMUSG00000004347	3364
chrX-99293780-99294580	1.29982e-40	2.64279	0.051	0.009	2.09035e-35	chrX-99293780-99294580	Gm14812	ENSMUSG00000073051	110750
chr10-51408561-51410267	1.32268e-40	2.73535	0.052	0.009	2.12711e-35	chr10-51408561-51410267	Gp49a	ENSMUSG00000089672	70364
chr2-63819177-63820166	1.46658e-40	2.54167	0.052	0.01	2.35853e-35	chr2-63819177-63820166	Fign	ENSMUSG00000075324	151340
chr9-70631404-70632294	1.58384e-40	2.41746	0.052	0.011	2.5471e-35	chr9-70631404-70632294	Fam63b	ENSMUSG00000042444	0
chr2-32387490-32388404	1.68757e-40	2.44796	0.062	0.012	2.71392e-35	chr2-32387490-32388404	Lcn2	ENSMUSG00000026822	0
chr6-112280622-112281507	1.83494e-40	2.0921	0.068	0.018	2.95092e-35	chr6-112280622-112281507	Lmcd1	ENSMUSG00000057604	0
chr4-139010930-139011975	1.88725e-40	2.04635	0.064	0.017	3.03505e-35	chr4-139010930-139011975	Tmco4	ENSMUSG00000041143	0
chr11-79188019-79188935	2.05074e-40	2.32409	0.054	0.012	3.29796e-35	chr11-79188019-79188935	Ksr1	ENSMUSG00000018334	41611
chr2-59446434-59447298	2.41996e-40	2.26973	0.06	0.013	3.89173e-35	chr2-59446434-59447298	Dapl1	ENSMUSG00000026989	37354
chr11-20800085-20801032	2.6348e-40	2.12533	0.071	0.017	4.23723e-35	chr11-20800085-20801032	Lgalsl	ENSMUSG00000042363	22543
chr11-95707777-95708718	2.64135e-40	2.35899	0.055	0.012	4.24777e-35	chr11-95707777-95708718	Zfp652	ENSMUSG00000075595	3954
chr13-95843440-95844333	2.75096e-40	2.0831	0.076	0.018	4.42403e-35	chr13-95843440-95844333	Iqgap2	ENSMUSG00000021676	0
chr5-139422882-139423790	2.83995e-40	2.00545	0.069	0.019	4.56715e-35	chr5-139422882-139423790	Gper1	ENSMUSG00000053647	0
chr4-11370345-11371230	3.81031e-40	2.42762	0.059	0.011	6.12766e-35	chr4-11370345-11371230	Esrp1	ENSMUSG00000040728	0
chr2-153424410-153425334	4.32041e-40	2.19232	0.061	0.015	6.948e-35	chr2-153424410-153425334	Nol4l	ENSMUSG00000061411	0
chr12-69541267-69542279	4.42824e-40	2.1138	0.066	0.017	7.12141e-35	chr12-69541267-69542279	Vcpkmt	ENSMUSG00000049882	35348
chr17-75368223-75369826	5.08047e-40	2.15584	0.06	0.016	8.1703e-35	chr17-75368223-75369826	Ltbp1	ENSMUSG00000001870	0
chr13-43122318-43123307	5.65884e-40	2.39133	0.052	0.011	9.10044e-35	chr13-43122318-43123307	Phactr1	ENSMUSG00000054728	0
chr2-125932433-125933364	5.94543e-40	2.18981	0.063	0.016	9.56133e-35	chr2-125932433-125933364	Galk2	ENSMUSG00000027207	0
chr13-67278081-67278994	6.05723e-40	2.51937	0.056	0.01	9.74111e-35	chr13-67278081-67278994	Zfp458	ENSMUSG00000055480	9012
chr13-83733412-83734357	6.32084e-40	2.05259	0.072	0.02	1.0165e-34	chr13-83733412-83734357	C130071C03Rik	ENSMUSG00000050334	0
chr9-35335656-35336783	6.93058e-40	2.41031	0.055	0.011	1.11456e-34	chr9-35335656-35336783	Rpusd4	ENSMUSG00000032044	57924
chr10-91228980-91229865	7.82706e-40	2.5045	0.05	0.01	1.25873e-34	chr10-91228980-91229865	Tmpo	ENSMUSG00000019961	57397
chr12-118255068-118256013	9.58381e-40	2.64536	0.05	0.009	1.54125e-34	chr12-118255068-118256013	Sp4	ENSMUSG00000025323	0
chr7-104445850-104446832	1.02112e-39	2.0533	0.077	0.02	1.64214e-34	chr7-104445850-104446832	Trim30a	ENSMUSG00000030921	0
chr2-105416622-105417447	1.10959e-39	2.46452	0.052	0.01	1.78442e-34	chr2-105416622-105417447	Rcn1	ENSMUSG00000005973	17302
chr12-73742865-73743752	1.119e-39	2.12346	0.066	0.017	1.79955e-34	chr12-73742865-73743752	Prkch	ENSMUSG00000021108	0
chr10-18595139-18596079	1.13734e-39	2.21398	0.061	0.015	1.82904e-34	chr10-18595139-18596079	D10Bwg1379e	ENSMUSG00000019852	0
chr6-88482785-88483735	1.21772e-39	2.316	0.054	0.012	1.95832e-34	chr6-88482785-88483735	Ruvbl1	ENSMUSG00000030079	0
chr2-68412563-68413455	1.27098e-39	2.1619	0.069	0.016	2.04397e-34	chr2-68412563-68413455	Stk39	ENSMUSG00000027030	0
chr2-93075934-93076857	1.31897e-39	2.43124	0.051	0.01	2.12114e-34	chr2-93075934-93076857	Gm13802	ENSMUSG00000087559	9084
chr1-134719440-134720345	1.35119e-39	2.12839	0.068	0.017	2.17295e-34	chr1-134719440-134720345	Syt2	ENSMUSG00000026452	0
chr8-114852347-114853358	1.44944e-39	2.02212	0.063	0.019	2.33096e-34	chr8-114852347-114853358	Wwox	ENSMUSG00000004637	0
chr12-31133034-31134106	1.49039e-39	2.11609	0.062	0.016	2.39682e-34	chr12-31133034-31134106	6030469F06Rik	ENSMUSG00000095953	50516
chr11-77296918-77297831	1.98926e-39	2.00608	0.072	0.019	3.19909e-34	chr11-77296918-77297831	Ssh2	ENSMUSG00000037926	0
chr15-77221731-77222626	2.00315e-39	2.17887	0.058	0.014	3.22143e-34	chr15-77221731-77222626	Rbfox2	ENSMUSG00000033565	0
chr1-175988657-175989549	2.05001e-39	2.0465	0.075	0.019	3.29679e-34	chr1-175988657-175989549	Pld5	ENSMUSG00000055214	0
chr9-14717749-14718712	2.40081e-39	2.30763	0.06	0.013	3.86093e-34	chr9-14717749-14718712	Piwil4	ENSMUSG00000036912	0
chr9-70875055-70876023	2.4331e-39	2.31248	0.052	0.012	3.91286e-34	chr9-70875055-70876023	Lipc	ENSMUSG00000032207	0
chr9-105611622-105612361	2.51429e-39	2.0899	0.056	0.015	4.04342e-34	chr9-105611622-105612361	Pik3r4	ENSMUSG00000032571	30616
chr17-87507655-87508539	2.55452e-39	2.14725	0.069	0.016	4.10813e-34	chr17-87507655-87508539	Gm28676	ENSMUSG00000100847	5038
chr3-19486758-19487462	3.05082e-39	2.24568	0.062	0.014	4.90626e-34	chr3-19486758-19487462	Dnajc5b	ENSMUSG00000027606	21132
chr1-193336508-193337429	3.43264e-39	2.1193	0.058	0.015	5.5203e-34	chr1-193336508-193337429	Lamb3	ENSMUSG00000026639	0
chr9-7876894-7877828	3.4511e-39	2.31327	0.057	0.013	5.54999e-34	chr9-7876894-7877828	Birc3	ENSMUSG00000032000	3707
chr8-8866963-8867973	3.47952e-39	2.41447	0.056	0.011	5.59569e-34	chr8-8866963-8867973	Arglu1	ENSMUSG00000040459	176425
chr4-59275633-59276665	3.58302e-39	2.42216	0.052	0.011	5.76215e-34	chr4-59275633-59276665	Gm12596	ENSMUSG00000086952	12363
chr19-5944656-5945511	4.79363e-39	2.13316	0.066	0.016	7.70902e-34	chr19-5944656-5945511	Pola2	ENSMUSG00000024833	0
chr8-123341028-123341961	4.95858e-39	2.04368	0.067	0.017	7.97429e-34	chr8-123341028-123341961	Gm20388	ENSMUSG00000092329	0
chr1-60393263-60394212	6.70029e-39	2.31709	0.056	0.012	1.07753e-33	chr1-60393263-60394212	Cyp20a1	ENSMUSG00000049439	5202
chr11-83077801-83078724	6.74096e-39	2.04556	0.073	0.018	1.08407e-33	chr11-83077801-83078724	Slfn2	ENSMUSG00000072620	7122
chr5-100206569-100207456	7.9877e-39	2.21161	0.051	0.013	1.28457e-33	chr5-100206569-100207456	2310034O05Rik	ENSMUSG00000100157	3235
chr16-67610955-67611870	8.88233e-39	2.27122	0.066	0.015	1.42844e-33	chr16-67610955-67611870	Cadm2	ENSMUSG00000064115	0
chr11-68553818-68554737	9.56219e-39	2.45747	0.053	0.01	1.53777e-33	chr11-68553818-68554737	Pik3r6	ENSMUSG00000046207	1119
chr10-60039341-60040264	1.10136e-38	2.09903	0.058	0.016	1.77118e-33	chr10-60039341-60040264	Ascc1	ENSMUSG00000044475	0
chr12-10038401-10039308	1.38471e-38	2.57912	0.053	0.009	2.22686e-33	chr12-10038401-10039308	Nt5c1b	ENSMUSG00000020622	330664
chr18-29638421-29639347	1.38613e-38	2.24025	0.057	0.014	2.22915e-33	chr18-29638421-29639347	Pik3c3	ENSMUSG00000033628	633399
chr4-118025593-118026492	1.46329e-38	2.30889	0.054	0.012	2.35323e-33	chr4-118025593-118026492	St3gal3	ENSMUSG00000028538	0
chr6-72794832-72795667	1.57663e-38	2.17807	0.063	0.015	2.5355e-33	chr6-72794832-72795667	Tcf7l1	ENSMUSG00000055799	5577
chr18-46692631-46693525	1.61451e-38	2.51713	0.05	0.009	2.59642e-33	chr18-46692631-46693525	Cdo1	ENSMUSG00000033022	19679
chr9-37081885-37082792	1.75019e-38	2.03899	0.062	0.018	2.81462e-33	chr9-37081885-37082792	Pknox2	ENSMUSG00000035934	0
chr5-134755795-134756746	1.88576e-38	2.38444	0.05	0.011	3.03265e-33	chr5-134755795-134756746	Eln	ENSMUSG00000029675	8553
chr4-145129884-145130791	2.03856e-38	2.23404	0.057	0.013	3.27838e-33	chr4-145129884-145130791	Vps13d	ENSMUSG00000020220	0
chr6-73014182-73015142	2.85095e-38	2.17258	0.059	0.015	4.58484e-33	chr6-73014182-73015142	Dnah6	ENSMUSG00000052861	2463
chr15-79895655-79896585	3.02776e-38	2.34165	0.061	0.012	4.86919e-33	chr15-79895655-79896585	Apobec3	ENSMUSG00000009585	0
chr1-69513367-69514258	3.50508e-38	2.45184	0.054	0.01	5.63681e-33	chr1-69513367-69514258	Ikzf2	ENSMUSG00000025997	16955
chr4-126496691-126497560	3.62977e-38	2.04067	0.068	0.017	5.83732e-33	chr4-126496691-126497560	Ago4	ENSMUSG00000042500	0
chr5-19246123-19246959	3.65043e-38	2.53487	0.053	0.009	5.87055e-33	chr5-19246123-19246959	Magi2	ENSMUSG00000040003	0
chr11-80052830-80053737	3.8129e-38	2.13849	0.057	0.015	6.13182e-33	chr11-80052830-80053737	Crlf3	ENSMUSG00000017561	0
chr8-8602406-8603320	4.54668e-38	2.48486	0.052	0.009	7.31187e-33	chr8-8602406-8603320	Efnb2	ENSMUSG00000001300	14113
chr14-102735561-102736485	4.65064e-38	2.07628	0.07	0.018	7.47907e-33	chr14-102735561-102736485	Gm23764	ENSMUSG00000088971	69613
chr2-73041208-73042165	4.71163e-38	2.45369	0.052	0.01	7.57715e-33	chr2-73041208-73042165	Ola1	ENSMUSG00000027108	50635
chr1-191801880-191802767	5.1161e-38	2.06839	0.064	0.017	8.22761e-33	chr1-191801880-191802767	Lpgat1	ENSMUSG00000026623	17624
chr13-67284160-67285085	5.51129e-38	2.04843	0.058	0.016	8.86315e-33	chr13-67284160-67285085	Zfp457	ENSMUSG00000055341	7364
chr5-21331439-21332382	6.42089e-38	2.31168	0.053	0.012	1.0326e-32	chr5-21331439-21332382	Ccdc146	ENSMUSG00000064280	0
chr13-101311601-101312535	6.50389e-38	2.1046	0.06	0.016	1.04594e-32	chr13-101311601-101312535	4932411K12Rik	ENSMUSG00000100733	85134
chr12-54668436-54669305	7.18814e-38	2.1085	0.058	0.015	1.15598e-32	chr12-54668436-54669305	Eapp	ENSMUSG00000054302	1034
chr3-90526352-90527242	8.03428e-38	2.30025	0.058	0.013	1.29206e-32	chr3-90526352-90527242	S100a14	ENSMUSG00000042306	0
chr14-74963277-74964143	8.64475e-38	2.3538	0.054	0.011	1.39023e-32	chr14-74963277-74964143	Lrch1	ENSMUSG00000068015	15399
chr16-76428978-76429920	8.99791e-38	2.31163	0.06	0.013	1.44703e-32	chr16-76428978-76429920	Gm9843	ENSMUSG00000050299	25265
chr6-91147082-91147943	9.43021e-38	2.16117	0.06	0.014	1.51655e-32	chr6-91147082-91147943	Hdac11	ENSMUSG00000034245	8721
chr2-157052117-157052991	9.74862e-38	2.12785	0.067	0.016	1.56775e-32	chr2-157052117-157052991	Soga1	ENSMUSG00000055485	0
chr11-28812427-28813245	1.18138e-37	2.31818	0.057	0.012	1.89987e-32	chr11-28812427-28813245	Gm12082	ENSMUSG00000085510	0
chr11-118469855-118470808	1.36148e-37	2.3071	0.052	0.011	2.1895e-32	chr11-118469855-118470808	Gm11748	ENSMUSG00000087036	5661
chr13-103314928-103315870	1.54295e-37	2.04122	0.062	0.017	2.48135e-32	chr13-103314928-103315870	Mast4	ENSMUSG00000034751	0
chr5-141377304-141378083	1.56468e-37	2.10272	0.056	0.015	2.51629e-32	chr5-141377304-141378083	Sdk1	ENSMUSG00000039683	0
chr13-95553621-95554562	1.65776e-37	2.31121	0.055	0.012	2.66597e-32	chr13-95553621-95554562	F2rl1	ENSMUSG00000021678	28380
chr1-153095962-153096935	1.70675e-37	2.09599	0.061	0.016	2.74476e-32	chr1-153095962-153096935	Nmnat2	ENSMUSG00000042751	0
chr2-148896655-148897601	1.71968e-37	2.21442	0.062	0.014	2.76556e-32	chr2-148896655-148897601	Cst3	ENSMUSG00000027447	20962
chr9-31441380-31442218	2.02859e-37	2.16043	0.057	0.014	3.26234e-32	chr9-31441380-31442218	Tmem45b	ENSMUSG00000041737	0
chr5-148384429-148385271	2.38906e-37	2.11582	0.061	0.015	3.84204e-32	chr5-148384429-148385271	Slc7a1	ENSMUSG00000041313	0
chr19-44775510-44776384	2.83883e-37	2.14379	0.054	0.014	4.56535e-32	chr19-44775510-44776384	Pax2	ENSMUSG00000004231	0
chr19-46024647-46025606	3.18745e-37	2.24944	0.057	0.012	5.126e-32	chr19-46024647-46025606	Ldb1	ENSMUSG00000025223	6986
chr11-71515110-71515981	4.16803e-37	2.19336	0.058	0.013	6.70294e-32	chr11-71515110-71515981	9230020A06Rik	ENSMUSG00000072753	554
chr3-32905558-32906480	5.30207e-37	2.29621	0.057	0.013	8.52669e-32	chr3-32905558-32906480	Usp13	ENSMUSG00000056900	0
chr16-77469246-77470148	5.53194e-37	2.01036	0.059	0.017	8.89636e-32	chr16-77469246-77470148	Mir99ahg	ENSMUSG00000090386	0
chr7-121869526-121870446	6.42798e-37	2.18837	0.059	0.013	1.03373e-31	chr7-121869526-121870446	Scnn1b	ENSMUSG00000030873	0
chr1-174921270-174922193	6.85165e-37	2.23123	0.058	0.014	1.10187e-31	chr1-174921270-174922193	Grem2	ENSMUSG00000050069	0
chr12-13844813-13845671	8.20821e-37	2.00214	0.072	0.019	1.32003e-31	chr12-13844813-13845671	Nbas	ENSMUSG00000020576	261002
chr7-73756623-73757537	9.99233e-37	2.01908	0.062	0.017	1.60695e-31	chr7-73756623-73757537	Fam174b	ENSMUSG00000078670	0
chr7-30803828-30804773	1.61598e-36	2.29206	0.05	0.012	2.59878e-31	chr7-30803828-30804773	Krtdap	ENSMUSG00000074199	12730
chr6-129349464-129350356	1.718e-36	2.16698	0.062	0.015	2.76285e-31	chr6-129349464-129350356	Clec12a	ENSMUSG00000053063	0
chr11-12331774-12332700	1.83162e-36	2.03544	0.063	0.017	2.94557e-31	chr11-12331774-12332700	Cobl	ENSMUSG00000020173	0
chr5-146799454-146800378	1.86059e-36	2.05271	0.058	0.015	2.99216e-31	chr5-146799454-146800378	Usp12	ENSMUSG00000029640	4447
chr14-103500065-103500773	2.77442e-36	2.3722	0.054	0.011	4.46177e-31	chr14-103500065-103500773	Scel	ENSMUSG00000022123	12567
chr11-103010748-103011640	2.86243e-36	2.19929	0.052	0.013	4.6033e-31	chr11-103010748-103011640	Gm26668	ENSMUSG00000097410	0
chr12-33181579-33182548	3.66921e-36	2.12738	0.06	0.015	5.90074e-31	chr12-33181579-33182548	Atxn7l1	ENSMUSG00000020564	0
chr6-136489756-136490572	3.86799e-36	2.22589	0.059	0.013	6.22043e-31	chr6-136489756-136490572	Atf7ip	ENSMUSG00000030213	28229
chr3-96098291-96099219	4.10123e-36	2.00343	0.06	0.016	6.59552e-31	chr3-96098291-96099219	Otud7b	ENSMUSG00000038495	5307
chr8-90555456-90556397	4.39252e-36	2.31438	0.052	0.011	7.06397e-31	chr8-90555456-90556397	Tox3	ENSMUSG00000043668	207112
chr16-23187499-23188420	4.42133e-36	2.07265	0.057	0.015	7.1103e-31	chr16-23187499-23188420	B630019A10Rik	ENSMUSG00000068463	0
chr13-58311154-58312059	4.70764e-36	2.27125	0.051	0.012	7.57074e-31	chr13-58311154-58312059	Kif27	ENSMUSG00000060176	0
chr1-77461739-77462752	5.34962e-36	2.27053	0.055	0.012	8.60316e-31	chr1-77461739-77462752	Epha4	ENSMUSG00000026235	0
chr7-74065203-74066139	5.77928e-36	2.06944	0.062	0.016	9.29412e-31	chr7-74065203-74066139	St8sia2	ENSMUSG00000025789	51512
chr11-117197837-117198557	5.97211e-36	2.36971	0.051	0.011	9.60423e-31	chr11-117197837-117198557	Sept9	ENSMUSG00000059248	1103
chr7-134287543-134288491	6.21049e-36	2.04512	0.061	0.016	9.98758e-31	chr7-134287543-134288491	D7Ertd443e	ENSMUSG00000030994	0
chr13-95185847-95186723	6.3449e-36	2.30853	0.053	0.011	1.02037e-30	chr13-95185847-95186723	Pde8b	ENSMUSG00000021684	0
chr11-120754298-120755170	6.6628e-36	2.10894	0.057	0.014	1.0715e-30	chr11-120754298-120755170	Hmga1-rs1	ENSMUSG00000078249	7623
chr5-5354734-5355626	7.05436e-36	2.49154	0.051	0.009	1.13447e-30	chr5-5354734-5355626	Cdk14	ENSMUSG00000028926	0
chr18-55546816-55547781	8.01733e-36	2.13355	0.063	0.015	1.28933e-30	chr18-55546816-55547781	Gm4221	ENSMUSG00000096948	467401
chr1-185151205-185152133	8.62197e-36	2.26602	0.05	0.011	1.38657e-30	chr1-185151205-185152133	RP23-450D2.3	ENSMUSG00000104461	51657
chr17-28101290-28102251	9.26714e-36	2.12458	0.058	0.014	1.49032e-30	chr17-28101290-28102251	Tcp11	ENSMUSG00000062859	20650
chr4-58934760-58935671	9.83845e-36	2.00747	0.056	0.016	1.5822e-30	chr4-58934760-58935671	Gm26400	ENSMUSG00000092753	2353
chr8-11076436-11077604	1.14922e-35	2.06111	0.055	0.015	1.84815e-30	chr8-11076436-11077604	9530052E02Rik	ENSMUSG00000096938	21894
chr8-77082746-77083595	1.40261e-35	2.0277	0.063	0.017	2.25565e-30	chr8-77082746-77083595	Nr3c2	ENSMUSG00000031618	0
chr3-84601575-84602509	1.65927e-35	2.04042	0.064	0.017	2.6684e-30	chr3-84601575-84602509	RP24-559D1.1	ENSMUSG00000102805	0
chr18-11819655-11820557	1.70133e-35	2.20255	0.056	0.013	2.73605e-30	chr18-11819655-11820557	Gm6277	ENSMUSG00000097440	118
chr8-62951025-62952010	1.7359e-35	2.26481	0.056	0.013	2.79165e-30	chr8-62951025-62952010	Spock3	ENSMUSG00000054162	0
chr3-128566067-128566924	1.80897e-35	2.27856	0.054	0.012	2.90916e-30	chr3-128566067-128566924	Gm28543	ENSMUSG00000099640	500880
chr2-65333468-65334517	1.89552e-35	2.0835	0.06	0.015	3.04833e-30	chr2-65333468-65334517	Slc38a11	ENSMUSG00000061171	0
chr3-21625651-21626626	2.17581e-35	2.27923	0.053	0.012	3.4991e-30	chr3-21625651-21626626	Gm29137	ENSMUSG00000101897	356560
chr19-55756305-55757230	2.32887e-35	2.12744	0.056	0.014	3.74525e-30	chr19-55756305-55757230	Tcf7l2	ENSMUSG00000024985	0
chr11-117429170-117429873	2.97014e-35	2.38609	0.053	0.011	4.77653e-30	chr11-117429170-117429873	Gm11732	ENSMUSG00000085336	0
chr3-151455000-151455944	3.12448e-35	2.45335	0.051	0.01	5.02473e-30	chr3-151455000-151455944	Eltd1	ENSMUSG00000039167	0
chr4-5567781-5568636	3.5145e-35	2.54177	0.05	0.009	5.65195e-30	chr4-5567781-5568636	Gm11782	ENSMUSG00000087099	16557
chr5-67831067-67831993	3.62601e-35	2.28088	0.052	0.011	5.83128e-30	chr5-67831067-67831993	Atp8a1	ENSMUSG00000037685	0
chr4-115760849-115761749	3.66038e-35	2.06485	0.055	0.015	5.88655e-30	chr4-115760849-115761749	Efcab14	ENSMUSG00000034210	0
chr1-149950058-149950923	4.00849e-35	2.07478	0.067	0.016	6.44638e-30	chr1-149950058-149950923	Pla2g4a	ENSMUSG00000056220	0
chr8-113957540-113958466	6.12689e-35	2.32971	0.05	0.011	9.85313e-30	chr8-113957540-113958466	Adamts18	ENSMUSG00000053399	108924
chr1-136689874-136690757	6.97434e-35	2.27615	0.055	0.012	1.1216e-29	chr1-136689874-136690757	Gm19705	ENSMUSG00000097113	0
chr10-94344459-94345365	7.2581e-35	2.24968	0.053	0.012	1.16723e-29	chr10-94344459-94345365	Tmcc3	ENSMUSG00000020023	0
chr18-20209990-20210894	7.79039e-35	2.0634	0.064	0.017	1.25284e-29	chr18-20209990-20210894	Dsg1c	ENSMUSG00000034774	36445
chr9-105665747-105666706	8.24501e-35	2.13751	0.055	0.014	1.32595e-29	chr9-105665747-105666706	Pik3r4	ENSMUSG00000032571	0
chr3-116726423-116727359	1.13781e-34	2.03143	0.056	0.016	1.82981e-29	chr3-116726423-116727359	Agl	ENSMUSG00000033400	12639
chr12-101777546-101778488	1.17112e-34	2.05055	0.062	0.016	1.88337e-29	chr12-101777546-101778488	Fbln5	ENSMUSG00000021186	0
chr16-5221914-5222875	1.43736e-34	2.02456	0.066	0.016	2.31153e-29	chr16-5221914-5222875	AU021092	ENSMUSG00000051669	0
chr4-104688709-104689609	1.62495e-34	2.30994	0.05	0.011	2.61321e-29	chr4-104688709-104689609	Dab1	ENSMUSG00000028519	0
chr3-133005030-133005944	1.62915e-34	2.30698	0.05	0.011	2.61996e-29	chr3-133005030-133005944	Gstcd	ENSMUSG00000028018	0
chr9-75234079-75235026	1.69079e-34	2.02729	0.061	0.017	2.71909e-29	chr9-75234079-75235026	Myo5c	ENSMUSG00000033590	0
chr10-9650071-9651062	2.01891e-34	2.02335	0.064	0.017	3.24677e-29	chr10-9650071-9651062	Samd5	ENSMUSG00000060487	0
chr12-79714906-79716061	2.02592e-34	2.20804	0.054	0.012	3.25804e-29	chr12-79714906-79716061	Rad51b	ENSMUSG00000059060	206249
chr7-90028639-90029518	2.62991e-34	2.02668	0.055	0.015	4.22937e-29	chr7-90028639-90029518	Gm26529	ENSMUSG00000097585	46790
chr6-17492416-17493280	2.726e-34	2.18433	0.051	0.012	4.3839e-29	chr6-17492416-17493280	Met	ENSMUSG00000009376	0
chr1-90225377-90226304	2.80087e-34	2.06129	0.056	0.015	4.50431e-29	chr1-90225377-90226304	Ackr3	ENSMUSG00000044337	8625
chr5-67011852-67012875	3.07901e-34	2.02883	0.059	0.016	4.9516e-29	chr5-67011852-67012875	Limch1	ENSMUSG00000037736	0
chr9-117247059-117248117	3.34064e-34	2.18745	0.052	0.012	5.37235e-29	chr9-117247059-117248117	Rbms3	ENSMUSG00000039607	0
chr8-76474509-76475444	3.34407e-34	2.23013	0.054	0.012	5.37787e-29	chr8-76474509-76475444	Gm10649	ENSMUSG00000074235	129781
chr12-108962562-108963521	5.01376e-34	2.2169	0.051	0.012	8.06304e-29	chr12-108962562-108963521	Wdr25	ENSMUSG00000040877	0
chr2-130035529-130036427	5.83767e-34	2.04441	0.062	0.015	9.38802e-29	chr2-130035529-130036427	Tgm3	ENSMUSG00000027401	0
chr15-51953772-51954714	6.66627e-34	2.0748	0.059	0.015	1.07206e-28	chr15-51953772-51954714	Rad21	ENSMUSG00000022314	7890
chr8-27005923-27006861	6.91468e-34	2.07512	0.056	0.015	1.11201e-28	chr8-27005923-27006861	Erlin2	ENSMUSG00000031483	16937
chr17-66590075-66591011	9.3233e-34	2.16533	0.05	0.013	1.49935e-28	chr17-66590075-66591011	Themis3	ENSMUSG00000024105	0
chr5-136038159-136039021	1.06466e-33	2.04518	0.057	0.015	1.71217e-28	chr5-136038159-136039021	Upk3b	ENSMUSG00000042985	0
chr14-21806395-21807335	1.14193e-33	2.14601	0.052	0.013	1.83643e-28	chr14-21806395-21807335	Samd8	ENSMUSG00000021770	7669
chr7-6440920-6441842	1.24881e-33	2.21343	0.053	0.013	2.00831e-28	chr7-6440920-6441842	Gm20715	ENSMUSG00000045929	0
chr6-99990805-99991744	1.37325e-33	2.00176	0.061	0.016	2.20844e-28	chr6-99990805-99991744	Rybp	ENSMUSG00000072872	236821
chr7-34454585-34455531	1.42457e-33	2.10319	0.058	0.014	2.29096e-28	chr7-34454585-34455531	Gm12766	ENSMUSG00000085124	0
chr2-6273298-6274164	1.84222e-33	2.10832	0.057	0.014	2.96262e-28	chr2-6273298-6274164	Gm13383	ENSMUSG00000087485	16031
chr3-127863890-127864755	2.38868e-33	2.22454	0.05	0.012	3.84142e-28	chr3-127863890-127864755	5730508B09Rik	ENSMUSG00000050549	4932
chr8-34300195-34301158	3.35141e-33	2.0296	0.058	0.015	5.38967e-28	chr8-34300195-34301158	Gm4889	ENSMUSG00000056797	26751
chr11-55050509-55051414	3.44009e-33	2.01725	0.056	0.015	5.53228e-28	chr11-55050509-55051414	Ccdc69	ENSMUSG00000049588	0
chr12-65605933-65606838	3.63363e-33	2.16868	0.051	0.013	5.84353e-28	chr12-65605933-65606838	Wdr20rt	ENSMUSG00000035560	377478
chr12-73765876-73766834	4.29044e-33	2.1479	0.053	0.013	6.8998e-28	chr12-73765876-73766834	Prkch	ENSMUSG00000021108	0
chr12-7771455-7772433	4.62693e-33	2.33249	0.05	0.011	7.44094e-28	chr12-7771455-7772433	Apob	ENSMUSG00000020609	205214
chr3-141931074-141932037	5.28281e-33	2.18044	0.052	0.012	8.49572e-28	chr3-141931074-141932037	Bmpr1b	ENSMUSG00000052430	0
chr4-49104547-49105430	5.60597e-33	2.02165	0.059	0.016	9.01541e-28	chr4-49104547-49105430	Lppr1	ENSMUSG00000063446	0
chr13-9802073-9803040	6.46805e-33	2.01948	0.058	0.016	1.04018e-27	chr13-9802073-9803040	Zmynd11	ENSMUSG00000021156	36751
chr7-102515991-102516910	7.1293e-33	2.22776	0.05	0.012	1.14652e-27	chr7-102515991-102516910	Olfr547	ENSMUSG00000073979	17838
chr1-37694205-37695143	7.71656e-33	2.12741	0.052	0.013	1.24096e-27	chr1-37694205-37695143	2010300C02Rik	ENSMUSG00000026090	0
chr4-88515478-88516331	8.32228e-33	2.09153	0.061	0.014	1.33837e-27	chr4-88515478-88516331	Ifnb1	ENSMUSG00000048806	5693
chr8-36342353-36343208	8.5819e-33	2.14389	0.05	0.013	1.38012e-27	chr8-36342353-36343208	Lonrf1	ENSMUSG00000039633	92836
chr19-55018518-55019423	1.19318e-32	2.10723	0.057	0.014	1.91884e-27	chr19-55018518-55019423	Gpam	ENSMUSG00000024978	50310
chr16-46804364-46805332	1.36564e-32	2.07579	0.057	0.014	2.19619e-27	chr16-46804364-46805332	Pvrl3	ENSMUSG00000022656	305838
chr1-82524371-82525331	2.72461e-32	2.11776	0.052	0.013	4.38167e-27	chr1-82524371-82525331	Col4a4	ENSMUSG00000067158	0
chr16-37790291-37791211	3.06183e-32	2.31207	0.051	0.011	4.92397e-27	chr16-37790291-37791211	Fstl1	ENSMUSG00000022816	0
chr17-47526787-47527637	3.09885e-32	2.0629	0.054	0.014	4.9835e-27	chr17-47526787-47527637	Ccnd3	ENSMUSG00000034165	0
chr2-55427409-55428302	3.21946e-32	2.14148	0.056	0.014	5.17747e-27	chr2-55427409-55428302	Gm14033	ENSMUSG00000087040	0
chrX-74358882-74359811	3.31473e-32	2.00871	0.061	0.016	5.33068e-27	chrX-74358882-74359811	Lage3	ENSMUSG00000015289	5263
chr1-42614041-42614947	3.91953e-32	2.13795	0.055	0.013	6.30332e-27	chr1-42614041-42614947	Pantr1	ENSMUSG00000060424	0
chr5-140228013-140228968	3.98073e-32	2.04803	0.055	0.014	6.40173e-27	chr5-140228013-140228968	Mad1l1	ENSMUSG00000029554	0
chr1-181345305-181346231	6.11675e-32	2.0138	0.058	0.015	9.83683e-27	chr1-181345305-181346231	Cnih3	ENSMUSG00000026514	6396
chr17-27435040-27435976	6.20179e-32	2.01921	0.053	0.014	9.97359e-27	chr17-27435040-27435976	Grm4	ENSMUSG00000063239	0
chr17-15231022-15231866	6.62678e-32	2.27075	0.052	0.011	1.06571e-26	chr17-15231022-15231866	Gm5091	ENSMUSG00000097624	0
chr1-186448779-186449759	1.14132e-31	2.00516	0.054	0.015	1.83545e-26	chr1-186448779-186449759	RP23-28F18.1	ENSMUSG00000103690	62078
chr16-28374090-28375036	1.16766e-31	2.15031	0.052	0.012	1.87781e-26	chr16-28374090-28375036	Fgf12	ENSMUSG00000022523	0
chr15-8950604-8951542	1.20876e-31	2.26379	0.052	0.01	1.94391e-26	chr15-8950604-8951542	Ranbp3l	ENSMUSG00000048424	16883
chr7-16623404-16624361	1.89313e-31	2.14761	0.05	0.013	3.04449e-26	chr7-16623404-16624361	Gm29442	ENSMUSG00000101008	3571
chr17-81735490-81736341	2.27401e-31	2.03757	0.056	0.015	3.65701e-26	chr17-81735490-81736341	Slc8a1	ENSMUSG00000054640	85882
chr1-4653641-4654602	2.48097e-31	2.06795	0.054	0.014	3.98984e-26	chr1-4653641-4654602	RP23-37D15.1	ENSMUSG00000104328	67388
chr3-107363245-107364080	4.44471e-31	2.14929	0.053	0.012	7.14789e-26	chr3-107363245-107364080	Rbm15	ENSMUSG00000048109	29955
chr1-40634651-40635748	4.89989e-31	2.12276	0.053	0.012	7.8799e-26	chr1-40634651-40635748	Slc9a4	ENSMUSG00000026065	3925
chr8-21759002-21759890	5.52806e-31	2.15424	0.054	0.012	8.89012e-26	chr8-21759002-21759890	Defb1	ENSMUSG00000044748	16708
chr17-20953679-20954638	5.81621e-31	2.02895	0.052	0.015	9.35351e-26	chr17-20953679-20954638	Ppp2r1a	ENSMUSG00000007564	0
chr2-74745332-74746179	6.19517e-31	2.16004	0.05	0.011	9.96295e-26	chr2-74745332-74746179	Hoxd3	ENSMUSG00000079277	0
chr1-77258562-77259528	7.42653e-31	2.08909	0.054	0.013	1.19432e-25	chr1-77258562-77259528	Epha4	ENSMUSG00000026235	107656
chr4-3630259-3631192	7.95516e-31	2.07832	0.053	0.014	1.27933e-25	chr4-3630259-3631192	Tgs1	ENSMUSG00000028233	13639
chr3-109567112-109567973	9.1162e-31	2.08325	0.053	0.013	1.46605e-25	chr3-109567112-109567973	Vav3	ENSMUSG00000033721	0
chr7-73091628-73092562	1.34346e-30	2.14738	0.051	0.012	2.16053e-25	chr7-73091628-73092562	Gm28746	ENSMUSG00000101843	92451
chr12-24872154-24873143	1.40126e-30	2.05358	0.056	0.014	2.25348e-25	chr12-24872154-24873143	Mboat2	ENSMUSG00000020646	0
chr18-69085977-69086792	1.58252e-30	2.14316	0.05	0.013	2.54498e-25	chr18-69085977-69086792	Gm23536	ENSMUSG00000088166	87194
chr12-100210689-100211524	2.45342e-30	2.06424	0.05	0.013	3.94554e-25	chr12-100210689-100211524	Gm26723	ENSMUSG00000096947	874
chr4-120247125-120248009	2.83151e-30	2.06247	0.05	0.013	4.55358e-25	chr4-120247125-120248009	Foxo6	ENSMUSG00000052135	19069
chr16-76386324-76387208	3.48769e-30	2.18295	0.05	0.012	5.60883e-25	chr16-76386324-76387208	Nrip1	ENSMUSG00000048490	12496
chr13-13538416-13539339	5.60377e-30	2.0818	0.055	0.013	9.01187e-25	chr13-13538416-13539339	Nid1	ENSMUSG00000005397	26140
chr10-125333452-125334370	8.49685e-30	2.0803	0.051	0.013	1.36645e-24	chr10-125333452-125334370	Slc16a7	ENSMUSG00000020102	4488
chr17-67303362-67304228	9.02823e-30	2.10767	0.052	0.013	1.4519e-24	chr17-67303362-67304228	Ptprm	ENSMUSG00000033278	0
chr4-36040175-36041109	1.10657e-29	2.09321	0.052	0.013	1.77957e-24	chr4-36040175-36041109	Lingo2	ENSMUSG00000045083	0
chr12-80070360-80071307	1.50707e-29	2.00849	0.054	0.014	2.42364e-24	chr12-80070360-80071307	Zfp36l1	ENSMUSG00000021127	36452
chr17-84751716-84752641	2.09691e-29	2.0123	0.05	0.013	3.37221e-24	chr17-84751716-84752641	Lrpprc	ENSMUSG00000024120	0
chr8-46648098-46648947	4.65192e-28	2.0383	0.051	0.013	7.48112e-23	chr8-46648098-46648947	Casp3	ENSMUSG00000031628	9391
chr4-59373979-59374924	8.63048e-28	2.01075	0.051	0.013	1.38794e-22	chr4-59373979-59374924	Susd1	ENSMUSG00000038578	0
chr12-90664180-90665131	1.56541e-27	2.1645	0.053	0.011	2.51747e-22	chr12-90664180-90665131	Dio2	ENSMUSG00000007682	59422
chr8-4507478-4508451	2.106e-27	2.06737	0.054	0.012	3.38683e-22	chr8-4507478-4508451	Cers4	ENSMUSG00000008206	0
chr1-107908165-107909093	3.10936e-27	2.0267	0.051	0.013	5.00041e-22	chr1-107908165-107909093	D830032E09Rik	ENSMUSG00000100457	8165
chr8-8335176-8336135	8.1284e-27	2.01109	0.051	0.013	1.30719e-21	chr8-8335176-8336135	Efnb2	ENSMUSG00000001300	281298
chr13-28545388-28546102	6.65879e-25	2.01612	0.051	0.013	1.07085e-19	chr13-28545388-28546102	2610307P16Rik	ENSMUSG00000085936	0
