# Supplementary material for: TFAP2A orchestrates gene regulatory networks and tubular architecture in kidney outer medullary collecting ducts
Source: JCI Insight. 2025 Aug 28;10(19):e192361. doi: 10.1172/jci.insight.192361 (PMC12513497; doi:10.1172/jci.insight.192361)
Supplement: Supplemental table 10 [file jciinsight-10-192361-s068.xlsx]

## Sheet: Sample Overview
Single-nucleus RNA-sequencing	Control samples (Tfap2afl/fl)		Knockout samples (Hoxb7Cre:Tfap2afl/fl)
	Sample 1	Sample 2	Sample 1	Sample 2		All
Number of nuclei passing quality control (nGenes 500 - 4000, percent.mt < 5)	7737	5430	7997	6177		27341
Median number of UMIs	2584	2645	2505	2797		2628
Median number of genes	1556	1569.5	1548	1646		1577
Median percent mitochondrial RNA	1.65584	0.671039	1.05263	0.416522		0.965805
Mean number of UMIs	2819.73	2972.61	2710.25	3024.64		2864.37
Mean number of genes	1609.39	1660.7	1572.06	1695.16		1628.04
Mean percent mitochondrial RNA	1.86595	0.803729	1.2756	0.520642		0.94659

## Sheet: Abundance Broad Cell Types
Single-nucleus RNA-sequencing	Cell type distribution of broad cell types								Numbers of cells for broad cell types
	Control samples (Tfap2afl/fl)		Knockout samples (Hoxb7Cre:Tfap2afl/fl)		Average frequency per group		Standard deviation		Control samples (Tfap2afl/fl)		Knockout samples (Hoxb7Cre:Tfap2afl/fl)		Total cell number per group		Total
Cell type	Sample 1	Sample 2	Sample 1	Sample 2	Control	Knock out	Control	Knock out	Sample 1	Sample 2	Sample 1	Sample 2	Control	Knock out
Proximal tubule	0.525785	0.361142	0.550832	0.546058	0.443463	0.548445	0.0823217	0.0023868	4068	1961	4405	3373	6029	7778	13807
Thick ascending limb	0.180949	0.274217	0.144054	0.232961	0.227583	0.188508	0.0466343	0.0444535	1400	1489	1152	1439	2889	2591	5480
Endothelium	0.0717332	0.0679558	0.0590221	0.0463008	0.0698445	0.0526615	0.00188871	0.00636067	555	369	472	286	924	758	1682
Damaged	0.0467882	0.0206262	0.0865324	0.0113324	0.0337072	0.0489324	0.013081	0.0376	362	112	692	70	474	762	1236
Connecting tubule	0.0257206	0.0224678	0.0387645	0.0323782	0.0240942	0.0355714	0.0016264	0.00319318	199	122	310	200	321	510	831
Distal convoluted tubule	0.0271423	0.025046	0.0296361	0.029626	0.0260942	0.0296311	0.00104813	5.04074e-06	210	136	237	183	346	420	766
Collecting duct principal cells	0.0443324	0.0889503	0.0336376	0.0333495	0.0666414	0.0334936	0.0223089	0.000144046	343	483	269	206	826	475	1301
Thin limb	0.0252036	0.0732965	0.0153808	0.0271977	0.04925	0.0212892	0.0240465	0.00590845	195	398	123	168	593	291	884
Collecting duct intercalated cells	0.0236526	0.0289134	0.0215081	0.0250931	0.026283	0.0233006	0.00263043	0.00179251	183	157	172	155	340	327	667
Interstitial cells	0.0112447	0.0130755	0.00687758	0.00501862	0.0121601	0.0059481	0.000915419	0.000929481	87	71	55	31	158	86	244
Deep medullary epithelium of pelvis	0.00827194	0.0171271	0.00412655	0.00501862	0.0126995	0.00457258	0.00442757	0.000446035	64	93	33	31	157	64	221
Podocytes	0.00529921	0.00331492	0.00387645	0.00372349	0.00430706	0.00379997	0.000992147	7.64817e-05	41	18	31	23	59	54	113
Immune cells	0.00387747	0.0038674	0.00575216	0.00194269	0.00387244	0.00384742	5.03429e-06	0.00190473	30	21	46	12	51	58	109

## Sheet: Abundance CD-PC Subcluster
Single-nucleus RNA-sequencing	Cell type distribution of collecting duct principal cell subcluster								Number of cells for collecting duct principal cell subcluster
	Control samples (Tfap2afl/fl)		Knockout samples (Hoxb7Cre:Tfap2afl/fl)		Average per group		Standard deviation		Control samples (Tfap2afl/fl)		Knockout samples (Hoxb7Cre:Tfap2afl/fl)		Total per group		Total
Subcluster	Sample 1	Sample 2	Sample 1	Sample 2	Control	Knock out	Control	Knock out	Sample 1	Sample 2	Sample 1	Sample 2	Control	Knock out
Cortical collecting duct	0.172012	0.21118	0.249071	0.247573	0.191596	0.248322	0.0195842	0.000748908	59	102	67	51	161	118	279
Outer medullary collecting duct	0.145773	0.273292	0.282528	0.179612	0.209532	0.23107	0.0637597	0.0514581	50	132	76	37	182	113	295
Inner medullary collecting duct type 1	0.148688	0.149068	0.0966543	0.213592	0.148878	0.155123	0.000190138	0.058469	51	72	26	44	123	70	193
Inner medullary collecting duct type 2	0.174927	0.111801	0.0260223	0.121359	0.143364	0.0736908	0.0315629	0.0476685	60	54	7	25	114	32	146
Inner medullary collecting duct type 3	0.358601	0.254658	0.345725	0.237864	0.306629	0.291794	0.0519711	0.0539304	123	123	93	49	246	142	388

## Sheet: Abundance CD-PC, CD-IC
Principal and intercalated cell abundance in collecting ducts based on immunofluorescent staining for AQP2 and V-ATPase
Area	Cell type	Group	Cell type frequency per animal [%]					Average frequency per group and cell type [%]	Standard deviation	P value
Cortical collecting duct	Principal cells	Knockout (n = 5)	54.1859	54.6507	54.1288	59.1574	63.9041	57.2054	3.84168	0.229549
		Control (n = 4)	42.495	53.5138	55.472	56.6887		52.0424	5.62736
	Intercalated cells	Knockout (n = 5)	45.8141	45.3493	45.8712	40.8426	36.0959	42.7946	3.84168	0.229549
		Control (n = 4)	57.505	46.4862	44.528	43.3113		47.9576	5.62736
Outer medullary collecting duct	Principal cells	Knockout (n = 5)	67.6005	73.0876	73.5229	72.9769	70.3598	71.5095	2.24942	0.276342
		Control (n = 4)	70.9995	77.9832	72.9081	73.0942		73.7462	2.57991
	Intercalated cells	Knockout (n = 5)	32.3995	26.9124	26.4771	27.0231	29.6402	28.4905	2.24942	0.276342
		Control (n = 4)	29.0005	22.0168	27.0919	26.9058		26.2538	2.57991
Inner medullary collecting duct - type 1	Principal cells	Knockout (n = 4)	81.3	89.44	87.18	82.94		85.215	3.24864	0.552126
		Control (n = 3)	85.6323	83.9638	92.0795			87.2252	3.49947
	Intercalated cells	Knockout (n = 4)	18.704	17.0604	12.8199	10.5583		14.7856	3.25048	0.552072
		Control (n = 3)	14.3677	7.92046	16.0362			12.7748	3.49947
Inner medullary collecting duct - type 3	Principal cells	Knockout (n = 3)	98.66	99.46	97.62			98.58	0.753304	0.137135
		Control (n = 5)	100	100	99.62	99.59	100	99.842	0.193742
	Intercalated cells	Knockout (n = 3)	1.34	0.54	2.38			1.42	0.753304	0.137135
		Control (n = 5)	0	0	0.38	0.41	0	0.158	0.193742
