# Supplementary material for: TFAP2A orchestrates gene regulatory networks and tubular architecture in kidney outer medullary collecting ducts
Source: JCI Insight. 2025 Aug 28;10(19):e192361. doi: 10.1172/jci.insight.192361 (PMC12513497; doi:10.1172/jci.insight.192361)
Supplement: Supplemental table 11 [file jciinsight-10-192361-s069.xlsx]

## Sheet: Info
Expressed genes calculated with "FindMarkers" function in Seurat comparing 2 knockout versus 2 control animals from single-nucleus RNA-sequencing experiment for each cell type
min.pct = 0.05 for broad cell types and 0.01 for CD-PC subcluster (only tests genes that are detected in a minimum fraction of 5 % or 1 % of cells in either knockout or control samples)
logfc.threshold = 0.25 (limits testing to genes which show, on average, at least 0.25-fold difference (log-scale) between knockout and control)
test used to identify differentially expressed genes between knockout and control = Wilcoxon Rank Sum test
Thresholds set to be considered differentially expressed genes:
P-value	< 0.05
Foldchange	± 1.3
Percentage of cells in which gene is detected - Percent related to cells in respective cell type

## Sheet: DE genes_Podo
Gene name	P-value (unadjusted)	Log2 foldchage of the average expression between knockout and control	Percentage of cells in which gene is detected in knockout group	Percentage of cells in which gene is detected in control group	Adjusted p-value	Foldchange between knockout and control	Negative foldchange (-1/Foldchange)
0610005C13Rik	0.251633	-0.50171	0.085	0.148	1	0.706269	-1.41589
0610010F05Rik	0.339603	0.266967	0.102	0.056	1	1.20328	-0.831065
0610012G03Rik	0.39384	-0.41257	0.136	0.185	1	0.751284	-1.33105
0610043K17Rik	0.237426	-0.296944	0.051	0.111	1	0.813975	-1.22854
1110008F13Rik	0.168075	-0.614457	0.169	0.259	1	0.653176	-1.53098
1110008P14Rik	0.111245	0.452767	0.22	0.111	1	1.36866	-0.73064
1110034G24Rik	0.0507696	-0.479012	0.068	0.185	1	0.717469	-1.39379
1110038F14Rik	0.633198	-0.25884	0.102	0.13	1	0.83576	-1.19652
1110046J04Rik	0.0535871	0.27859	0.068	0	1	1.21301	-0.824397
1500011K16Rik	0.0257238	0.601263	0.356	0.167	1	1.51704	-0.659176
1700016D06Rik	0.234817	0.345653	0.22	0.13	1	1.27073	-0.786952
1810022K09Rik	0.575324	-0.363005	0.102	0.13	1	0.777543	-1.2861
1810030O07Rik	0.163932	-0.523149	0.068	0.148	1	0.695851	-1.43709
1810037I17Rik	0.484109	-0.389358	0.508	0.519	1	0.763469	-1.30981
2010107E04Rik	0.569298	-0.256173	0.237	0.278	1	0.837306	-1.19431
2010320M18Rik	0.00927828	-0.772801	0.017	0.148	1	0.58528	-1.70858
2210016F16Rik	0.0392238	0.553109	0.119	0.019	1	1.46724	-0.68155
2210408I21Rik	0.168733	0.555931	0.237	0.148	1	1.47012	-0.680218
2310011J03Rik	0.833979	-0.333145	0.102	0.111	1	0.793804	-1.25976
2310030G06Rik	0.0765077	-0.40635	0.051	0.148	1	0.75453	-1.32533
2310035C23Rik	0.143249	-0.29059	0.169	0.278	1	0.817568	-1.22314
2410004B18Rik	0.860484	-0.296478	0.119	0.13	1	0.814238	-1.22814
2610020C07Rik	0.0904678	0.407782	0.153	0.056	1	1.32664	-0.753781
2610044O15Rik8	0.0177236	-0.44582	0	0.093	1	0.734167	-1.36209
2610507B11Rik	0.355237	0.29787	0.169	0.111	1	1.22933	-0.813452
2700097O09Rik	0.448843	0.269171	0.136	0.093	1	1.20511	-0.829796
2810433D01Rik	0.318578	-0.28648	0.085	0.037	1	0.8199	-1.21966
2900026A02Rik	0.261783	-0.264693	0.017	0.056	1	0.832376	-1.20138
2900093K20Rik	0.0535871	0.319519	0.068	0	1	1.24791	-0.801337
2900097C17Rik	0.204894	-0.403548	0.119	0.204	1	0.755997	-1.32276
4732440D04Rik	0.20076	-0.434138	0.051	0.111	1	0.740136	-1.3511
4732491K20Rik	0.0177236	-0.432282	0	0.093	1	0.741089	-1.34937
4833439L19Rik	0.102769	-0.820091	0.237	0.352	1	0.566406	-1.76552
4921504A21Rik	0.469681	0.2582	0.39	0.315	1	1.19599	-0.83613
4921524J17Rik	0.235017	0.344636	0.186	0.111	1	1.26983	-0.787506
4930405A10Rik	0.888243	-0.274814	0.051	0.056	1	0.826557	-1.20984
4930523C07Rik	0.118351	0.445109	0.169	0.074	1	1.36142	-0.734529
4930544F09Rik	0.587378	-0.259454	0.153	0.185	1	0.835404	-1.19703
4930599N23Rik	0.118618	0.323878	0.085	0.019	1	1.25169	-0.798919
4931406C07Rik	0.362374	-0.605283	0.22	0.259	1	0.657343	-1.52128
4932443L11Rik	0.345867	0.273015	0.051	0.019	1	1.20833	-0.827588
4933406I18Rik	0.397607	-0.450281	0.068	0.111	1	0.7319	-1.36631
5031425E22Rik	0.698346	-0.62077	0.271	0.278	1	0.650324	-1.5377
6030443J06Rik	0.325265	-0.331697	0.034	0.074	1	0.794601	-1.25849
6030458C11Rik	0.0348834	-0.341032	0	0.074	1	0.789477	-1.26666
9030624J02Rik	0.251633	-0.310711	0.085	0.148	1	0.806245	-1.24032
9130011E15Rik	0.11442	-0.279043	0.169	0.296	1	0.824137	-1.21339
9130410C08Rik	0.30733	-0.313877	0.153	0.222	1	0.804477	-1.24304
9330111N05Rik	0.0562718	0.459449	0.169	0.056	1	1.37502	-0.727264
9530068E07Rik	0.340364	0.3592	0.254	0.185	1	1.28271	-0.779597
9930012K11Rik	0.0132985	-0.670871	0.051	0.204	1	0.628128	-1.59203
A430005L14Rik	0.110109	0.499248	0.119	0.037	1	1.41348	-0.707475
A630089N07Rik	0.00117706	-0.67931	0	0.167	1	0.624464	-1.60137
Aaed1	0.0182988	0.642746	0.237	0.074	1	1.5613	-0.640493
Aak1	0.100317	-0.606549	0.288	0.389	1	0.656766	-1.52261
Aatf	0.0327833	-0.615482	0.068	0.204	1	0.652712	-1.53207
Abca13	0.347567	-0.948319	0.034	0.074	1	0.518236	-1.92962
Abca2	0.184812	0.314443	0.373	0.241	1	1.24353	-0.804161
Abca5	0.661725	-0.285715	0.271	0.296	1	0.820335	-1.21901
Abcb10	0.339603	0.253297	0.102	0.056	1	1.19193	-0.838977
Abcc1	0.192318	-0.376901	0.102	0.185	1	0.77009	-1.29855
Abcc2	0.792919	-0.364184	0.085	0.093	1	0.776908	-1.28715
Abcc4	0.208297	0.256278	0.068	0.019	1	1.19439	-0.837245
Abcd4	0.18092	0.297165	0.102	0.037	1	1.22873	-0.81385
Abce1	0.0980488	0.411775	0.22	0.111	1	1.33032	-0.751698
Abhd13	0.568056	-0.418412	0.051	0.074	1	0.748248	-1.33646
Abhd16a	0.0417526	0.477774	0.119	0.019	1	1.39259	-0.718085
Abhd17a	0.107822	-0.41623	0.068	0.167	1	0.74938	-1.33444
Abhd5	0.0348834	-0.283314	0	0.074	1	0.821701	-1.21699
Abi1	0.196054	0.282074	0.356	0.241	1	1.21594	-0.822408
Abl2	0.380887	-0.275766	0.203	0.278	1	0.826012	-1.21064
Ablim3	0.148182	0.308437	0.186	0.093	1	1.23837	-0.807516
Abtb2	0.0833034	0.334477	0.441	0.259	1	1.26092	-0.793072
AC110166.1	0.0699752	-0.420699	0.017	0.093	1	0.747063	-1.33858
AC135964.2	0.269493	-0.377491	0.017	0.056	1	0.769775	-1.29908
AC149090.1	1.34148e-06	1.22756	0.712	0.241	0.0289948	2.3417	-0.427039
AC154200.1	0.0385131	0.439221	0.254	0.093	1	1.35587	-0.737533
AC157583.2	0.195956	-0.369857	0.034	0.093	1	0.773859	-1.29223
AC161607.1	0.423007	-0.256155	0.119	0.167	1	0.837317	-1.19429
AC162302.1	0.0135105	-0.852213	0.068	0.222	1	0.553934	-1.80527
AC165953.2	0.0343082	-0.42543	0.051	0.185	1	0.744617	-1.34297
Acadm	0.234711	0.414939	0.475	0.352	1	1.33324	-0.750051
Acap2	0.429185	-0.276561	0.153	0.204	1	0.825556	-1.2113
Acat1	0.332199	-0.291995	0.22	0.296	1	0.816772	-1.22433
Acbd3	0.196453	-0.460656	0.136	0.222	1	0.726656	-1.37617
Acbd4	0.547356	-0.337805	0.102	0.13	1	0.791244	-1.26383
Acbd5	0.089542	0.378913	0.237	0.111	1	1.30036	-0.769017
Acbd6	0.101173	0.349344	0.153	0.056	1	1.27398	-0.784941
Ace	0.269493	-0.259994	0.017	0.056	1	0.835091	-1.19747
Ackr3	0.208694	-0.456653	0.136	0.222	1	0.728675	-1.37235
Acmsd	0.139933	-0.318162	0.017	0.074	1	0.802091	-1.24674
Acot13	0.192318	0.262741	0.186	0.093	1	1.19976	-0.833503
Acox1	0.819797	0.306794	0.288	0.278	1	1.23696	-0.808436
Acsm3	0.0380029	0.517021	0.271	0.111	1	1.431	-0.698813
Actg1	0.697981	-0.332596	0.508	0.519	1	0.794106	-1.25928
Actr10	0.0818416	-0.719801	0.153	0.278	1	0.607181	-1.64696
Actr1b	0.0548486	0.555079	0.203	0.074	1	1.46925	-0.68062
Acvr1	0.0233995	-0.613298	0.051	0.185	1	0.653701	-1.52975
Acvr2b	0.473107	0.303369	0.068	0.037	1	1.23402	-0.810358
Acy3	0.219361	0.325132	0.576	0.407	1	1.25278	-0.798226
Acyp2	0.747206	-0.362269	0.237	0.259	1	0.77794	-1.28545
Adam10	0.467634	-0.283923	0.237	0.278	1	0.821355	-1.2175
Adam17	0.320485	-0.316274	0.119	0.185	1	0.803141	-1.24511
Adam9	0.821221	-0.300327	0.119	0.13	1	0.812068	-1.23142
Adamts16	0.103431	0.398162	0.153	0.056	1	1.31783	-0.758824
Adap2	0.0796189	-0.27584	0.017	0.093	1	0.825969	-1.2107
Adarb1	0.0771121	-0.374973	0.017	0.093	1	0.77112	-1.29682
Adcy5	0.119422	-0.625017	0.102	0.204	1	0.648412	-1.54223
Adgrl2	0.454324	-0.3048	0.102	0.148	1	0.809555	-1.23525
Adh1	0.0168954	0.446042	0.102	0	1	1.3623	-0.734054
Adipor1	0.803174	-0.415448	0.22	0.222	1	0.749787	-1.33371
Adipor2	0.0164888	0.613642	0.203	0.056	1	1.53012	-0.653545
Adk	0.616333	-0.275152	0.339	0.37	1	0.826363	-1.21012
Adra2c	0.0966068	0.484726	0.051	0	1	1.39932	-0.714633
Adss	0.278354	-0.283528	0.068	0.13	1	0.82158	-1.21717
Adtrp	0.0722914	-0.345285	0.017	0.093	1	0.787153	-1.2704
Aebp1	0.854105	-0.26114	0.492	0.444	1	0.834428	-1.19843
Aebp2	0.023251	0.479533	0.237	0.074	1	1.39429	-0.71721
Aes	0.0755641	-0.762323	0.424	0.556	1	0.589546	-1.69622
Afdn	0.467703	0.279166	0.136	0.093	1	1.21349	-0.824067
Aff3	0.193614	-0.279249	0.254	0.352	1	0.82402	-1.21356
Aff4	0.718984	-0.295834	0.356	0.352	1	0.814601	-1.22759
Afg1l	0.813419	-0.305918	0.119	0.13	1	0.808927	-1.23621
Afg3l2	0.418811	-0.308483	0.102	0.148	1	0.80749	-1.2384
Agbl4	0.497354	0.34587	0.085	0.056	1	1.27092	-0.786833
Agbl5	0.0430679	0.329754	0.119	0.019	1	1.2568	-0.795672
Ager	0.0300298	0.38969	0.085	0	1	1.31011	-0.763293
Agfg1	0.0567559	0.605234	0.237	0.111	1	1.52123	-0.657365
Agfg2	0.596358	-0.255613	0.051	0.074	1	0.837631	-1.19384
Aggf1	0.0966935	-0.456673	0.034	0.111	1	0.728665	-1.37237
Agk	0.368318	0.337376	0.119	0.074	1	1.26346	-0.79148
Ago1	0.332593	-0.38665	0.034	0.074	1	0.764903	-1.30735
Ago2	0.205552	0.436088	0.254	0.167	1	1.35293	-0.739136
Ago3	0.489115	-0.420648	0.305	0.333	1	0.747089	-1.33853
Ago4	0.775413	0.311387	0.119	0.111	1	1.2409	-0.805867
Agpat4	0.19754	0.442162	0.373	0.278	1	1.35864	-0.736031
Agpat5	0.149404	0.277618	0.136	0.056	1	1.21219	-0.824952
Agps	0.416982	0.271942	0.305	0.241	1	1.20743	-0.828204
Agtpbp1	0.0449192	0.477284	0.203	0.074	1	1.39212	-0.718329
Agtrap	0.565008	-0.316795	0.068	0.093	1	0.802851	-1.24556
Ahcyl1	0.0879227	0.320657	0.237	0.111	1	1.2489	-0.800705
Ahnak	0.733529	-0.297834	0.407	0.426	1	0.813473	-1.2293
AI597479	0.0535871	0.312253	0.068	0	1	1.24164	-0.805383
AI987944	0.101998	-0.467559	0.034	0.111	1	0.723187	-1.38277
Aifm3	0.288013	-0.27935	0.102	0.167	1	0.823962	-1.21365
Aimp1	0.903049	-0.292099	0.153	0.167	1	0.816713	-1.22442
Aimp2	0.0535871	0.474769	0.068	0	1	1.3897	-0.719582
Aip	0.474066	-0.353942	0.119	0.167	1	0.782443	-1.27805
Ajuba	0.254327	-0.440383	0.068	0.13	1	0.736939	-1.35696
Ak1	0.474066	-0.252495	0.119	0.167	1	0.839444	-1.19127
Akap12	0.0535871	0.311918	0.068	0	1	1.24136	-0.80557
Akap13	0.244048	0.285105	0.424	0.296	1	1.2185	-0.820682
Akirin1	0.0732963	0.39462	0.136	0.037	1	1.3146	-0.76069
Akirin2	0.215736	0.42147	0.169	0.093	1	1.33929	-0.746663
Akr1b3	0.314946	0.426708	0.288	0.204	1	1.34416	-0.743958
Akr1c21	0.436513	0.259186	0.136	0.093	1	1.1968	-0.835559
Akr1d1	0.455053	0.33666	0.068	0.037	1	1.26283	-0.791873
Akr1e1	0.0652647	0.41464	0.102	0.019	1	1.33297	-0.750207
Akt1s1	0.0452529	0.563083	0.169	0.056	1	1.47742	-0.676854
Akt2	0.0569135	0.576494	0.271	0.13	1	1.49122	-0.670591
Alad	0.0146579	-0.958452	0.085	0.241	1	0.514609	-1.94322
Aldh1a1	0.0693195	-0.360422	0	0.056	1	0.778937	-1.2838
Aldh1a2	0.0535871	0.324138	0.068	0	1	1.25192	-0.798776
Aldh3a2	0.595532	-0.266494	0.085	0.111	1	0.831337	-1.20288
Aldh5a1	0.561418	-0.389215	0.034	0.056	1	0.763545	-1.30968
Aldh6a1	0.0363612	0.608312	0.458	0.259	1	1.52447	-0.655964
Aldh7a1	0.893401	-0.316826	0.153	0.148	1	0.802834	-1.24559
Aldob	0.187518	-0.484419	0.525	0.574	1	0.714785	-1.39902
Alg10b	0.176742	0.335665	0.102	0.037	1	1.26196	-0.792419
Alg2	0.368964	-0.31064	0.051	0.093	1	0.806284	-1.24026
Alkbh1	0.274094	0.278426	0.085	0.037	1	1.21287	-0.82449
Alyref	0.122151	0.301221	0.085	0.019	1	1.23219	-0.811565
Ambra1	0.381357	-0.414696	0.39	0.426	1	0.750178	-1.33302
Ammecr1	0.0348834	-0.357301	0	0.074	1	0.780624	-1.28103
Amph	0.148802	-0.30663	0.017	0.074	1	0.808528	-1.23681
Anapc1	0.521219	-0.287419	0.186	0.222	1	0.819367	-1.22046
Anapc10	0.369298	0.300296	0.186	0.13	1	1.2314	-0.812086
Ankib1	0.116221	-0.594929	0.186	0.278	1	0.662077	-1.5104
Ankle2	0.278354	-0.254711	0.068	0.13	1	0.838155	-1.1931
Ankrd11	0.0575287	-0.371031	0.271	0.463	1	0.77323	-1.29328
Ankrd12	0.00314726	-0.936365	0.254	0.5	1	0.522548	-1.9137
Ankrd13c	0.171764	0.364382	0.322	0.185	1	1.28733	-0.776802
Ankrd24	0.202523	0.297863	0.068	0.019	1	1.22932	-0.813457
Ankrd27	0.202523	0.26693	0.068	0.019	1	1.20324	-0.831086
Ankrd28	0.105821	-0.511475	0.102	0.204	1	0.701505	-1.42551
Ankrd33b	0.323045	-0.300503	0.136	0.204	1	0.811969	-1.23157
Ankrd36	0.0149809	0.636495	0.186	0.037	1	1.55455	-0.643274
Ankrd50	0.261783	-0.278932	0.017	0.056	1	0.824201	-1.2133
Anks1b	0.0711435	0.3498	0.525	0.315	1	1.27438	-0.784693
Anp32a	0.230545	0.294455	0.169	0.093	1	1.22642	-0.81538
Anxa1	0.177	0.288585	0.322	0.204	1	1.22144	-0.818704
Anxa2	0.134617	-0.366589	0.593	0.685	1	0.775614	-1.2893
Anxa4	0.292185	-0.335391	0.339	0.426	1	0.792569	-1.26172
Anxa5	0.714361	-0.309826	0.339	0.352	1	0.806739	-1.23956
Anxa7	0.124591	0.504167	0.305	0.185	1	1.4183	-0.705067
Ap1ar	0.181234	0.264371	0.288	0.167	1	1.20111	-0.832562
Ap1b1	0.563569	0.335683	0.102	0.074	1	1.26197	-0.792409
Ap1s1	0.140168	0.413805	0.136	0.056	1	1.3322	-0.750641
Ap2b1	0.0236386	-0.472009	0.136	0.315	1	0.72096	-1.38704
Ap3d1	0.242322	-0.321972	0.051	0.111	1	0.799976	-1.25004
Ap3s1	0.386434	0.260937	0.119	0.074	1	1.19826	-0.834546
Ap3s2	0.0564027	-0.364316	0.051	0.167	1	0.776837	-1.28727
Ap4s1	0.536289	-0.293717	0.169	0.204	1	0.815798	-1.22579
Apba1	0.0332259	-0.643997	0.034	0.148	1	0.639937	-1.56265
Apc	0.182107	-0.411074	0.237	0.333	1	0.752063	-1.32968
Aph1a	0.248759	0.348151	0.254	0.167	1	1.27293	-0.78559
Aplp1	0.278303	-0.588456	0.254	0.333	1	0.665054	-1.50364
Apob	0.0535871	0.4128	0.068	0	1	1.33127	-0.751164
Apool	0.115326	0.298763	0.153	0.056	1	1.23009	-0.812949
Apopt1	0.182488	0.53334	0.153	0.074	1	1.44728	-0.690953
App	0.146792	0.253302	0.864	0.833	1	1.19193	-0.838974
Aprt	0.223052	0.300792	0.169	0.093	1	1.23182	-0.811807
Aqp1	0.0286929	-0.637068	0.034	0.148	1	0.643018	-1.55517
Aqp2	0.198366	1.05341	0.102	0.037	1	2.07543	-0.481827
Arcn1	0.193107	0.426375	0.237	0.148	1	1.34385	-0.744129
Arel1	0.584132	0.257772	0.136	0.111	1	1.19563	-0.836378
Arf2	0.386434	0.366263	0.119	0.074	1	1.28901	-0.775789
Arf5	0.708008	-0.328532	0.136	0.148	1	0.796346	-1.25574
Arf6	0.0676703	-0.472972	0.051	0.148	1	0.720479	-1.38797
Arfgap2	0.0771121	-0.470316	0.017	0.093	1	0.721806	-1.38541
Arfgap3	0.261783	-0.254941	0.017	0.056	1	0.838021	-1.19329
Arfgef1	0.0333005	0.460853	0.305	0.13	1	1.37636	-0.726556
Arfgef2	0.0136578	-0.568543	0.085	0.259	1	0.674298	-1.48302
Arfgef3	0.259523	-0.450244	0.186	0.259	1	0.731919	-1.36627
Arglu1	0.0026201	0.675317	0.424	0.148	1	1.59695	-0.626195
Arhgap12	0.173279	-0.44513	0.39	0.444	1	0.734518	-1.36144
Arhgap18	0.0861513	-0.612638	0.492	0.611	1	0.654	-1.52905
Arhgap28	0.00390184	0.4857	0.983	0.87	1	1.40027	-0.71415
Arhgap32	0.180338	-0.636689	0.356	0.407	1	0.643187	-1.55476
Arhgap42	0.318043	-0.29311	0.034	0.074	1	0.816141	-1.22528
Arhgap44	0.0154344	0.561225	0.254	0.074	1	1.47552	-0.677726
Arhgdia	0.943701	-0.29583	0.356	0.352	1	0.814604	-1.22759
Arhgdib	0.0966068	0.349829	0.051	0	1	1.27441	-0.784677
Arhgef1	0.0196327	-0.474021	0.017	0.13	1	0.719955	-1.38898
Arhgef11	0.525991	0.252803	0.254	0.222	1	1.19152	-0.839264
Arhgef12	0.101745	0.356081	0.847	0.741	1	1.27994	-0.781284
Arhgef16	0.0860042	0.286652	0.475	0.296	1	1.21981	-0.819802
Arhgef17	0.100765	0.491532	0.492	0.333	1	1.40594	-0.71127
Arhgef18	0.0116221	0.489478	0.814	0.611	1	1.40394	-0.712283
Arhgef26	0.443922	0.492591	0.39	0.352	1	1.40697	-0.710747
Arhgef28	0.206676	-0.414354	0.203	0.296	1	0.750355	-1.3327
Arhgef5	0.964345	-0.254695	0.102	0.093	1	0.838164	-1.19308
Arid1b	0.383799	-0.369724	0.508	0.5	1	0.773931	-1.29211
Arid4a	0.205575	-0.468525	0.102	0.185	1	0.722703	-1.38369
Arl13b	0.18793	-0.261996	0.068	0.148	1	0.833934	-1.19914
Arl15	0.270653	-0.298073	0.271	0.352	1	0.813338	-1.2295
Arl2	0.335845	0.277998	0.169	0.111	1	1.21251	-0.824735
Arl4d	0.0920144	0.410383	0.237	0.111	1	1.32904	-0.752424
Arl5a	0.829042	-0.32608	0.136	0.111	1	0.797701	-1.2536
Arl6ip1	0.450476	0.274821	0.271	0.222	1	1.20984	-0.826553
Arl6ip4	0.0693195	-0.259831	0	0.056	1	0.835186	-1.19734
Arl6ip5	0.198866	-0.287363	0.102	0.185	1	0.819398	-1.22041
Arl8b	0.471467	-0.510226	0.169	0.204	1	0.702113	-1.42427
Armc1	0.118529	0.293824	0.119	0.037	1	1.22589	-0.815737
Armc5	0.0300298	0.396944	0.085	0	1	1.31672	-0.759465
Armc8	0.280745	-0.409538	0.169	0.241	1	0.752864	-1.32826
Armc9	0.417539	-0.273523	0.119	0.167	1	0.827297	-1.20876
Armcx3	0.0331578	0.498782	0.22	0.074	1	1.41302	-0.707704
Arnt	0.355594	-0.3665	0.203	0.259	1	0.775662	-1.28922
Arpc1b	0.146655	-0.396868	0.119	0.222	1	0.759506	-1.31665
Arpc2	0.201694	-0.305358	0.593	0.593	1	0.809241	-1.23573
Arpc3	0.142615	-0.532264	0.22	0.333	1	0.691469	-1.4462
Arpc5l	0.113239	-0.780279	0.119	0.222	1	0.582254	-1.71746
Arpin	0.0771121	-0.390528	0.017	0.093	1	0.76285	-1.31087
Arrdc3	0.128417	0.58996	0.203	0.111	1	1.50521	-0.664361
Arvcf	0.0588592	0.565947	0.695	0.537	1	1.48036	-0.675512
As3mt	0.172585	0.316897	0.237	0.13	1	1.24565	-0.802795
Asap1	0.605736	0.274698	0.186	0.148	1	1.20974	-0.826623
Asap2	0.248706	0.474012	0.322	0.241	1	1.38897	-0.71996
Ascc1	0.0237316	0.540575	0.203	0.056	1	1.45455	-0.687497
Ascc3	0.0137677	0.759716	0.441	0.222	1	1.69316	-0.590613
Aspa	0.378999	-0.293752	0.136	0.185	1	0.815778	-1.22582
Asph	0.790126	-0.526256	0.119	0.13	1	0.694354	-1.44019
Aspscr1	0.0693195	-0.250393	0	0.056	1	0.840668	-1.18953
Ass1	0.110726	-0.618164	0.203	0.315	1	0.6515	-1.53492
Atad1	0.593469	-0.449567	0.153	0.185	1	0.732262	-1.36563
Atad3a	0.196868	0.391546	0.068	0.019	1	1.3118	-0.762312
Atat1	0.143115	-0.386288	0.051	0.13	1	0.765095	-1.30703
Atf2	0.0794735	0.4617	0.356	0.204	1	1.37716	-0.72613
Atf6	0.253734	-0.417657	0.119	0.185	1	0.748639	-1.33576
Atg13	0.595249	-0.294304	0.119	0.148	1	0.815466	-1.22629
Atg3	0.0708728	-0.579858	0.085	0.204	1	0.66903	-1.4947
Atg7	0.0279399	0.507747	0.169	0.037	1	1.42183	-0.70332
Atg9a	0.20564	-0.2549	0.034	0.093	1	0.838045	-1.19325
Atl2	0.603949	-0.289784	0.102	0.13	1	0.818025	-1.22246
Atm	0.143115	-0.293312	0.051	0.13	1	0.816026	-1.22545
Atp11a	0.792849	-0.481433	0.271	0.259	1	0.716266	-1.39613
Atp11b	0.381015	-0.252336	0.085	0.13	1	0.839536	-1.19113
Atp1a1	0.0469292	0.320883	0.763	0.537	1	1.24909	-0.80058
Atp1b3	0.271693	-0.576208	0.203	0.278	1	0.670724	-1.49093
Atp2a2	0.459863	-0.257227	0.339	0.407	1	0.836694	-1.19518
Atp2b1	0.0947059	-0.638234	0.339	0.444	1	0.642499	-1.55642
Atp5a1	0.611789	-0.274704	0.61	0.648	1	0.82662	-1.20975
Atp5b	0.478255	-0.257868	0.644	0.685	1	0.836323	-1.19571
Atp5f1	0.0368913	-0.665604	0.508	0.611	1	0.630425	-1.58623
Atp5g2	0.453503	-0.26956	0.525	0.537	1	0.829573	-1.20544
Atp5g3	0.405804	0.402068	0.475	0.407	1	1.3214	-0.756773
Atp5j2	0.0772371	0.486133	0.475	0.333	1	1.40069	-0.713936
Atp5k	0.283868	-0.476854	0.153	0.222	1	0.718543	-1.39171
Atp5o	0.020321	-0.598689	0.017	0.13	1	0.660354	-1.51434
Atp6ap1	0.165513	-0.601854	0.136	0.222	1	0.658907	-1.51767
Atp6ap2	0.0317475	0.710253	0.254	0.111	1	1.63609	-0.611213
Atp6v0a1	0.0309523	0.778227	0.322	0.167	1	1.71502	-0.583083
Atp6v0a4	0.83821	-0.282656	0.085	0.093	1	0.822076	-1.21643
Atp6v0d1	0.0289732	-0.593252	0.051	0.185	1	0.662847	-1.50864
Atp6v0e2	0.107531	-0.455232	0.034	0.111	1	0.729393	-1.371
Atp6v1d	0.00684127	0.59586	0.169	0.019	1	1.51137	-0.66165
Atp6v1f	0.341395	-0.544938	0.424	0.463	1	0.685421	-1.45896
Atp6v1h	0.229521	-0.322398	0.169	0.259	1	0.799739	-1.25041
Atp8b2	0.0168954	0.541593	0.102	0	1	1.45558	-0.687012
Atp8b5	0.325265	-0.335461	0.034	0.074	1	0.792531	-1.26178
Atp9b	0.260772	-0.638107	0.254	0.315	1	0.642556	-1.55629
Atpaf2	0.042524	0.40196	0.153	0.037	1	1.3213	-0.756829
Atr	0.0925777	0.422569	0.203	0.093	1	1.34031	-0.746095
Atraid	0.147827	-0.537723	0.136	0.222	1	0.688857	-1.45168
Atxn1	0.63689	-0.278839	0.153	0.185	1	0.824254	-1.21322
Atxn10	0.0174336	0.540137	0.356	0.148	1	1.45411	-0.687706
Atxn1l	0.0771121	-0.34127	0.017	0.093	1	0.789346	-1.26687
Atxn3	0.227844	-0.277792	0.051	0.111	1	0.824853	-1.21234
Atxn7	0.597654	-0.362149	0.288	0.315	1	0.778005	-1.28534
Atxn7l3	0.0693195	-0.275497	0	0.056	1	0.826165	-1.21041
Auh	0.269437	0.269935	0.186	0.111	1	1.20575	-0.829357
Aup1	0.0452529	0.632603	0.169	0.056	1	1.55036	-0.645012
Aurkaip1	0.0990354	0.32069	0.322	0.167	1	1.24893	-0.800687
Aven	0.389949	0.409491	0.203	0.148	1	1.32822	-0.752889
Avl9	0.159115	-0.550179	0.102	0.185	1	0.682935	-1.46427
Avpi1	0.79787	-0.282429	0.119	0.13	1	0.822206	-1.21624
AW549877	0.0604611	-0.594819	0.085	0.204	1	0.662127	-1.51028
Axdnd1	0.0461963	0.333999	0.186	0.056	1	1.2605	-0.793335
Axin1	0.0683247	-0.539641	0.068	0.185	1	0.687942	-1.45361
AY036118	0.00084658	0.600712	0.983	0.889	1	1.51646	-0.659428
B3gntl1	0.0392238	0.485152	0.119	0.019	1	1.39973	-0.714422
B4galt1	0.345454	0.441416	0.169	0.111	1	1.35794	-0.736411
Bace1	0.381015	-0.431182	0.085	0.13	1	0.741654	-1.34834
Bach2	0.101998	-0.289209	0.034	0.111	1	0.818351	-1.22197
Bad	0.0966068	0.275201	0.051	0	1	1.21016	-0.826335
Bag3	0.0693195	-0.296078	0	0.056	1	0.814464	-1.2278
Bahcc1	0.0300298	0.318619	0.085	0	1	1.24714	-0.801837
Baiap2	0.384717	-0.573569	0.068	0.111	1	0.671952	-1.4882
Baiap2l2	0.200755	-0.297903	0.034	0.093	1	0.813434	-1.22936
Bambi	0.681405	0.280742	0.169	0.148	1	1.21482	-0.823167
Baz2a	0.822368	-0.261125	0.186	0.185	1	0.834437	-1.19841
BB014433	0.0535871	0.294418	0.068	0	1	1.22639	-0.815401
Bbip1	0.159115	0.362819	0.186	0.093	1	1.28594	-0.777643
Bbx	0.167755	0.514846	0.576	0.5	1	1.42884	-0.699868
BC002059	0.0611161	0.446322	0.136	0.037	1	1.36256	-0.733911
BC005537	0.104427	-0.538142	0.203	0.333	1	0.688657	-1.4521
BC005561	0.208991	-0.362924	0.102	0.185	1	0.777587	-1.28603
BC029722	0.00534066	0.570993	0.136	0	1	1.48555	-0.673153
BC035947	0.577419	-0.37606	0.051	0.074	1	0.770539	-1.29779
BC052040	0.231394	0.426535	0.186	0.111	1	1.344	-0.744046
Bcam	0.0843452	-0.535262	0.237	0.389	1	0.690033	-1.44921
Bcap31	0.879839	-0.25683	0.22	0.185	1	0.836925	-1.19485
Bcl7b	0.461764	0.251023	0.153	0.111	1	1.19005	-0.8403
Bclaf1	0.0326872	0.585853	0.39	0.204	1	1.50093	-0.666255
Bdp1	0.16196	-0.626094	0.119	0.222	1	0.647928	-1.54338
Bet1	0.819021	-0.332312	0.203	0.204	1	0.794263	-1.25903
Bhlhe40	0.0177236	-0.41516	0	0.093	1	0.749936	-1.33345
Bicc1	0.596858	-0.259736	0.254	0.278	1	0.835241	-1.19726
Bicral	0.211249	0.281657	0.153	0.074	1	1.21559	-0.822646
Blmh	0.0693817	0.269917	0.102	0.019	1	1.20574	-0.829367
Bloc1s2	0.182795	0.341261	0.186	0.093	1	1.26686	-0.789351
Bloc1s6	0.0210302	-0.431775	0.017	0.13	1	0.741349	-1.34889
Blvra	0.535934	-0.381372	0.119	0.148	1	0.767707	-1.30258
Bmp6	0.160747	0.525398	0.102	0.037	1	1.43933	-0.694767
Bms1	0.505582	0.26997	0.085	0.056	1	1.20578	-0.829337
Bmt2	0.0272528	0.60523	0.271	0.111	1	1.52122	-0.657366
Bola1	0.163544	0.493734	0.254	0.148	1	1.40808	-0.710185
Bop1	0.111793	0.369058	0.085	0.019	1	1.29151	-0.774288
Brd1	0.707026	-0.312334	0.169	0.185	1	0.805338	-1.24171
Brd2	0.2018	0.315793	0.339	0.222	1	1.2447	-0.803409
Brd7	0.162432	0.299721	0.136	0.056	1	1.23091	-0.81241
Brip1os	0.128119	0.353484	0.169	0.074	1	1.27764	-0.782692
Brox	0.412114	-0.414309	0.119	0.167	1	0.750379	-1.33266
Btf3l4	0.236308	0.310544	0.119	0.056	1	1.24018	-0.806338
Btg1	0.177357	0.349961	0.203	0.111	1	1.27453	-0.784605
Btg2	0.105332	0.474723	0.271	0.148	1	1.38965	-0.719605
Btrc	0.429748	0.28226	0.39	0.296	1	1.2161	-0.822302
Bud31	0.0095088	0.621516	0.119	0	1	1.53849	-0.649987
Bvht	0.165819	0.269395	0.136	0.056	1	1.2053	-0.829667
Bzw1	0.644416	-0.267181	0.186	0.204	1	0.830942	-1.20345
C1qtnf1	0.0730067	0.442506	0.475	0.333	1	1.35896	-0.735855
C1qtnf12	0.195956	-0.479078	0.034	0.093	1	0.717436	-1.39385
C1qtnf4	0.261783	-0.295825	0.017	0.056	1	0.814606	-1.22759
C230088H06Rik	0.277357	-0.384875	0.017	0.056	1	0.765845	-1.30575
C2cd3	0.278301	-0.258759	0.085	0.148	1	0.835806	-1.19645
C79798	0.345867	0.420892	0.051	0.019	1	1.33876	-0.746962
CAAA01118383.1	0.390505	-0.255237	0.102	0.148	1	0.83785	-1.19353
Cab39	0.047834	-0.628479	0.186	0.352	1	0.646858	-1.54593
Cab39l	0.193107	-0.422264	0.153	0.241	1	0.746253	-1.34003
Cacfd1	0.550595	-0.350864	0.034	0.056	1	0.784114	-1.27532
Cacna2d2	0.326796	0.363689	0.237	0.167	1	1.28671	-0.777175
Calcoco1	0.261332	0.326544	0.136	0.074	1	1.25401	-0.797444
Calm3	0.508745	0.410488	0.203	0.167	1	1.32914	-0.752369
Calr	0.0999877	-0.531762	0.525	0.593	1	0.691709	-1.44569
Calu	0.00608261	0.798032	0.271	0.074	1	1.73873	-0.575133
Camk1d	6.23443e-06	1.35515	0.678	0.278	0.134751	2.55823	-0.390895
Camk2d	0.0252275	0.514625	0.593	0.389	1	1.42862	-0.699975
Camk2n1	0.372085	-0.404558	0.068	0.111	1	0.755468	-1.32368
Camkmt	0.719915	-0.267529	0.169	0.185	1	0.830741	-1.20374
Camsap2	0.842503	0.532348	0.153	0.148	1	1.44628	-0.691429
Camta2	0.437394	0.279926	0.068	0.037	1	1.21413	-0.823633
Cant1	0.240624	-0.474332	0.068	0.13	1	0.7198	-1.38927
Capn2	0.27359	0.275829	0.407	0.315	1	1.21069	-0.825976
Capn7	0.223052	0.345876	0.169	0.093	1	1.27092	-0.78683
Capns1	0.167803	0.336379	0.424	0.259	1	1.26258	-0.792027
Capza1	0.11611	0.474107	0.271	0.148	1	1.38906	-0.719912
Capza2	0.139651	0.269092	0.339	0.204	1	1.20505	-0.829842
Car1	0.137235	-0.597097	0.237	0.333	1	0.661083	-1.51267
Car12	0.245671	0.308494	0.119	0.056	1	1.23841	-0.807484
Car2	0.0659064	0.801808	0.203	0.093	1	1.74328	-0.57363
Card10	0.0789324	0.363107	0.339	0.185	1	1.28619	-0.777488
Carnmt1	0.198521	0.288387	0.203	0.111	1	1.22127	-0.818817
Casc3	0.152583	0.352112	0.136	0.056	1	1.27643	-0.783436
Cask	0.00658023	0.836499	0.271	0.074	1	1.78571	-0.560001
Casp8ap2	0.135654	-0.36952	0.017	0.074	1	0.77404	-1.29192
Cast	0.0857241	0.310522	0.339	0.204	1	1.24016	-0.80635
Cat	0.348677	-0.393341	0.305	0.352	1	0.761364	-1.31343
Cbfa2t2	0.828873	-0.29327	0.254	0.241	1	0.81605	-1.22541
Cbfa2t3	0.162432	0.271646	0.136	0.056	1	1.20718	-0.828374
Cbfb	0.318043	-0.33583	0.034	0.074	1	0.792328	-1.2621
Cblb	0.171034	-0.358332	0.593	0.648	1	0.780066	-1.28194
Cbr1	0.695897	-0.270684	0.102	0.074	1	0.828926	-1.20638
Cbx3	0.286347	0.276142	0.085	0.037	1	1.21095	-0.825796
Cbx4	0.340027	-0.363786	0.034	0.074	1	0.777123	-1.2868
Cbx5	0.366909	0.332084	0.22	0.167	1	1.25883	-0.794388
Cbx8	0.0348834	-0.274996	0	0.074	1	0.826452	-1.20999
Ccbe1	0.122114	-0.476732	0.051	0.13	1	0.718604	-1.39159
Ccdc106	0.261783	-0.307884	0.017	0.056	1	0.807825	-1.23789
Ccdc107	0.217901	0.339795	0.322	0.222	1	1.26558	-0.790154
Ccdc124	0.149126	0.251483	0.22	0.111	1	1.19043	-0.840032
Ccdc127	0.240957	0.279143	0.119	0.056	1	1.21347	-0.82408
Ccdc186	0.131643	-0.542693	0.153	0.259	1	0.686488	-1.45669
Ccdc25	0.540173	0.373651	0.102	0.074	1	1.29563	-0.771827
Ccdc3	0.692678	0.260135	0.051	0.037	1	1.19759	-0.83501
Ccdc47	0.0645033	-0.296223	0.034	0.13	1	0.814382	-1.22793
Ccdc58	0.0965192	0.340513	0.186	0.074	1	1.26621	-0.789761
Ccdc73	0.0295543	-0.524539	0.034	0.148	1	0.695181	-1.43847
Ccdc88a	0.0743828	-0.456156	0.153	0.296	1	0.728926	-1.37188
Ccdc90b	0.401389	-0.4952	0.119	0.167	1	0.709463	-1.40952
Ccl25	0.0652647	0.424924	0.102	0.019	1	1.3425	-0.744878
Ccm2	0.0721082	0.464528	0.186	0.074	1	1.37987	-0.724708
Ccnd3	0.810961	-0.310083	0.085	0.093	1	0.806595	-1.23978
Ccnh	0.169259	0.369247	0.136	0.056	1	1.29168	-0.774186
Ccni	0.166043	0.385879	0.203	0.111	1	1.30666	-0.765313
Ccnl1	0.0293634	-0.787705	0.186	0.352	1	0.579265	-1.72633
Ccnl2	0.0678399	0.574768	0.356	0.204	1	1.48944	-0.671394
Ccny	0.185547	0.496943	0.339	0.241	1	1.41122	-0.708607
Ccnyl1	0.955439	-0.287452	0.102	0.093	1	0.819348	-1.22048
Ccp110	0.118618	0.256459	0.085	0.019	1	1.19454	-0.83714
Ccs	0.00583827	0.788629	0.288	0.093	1	1.72743	-0.578894
Ccser1	0.12275	-0.526371	0.102	0.204	1	0.694299	-1.4403
Cct3	0.00417269	-0.930778	0.068	0.259	1	0.524575	-1.9063
Cct5	0.883062	-0.281647	0.203	0.204	1	0.822652	-1.21558
Ccz1	0.0738845	-0.443042	0.085	0.204	1	0.735582	-1.35947
Cd164	0.0208754	0.584166	0.458	0.241	1	1.49917	-0.667035
Cd180	0.00769302	-0.779686	0.102	0.296	1	0.582494	-1.71676
Cd200	0.245671	0.353781	0.119	0.056	1	1.27791	-0.782531
Cd274	0.00903144	-0.951024	0	0.111	1	0.517265	-1.93324
Cd2ap	0.351799	-0.277361	0.78	0.759	1	0.825099	-1.21198
Cd302	0.595504	0.290606	0.102	0.074	1	1.22315	-0.817559
Cd63	0.213783	-0.437967	0.153	0.241	1	0.738174	-1.35469
Cd9	0.292611	0.466544	0.085	0.037	1	1.3818	-0.723696
Cd99l2	0.976671	-0.30671	0.136	0.13	1	0.808484	-1.23688
Cdan1	0.0300298	0.383219	0.085	0	1	1.30425	-0.766725
Cdc16	0.0948582	-0.410627	0.068	0.167	1	0.752296	-1.32926
Cdc42	0.115246	0.30236	0.593	0.463	1	1.23316	-0.810925
Cdc42bpb	0.445131	0.402327	0.237	0.185	1	1.32164	-0.756637
Cdc42bpg	0.0714433	0.423262	0.136	0.037	1	1.34096	-0.745737
Cdc42ep2	0.0966068	0.266121	0.051	0	1	1.20257	-0.831552
Cdc5l	0.135654	-0.334946	0.017	0.074	1	0.792814	-1.26133
Cdc73	0.0938281	0.310362	0.339	0.185	1	1.24002	-0.806439
Cdipt	0.0211321	0.516854	0.169	0.037	1	1.43083	-0.698894
Cdk19	0.263759	-0.271743	0.068	0.13	1	0.828318	-1.20727
Cdk2ap2	0.125804	-0.416425	0.119	0.222	1	0.749279	-1.33462
Cdk4	0.0430679	0.349339	0.119	0.019	1	1.27398	-0.784944
Cdk8	0.104517	0.494455	0.339	0.204	1	1.40879	-0.70983
Cdkal1	0.0470069	0.611548	0.339	0.185	1	1.5279	-0.654494
Cdkn1c	0.100191	-0.50425	0.983	0.981	1	0.705027	-1.41839
Cdo1	0.550595	-0.294863	0.034	0.056	1	0.815149	-1.22677
Cds1	0.362115	-0.419108	0.051	0.093	1	0.747887	-1.3371
Cds2	0.257599	0.264124	0.186	0.111	1	1.20091	-0.832704
Ceacam1	0.0177236	-0.447398	0	0.093	1	0.733364	-1.36358
Cebpb	0.806343	-0.300665	0.203	0.204	1	0.811878	-1.23171
Celf1	0.030108	0.501693	0.525	0.315	1	1.41587	-0.706277
Cenpj	0.345867	0.263835	0.051	0.019	1	1.20067	-0.832871
Cenpp	0.129463	0.283708	0.085	0.019	1	1.21732	-0.821477
Cenpx	0.179265	0.366213	0.237	0.148	1	1.28897	-0.775816
Cep112	0.135654	-0.333539	0.017	0.074	1	0.793587	-1.2601
Cep162	0.0771121	-0.293364	0.017	0.093	1	0.815997	-1.22549
Cep164	0.607109	-0.28994	0.068	0.093	1	0.817936	-1.22259
Cep250	0.0693195	-0.571876	0	0.056	1	0.672742	-1.48645
Cep295	0.213993	-0.433223	0.051	0.111	1	0.740606	-1.35025
Cep83	0.107409	0.369578	0.119	0.037	1	1.29197	-0.774009
Cerk	0.117313	0.448374	0.22	0.111	1	1.3645	-0.732868
Ces1d	0.352131	0.331168	0.102	0.056	1	1.25803	-0.794892
Ces1f	0.52237	0.281071	0.186	0.148	1	1.2151	-0.82298
Ces2c	0.340027	-0.268176	0.034	0.074	1	0.830368	-1.20428
Cetn2	0.167211	-0.486443	0.068	0.148	1	0.713783	-1.40099
Cetn3	0.205658	0.454915	0.339	0.222	1	1.3707	-0.729553
Cfap20	0.774988	-0.581533	0.085	0.093	1	0.668253	-1.49644
Cfap46	0.0210285	0.317577	0.492	0.259	1	1.24624	-0.802416
Cfdp1	0.370168	-0.383314	0.271	0.333	1	0.766674	-1.30433
Cfl1	0.101921	-0.501037	0.153	0.278	1	0.706599	-1.41523
Cflar	0.0528943	-0.502532	0.119	0.259	1	0.705867	-1.4167
Chac2	0.081868	-0.776069	0.085	0.185	1	0.583956	-1.71246
Chchd1	0.0466727	0.600147	0.288	0.13	1	1.51587	-0.659687
Chchd10	0.0944933	0.458577	0.576	0.481	1	1.37419	-0.727704
Chchd4	0.11481	-0.331455	0.068	0.167	1	0.794734	-1.25828
Chchd7	0.0392238	0.532942	0.119	0.019	1	1.44688	-0.691144
Chd6	0.133496	0.351048	0.61	0.463	1	1.27549	-0.784014
Chd9	0.431253	-0.31773	0.424	0.463	1	0.802332	-1.24637
Chic1	0.268104	0.285279	0.085	0.037	1	1.21865	-0.820583
Chka	0.0124732	-0.993039	0.068	0.222	1	0.502418	-1.99037
Chmp2b	0.193893	0.25947	0.102	0.037	1	1.19704	-0.835395
Chmp6	0.318043	-0.420986	0.034	0.074	1	0.746914	-1.33884
Chp1	0.439658	-0.484562	0.119	0.167	1	0.714714	-1.39916
Chpf2	0.577419	-0.29549	0.051	0.074	1	0.814796	-1.2273
Chrnb1	0.799777	-0.256746	0.186	0.204	1	0.836974	-1.19478
Chst11	0.0699752	-0.496107	0.017	0.093	1	0.709017	-1.4104
Chtf8	0.107531	-0.483816	0.034	0.111	1	0.715083	-1.39844
Cic	0.0177236	-0.627926	0	0.093	1	0.647106	-1.54534
Cisd1	0.635498	-0.390583	0.373	0.389	1	0.762821	-1.31092
Cklf	0.202523	0.278036	0.068	0.019	1	1.21254	-0.824713
Cks2	0.0693817	0.446262	0.102	0.019	1	1.36251	-0.733942
Clasp2	0.0668749	-0.536841	0.305	0.426	1	0.689279	-1.45079
Clcn3	0.27368	0.28901	0.39	0.296	1	1.2218	-0.818464
Clcn4	0.00912554	0.785793	0.254	0.074	1	1.72404	-0.580033
Clcn6	0.0577413	-0.449037	0.034	0.13	1	0.732531	-1.36513
Clcn7	0.191241	-0.289356	0.034	0.093	1	0.818267	-1.22209
Clcnkb	0.0966068	0.362152	0.051	0	1	1.28534	-0.778003
Cldnd1	0.219372	0.309996	0.169	0.093	1	1.2397	-0.806644
Clic1	0.045793	0.397661	0.288	0.13	1	1.31737	-0.759088
Clic4	0.24602	-0.270355	0.153	0.241	1	0.829116	-1.2061
Clint1	0.0577663	-0.573931	0.203	0.333	1	0.671784	-1.48857
Clk2	0.396071	-0.307624	0.102	0.148	1	0.807972	-1.23767
Clk3	0.410754	-0.315173	0.068	0.111	1	0.803754	-1.24416
Clk4	0.1129	-0.575547	0.153	0.259	1	0.671032	-1.49024
Clmn	0.0446839	0.587448	0.22	0.093	1	1.50259	-0.665519
Cln3	0.888243	-0.269955	0.051	0.056	1	0.829345	-1.20577
Cln5	0.0714433	0.34681	0.136	0.037	1	1.27175	-0.786321
Clns1a	0.13685	-0.348698	0.051	0.13	1	0.785292	-1.27341
Clptm1l	0.0907387	0.41059	0.271	0.13	1	1.32923	-0.752316
Clstn1	0.096776	0.437747	0.153	0.056	1	1.35449	-0.738287
Clta	0.240392	-0.367831	0.339	0.444	1	0.774947	-1.29041
Cluap1	0.0746699	-0.534742	0.017	0.093	1	0.690282	-1.44868
Cmc1	0.192913	0.270793	0.153	0.074	1	1.20647	-0.828864
Cmc2	0.0189325	-0.513879	0.034	0.167	1	0.700337	-1.42788
Cmpk1	0.0663483	0.651493	0.237	0.111	1	1.57079	-0.636621
Cmtm7	0.00130253	0.739142	0.797	0.537	1	1.66918	-0.599095
Cndp2	0.933788	-0.268712	0.22	0.222	1	0.83006	-1.20473
Cnep1r1	0.117829	0.353348	0.153	0.056	1	1.27752	-0.782766
Cnih4	0.642157	-0.315984	0.153	0.167	1	0.803303	-1.24486
Cnksr3	0.160758	0.521099	0.254	0.167	1	1.43505	-0.696841
Cnn3	0.173626	0.263364	0.186	0.093	1	1.20027	-0.833143
Cnot10	0.189104	-0.535289	0.102	0.185	1	0.690021	-1.44923
Cnot4	0.168586	-0.322858	0.339	0.444	1	0.799485	-1.25081
Cnpy2	0.325007	-0.263297	0.119	0.185	1	0.833182	-1.20022
Cnpy3	0.577419	-0.256613	0.051	0.074	1	0.837051	-1.19467
Cntln	0.0715188	0.329714	0.102	0.019	1	1.25676	-0.795694
Cntnap1	0.0535871	0.330315	0.068	0	1	1.25729	-0.795363
Cog1	0.139933	-0.334292	0.017	0.074	1	0.793173	-1.26076
Cog2	0.0672973	0.413438	0.102	0.019	1	1.33186	-0.750832
Col18a1	0.00168824	0.769271	0.644	0.352	1	1.70441	-0.586714
Col27a1	0.0177236	-0.476554	0	0.093	1	0.718692	-1.39142
Col4a3	0.0830928	0.258921	0.983	1	1	1.19658	-0.835713
Col4a3bp	0.337945	0.356327	0.322	0.241	1	1.28016	-0.781151
Col4a4	0.0523277	0.39441	0.949	0.889	1	1.31441	-0.7608
Colec12	0.13142	0.301935	0.475	0.333	1	1.2328	-0.811164
Commd2	0.222743	0.320463	0.119	0.056	1	1.24873	-0.800813
Commd4	0.404148	-0.291606	0.068	0.111	1	0.816992	-1.224
Commd8	0.264735	-0.559739	0.085	0.148	1	0.678425	-1.474
Commd9	0.0579614	0.507152	0.136	0.037	1	1.42124	-0.70361
Comtd1	0.0348834	-0.559861	0	0.074	1	0.678368	-1.47413
Cop1	0.108704	-0.57318	0.186	0.315	1	0.672134	-1.4878
Copb1	0.208399	0.294851	0.305	0.204	1	1.22676	-0.815156
Copb2	0.0633038	0.338913	0.169	0.056	1	1.2648	-0.790637
Copg2	0.0676703	-0.735852	0.051	0.148	1	0.600463	-1.66538
Cops2	0.0249646	0.482199	0.203	0.056	1	1.39687	-0.715886
Cops3	0.535797	0.288434	0.169	0.13	1	1.22131	-0.81879
Cops6	0.603949	-0.251513	0.102	0.13	1	0.840015	-1.19045
Cops8	0.442654	0.256502	0.136	0.093	1	1.19458	-0.837115
Coq10a	0.118618	0.303721	0.085	0.019	1	1.23432	-0.81016
Coq10b	0.273727	-0.2732	0.085	0.148	1	0.827482	-1.20849
Coq5	0.218347	0.389525	0.119	0.056	1	1.30996	-0.763381
Coq7	0.661665	-0.358752	0.153	0.167	1	0.779839	-1.28232
Coq9	0.436359	-0.35289	0.102	0.148	1	0.783014	-1.27712
Coro1b	0.250448	0.276655	0.119	0.056	1	1.21138	-0.825503
Coro2b	0.0441404	0.360944	0.458	0.259	1	1.28427	-0.778655
Cotl1	0.306065	0.268024	0.203	0.13	1	1.20416	-0.830456
Cox10	0.0220543	0.437813	0.136	0.019	1	1.35455	-0.738253
Cox14	0.164017	-0.590622	0.203	0.296	1	0.664056	-1.5059
Cox5a	0.365102	-0.257266	0.373	0.463	1	0.836672	-1.19521
Cox6b1	0.481157	-0.357565	0.458	0.5	1	0.780481	-1.28126
Cox7b	0.276264	0.311113	0.458	0.37	1	1.24066	-0.80602
Cox7b2	0.0966068	0.308413	0.051	0	1	1.23835	-0.807529
Cpd	0.520684	-0.302137	0.339	0.37	1	0.81105	-1.23297
Cpe	0.0348834	-0.511237	0	0.074	1	0.70162	-1.42527
Cpeb1	0.199854	-0.541874	0.169	0.259	1	0.686878	-1.45586
Cpeb2	0.110385	-0.471663	0.034	0.111	1	0.721133	-1.38671
Cpeb3	0.1683	-0.377521	0.237	0.333	1	0.769759	-1.29911
Cpeb4	0.0328784	0.446592	0.542	0.333	1	1.36282	-0.733774
Cped1	0.135654	-0.331419	0.017	0.074	1	0.794754	-1.25825
Cpped1	0.047511	0.488441	0.203	0.074	1	1.40293	-0.712795
Cpsf3	0.0579614	0.528014	0.136	0.037	1	1.44194	-0.693509
Cpsf7	0.104594	-0.375493	0.085	0.185	1	0.770842	-1.29728
Cpt2	0.115326	0.250828	0.153	0.056	1	1.18989	-0.840414
Cramp1l	0.424614	-0.472427	0.102	0.148	1	0.720751	-1.38744
Creb1	0.0544171	-0.461361	0.102	0.241	1	0.726301	-1.37684
Crebzf	0.767402	-0.337596	0.254	0.259	1	0.791359	-1.26365
Crim1	0.163254	0.361634	0.78	0.704	1	1.28488	-0.778282
Crip2	0.55676	-0.41522	0.068	0.093	1	0.749905	-1.3335
Cript	0.320895	-0.618735	0.186	0.241	1	0.651242	-1.53553
Crtap	0.0732963	0.338988	0.136	0.037	1	1.26487	-0.790596
Crtc3	0.55652	0.304209	0.254	0.222	1	1.23474	-0.809886
Cryab	0.234427	-0.290697	0.695	0.741	1	0.817507	-1.22323
Cryzl2	0.0654785	-0.512067	0.136	0.259	1	0.701217	-1.42609
Cs	0.700613	0.308149	0.186	0.167	1	1.23812	-0.807677
Csad	0.0187486	0.569066	0.237	0.074	1	1.48356	-0.674053
Csde1	0.0461379	-0.549894	0.271	0.444	1	0.68307	-1.46398
Csmd3	0.0535871	0.28287	0.068	0	1	1.21661	-0.821954
Csnk2a1	0.0373737	0.610567	0.339	0.167	1	1.52686	-0.654939
Csnk2b	0.216862	-0.367499	0.153	0.241	1	0.775125	-1.29011
Cspp1	0.58324	-0.291154	0.169	0.185	1	0.817248	-1.22362
Csrp2	0.24602	0.29143	0.237	0.148	1	1.22385	-0.817091
Cstf2t	0.0672973	0.362676	0.102	0.019	1	1.28581	-0.777721
Ctdsp1	0.0693817	0.309145	0.102	0.019	1	1.23897	-0.80712
Ctgf	0.717912	-0.75263	0.373	0.37	1	0.593521	-1.68486
Ctla4	0.297112	-0.275398	0.085	0.148	1	0.826223	-1.21033
Ctnnal1	0.313432	0.319971	0.407	0.315	1	1.24831	-0.801086
Ctnnbip1	0.734921	-0.351597	0.119	0.093	1	0.783716	-1.27597
Ctnnbl1	0.0632831	0.534346	0.102	0.019	1	1.44829	-0.690472
Ctnnd1	0.521219	-0.422811	0.186	0.222	1	0.74597	-1.34054
Ctr9	0.299615	0.392593	0.136	0.074	1	1.31275	-0.761759
Ctsa	0.159097	0.374465	0.136	0.056	1	1.29636	-0.771391
Ctsl	0.0226418	0.457766	0.915	0.796	1	1.37341	-0.728113
Ctso	0.044043	0.31954	0.186	0.056	1	1.24793	-0.801325
Cttnbp2	0.250448	0.265788	0.119	0.056	1	1.20229	-0.831744
Cttnbp2nl	0.0831745	0.281268	0.169	0.056	1	1.21526	-0.822868
Cuedc1	0.429748	-0.376607	0.322	0.37	1	0.770247	-1.29828
Cul5	0.0747422	-0.488737	0.102	0.222	1	0.712649	-1.40322
Cul9	0.269493	-0.253485	0.017	0.056	1	0.838867	-1.19208
Cwf19l2	0.247001	-0.331538	0.186	0.278	1	0.794689	-1.25835
Cyb5r3	0.428789	0.458052	0.254	0.204	1	1.37369	-0.727968
Cyb5r4	0.0513529	0.397085	0.203	0.074	1	1.31684	-0.759391
Cycs	0.1676	-0.468016	0.271	0.37	1	0.722958	-1.38321
Cyfip2	0.119308	-0.367586	0.034	0.111	1	0.775079	-1.29019
Cyhr1	0.187697	0.316486	0.271	0.167	1	1.24529	-0.803024
Cyp27a1	0.142756	-0.46252	0.136	0.241	1	0.725718	-1.37795
Cyp2a5	0.372085	-0.340175	0.068	0.111	1	0.789945	-1.26591
Cyp2d9	0.572342	-0.383095	0.034	0.056	1	0.766791	-1.30414
Cyp2e1	0.0702737	-0.692188	0.119	0.241	1	0.618915	-1.61573
Cyp2j13	0.195956	-0.436256	0.034	0.093	1	0.73905	-1.35309
Cyp2j6	0.0966068	0.311681	0.051	0	1	1.24115	-0.805703
Cyp4b1	0.273236	-0.860331	0.254	0.315	1	0.550826	-1.81545
Cyp51	0.764214	0.298156	0.085	0.074	1	1.22957	-0.813291
Cyp7b1	0.600601	-0.781373	0.085	0.056	1	0.581813	-1.71877
Cyr61	0.464031	0.332434	0.068	0.037	1	1.25914	-0.794196
Cys1	0.0260578	-0.629138	0.051	0.185	1	0.646562	-1.54664
Cystm1	0.520628	-0.261879	0.441	0.519	1	0.834001	-1.19904
Cyth1	0.0123248	0.612196	0.153	0.019	1	1.52858	-0.6542
Cyth3	0.429812	-0.41017	0.136	0.185	1	0.752535	-1.32884
D10Jhu81e	0.104735	-0.416375	0.034	0.111	1	0.749305	-1.33457
D16Ertd472e	0.739899	-0.329527	0.102	0.13	1	0.795797	-1.2566
D230025D16Rik	0.110385	-0.425825	0.034	0.111	1	0.744413	-1.34334
D630024D03Rik	0.0300298	0.259153	0.085	0	1	1.19678	-0.835578
D630045J12Rik	0.18661	-0.377316	0.034	0.093	1	0.769869	-1.29892
D6Wsu163e	0.139933	-0.334641	0.017	0.074	1	0.792982	-1.26106
D830024N08Rik	0.615575	-0.280196	0.051	0.074	1	0.823479	-1.21436
Daam2	0.00161807	0.945177	0.593	0.315	1	1.92542	-0.519366
Dab2	0.747847	-0.41831	0.39	0.352	1	0.748301	-1.33636
Dad1	0.583058	-0.33018	0.492	0.519	1	0.795437	-1.25717
Dagla	0.372842	-0.306541	0.136	0.204	1	0.808578	-1.23674
Dalrd3	0.596358	-0.350049	0.051	0.074	1	0.784558	-1.2746
Dapk1	0.205535	0.517094	0.119	0.056	1	1.43107	-0.698778
Dars	0.101893	0.37419	0.203	0.093	1	1.29611	-0.771538
Dbnl	0.936572	-0.288642	0.085	0.074	1	0.818672	-1.22149
Dbp	6.42594e-05	-1.49312	0.017	0.278	1	0.355242	-2.81498
Dbt	0.044043	0.342953	0.186	0.056	1	1.26835	-0.788426
Dcaf13	0.368964	-0.404641	0.051	0.093	1	0.755424	-1.32376
Dcaf17	0.0395523	-0.538308	0.051	0.167	1	0.688578	-1.45227
Dcaf7	0.161941	0.415498	0.186	0.093	1	1.33376	-0.749761
Dcbld2	0.870179	-0.25295	0.203	0.204	1	0.839179	-1.19164
Dcdc2a	0.203697	0.39151	0.576	0.444	1	1.31177	-0.762331
Dclre1a	0.0864493	0.537954	0.153	0.056	1	1.45191	-0.688747
Dcp1b	0.133798	-0.387967	0.051	0.13	1	0.764206	-1.30855
Dctn1	0.0714433	0.37611	0.136	0.037	1	1.29784	-0.770512
Dctn2	0.147359	0.358524	0.322	0.185	1	1.28211	-0.779962
Dctn3	0.42136	-0.408353	0.288	0.315	1	0.753483	-1.32717
Dctn6	0.25409	-0.464448	0.102	0.167	1	0.724748	-1.37979
Dcun1d3	0.366895	0.263048	0.186	0.13	1	1.20001	-0.833325
Ddb1	0.0220482	0.606836	0.356	0.167	1	1.52292	-0.656635
Ddhd1	0.254327	-0.332926	0.068	0.13	1	0.793925	-1.25957
Ddrgk1	0.246751	0.296975	0.356	0.241	1	1.22857	-0.813957
Ddt	0.0176324	0.403108	0.458	0.259	1	1.32235	-0.756228
Ddx17	0.368476	-0.303045	0.475	0.5	1	0.81054	-1.23375
Ddx19b	0.0693195	-0.290062	0	0.056	1	0.817867	-1.22269
Ddx24	0.164017	-0.557266	0.203	0.296	1	0.679589	-1.47148
Ddx3x	0.106047	0.321053	0.458	0.296	1	1.24924	-0.800486
Ddx41	0.0168954	0.471811	0.102	0	1	1.38685	-0.721059
Ddx5	0.0101441	-0.444905	0.881	0.907	1	0.734633	-1.36122
Ddx56	0.277357	-0.331583	0.017	0.056	1	0.794664	-1.25839
Ddx58	0.572342	-0.270061	0.034	0.056	1	0.829285	-1.20586
Ddx6	0.170618	0.404997	0.441	0.333	1	1.32409	-0.755238
Ddx60	0.135654	-0.590714	0.017	0.074	1	0.664014	-1.50599
Defb1	0.180273	0.526914	0.203	0.111	1	1.44084	-0.694038
Degs1	0.210614	-0.343325	0.407	0.5	1	0.788222	-1.26868
Dennd4a	0.0678611	0.397207	0.169	0.056	1	1.31696	-0.759327
Dennd4c	0.119046	0.494129	0.237	0.13	1	1.40847	-0.70999
Deptor	0.539199	0.26561	0.085	0.056	1	1.20214	-0.831847
Dera	0.0946353	0.39393	0.153	0.056	1	1.31397	-0.761054
Derl1	0.0637856	0.377861	0.356	0.185	1	1.29941	-0.769578
Dgat2	0.0348834	-0.410598	0	0.074	1	0.752311	-1.32924
Dgcr6	0.120007	-0.534309	0.085	0.185	1	0.690489	-1.44825
Dgkd	0.038412	-0.464299	0.017	0.111	1	0.724823	-1.37965
Dhrs4	0.786981	-0.317417	0.136	0.148	1	0.802506	-1.2461
Dhrs7b	1	-0.370883	0.102	0.093	1	0.773309	-1.29314
Dhx15	0.0959693	-0.511007	0.186	0.315	1	0.701733	-1.42504
Dhx29	0.118618	0.406371	0.085	0.019	1	1.32535	-0.754519
Dhx34	0.0966068	0.258104	0.051	0	1	1.19591	-0.836186
Dhx57	0.177345	-0.446392	0.068	0.148	1	0.733876	-1.36263
Diaph2	0.140782	-0.408912	0.593	0.704	1	0.753191	-1.32768
Dicer1	0.231446	0.393495	0.271	0.185	1	1.31357	-0.761283
Dip2b	0.000221148	0.94717	0.339	0.056	1	1.92809	-0.518649
Dis3l2	0.251686	0.3673	0.322	0.241	1	1.28994	-0.775232
Dkc1	0.34205	-0.331951	0.051	0.093	1	0.794461	-1.25871
Dlc1	0.304292	-0.361337	0.407	0.481	1	0.778443	-1.28462
Dld	0.818025	-0.255142	0.169	0.148	1	0.837905	-1.19345
Dlg1	0.10143	0.437384	0.339	0.204	1	1.35415	-0.738473
Dlg5	0.224903	-0.543761	0.119	0.204	1	0.68598	-1.45777
Dlgap1	0.529727	-0.2874	0.136	0.167	1	0.819377	-1.22044
Dlgap4	0.268356	-0.473326	0.203	0.278	1	0.720302	-1.38831
Dmac1	0.926839	-0.290534	0.085	0.074	1	0.8176	-1.22309
Dmac2	0.146329	-0.37077	0.051	0.13	1	0.77337	-1.29304
Dmd	0.995861	-0.272397	0.119	0.111	1	0.827943	-1.20781
Dnaja1	0.436359	-0.321332	0.102	0.148	1	0.800331	-1.24948
Dnaja2	0.618144	0.410479	0.237	0.204	1	1.32913	-0.752373
Dnaja3	0.0157823	-0.812582	0.034	0.167	1	0.569362	-1.75635
Dnajb14	0.372085	-0.411332	0.068	0.111	1	0.751929	-1.32991
Dnajc12	0.308015	0.314801	0.153	0.093	1	1.24384	-0.803962
Dnajc16	0.513882	0.421865	0.085	0.056	1	1.33966	-0.746459
Dnajc18	0.168602	0.394462	0.102	0.037	1	1.31445	-0.760773
Dnajc21	0.392592	0.361261	0.119	0.074	1	1.28455	-0.778484
Dnajc4	0.455053	0.301407	0.068	0.037	1	1.23235	-0.81146
Dnal4	0.550595	-0.270007	0.034	0.056	1	0.829315	-1.20581
Dnmt3a	0.143355	0.316887	0.356	0.222	1	1.24564	-0.8028
Dnpep	0.18661	-0.417115	0.034	0.093	1	0.748921	-1.33526
Dock1	0.0858089	-0.45136	0.22	0.389	1	0.731353	-1.36733
Dock11	0.131807	0.305831	0.271	0.148	1	1.23613	-0.808976
Dock8	0.113749	0.35621	0.39	0.241	1	1.28006	-0.781214
Dopey1	0.0435521	0.697755	0.271	0.13	1	1.62198	-0.616531
Dpf2	0.2497	-0.330483	0.068	0.13	1	0.79527	-1.25743
Dph2	0.0966068	0.321585	0.051	0	1	1.2497	-0.80019
Dpm3	0.511354	-0.426483	0.203	0.241	1	0.744073	-1.34395
Dpy30	0.542375	-0.463931	0.119	0.148	1	0.725008	-1.3793
Dpyd	0.269493	-0.410952	0.017	0.056	1	0.752127	-1.32956
Dpysl2	0.0399583	-0.415972	0.492	0.648	1	0.749514	-1.3342
Drg1	0.27057	0.328685	0.136	0.074	1	1.25587	-0.796262
Drg2	0.348658	-0.392825	0.051	0.093	1	0.761637	-1.31296
Dtd1	0.868788	-0.29027	0.186	0.185	1	0.817749	-1.22287
Dtna	0.208136	0.360646	0.203	0.111	1	1.284	-0.778816
Dtnbp1	0.445795	-0.319887	0.136	0.185	1	0.801132	-1.24823
Dubr	0.133755	-0.5462	0.068	0.148	1	0.684822	-1.46023
Dus3l	0.286347	0.257375	0.085	0.037	1	1.1953	-0.836609
Dusp11	0.180488	-0.543123	0.136	0.222	1	0.686284	-1.45712
Dusp14	0.0693195	-0.31694	0	0.056	1	0.802771	-1.24569
Dusp15	0.157135	0.359062	0.237	0.13	1	1.28259	-0.779671
Dvl3	0.222743	0.415728	0.119	0.056	1	1.33397	-0.749641
Dym	0.0535277	0.575065	0.288	0.148	1	1.48974	-0.671256
Dync1h1	0.010207	-0.486259	0.203	0.444	1	0.713874	-1.40081
Dync1i1	0.00546638	0.677208	0.508	0.241	1	1.59904	-0.625374
Dync1i2	0.224385	-0.380488	0.254	0.352	1	0.768177	-1.30178
Dync1li2	0.0201564	-0.811008	0.085	0.241	1	0.569984	-1.75444
Dynll1	0.96782	-0.286888	0.508	0.444	1	0.819668	-1.22001
Dynlrb1	0.0772381	0.428411	0.237	0.111	1	1.34575	-0.74308
E130102H24Rik	0.0397106	-0.527241	0.068	0.204	1	0.693881	-1.44117
E130307A14Rik	0.0608088	0.413041	0.373	0.204	1	1.33149	-0.751039
E2f1	0.435103	0.293216	0.186	0.13	1	1.22537	-0.816081
E2f3	0.108066	0.269242	0.153	0.056	1	1.20517	-0.829756
E330009J07Rik	0.00700458	0.626928	0.203	0.037	1	1.54427	-0.647554
Eapp	0.743574	-0.274393	0.136	0.148	1	0.826798	-1.20949
Ebna1bp2	0.399548	0.251938	0.203	0.148	1	1.19081	-0.839767
Ebp	0.0189376	-0.62271	0.068	0.222	1	0.64945	-1.53977
Ebpl	0.358503	0.303173	0.102	0.056	1	1.23386	-0.810468
Ech1	0.021304	0.26935	0.356	0.148	1	1.20526	-0.829693
Echdc2	0.43781	-0.298542	0.068	0.111	1	0.813074	-1.2299
Echs1	0.0154094	0.591237	0.22	0.056	1	1.50654	-0.663773
Ecsit	0.179107	0.384413	0.153	0.074	1	1.30533	-0.766091
Edc3	0.143196	0.313954	0.136	0.056	1	1.24311	-0.804434
Edc4	0.191241	-0.40931	0.034	0.093	1	0.752984	-1.32805
Edem1	0.0579861	0.423778	0.271	0.13	1	1.34144	-0.74547
Edem2	0.382902	-0.272967	0.051	0.093	1	0.827616	-1.20829
Eef1akmt1	0.810961	-0.294997	0.085	0.093	1	0.815074	-1.22688
Eef2	0.982348	-0.40933	0.475	0.407	1	0.752973	-1.32807
Eefsec	0.221474	-0.335658	0.119	0.204	1	0.792423	-1.26195
Efcab14	0.154818	0.251457	0.288	0.167	1	1.19041	-0.840048
Efemp1	0.596358	-0.336135	0.051	0.074	1	0.792161	-1.26237
Efnb1	0.0870565	0.399358	0.729	0.537	1	1.31892	-0.758196
Efr3a	0.372857	-0.414966	0.22	0.278	1	0.750037	-1.33327
Eftud2	0.34205	-0.324421	0.051	0.093	1	0.798619	-1.25216
Egfr	0.205535	0.328339	0.119	0.056	1	1.25557	-0.796453
Ehd1	0.430463	-0.321051	0.102	0.148	1	0.800487	-1.24924
Ehd4	0.414213	-0.47681	0.559	0.593	1	0.718565	-1.39166
Ehmt2	0.51337	-0.499391	0.102	0.13	1	0.707405	-1.41362
Eid1	0.0208174	0.674565	0.254	0.093	1	1.59612	-0.626521
Eid2b	0.345867	0.386437	0.051	0.019	1	1.30716	-0.765017
Eif1	0.526926	-0.324448	0.61	0.63	1	0.798604	-1.25219
Eif1a	0.289711	0.418141	0.136	0.074	1	1.33621	-0.748388
Eif2a	0.45668	-0.273416	0.119	0.167	1	0.827358	-1.20867
Eif2b2	0.292611	0.356595	0.085	0.037	1	1.2804	-0.781006
Eif2s1	0.175773	0.373047	0.153	0.074	1	1.29509	-0.77215
Eif2s3y	0.256157	0.369834	0.305	0.222	1	1.2922	-0.773871
Eif3d	0.401685	-0.32842	0.102	0.148	1	0.796408	-1.25564
Eif3f	0.186306	0.453458	0.237	0.13	1	1.36932	-0.73029
Eif3g	0.0242779	0.44753	0.136	0.019	1	1.3637	-0.733297
Eif3h	0.107588	0.604729	0.254	0.13	1	1.52069	-0.657595
Eif3j2	0.0759548	0.250435	0.102	0.019	1	1.18957	-0.840643
Eif3k	0.44829	-0.313263	0.102	0.148	1	0.804819	-1.24252
Eif3l	0.135654	-0.25816	0.017	0.074	1	0.836154	-1.19595
Eif4b	0.214014	0.492389	0.119	0.056	1	1.40677	-0.710847
Eif4ebp2	0.306065	-0.377888	0.136	0.204	1	0.769563	-1.29944
Eif4g1	0.187424	0.352245	0.288	0.185	1	1.27655	-0.783364
Eif4h	0.0699189	0.412812	0.288	0.13	1	1.33128	-0.751158
Eif5b	0.604169	-0.348893	0.22	0.241	1	0.785186	-1.27358
Elac1	0.148802	-0.258284	0.017	0.074	1	0.836082	-1.19606
Elavl1	0.439988	-0.507163	0.186	0.222	1	0.703605	-1.42125
Elf1	0.513885	0.290809	0.22	0.167	1	1.22333	-0.817444
Elmo2	0.176643	0.341552	0.186	0.093	1	1.26712	-0.789192
Elmod2	0.0796189	-0.32914	0.017	0.093	1	0.796011	-1.25626
Elmod3	0.0627543	-0.465563	0.034	0.13	1	0.724189	-1.38086
Elovl1	0.428516	-0.334732	0.119	0.167	1	0.792932	-1.26114
Elp2	0.0627543	-0.393373	0.034	0.13	1	0.761347	-1.31346
Elp4	0.117415	-0.422261	0.22	0.352	1	0.746254	-1.34003
Emc10	0.183224	0.328188	0.203	0.111	1	1.25544	-0.796536
Emc3	0.31953	0.268605	0.22	0.148	1	1.20464	-0.830122
Emc9	0.202523	0.460316	0.068	0.019	1	1.37584	-0.726827
Eml2	0.0379858	-0.731484	0.186	0.352	1	0.602284	-1.66035
Eml4	0.54987	-0.380914	0.373	0.426	1	0.767951	-1.30217
Eml6	0.733327	-0.353193	0.254	0.259	1	0.78285	-1.27738
Emp2	0.0436768	0.446229	0.153	0.037	1	1.36247	-0.733959
Emsy	0.219973	0.38232	0.237	0.148	1	1.30344	-0.767203
Enah	0.481859	-0.424082	0.22	0.259	1	0.745313	-1.34172
Endod1	0.633322	0.291691	0.136	0.111	1	1.22407	-0.816944
Endov	0.0177236	-0.327148	0	0.093	1	0.79711	-1.25453
Enox2	0.046421	-0.584346	0.085	0.222	1	0.666951	-1.49936
Enpp2	0.861463	-0.28146	0.068	0.074	1	0.822758	-1.21542
Eogt	0.318043	-0.297749	0.034	0.074	1	0.813521	-1.22923
Epb41	0.154819	-0.454189	0.203	0.315	1	0.72992	-1.37001
Epb41l3	0.550595	-0.344248	0.034	0.056	1	0.787718	-1.26949
Epb41l5	0.221875	-0.269202	0.78	0.796	1	0.829779	-1.20514
Epcam	0.762153	0.423773	0.068	0.056	1	1.34143	-0.745473
Epg5	0.390505	-0.320559	0.102	0.148	1	0.80076	-1.24881
Epha2	0.568056	-0.326158	0.051	0.074	1	0.797658	-1.25367
Epha6	0.348516	0.752498	0.203	0.148	1	1.68471	-0.593575
Ephx2	0.198204	0.408205	0.169	0.093	1	1.32703	-0.75356
Epn2	0.088636	-0.715885	0.186	0.315	1	0.608832	-1.64249
Epn3	0.409192	0.253498	0.339	0.259	1	1.19209	-0.83886
Eps15	0.186891	0.596146	0.322	0.241	1	1.51167	-0.661519
Eps8l2	0.223158	-0.331401	0.051	0.111	1	0.794764	-1.25823
Erap1	0.0644117	0.429138	0.136	0.037	1	1.34643	-0.742705
Erbb4	0.127283	0.528562	0.237	0.13	1	1.44249	-0.693245
Erbin	0.147521	-0.500279	0.339	0.426	1	0.70697	-1.41449
Ercc4	0.202523	0.25614	0.068	0.019	1	1.19428	-0.837326
Ercc5	0.292611	0.310663	0.085	0.037	1	1.24028	-0.806271
Erg28	0.195956	-0.278691	0.034	0.093	1	0.824338	-1.21309
Ergic1	0.581317	0.263685	0.186	0.148	1	1.20054	-0.832958
Ergic2	0.266923	-0.284634	0.153	0.241	1	0.82095	-1.2181
Erh	0.0715188	0.527	0.102	0.019	1	1.44093	-0.693996
Eri2	0.923401	-0.252643	0.051	0.056	1	0.839357	-1.19139
Erich1	0.177598	-0.350158	0.034	0.093	1	0.784498	-1.2747
Erlin2	0.110109	0.305891	0.119	0.037	1	1.23618	-0.808943
Ermard	0.247289	-0.442729	0.051	0.111	1	0.735741	-1.35917
Ern1	0.18092	0.250736	0.102	0.037	1	1.18981	-0.840468
Esco1	0.145057	-0.549368	0.119	0.204	1	0.683319	-1.46344
Esd	0.0605082	0.480605	0.322	0.167	1	1.39533	-0.716677
Esf1	0.157921	0.447134	0.203	0.111	1	1.36333	-0.733498
Esr1	0.864921	-0.259859	0.051	0.056	1	0.83517	-1.19736
Esrrg	0.467623	-0.367276	0.136	0.185	1	0.775245	-1.28992
Esyt1	0.167293	-0.459763	0.085	0.167	1	0.727106	-1.37532
Etfa	0.582595	-0.384271	0.22	0.241	1	0.766166	-1.3052
Ethe1	0.775764	-0.407475	0.102	0.111	1	0.753942	-1.32636
Etl4	0.0484743	0.378705	0.729	0.481	1	1.30017	-0.769128
Evc	0.861463	-0.293991	0.068	0.074	1	0.815643	-1.22603
Evi5	0.384839	-0.341776	0.169	0.222	1	0.789069	-1.26732
Ewsr1	0.00246745	0.876372	0.407	0.13	1	1.83575	-0.544736
Exd1	0.236174	-0.340891	0.068	0.13	1	0.789554	-1.26654
Exd2	0.0199592	0.578937	0.169	0.037	1	1.49375	-0.669457
Exoc1	0.292611	0.280229	0.085	0.037	1	1.21439	-0.82346
Exoc6	0.235813	0.410867	0.254	0.167	1	1.32948	-0.752171
Exoc6b	0.386555	-0.366105	0.271	0.315	1	0.775874	-1.28887
Exosc4	0.113239	0.515532	0.22	0.111	1	1.42952	-0.699535
Extl3	0.00295329	0.641242	0.237	0.037	1	1.55967	-0.641161
Eya3	0.0381669	0.481777	0.153	0.037	1	1.39646	-0.716095
Eya4	0.311775	-0.484298	0.288	0.352	1	0.714845	-1.39891
Ezh1	0.143115	-0.317379	0.051	0.13	1	0.802527	-1.24606
Ezr	0.0108607	0.695979	0.644	0.426	1	1.61998	-0.61729
F830016B08Rik	0.0348834	-0.559062	0	0.074	1	0.678743	-1.47331
Fa2h	0.112642	0.350498	0.288	0.167	1	1.275	-0.784313
Fads3	0.465342	0.296398	0.169	0.13	1	1.22807	-0.814283
Fahd1	0.209514	-0.413879	0.051	0.111	1	0.750602	-1.33226
Fam107b	0.214188	0.332498	0.068	0.019	1	1.25919	-0.79416
Fam117b	0.295214	-0.371677	0.237	0.296	1	0.772883	-1.29386
Fam120b	0.153575	-0.480153	0.102	0.185	1	0.716901	-1.39489
Fam120c	0.062746	0.469842	0.136	0.037	1	1.38496	-0.722044
Fam126b	0.77022	-0.289846	0.237	0.241	1	0.817989	-1.22251
Fam133b	0.0746699	-0.399332	0.017	0.093	1	0.758209	-1.3189
Fam13b	0.572937	-0.26482	0.136	0.167	1	0.832302	-1.20149
Fam162a	0.599589	-0.257871	0.153	0.185	1	0.836321	-1.19571
Fam168a	0.219898	0.485521	0.39	0.296	1	1.40009	-0.714239
Fam174a	0.145627	0.418667	0.339	0.204	1	1.33669	-0.748116
Fam174b	0.0535871	0.291997	0.068	0	1	1.22433	-0.816771
Fam184a	0.126559	0.334896	0.356	0.222	1	1.26129	-0.792841
Fam193a	0.0855647	0.544947	0.39	0.259	1	1.45897	-0.685417
Fam199x	0.0535871	0.40969	0.068	0	1	1.3284	-0.752785
Fam208b	0.186212	0.264097	0.203	0.111	1	1.20088	-0.83272
Fam20b	0.289341	0.424357	0.153	0.093	1	1.34197	-0.745171
Fam213a	0.00340003	0.838356	0.186	0.019	1	1.78801	-0.559281
Fam213b	0.0966068	0.292699	0.051	0	1	1.22493	-0.816373
Fam214a	0.128	-0.570449	0.119	0.222	1	0.673407	-1.48499
Fam219a	0.189495	0.26009	0.102	0.037	1	1.19755	-0.835036
Fam219b	0.0737095	0.303126	0.102	0.019	1	1.23381	-0.810495
Fam222a	0.495033	-0.332506	0.186	0.222	1	0.794156	-1.2592
Fam45a	0.379516	-0.307246	0.102	0.148	1	0.808183	-1.23734
Fam53c	0.110385	-0.569061	0.034	0.111	1	0.674055	-1.48356
Fam76b	0.0660077	-0.56115	0.051	0.148	1	0.677762	-1.47545
Fam81a	0.668817	-0.256164	0.271	0.278	1	0.837312	-1.1943
Fam8a1	0.301488	-0.291795	0.102	0.167	1	0.816885	-1.22416
Fam96a	0.397607	-0.427619	0.068	0.111	1	0.743488	-1.34501
Fam96b	0.580135	-0.358899	0.085	0.111	1	0.779759	-1.28245
Fam98a	0.107531	-0.403828	0.034	0.111	1	0.75585	-1.32301
Fance	0.0693195	-0.462767	0	0.056	1	0.725593	-1.37818
Far1os	0.227844	-0.384121	0.051	0.111	1	0.766246	-1.30506
Farp2	0.162432	0.298256	0.136	0.056	1	1.22966	-0.813235
Fars2	0.0271266	-0.561392	0.271	0.463	1	0.677648	-1.47569
Farsa	0.18661	-0.336503	0.034	0.093	1	0.791959	-1.26269
Fastk	0.107409	0.429119	0.119	0.037	1	1.34641	-0.742715
Fau	0.428877	-0.5205	0.475	0.519	1	0.69713	-1.43445
Fbp1	0.420109	-0.464224	0.305	0.352	1	0.724861	-1.37958
Fbxl17	0.209663	0.278329	0.576	0.463	1	1.21279	-0.824546
Fbxl20	0.235193	0.33252	0.441	0.333	1	1.25921	-0.794148
Fbxl3	0.179089	-0.387796	0.136	0.222	1	0.764296	-1.30839
Fbxl4	0.139933	-0.26047	0.017	0.074	1	0.834816	-1.19787
Fbxl5	0.0387819	-0.413782	0.068	0.204	1	0.750653	-1.33217
Fbxo18	0.0831745	-0.62138	0.068	0.167	1	0.650049	-1.53835
Fbxo3	0.00728526	0.665822	0.407	0.167	1	1.58647	-0.630329
Fbxo34	0.0722914	-0.470824	0.017	0.093	1	0.721552	-1.3859
Fbxo38	0.269493	-0.267934	0.017	0.056	1	0.830508	-1.20408
Fbxo42	0.124957	-0.328038	0.051	0.13	1	0.796619	-1.25531
Fbxo9	0.837608	-0.286426	0.22	0.204	1	0.819931	-1.21962
Fbxw2	0.152583	0.36334	0.136	0.056	1	1.2864	-0.777363
Fbxw4	0.154384	-0.412784	0.068	0.148	1	0.751173	-1.33125
Fbxw5	0.375893	-0.250051	0.051	0.093	1	0.840867	-1.18925
Fbxw8	0.286347	0.309484	0.085	0.037	1	1.23926	-0.806931
Fcho2	0.275068	-0.291081	0.407	0.5	1	0.817289	-1.22356
Fcrla	0.0632831	0.375977	0.102	0.019	1	1.29772	-0.770584
Fdxacb1	0.446174	0.351086	0.068	0.037	1	1.27552	-0.783994
Fem1a	0.0535871	0.568017	0.068	0	1	1.48248	-0.674543
Fer	0.227844	-0.461996	0.051	0.111	1	0.725981	-1.37745
Fez2	0.231723	0.325221	0.119	0.056	1	1.25286	-0.798176
Fgfbp1	0.637895	-0.462453	0.39	0.333	1	0.725751	-1.37788
Fgfr4	0.283613	-0.364243	0.102	0.167	1	0.776877	-1.28721
Fggy	0.0194288	-0.837288	0.102	0.259	1	0.559695	-1.78669
Fgl2	0.485831	0.370321	0.153	0.111	1	1.29264	-0.77361
Fh1	0.0162324	0.406258	0.22	0.056	1	1.32524	-0.754578
Fhit	0.512438	-0.272287	0.356	0.407	1	0.828006	-1.20772
Fhl1	0.561418	-0.251493	0.034	0.056	1	0.840027	-1.19044
Fig4	0.191241	-0.327573	0.034	0.093	1	0.796876	-1.2549
Fign	0.145049	0.325832	0.407	0.278	1	1.25339	-0.797838
Filip1	0.196868	0.359281	0.068	0.019	1	1.28279	-0.779553
Fkbp4	0.141198	0.312853	0.169	0.074	1	1.24216	-0.805048
Fkbp5	0.0502828	-0.697057	0.237	0.389	1	0.616829	-1.62119
Fkbp9	0.449727	-0.414837	0.186	0.222	1	0.750104	-1.33315
Fktn	0.208136	-0.332071	0.119	0.204	1	0.794395	-1.25882
Flcn	0.00903144	-0.349172	0	0.111	1	0.785035	-1.27383
Flii	0.0157823	-0.62669	0.034	0.167	1	0.64766	-1.54402
Flnb	0.0348834	-0.378926	0	0.074	1	0.76901	-1.30037
Flrt2	0.0746177	0.46614	0.678	0.556	1	1.38141	-0.723899
Flywch1	0.152922	-0.334926	0.051	0.13	1	0.792825	-1.26131
Fmnl2	0.0674816	0.498869	0.712	0.593	1	1.41311	-0.707661
Fnbp1	0.664368	0.252316	0.356	0.315	1	1.19112	-0.839548
Fnbp4	0.281643	-0.345961	0.119	0.185	1	0.786784	-1.271
Fndc3a	0.243833	0.30184	0.271	0.185	1	1.23272	-0.811217
Fndc3b	0.0383872	0.457645	0.864	0.63	1	1.3733	-0.728174
Fndc9	0.0535871	0.31753	0.068	0	1	1.24619	-0.802443
Fnip1	0.0786084	-0.650584	0.136	0.259	1	0.637022	-1.5698
Fnta	0.140367	0.436175	0.186	0.093	1	1.35301	-0.739091
Fosl2	0.115668	0.304864	0.119	0.037	1	1.2353	-0.809519
Foxc1	0.12336	0.476195	0.39	0.278	1	1.39107	-0.718871
Foxd2	0.41421	0.267184	0.203	0.148	1	1.20346	-0.83094
Foxn2	0.0644117	0.496078	0.136	0.037	1	1.41037	-0.709032
Foxo1	0.160747	0.613363	0.102	0.037	1	1.52982	-0.653671
Foxs1	0.0966068	0.262346	0.051	0	1	1.19943	-0.833731
Fpgs	0.847274	-0.262027	0.068	0.056	1	0.833915	-1.19916
Frmd4b	0.010406	0.427075	0.475	0.204	1	1.34451	-0.743768
Frmd5	0.154384	-0.602575	0.068	0.148	1	0.658578	-1.51842
Fth1	0.317238	-0.340705	0.983	0.981	1	0.789655	-1.26638
Ftl1	0.420682	-0.333949	0.797	0.796	1	0.793362	-1.26046
Ftsj1	0.269493	-0.414909	0.017	0.056	1	0.750067	-1.33321
Fubp3	0.0624577	-0.458748	0.068	0.185	1	0.727617	-1.37435
Fuca1	0.25879	0.415836	0.254	0.167	1	1.33407	-0.749585
Furin	0.356539	0.38065	0.119	0.074	1	1.30193	-0.768091
Fus	0.136728	-0.470599	0.322	0.426	1	0.721665	-1.38568
Fut10	0.269493	-0.268376	0.017	0.056	1	0.830254	-1.20445
Fut11	0.277357	-0.252362	0.017	0.056	1	0.839521	-1.19116
Fut8	0.0862558	0.289598	0.39	0.222	1	1.2223	-0.81813
Fyb	0.355346	-0.337796	0.051	0.093	1	0.791249	-1.26382
Fyco1	0.0459417	0.550255	0.203	0.074	1	1.46434	-0.682899
Fzd2	0.101718	0.573829	0.39	0.259	1	1.48847	-0.671832
Fzd3	0.196868	0.37943	0.068	0.019	1	1.30083	-0.768741
Fzd4	0.0737095	0.282872	0.102	0.019	1	1.21661	-0.821953
Fzr1	0.0348834	-0.610399	0	0.074	1	0.655016	-1.52668
G0s2	0.340027	-0.283438	0.034	0.074	1	0.821631	-1.21709
G2e3	0.0300298	0.281449	0.085	0	1	1.21541	-0.822764
Gabpb1	0.0230039	0.558084	0.169	0.037	1	1.47231	-0.679204
Gabpb2	0.133749	-0.360198	0.153	0.259	1	0.779057	-1.2836
Gabra4	0.348439	0.300018	0.254	0.185	1	1.23116	-0.812242
Gabrb1	0.10732	0.473591	0.644	0.481	1	1.38856	-0.72017
Gabrb3	0.364552	0.391867	0.051	0.019	1	1.31209	-0.762142
Gak	0.179265	0.412086	0.237	0.148	1	1.33061	-0.751536
Gal3st1	0.0693817	0.284415	0.102	0.019	1	1.21792	-0.821074
Galm	0.594489	-0.262701	0.034	0.056	1	0.833526	-1.19972
Galntl6	0.0966068	0.276963	0.051	0	1	1.21164	-0.825327
Gan	0.513882	0.304113	0.085	0.056	1	1.23466	-0.80994
Gar1	0.0610448	-0.545683	0.034	0.13	1	0.685067	-1.45971
Gart	0.037139	0.486948	0.153	0.037	1	1.40148	-0.713533
Gas1	0.132904	0.324999	0.525	0.389	1	1.25266	-0.798299
Gatad1	0.574265	-0.31348	0.203	0.241	1	0.804698	-1.2427
Gatad2a	0.0690435	0.452139	0.22	0.093	1	1.36807	-0.730958
Gatad2b	0.286101	0.33007	0.322	0.241	1	1.25707	-0.795498
Gatb	0.0172672	0.398552	0.186	0.037	1	1.31818	-0.75862
Gatsl2	0.0183169	-0.647235	0.017	0.13	1	0.638503	-1.56616
Gba	0.0348834	-0.268646	0	0.074	1	0.830099	-1.20468
Gbp2	0.00259703	-1.18105	0.017	0.185	1	0.44103	-2.26742
Gbp2b	0.00233244	-1.06958	0	0.148	1	0.476459	-2.09882
Gbp3	0.0348834	-0.362596	0	0.074	1	0.777764	-1.28574
Gbp7	0.00365865	-1.03556	0.051	0.241	1	0.487825	-2.04991
Gclc	0.162893	0.428713	0.22	0.13	1	1.34603	-0.742924
Gcnt1	0.523169	-0.437769	0.119	0.148	1	0.738275	-1.35451
Gcsh	0.00459771	-0.567734	0	0.13	1	0.674675	-1.48219
Gde1	0.00332581	0.810183	0.39	0.148	1	1.75343	-0.570309
Gdi1	0.622539	-0.253933	0.119	0.148	1	0.838607	-1.19245
Gdpd3	0.0300298	0.365834	0.085	0	1	1.28863	-0.77602
Gemin7	0.306072	-0.355324	0.102	0.167	1	0.781694	-1.27927
Get4	0.213993	-0.517807	0.051	0.111	1	0.698433	-1.43178
Gfm2	0.79715	0.291787	0.102	0.093	1	1.22416	-0.816889
Gfod1	0.179677	0.27561	0.424	0.278	1	1.21051	-0.826101
Gfod2	0.0989552	0.46944	0.153	0.056	1	1.38457	-0.722245
Gfpt1	0.136782	-0.479563	0.102	0.204	1	0.717195	-1.39432
Ggct	0.113299	-0.406297	0.034	0.111	1	0.754558	-1.32528
Ggnbp2	0.299696	-0.398576	0.22	0.296	1	0.758607	-1.31821
Ggps1	0.239198	0.508805	0.136	0.074	1	1.42287	-0.702804
Ggt5	0.161088	0.256011	0.254	0.148	1	1.19417	-0.8374
Ghitm	0.00971642	0.580993	0.458	0.222	1	1.49588	-0.668504
Ghr	0.658889	-0.685017	0.356	0.278	1	0.621998	-1.60772
Gid4	0.0375355	-0.587432	0.051	0.167	1	0.665526	-1.50257
Ginm1	0.307043	0.335031	0.237	0.167	1	1.2614	-0.792767
Gipc1	0.0535871	0.256869	0.068	0	1	1.19488	-0.836902
Gk	0.0299179	-0.795359	0.186	0.352	1	0.5762	-1.73551
Glb1l	0.0722914	-0.335592	0.017	0.093	1	0.792459	-1.26189
Gle1	0.135654	-0.299603	0.017	0.074	1	0.812476	-1.23081
Glg1	0.25939	0.492711	0.475	0.389	1	1.40709	-0.710688
Glis2	0.0856289	0.481625	0.203	0.093	1	1.39632	-0.716171
Glis3	1	-0.518808	0.119	0.111	1	0.697948	-1.43277
Glo1	0.681715	-0.281793	0.475	0.444	1	0.822568	-1.2157
Glod5	0.042524	0.448039	0.153	0.037	1	1.36418	-0.733039
Glp2r	0.257599	0.269255	0.186	0.111	1	1.20519	-0.829748
Glt8d1	0.852601	-0.256068	0.136	0.111	1	0.837367	-1.19422
Glyctk	0.261783	-0.259684	0.017	0.056	1	0.835271	-1.19722
Gm10073	0.0167811	0.503169	0.746	0.519	1	1.41732	-0.705555
Gm10076	0.0295615	0.531382	0.305	0.13	1	1.44531	-0.691892
Gm10550	0.0966068	0.315994	0.051	0	1	1.24487	-0.803297
Gm10563	0.115326	0.354559	0.153	0.056	1	1.27859	-0.782109
Gm10603	0.339603	0.287341	0.102	0.056	1	1.22039	-0.819411
Gm10732	0.18661	-0.320148	0.034	0.093	1	0.800988	-1.24846
Gm10847	0.0966068	0.297974	0.051	0	1	1.22942	-0.813394
Gm11273	0.0125926	0.778499	0.186	0.037	1	1.71535	-0.582973
Gm11361	0.149402	0.395371	0.356	0.241	1	1.31528	-0.760294
Gm11659	0.358115	-0.399931	0.102	0.148	1	0.757894	-1.31945
Gm11734	0.0693195	-0.329773	0	0.056	1	0.795662	-1.25682
Gm11747	0.098415	0.353333	0.339	0.204	1	1.27751	-0.782773
Gm13402	0.191241	-0.368049	0.034	0.093	1	0.77483	-1.29061
Gm13814	0.125007	0.503541	0.203	0.093	1	1.41769	-0.705373
Gm14325	0.587443	0.331829	0.102	0.074	1	1.25861	-0.794529
Gm14399	0.0966068	0.307222	0.051	0	1	1.23732	-0.808196
Gm14410	0.0693195	-0.284362	0	0.056	1	0.821105	-1.21787
Gm15489	0.21184	-0.341486	0.136	0.222	1	0.789228	-1.26706
Gm15563	0.0300298	0.395533	0.085	0	1	1.31543	-0.760208
Gm15594	0.196868	0.310922	0.068	0.019	1	1.2405	-0.806126
Gm15675	0.196868	0.375676	0.068	0.019	1	1.29745	-0.770744
Gm15738	0.384717	-0.433416	0.068	0.111	1	0.740506	-1.35043
Gm16189	0.0966068	0.251928	0.051	0	1	1.1908	-0.839773
Gm16311	0.261783	-0.486192	0.017	0.056	1	0.713907	-1.40074
Gm17029	0.0168954	0.397246	0.102	0	1	1.31699	-0.759307
Gm17227	0.888243	-0.275919	0.051	0.056	1	0.825924	-1.21077
Gm17359	0.345867	0.378855	0.051	0.019	1	1.30031	-0.769048
Gm19950	0.831577	0.363045	0.119	0.111	1	1.28614	-0.777522
Gm20400	0.345867	0.260284	0.051	0.019	1	1.19771	-0.834924
Gm21972	0.0693195	-0.404429	0	0.056	1	0.755535	-1.32356
Gm26518	0.238215	0.273042	0.169	0.093	1	1.20835	-0.827573
Gm26521	0.0693195	-0.262323	0	0.056	1	0.833744	-1.19941
Gm26542	0.139933	-0.349552	0.017	0.074	1	0.784828	-1.27416
Gm26551	0.404148	-0.310778	0.068	0.111	1	0.806207	-1.24038
Gm26561	0.0362575	0.842862	0.186	0.056	1	1.7936	-0.557536
Gm26668	0.269493	-0.282119	0.017	0.056	1	0.822383	-1.21598
Gm26669	0.411418	0.286721	0.119	0.074	1	1.21986	-0.819763
Gm26722	0.0771201	0.310099	0.136	0.037	1	1.23979	-0.806586
Gm26724	0.568518	-0.273679	0.119	0.148	1	0.827208	-1.20889
Gm26733	0.661352	-0.382414	0.254	0.259	1	0.767153	-1.30352
Gm26749	0.118618	0.281528	0.085	0.019	1	1.21548	-0.822719
Gm26759	0.437394	0.275875	0.068	0.037	1	1.21073	-0.825949
Gm26763	0.0300298	0.348883	0.085	0	1	1.27357	-0.785192
Gm26776	0.0348834	-0.371714	0	0.074	1	0.772864	-1.29389
Gm26804	0.244502	-0.272599	0.407	0.5	1	0.827827	-1.20798
Gm26825	0.0693195	-0.336635	0	0.056	1	0.791886	-1.26281
Gm26848	0.104	-0.349558	0.136	0.259	1	0.784824	-1.27417
Gm26910	0.196868	0.263487	0.068	0.019	1	1.20038	-0.833072
Gm26917	0.282691	0.308895	0.39	0.296	1	1.23876	-0.80726
Gm26944	0.0693195	-0.271004	0	0.056	1	0.828743	-1.20665
Gm28305	0.196868	0.281262	0.068	0.019	1	1.21526	-0.822871
Gm28370	0.196868	0.323254	0.068	0.019	1	1.25115	-0.799265
Gm28523	0.0535871	0.290495	0.068	0	1	1.22306	-0.817622
Gm28727	0.0250611	0.51689	0.136	0.019	1	1.43087	-0.698877
Gm28863	0.261783	-0.337475	0.017	0.056	1	0.791425	-1.26354
Gm29107	0.384986	-0.286902	0.102	0.148	1	0.81966	-1.22002
Gm29114	0.269493	-0.370866	0.017	0.056	1	0.773318	-1.29313
Gm29237	0.139933	-0.274958	0.017	0.074	1	0.826474	-1.20996
Gm29266	0.00314812	0.536945	0.915	0.796	1	1.4509	-0.689229
Gm29683	0.0693195	-0.250228	0	0.056	1	0.840763	-1.1894
Gm30025	0.277357	-0.353207	0.017	0.056	1	0.782842	-1.2774
Gm31763	0.00940792	-0.876682	0.068	0.241	1	0.544619	-1.83615
Gm32036	0.325265	-0.292181	0.034	0.074	1	0.816667	-1.22449
Gm3289	0.0693195	-0.344393	0	0.056	1	0.78764	-1.26962
Gm32926	0.261783	-0.289807	0.017	0.056	1	0.818012	-1.22248
Gm36975	0.0300298	0.37502	0.085	0	1	1.29686	-0.771095
Gm37240	0.0406137	-0.774816	0.203	0.352	1	0.584463	-1.71097
Gm38505	0.196868	0.33053	0.068	0.019	1	1.25747	-0.795245
Gm38604	0.810961	-0.316955	0.085	0.093	1	0.802763	-1.2457
Gm4128	0.0371431	-0.658219	0.017	0.111	1	0.63366	-1.57813
Gm4221	0.0966068	0.296913	0.051	0	1	1.22851	-0.813992
Gm42418	7.05418e-06	0.897948	1	1	0.152469	1.86341	-0.536649
Gm42439	0.347567	-0.29205	0.034	0.074	1	0.816741	-1.22438
Gm42984	0.558767	-0.288827	0.051	0.074	1	0.818567	-1.22165
Gm44148	0.0196327	-0.583345	0.017	0.13	1	0.667414	-1.49832
Gm4450	0.58168	-0.404787	0.068	0.093	1	0.755348	-1.32389
Gm44686	0.101893	0.497934	0.203	0.093	1	1.41219	-0.70812
Gm45051	0.561418	-0.277392	0.034	0.056	1	0.825081	-1.212
Gm4524	0.450609	-0.329915	0.153	0.185	1	0.795583	-1.25694
Gm45510	0.340027	-0.310535	0.034	0.074	1	0.806343	-1.24017
Gm47283	0.254327	-0.412815	0.068	0.13	1	0.751156	-1.33128
Gm47350	0.0535871	0.288866	0.068	0	1	1.22168	-0.818545
Gm47805	0.0966068	0.355979	0.051	0	1	1.27985	-0.781339
Gm48228	0.236308	0.329694	0.119	0.056	1	1.25675	-0.795705
Gm48678	0.273727	-0.500765	0.085	0.148	1	0.706732	-1.41496
Gm49356	0.144315	-0.251053	0.017	0.074	1	0.840283	-1.19008
Gm49361	0.261783	-0.254762	0.017	0.056	1	0.838125	-1.19314
Gm527	0.0693195	-0.289889	0	0.056	1	0.817965	-1.22255
Gm5577	0.18092	0.275321	0.102	0.037	1	1.21026	-0.826266
Gm6225	0.0535871	0.354803	0.068	0	1	1.27881	-0.781976
Gm6563	0.391441	0.260067	0.102	0.056	1	1.19753	-0.835049
Gm9008	0.0966068	0.271845	0.051	0	1	1.20735	-0.828259
Gm9493	0.104805	0.538424	0.169	0.074	1	1.45238	-0.688523
Gm9774	0.059374	-0.643137	0.034	0.13	1	0.640319	-1.56172
Gm9885	0.0535871	0.287364	0.068	0	1	1.22041	-0.819398
Gm9946	0.269493	-0.316855	0.017	0.056	1	0.802818	-1.24561
Gm9968	0.023659	0.47623	0.169	0.037	1	1.3911	-0.718854
Gmcl1	0.173556	-0.427467	0.085	0.167	1	0.743566	-1.34487
Gmds	0.240698	-0.305758	0.576	0.648	1	0.809017	-1.23607
Gmip	0.0966068	0.277177	0.051	0	1	1.21182	-0.825204
Gmpr	0.0362575	0.681788	0.186	0.056	1	1.60413	-0.623392
Gmpr2	0.0436768	0.39986	0.153	0.037	1	1.31938	-0.757932
Gna12	0.461308	0.376234	0.254	0.204	1	1.29795	-0.770446
Gnai1	0.0771121	-0.285859	0.017	0.093	1	0.820253	-1.21914
Gnl2	0.355346	-0.314532	0.051	0.093	1	0.804112	-1.24361
Gnpda1	0.0300298	0.314854	0.085	0	1	1.24389	-0.803932
Gnpda2	0.0535871	0.251577	0.068	0	1	1.19051	-0.839978
Gnptab	0.176742	0.315509	0.102	0.037	1	1.24445	-0.803567
Gns	0.198515	-0.615268	0.254	0.352	1	0.652809	-1.53184
Golga2	0.21061	-0.276081	0.034	0.093	1	0.825831	-1.2109
Golga5	0.396071	-0.316821	0.102	0.148	1	0.802837	-1.24558
Golgb1	0.00959814	0.822116	0.339	0.148	1	1.768	-0.565612
Golim4	0.0280654	0.388446	0.831	0.685	1	1.30898	-0.763952
Golph3	0.445938	0.313028	0.271	0.222	1	1.24231	-0.804951
Golt1b	0.692678	0.254984	0.051	0.037	1	1.19332	-0.837996
Gorasp2	0.186117	-0.678665	0.169	0.259	1	0.624743	-1.60066
Gpaa1	0.182063	-0.527107	0.034	0.093	1	0.693945	-1.44104
Gpatch11	0.0168954	0.462144	0.102	0	1	1.37759	-0.725906
Gpatch2	0.161941	-0.562809	0.102	0.185	1	0.676983	-1.47714
Gpbp1	0.736414	-0.58568	0.136	0.148	1	0.666335	-1.50075
Gpc3	0.164724	0.267884	0.237	0.13	1	1.20404	-0.830537
Gpd1l	0.196868	0.296304	0.068	0.019	1	1.22799	-0.814336
Gpi1	0.341816	-0.29699	0.237	0.296	1	0.813949	-1.22858
Gpn2	0.0966068	0.264121	0.051	0	1	1.2009	-0.832706
Gpr146	0.149524	0.317801	0.169	0.074	1	1.24643	-0.802292
Gpr89	0.020321	-0.52689	0.017	0.13	1	0.694049	-1.44082
Gps2	0.269493	-0.365566	0.017	0.056	1	0.776164	-1.28839
Gpx1	0.966419	-0.378648	0.576	0.537	1	0.769158	-1.30012
Gpx3	0.191208	-0.621708	0.881	0.815	1	0.649901	-1.5387
Gpx4	0.747649	-0.254375	0.78	0.704	1	0.83835	-1.19282
Grb10	0.249626	-0.593485	0.186	0.259	1	0.66274	-1.50889
Grhl1	0.0348834	-0.284392	0	0.074	1	0.821088	-1.2179
Grhl2	0.139933	-0.280843	0.017	0.074	1	0.82311	-1.2149
Grid2	0.0715188	0.505646	0.102	0.019	1	1.41976	-0.704345
Grik5	0.0693195	-0.267695	0	0.056	1	0.830646	-1.20388
Grina	0.220039	0.379531	0.271	0.167	1	1.30092	-0.768687
Grip1	0.568056	-0.349966	0.051	0.074	1	0.784602	-1.27453
Gripap1	0.133798	-0.37977	0.051	0.13	1	0.76856	-1.30113
Grk5	0.0374081	0.350844	0.644	0.426	1	1.27531	-0.784125
Grn	0.435103	-0.295252	0.136	0.185	1	0.81493	-1.2271
Grwd1	0.0966068	0.28275	0.051	0	1	1.21651	-0.822023
Gsap	0.283339	-0.256999	0.068	0.13	1	0.836827	-1.19499
Gstcd	0.0168954	0.353424	0.102	0	1	1.27759	-0.782724
Gstm1	0.249422	0.289234	0.237	0.148	1	1.22199	-0.818337
Gstz1	0.398792	-0.360546	0.085	0.13	1	0.77887	-1.28391
Gtdc1	0.63083	-0.257496	0.136	0.167	1	0.836539	-1.1954
Gtf2a1	0.702627	-0.257754	0.203	0.222	1	0.836389	-1.19562
Gtf2b	0.0587153	0.480162	0.22	0.093	1	1.3949	-0.716897
Gtf2h1	0.223158	-0.338462	0.051	0.111	1	0.790884	-1.26441
Gtf2i	0.720594	-0.289227	0.203	0.222	1	0.818341	-1.22199
Gtf3a	0.223158	-0.369342	0.051	0.111	1	0.774135	-1.29176
Gtf3c1	0.0344102	-0.541898	0.068	0.204	1	0.686866	-1.45589
Gtf3c4	0.0693195	-0.265968	0	0.056	1	0.83164	-1.20244
Guf1	0.286347	0.334402	0.085	0.037	1	1.26085	-0.793113
Guk1	0.332456	0.412411	0.153	0.093	1	1.33091	-0.751367
H2afv	1	-0.253771	0.237	0.222	1	0.838701	-1.19232
H2afy	0.0342076	0.577262	0.237	0.093	1	1.49201	-0.670235
H2afz	0.561789	-0.351775	0.237	0.259	1	0.78362	-1.27613
H2-D1	0.295193	-0.372389	0.576	0.574	1	0.772502	-1.29449
H2-DMb1	0.442654	0.269454	0.136	0.093	1	1.20535	-0.829633
H2-K1	0.530025	-0.394894	0.508	0.481	1	0.760545	-1.31485
H2-Q4	0.101998	-0.553607	0.034	0.111	1	0.681315	-1.46775
H2-Q7	0.0226615	-0.477614	0.949	1	1	0.718165	-1.39244
H2-T23	0.277533	-0.449364	0.119	0.185	1	0.732366	-1.36544
H6pd	0.0119741	0.798192	0.237	0.074	1	1.73892	-0.575069
Hacd2	0.109278	-0.619748	0.119	0.222	1	0.650785	-1.53661
Hacd3	0.397607	-0.280522	0.068	0.111	1	0.823293	-1.21463
Hadha	0.246126	0.404887	0.186	0.111	1	1.32399	-0.755295
Hadhb	0.518833	-0.305916	0.136	0.185	1	0.808928	-1.2362
Hagh	0.262925	-0.53755	0.169	0.241	1	0.68894	-1.45151
Hars	0.143196	0.431568	0.136	0.056	1	1.3487	-0.741455
Hars2	0.227844	-0.273143	0.051	0.111	1	0.827515	-1.20844
Haus7	0.18661	-0.620699	0.034	0.093	1	0.650356	-1.53762
Hax1	0.292611	0.261927	0.085	0.037	1	1.19908	-0.833973
Hba-a1	0.311362	-0.361412	0.153	0.222	1	0.778402	-1.28468
Hbb-bs	0.0744084	0.331323	0.475	0.278	1	1.25817	-0.794807
Hcfc1	0.821031	-0.306576	0.068	0.074	1	0.808558	-1.23677
Hcfc1r1	0.0216137	0.311583	0.407	0.167	1	1.24107	-0.805757
Hdac3	0.550595	-0.420508	0.034	0.056	1	0.747162	-1.3384
Hdac5	0.0737095	0.289364	0.102	0.019	1	1.2221	-0.818262
Hdac6	0.0535871	0.295147	0.068	0	1	1.22701	-0.814989
Hdac8	0.626094	-0.256667	0.22	0.241	1	0.837019	-1.19472
Hdac9	0.107531	-0.399056	0.034	0.111	1	0.758354	-1.31865
Hddc2	0.115166	0.35896	0.085	0.019	1	1.2825	-0.779726
Hdgf	0.277117	-0.42923	0.169	0.241	1	0.742658	-1.34651
Hdgfl3	0.15086	0.377576	0.186	0.093	1	1.29916	-0.76973
Hdhd3	0.139933	-0.379984	0.017	0.074	1	0.768446	-1.30133
Heca	0.548854	-0.329489	0.119	0.148	1	0.795819	-1.25657
Hectd1	0.582604	-0.34631	0.22	0.259	1	0.786593	-1.2713
Hectd4	0.129619	-0.53912	0.102	0.204	1	0.688191	-1.45309
Heg1	0.0535871	0.368855	0.068	0	1	1.29133	-0.774397
Helb	0.0348834	-0.384381	0	0.074	1	0.766107	-1.3053
Helz	0.470846	-0.308939	0.203	0.259	1	0.807235	-1.2388
Heph	0.95977	-0.271969	0.373	0.333	1	0.828188	-1.20746
Herc6	0.0598162	-0.653486	0.085	0.204	1	0.635742	-1.57296
Hes6	0.325265	-0.319279	0.034	0.074	1	0.80147	-1.24771
Hexb	0.410916	-0.392573	0.085	0.13	1	0.76177	-1.31273
Hfe	0.0177236	-0.55234	0	0.093	1	0.681913	-1.46646
Hibch	0.0651513	-0.448032	0.085	0.204	1	0.733042	-1.36418
Higd1a	0.251633	-0.510522	0.085	0.148	1	0.701968	-1.42457
Higd2a	0.458832	-0.354073	0.305	0.352	1	0.782372	-1.27816
Hint2	0.125183	-0.53121	0.136	0.241	1	0.691974	-1.44514
Hip1r	0.0406587	0.433239	0.22	0.074	1	1.35026	-0.740597
Hipk2	0.226206	0.34012	0.322	0.222	1	1.26586	-0.789975
Hist1h1c	0.0636934	0.557047	0.322	0.167	1	1.47126	-0.679692
Hist1h4i	0.286347	0.40111	0.085	0.037	1	1.32052	-0.757275
Hivep1	0.0416777	0.473437	0.39	0.204	1	1.38841	-0.720247
Hivep2	0.0763637	-0.525597	0.288	0.426	1	0.694672	-1.43953
Hjurp	0.0535871	0.309992	0.068	0	1	1.2397	-0.806646
Hk1	0.405084	0.269396	0.119	0.074	1	1.2053	-0.829667
Hlcs	0.851316	-0.280218	0.068	0.074	1	0.823467	-1.21438
Hlf	0.0371431	-0.479572	0.017	0.111	1	0.71719	-1.39433
Hmbox1	0.488537	-0.335394	0.153	0.185	1	0.792568	-1.26172
Hmg20b	0.0869322	-0.61002	0.068	0.167	1	0.655188	-1.52628
Hmgb1	0.527067	0.282935	0.288	0.241	1	1.21667	-0.821917
Hmgcr	0.111793	0.315541	0.085	0.019	1	1.24448	-0.803549
Hmgn1	0.289556	-0.563818	0.271	0.333	1	0.676509	-1.47818
Hmgxb4	0.792284	-0.323891	0.102	0.111	1	0.798912	-1.2517
Hmox2	0.397607	-0.251645	0.068	0.111	1	0.839938	-1.19056
Hnf4g	0.332593	-0.376382	0.034	0.074	1	0.770367	-1.29808
Hnmt	0.455053	0.258252	0.068	0.037	1	1.19603	-0.8361
Hnrnph1	0.135794	0.431031	0.458	0.333	1	1.3482	-0.741732
Hnrnph3	0.5481	-0.302635	0.186	0.222	1	0.81077	-1.23339
Hnrnpk	0.267602	-0.252209	0.339	0.444	1	0.83961	-1.19103
Hnrnpl	0.611204	-0.391922	0.102	0.13	1	0.762113	-1.31214
Hnrnpm	0.365274	0.266073	0.373	0.296	1	1.20253	-0.83158
Hnrnpr	0.130395	0.367497	0.39	0.259	1	1.29011	-0.775126
Hoga1	0.0427496	-0.673233	0.051	0.167	1	0.6271	-1.59464
Homer1	0.0772058	-0.35963	0.136	0.259	1	0.779364	-1.2831
Hoxa7	0.358143	-0.56287	0.169	0.222	1	0.676954	-1.4772
Hoxa9	0.417539	-0.375368	0.119	0.167	1	0.770909	-1.29717
Hoxaas3	0.18661	-0.312127	0.034	0.093	1	0.805453	-1.24154
Hoxb4	0.0966068	0.296326	0.051	0	1	1.22801	-0.814324
Hoxc4	0.435103	-0.256702	0.136	0.185	1	0.836999	-1.19474
Hoxd9	0.0966068	0.254471	0.051	0	1	1.1929	-0.838294
Hpn	0.0258661	0.373088	0.136	0.019	1	1.29512	-0.772128
Hps5	0.160701	-0.336671	0.068	0.148	1	0.791867	-1.26284
Hs6st1	0.377863	0.364405	0.136	0.093	1	1.28735	-0.776789
Hsbp1	0.0366355	-0.505546	0.186	0.352	1	0.704394	-1.41966
Hsd17b11	0.708066	-0.391271	0.153	0.167	1	0.762457	-1.31155
Hsdl2	0.60479	-0.392997	0.136	0.167	1	0.761546	-1.31312
Hsp90b1	0.0427124	0.42123	0.712	0.5	1	1.33907	-0.746787
Hspa13	0.0796189	-0.307529	0.017	0.093	1	0.808024	-1.23759
Hspa14	0.0371431	-0.432434	0.017	0.111	1	0.741011	-1.34951
Hspa1b	0.345867	0.325678	0.051	0.019	1	1.25325	-0.797923
Hspa4	0.184865	0.333342	0.288	0.185	1	1.25993	-0.793696
Hspa5	0.0568222	-0.416333	0.61	0.741	1	0.749327	-1.33453
Hspa8	0.0654842	-0.692163	0.559	0.685	1	0.618925	-1.6157
Hspa9	0.0693092	0.323412	0.322	0.167	1	1.25129	-0.799177
Hspb1	0.15528	-0.614118	0.085	0.167	1	0.653329	-1.53062
Hspbap1	0.368964	-0.350099	0.051	0.093	1	0.78453	-1.27465
Hspbp1	0.20564	-0.288521	0.034	0.093	1	0.818741	-1.22139
Hspd1	0.419083	-0.582652	0.254	0.296	1	0.667735	-1.4976
Hspe1	0.292685	-0.355871	0.237	0.333	1	0.781398	-1.27976
Hsph1	0.430951	-0.281856	0.068	0.111	1	0.822532	-1.21576
Huwe1	0.149739	-0.608261	0.373	0.481	1	0.655987	-1.52442
Hypk	0.165513	-0.622703	0.136	0.222	1	0.649453	-1.53976
Ibtk	0.122151	0.356478	0.085	0.019	1	1.2803	-0.781069
Ick	0.558767	-0.4306	0.051	0.074	1	0.741953	-1.34779
Icmt	0.692678	0.251106	0.051	0.037	1	1.19012	-0.840252
Id2	0.301488	-0.453279	0.102	0.167	1	0.730381	-1.36915
Idh2	0.483693	-0.402836	0.322	0.352	1	0.75637	-1.3221
Idh3a	0.198866	-0.589608	0.102	0.185	1	0.664523	-1.50484
Ifi27	0.171922	-0.677985	0.271	0.37	1	0.625038	-1.5999
Ifih1	0.0693195	-0.300635	0	0.056	1	0.811895	-1.23169
Ifngr1	0.121314	0.395666	0.356	0.222	1	1.31555	-0.760138
Ifrd1	0.185915	0.305647	0.153	0.074	1	1.23597	-0.80908
Ifrd2	0.0693195	-0.298454	0	0.056	1	0.813124	-1.22983
Ift122	0.218541	-0.479068	0.051	0.111	1	0.717441	-1.39384
Ift20	0.00119899	0.876587	0.356	0.093	1	1.83603	-0.544654
Ift22	0.182063	-0.501713	0.034	0.093	1	0.706268	-1.41589
Ift43	0.228079	-0.420419	0.136	0.222	1	0.747208	-1.33832
Ift74	0.0796189	-0.276308	0.017	0.093	1	0.825702	-1.21109
Ift88	0.0652647	0.505614	0.102	0.019	1	1.41973	-0.70436
Igbp1	0.355346	-0.458609	0.051	0.093	1	0.727688	-1.37422
Igf1r	0.423497	-0.299632	0.729	0.685	1	0.81246	-1.23083
Igf2r	0.08535	0.474593	0.186	0.074	1	1.38953	-0.71967
Ik	0.333448	0.458744	0.102	0.056	1	1.37435	-0.727619
Ikbkap	0.135654	-0.44589	0.017	0.074	1	0.734131	-1.36215
Il13ra1	0.722081	-0.25225	0.254	0.259	1	0.839586	-1.19106
Il18	0.0624271	-0.576536	0.102	0.222	1	0.670572	-1.49126
Il1rap	0.0693817	0.428462	0.102	0.019	1	1.3458	-0.743054
Il34	0.0253698	-0.511415	0.051	0.185	1	0.701534	-1.42545
Ilf2	0.237426	-0.387828	0.051	0.111	1	0.76428	-1.30842
Immp2l	0.802653	-0.413644	0.186	0.185	1	0.750725	-1.33205
Immt	0.247523	-0.347612	0.153	0.222	1	0.785884	-1.27245
Imp3	0.177938	-0.741397	0.271	0.352	1	0.59816	-1.67179
Inafm2	0.0535871	0.530507	0.068	0	1	1.44444	-0.692311
Inmt	0.258172	-0.70586	0.102	0.167	1	0.613077	-1.63112
Ino80dos	0.0844948	0.494318	0.153	0.056	1	1.40866	-0.709897
Inpp5e	0.0535871	0.362888	0.068	0	1	1.286	-0.777606
Inpp5k	0.202758	-0.324477	0.068	0.148	1	0.798588	-1.25221
Insr	0.0214849	-0.62851	0.119	0.278	1	0.646844	-1.54597
Ints10	0.200755	-0.293613	0.034	0.093	1	0.815856	-1.22571
Ints3	0.379516	-0.489066	0.102	0.148	1	0.712486	-1.40354
Ints4	0.0610448	-0.384543	0.034	0.13	1	0.766022	-1.30545
Ints6	0.311362	-0.32348	0.153	0.222	1	0.79914	-1.25135
Ints6l	0.179699	0.384223	0.186	0.093	1	1.30516	-0.766192
Ints9	0.111793	0.36265	0.085	0.019	1	1.28579	-0.777735
Ip6k2	0.698985	0.279428	0.203	0.185	1	1.21371	-0.823917
Ipmk	0.397607	-0.420163	0.068	0.111	1	0.74734	-1.33808
Ipo5	0.0722914	-0.368215	0.017	0.093	1	0.77474	-1.29076
Ipo7	0.277533	0.251412	0.186	0.111	1	1.19037	-0.840074
Iqcb1	0.410754	-0.263393	0.068	0.111	1	0.833126	-1.2003
Iqgap1	0.788028	-0.286498	0.492	0.481	1	0.81989	-1.21968
Iqgap2	0.132839	-0.393943	0.695	0.741	1	0.761047	-1.31398
Ireb2	0.400717	0.411239	0.136	0.093	1	1.32983	-0.751977
Irf1	0.0304378	-0.787977	0.034	0.148	1	0.579156	-1.72665
Irf2bp2	0.208136	-0.336231	0.119	0.204	1	0.792108	-1.26245
Irf2bpl	0.451696	0.251854	0.22	0.167	1	1.19074	-0.839816
Irf9	0.0348834	-0.474295	0	0.074	1	0.719818	-1.38924
Irgm1	0.00466353	-1.15889	0.017	0.167	1	0.447856	-2.23286
Irgm2	1.69013e-05	-1.90938	0.051	0.37	0.365304	0.266206	-3.75648
Irgq	0.345867	0.292497	0.051	0.019	1	1.22476	-0.816488
Isca2	0.774296	-0.288137	0.186	0.148	1	0.818959	-1.22106
Isg15	0.277357	-0.294841	0.017	0.056	1	0.815162	-1.22675
Isoc1	0.558767	-0.353655	0.051	0.074	1	0.782599	-1.27779
Isoc2b	0.280175	0.293943	0.085	0.037	1	1.22599	-0.81567
Ispd	0.417539	-0.275776	0.119	0.167	1	0.826006	-1.21064
Ist1	0.105569	-0.533183	0.068	0.167	1	0.691028	-1.44712
Isyna1	0.410754	-0.299207	0.068	0.111	1	0.812699	-1.23047
Itfg2	0.195956	-0.352359	0.034	0.093	1	0.783302	-1.27665
Itga2	0.21184	0.306174	0.22	0.13	1	1.23642	-0.808784
Itgb1bp1	0.0535871	0.284434	0.068	0	1	1.21793	-0.821064
Itgb8	0.0327185	0.544912	0.593	0.37	1	1.45893	-0.685433
Itpr1	0.182568	-0.367984	0.458	0.537	1	0.774865	-1.29055
Itpr2	0.310701	-0.330514	0.102	0.167	1	0.795253	-1.25746
Itpr3	0.145974	0.409821	0.288	0.167	1	1.32852	-0.752717
Itsn1	0.706453	-0.431113	0.119	0.13	1	0.74169	-1.34827
Itsn2	0.0451728	-0.440778	0.169	0.352	1	0.736737	-1.35734
Ivns1abp	0.648354	-0.313034	0.22	0.241	1	0.804947	-1.24232
Iws1	0.103377	0.387563	0.237	0.111	1	1.30818	-0.76442
Jade1	0.808898	-0.253315	0.102	0.111	1	0.838966	-1.19194
Jade3	0.0966068	0.342022	0.051	0	1	1.26753	-0.788935
Jagn1	0.288384	-0.309216	0.068	0.13	1	0.80708	-1.23903
Jdp2	0.195956	-0.490413	0.034	0.093	1	0.711821	-1.40485
Jkamp	0.234876	-0.519377	0.085	0.148	1	0.697673	-1.43334
Jmjd6	0.182063	-0.386439	0.034	0.093	1	0.765016	-1.30716
Jpt1	0.236174	-0.609905	0.068	0.13	1	0.65524	-1.52616
Jup	0.349509	0.509801	0.22	0.167	1	1.42385	-0.702319
Kalrn	0.133798	-0.499642	0.051	0.13	1	0.707282	-1.41386
Kank1	0.278749	0.260004	0.78	0.722	1	1.19748	-0.835086
Kansl2	0.193893	0.26271	0.102	0.037	1	1.19973	-0.833521
Kantr	0.071424	-0.287993	0.068	0.185	1	0.819041	-1.22094
Kars	0.261783	-0.419985	0.017	0.056	1	0.747432	-1.33791
Kat14	0.539199	0.308912	0.085	0.056	1	1.23877	-0.80725
Kat5	0.202914	0.2757	0.102	0.037	1	1.21058	-0.82605
Kat6a	0.268918	0.284202	0.22	0.148	1	1.21774	-0.821196
Kat6b	0.0667579	-0.776604	0.22	0.352	1	0.583739	-1.71309
Katna1	0.424155	-0.26902	0.068	0.111	1	0.829883	-1.20499
Kbtbd7	0.0535871	0.3063	0.068	0	1	1.23653	-0.808713
Kcnf1	0.0535871	0.315606	0.068	0	1	1.24453	-0.803513
Kcng2	0.322781	-0.409806	0.169	0.241	1	0.752724	-1.32851
Kcnj15	0.66526	-0.454176	0.22	0.241	1	0.729927	-1.37
Kcnj16	0.378999	-0.61925	0.136	0.185	1	0.651009	-1.53608
Kcnk5	0.227844	-0.323569	0.051	0.111	1	0.799091	-1.25142
Kcnq5	0.530823	-0.258021	0.542	0.593	1	0.836234	-1.19584
Kctd10	0.035675	0.425167	0.119	0.019	1	1.34273	-0.744752
Kctd18	0.0535871	0.441926	0.068	0	1	1.35842	-0.736151
Kctd2	0.205103	-0.855738	0.051	0.111	1	0.552583	-1.80968
Kctd3	0.0300298	0.458312	0.085	0	1	1.37393	-0.727837
Kdm1a	0.611204	-0.288059	0.102	0.13	1	0.819003	-1.221
Kdm2a	0.111344	0.403793	0.424	0.296	1	1.32298	-0.755868
Kdm3a	0.218541	-0.475598	0.051	0.111	1	0.719168	-1.39049
Kdm4c	0.256615	-0.455193	0.22	0.296	1	0.729413	-1.37097
Kdm5a	0.232282	-0.322636	0.203	0.296	1	0.799608	-1.25061
Kdm5b	0.280122	-0.3394	0.186	0.259	1	0.79037	-1.26523
Kdm5c	0.149524	-0.439021	0.085	0.167	1	0.737635	-1.35568
Kdm6a	0.775896	-0.302762	0.339	0.352	1	0.810699	-1.2335
Kdm6b	0.218541	-0.38912	0.051	0.111	1	0.763595	-1.30959
Keg1	0.47039	-0.46373	0.322	0.37	1	0.725109	-1.3791
Khsrp	0.038412	-0.532106	0.017	0.111	1	0.691545	-1.44604
Kidins220	0.702132	-0.375884	0.322	0.333	1	0.770633	-1.29763
Kif12	0.135654	-0.519953	0.017	0.074	1	0.697395	-1.43391
Kif13b	0.210735	0.375619	0.237	0.148	1	1.2974	-0.770775
Kif1c	0.172636	0.359912	0.102	0.037	1	1.28335	-0.779212
Kif2a	0.325265	-0.31709	0.034	0.074	1	0.802687	-1.24582
Kif3a	0.362115	-0.356525	0.051	0.093	1	0.781043	-1.28034
Kif3c	0.202523	0.379531	0.068	0.019	1	1.30092	-0.768688
Kifc3	0.231783	-0.405519	0.068	0.13	1	0.754965	-1.32457
Kirrel	0.0835751	0.422768	0.661	0.463	1	1.3405	-0.745992
Klc4	0.195956	-0.257873	0.034	0.093	1	0.83632	-1.19571
Klf12	0.318043	-0.311005	0.034	0.074	1	0.80608	-1.24057
Klf15	0.146329	-0.306205	0.051	0.13	1	0.808766	-1.23645
Klf3	0.102527	-0.431338	0.085	0.185	1	0.741574	-1.34848
Klf6	0.0213061	0.719255	0.305	0.13	1	1.64633	-0.607411
Klf9	0.117682	-0.465311	0.203	0.333	1	0.724315	-1.38061
Klhdc2	0.124957	-0.42468	0.051	0.13	1	0.745004	-1.34227
Klhdc3	0.0168954	0.538101	0.102	0	1	1.45206	-0.688677
Klhdc8b	0.0596843	-0.480732	0.068	0.185	1	0.716614	-1.39545
Klhl15	0.292459	-0.409614	0.102	0.167	1	0.752825	-1.32833
Klhl2	0.39609	-0.356337	0.119	0.167	1	0.781145	-1.28017
Klhl22	0.202523	0.360799	0.068	0.019	1	1.28414	-0.778733
Klhl28	0.0416604	-0.46051	0.051	0.167	1	0.726729	-1.37603
Klhl29	0.132872	0.57576	0.186	0.093	1	1.49046	-0.670933
Klhl5	0.204734	-0.496757	0.153	0.241	1	0.708698	-1.41104
Klhl7	0.32747	0.316363	0.153	0.093	1	1.24519	-0.803092
Klhl9	0.21473	-0.324469	0.119	0.204	1	0.798593	-1.2522
Kmt2b	0.286347	0.258917	0.085	0.037	1	1.19658	-0.835715
Kmt2d	0.523692	0.26236	0.169	0.13	1	1.19944	-0.833723
Kmt5b	0.447533	-0.322991	0.186	0.241	1	0.799411	-1.25092
Kmt5c	0.196868	0.293659	0.068	0.019	1	1.22575	-0.81583
Kpna1	0.0136578	0.593718	0.254	0.074	1	1.50913	-0.662633
Kpna3	0.0839592	0.478308	0.203	0.093	1	1.39311	-0.717819
Kpna4	0.516849	-0.434039	0.288	0.315	1	0.740187	-1.35101
Kras	0.388854	-0.301482	0.136	0.185	1	0.811418	-1.23241
Kremen1	7.49815e-05	1.02074	0.559	0.185	1	2.02896	-0.492862
Krit1	0.00436858	-0.897363	0.271	0.481	1	0.536867	-1.86266
Krt10	0.261783	-0.306253	0.017	0.056	1	0.808739	-1.23649
Krt7	0.579243	-0.311448	0.136	0.167	1	0.805832	-1.24095
Krtcap2	0.0904678	0.440505	0.153	0.056	1	1.35708	-0.736877
Ktn1	0.00555479	-0.882768	0.186	0.407	1	0.542326	-1.84391
Kxd1	0.295579	-0.441545	0.169	0.241	1	0.736346	-1.35806
Lactb	0.0672973	0.412047	0.102	0.019	1	1.33057	-0.751556
Lactb2	0.451283	0.263613	0.271	0.204	1	1.20048	-0.832999
Lama5	0.202069	-0.393652	0.271	0.37	1	0.7612	-1.31371
Lamb2	0.966302	-0.388394	0.424	0.37	1	0.763979	-1.30894
Lamp1	0.0354183	-0.58632	0.576	0.648	1	0.66604	-1.50141
Lamtor2	0.0998535	-0.723505	0.119	0.222	1	0.605624	-1.65119
Lamtor3	0.00888937	0.553573	0.203	0.037	1	1.46772	-0.68133
Lancl1	0.196868	0.321112	0.068	0.019	1	1.24929	-0.800453
Large1	0.365207	0.271774	0.712	0.574	1	1.20729	-0.8283
Larp1	0.119889	0.416641	0.271	0.148	1	1.33482	-0.749167
Larp1b	0.181751	-0.416518	0.254	0.352	1	0.749231	-1.3347
Larp7	0.0348834	-0.338536	0	0.074	1	0.790844	-1.26447
Lars	0.0256266	0.599918	0.22	0.074	1	1.51563	-0.659791
Lars2	0.126444	0.419806	0.339	0.204	1	1.33775	-0.747525
Las1l	0.110385	-0.506721	0.034	0.111	1	0.70382	-1.42082
Lats1	0.73509	-0.423528	0.153	0.167	1	0.745599	-1.3412
Lbh	0.0348834	-0.309936	0	0.074	1	0.806678	-1.23965
Lclat1	0.269206	-0.297246	0.085	0.148	1	0.813804	-1.2288
Lcorl	0.667918	0.270062	0.22	0.185	1	1.20586	-0.829284
Ldah	0.169428	-0.718704	0.22	0.296	1	0.607643	-1.6457
Ldb1	0.143115	-0.34162	0.051	0.13	1	0.789155	-1.26718
Ldha	0.537123	-0.338924	0.203	0.241	1	0.790631	-1.26481
Ldhb	0.61675	-0.456095	0.407	0.389	1	0.728957	-1.37182
Ldlrad4	0.603949	-0.34055	0.102	0.13	1	0.78974	-1.26624
Lekr1	0.298965	0.314907	0.085	0.037	1	1.24393	-0.803903
Leprot	0.285794	-0.478401	0.119	0.185	1	0.717773	-1.3932
Letmd1	0.168602	0.313365	0.102	0.037	1	1.2426	-0.804762
Lgalsl	0.206767	0.28298	0.254	0.148	1	1.21671	-0.821892
Lgr4	0.574823	-0.270704	0.559	0.537	1	0.828915	-1.2064
Lhx1	0.0693195	-0.307847	0	0.056	1	0.807847	-1.23786
Lig3	0.08535	0.357155	0.186	0.074	1	1.2809	-0.780702
Lima1	0.201781	-0.422178	0.153	0.241	1	0.746297	-1.33995
Lims2	0.177357	0.602275	0.203	0.111	1	1.51811	-0.658714
Lin54	0.00903144	-0.541774	0	0.111	1	0.686926	-1.45576
Lingo2	0.127447	0.319043	0.119	0.037	1	1.2475	-0.801601
Lipa	0.00466353	-0.727027	0.017	0.167	1	0.604148	-1.65522
Lmbrd2	0.121815	0.292519	0.271	0.148	1	1.22478	-0.816475
Lmnb2	0.0759548	0.290967	0.102	0.019	1	1.22346	-0.817354
Lncpint	0.0341291	-0.404299	0.593	0.741	1	0.755603	-1.32345
Lnpk	0.152381	0.25241	0.169	0.074	1	1.19119	-0.839493
Lnx1	0.269493	-0.316583	0.017	0.056	1	0.802969	-1.24538
Lnx2	0.0368262	0.431045	0.119	0.019	1	1.34821	-0.741724
Lpar6	0.286347	0.304934	0.085	0.037	1	1.23536	-0.809479
Lpl	3.53104e-07	1.3665	0.712	0.204	0.00763198	2.57845	-0.38783
Lrba	0.11181	-0.591032	0.661	0.722	1	0.663868	-1.50632
Lrif1	0.398865	0.364645	0.186	0.13	1	1.28756	-0.77666
Lrig2	0.350324	0.365274	0.169	0.111	1	1.28813	-0.776321
Lrp10	0.119046	0.522596	0.237	0.13	1	1.43654	-0.696118
Lrp12	0.0966068	0.291888	0.051	0	1	1.22424	-0.816832
Lrp2	0.758493	-0.455201	0.271	0.204	1	0.729409	-1.37097
Lrp6	0.222436	0.268033	0.492	0.352	1	1.20416	-0.830451
Lrpap1	0.00670789	0.483715	0.525	0.241	1	1.39834	-0.715134
Lrrc4	0.599589	-0.254567	0.153	0.185	1	0.838239	-1.19298
Lrrc41	0.0110722	-0.645266	0.017	0.148	1	0.639375	-1.56403
Lrrc47	0.0348834	-0.40273	0	0.074	1	0.756426	-1.32201
Lrrc51	0.0699752	-0.414912	0.017	0.093	1	0.750065	-1.33322
Lrrc75a	0.0348834	-0.484544	0	0.074	1	0.714723	-1.39914
Lrrk2	0.288013	-0.502786	0.102	0.167	1	0.705743	-1.41695
Lsm2	0.118618	0.481591	0.085	0.019	1	1.39628	-0.716187
Lsm4	0.128	0.39287	0.22	0.111	1	1.313	-0.761613
Lsm6	0.858062	-0.294463	0.068	0.056	1	0.815376	-1.22643
Lsm8	0.211249	0.258419	0.153	0.074	1	1.19617	-0.836003
Ltbr	0.214188	0.334119	0.068	0.019	1	1.26061	-0.793268
Luc7l3	0.388521	-0.352039	0.254	0.333	1	0.783476	-1.27636
Lurap1l	0.437394	0.373578	0.068	0.037	1	1.29556	-0.771866
Luzp1	0.167375	0.32543	0.525	0.407	1	1.25304	-0.79806
Luzp2	0.0540914	0.388665	0.576	0.352	1	1.30918	-0.763836
Lyar	0.318043	-0.273095	0.034	0.074	1	0.827543	-1.2084
Lyplal1	0.0722914	-0.46453	0.017	0.093	1	0.724707	-1.37987
Lyrm1	0.196868	0.285696	0.068	0.019	1	1.219	-0.820346
Lyrm2	0.322533	0.271126	0.153	0.093	1	1.20675	-0.828673
Lyrm4	0.0969276	-0.433058	0.068	0.167	1	0.74069	-1.35009
Lysmd4	0.384717	-0.428694	0.068	0.111	1	0.742934	-1.34601
Lyst	0.545576	-0.515016	0.153	0.185	1	0.699785	-1.42901
Lztr1	0.759345	-0.271255	0.102	0.111	1	0.828598	-1.20686
Lzts2	0.397607	-0.349569	0.068	0.111	1	0.784819	-1.27418
Macrod1	0.192257	0.320039	0.475	0.352	1	1.24836	-0.801048
Mad1l1	0.203833	0.392415	0.186	0.111	1	1.31259	-0.761853
Maea	0.0309362	-0.667744	0.085	0.222	1	0.62949	-1.58859
Maf1	0.101685	-0.550049	0.119	0.222	1	0.682997	-1.46414
Mal	0.0611161	0.63548	0.136	0.037	1	1.55345	-0.643727
Malsu1	0.563569	0.40577	0.102	0.074	1	1.3248	-0.754833
Maml1	0.598578	-0.445064	0.068	0.093	1	0.734552	-1.36137
Maml2	0.189495	0.252513	0.102	0.037	1	1.19128	-0.839433
Man1c1	0.935157	0.260535	0.051	0.056	1	1.19792	-0.834778
Man2a2	0.108066	0.257683	0.153	0.056	1	1.19556	-0.83643
Man2c1os	0.368964	-0.318975	0.051	0.093	1	0.801639	-1.24744
Manf	0.128952	-0.552891	0.288	0.407	1	0.681653	-1.46702
Map1lc3a	0.435132	-0.263722	0.237	0.296	1	0.832936	-1.20057
Map2k1	0.15143	-0.555196	0.153	0.241	1	0.680565	-1.46937
Map2k3	0.205575	-0.323741	0.102	0.185	1	0.798996	-1.25157
Map2k4	0.262881	0.439085	0.254	0.185	1	1.35574	-0.737602
Map3k10	0.118618	0.337913	0.085	0.019	1	1.26393	-0.791185
Map3k2	0.0448777	0.62984	0.288	0.148	1	1.54739	-0.646248
Map3k7	0.133233	0.301452	0.169	0.074	1	1.23238	-0.811436
Map3k7cl	0.716634	0.298665	0.051	0.037	1	1.23001	-0.813004
Map4	0.635547	-0.457979	0.373	0.37	1	0.728005	-1.37362
Map4k5	0.198521	0.322682	0.203	0.111	1	1.25065	-0.799582
Mapk14	0.700613	0.325134	0.186	0.167	1	1.25278	-0.798224
Mapk1ip1l	0.201624	0.389321	0.169	0.093	1	1.30978	-0.763489
Mapk8ip3	0.17054	-0.403671	0.068	0.148	1	0.755932	-1.32287
Mapre2	0.436359	-0.540724	0.102	0.148	1	0.687426	-1.4547
Mapre3	0.292331	-0.347845	0.085	0.148	1	0.785757	-1.27266
Mapt	0.189546	-0.262339	0.729	0.778	1	0.833735	-1.19942
March1	0.168602	0.311058	0.102	0.037	1	1.24062	-0.80605
Marf1	0.609618	-0.283394	0.22	0.241	1	0.821656	-1.21705
Mark2	0.876437	-0.274046	0.288	0.278	1	0.826997	-1.20919
Mark3	0.0304497	0.576724	0.475	0.259	1	1.49146	-0.670484
Mars2	0.0693195	-0.308525	0	0.056	1	0.807467	-1.23844
Marveld2	0.146329	-0.443221	0.051	0.13	1	0.735491	-1.35964
Mast4	0.0497232	-0.378284	0.678	0.759	1	0.769352	-1.29979
Mat2a	0.0819958	-0.572604	0.424	0.574	1	0.672402	-1.48721
Mat2b	0.134361	-0.347292	0.102	0.204	1	0.786058	-1.27217
Mau2	0.0281738	0.499196	0.22	0.074	1	1.41343	-0.707501
Mbd1	0.0699752	-0.385592	0.017	0.093	1	0.765465	-1.3064
Mbnl1	0.25524	-0.377498	0.458	0.556	1	0.769772	-1.29909
Mccc1	0.380336	0.340655	0.119	0.074	1	1.26633	-0.789683
Mcfd2	0.262195	0.367824	0.254	0.167	1	1.2904	-0.774951
Mcmbp	0.568518	-0.327056	0.119	0.148	1	0.797162	-1.25445
Mcrip1	0.439341	-0.35479	0.153	0.204	1	0.781983	-1.2788
Mcrip2	0.0765077	-0.515199	0.051	0.148	1	0.699697	-1.42919
Mcur1	0.163932	-0.346237	0.068	0.148	1	0.786633	-1.27124
Mdh2	0.144012	0.413667	0.322	0.204	1	1.33207	-0.750713
Mdk	0.0722914	-0.415985	0.017	0.093	1	0.749508	-1.33421
Me1	0.15822	-0.491266	0.085	0.167	1	0.711401	-1.40568
Me3	0.847338	-0.394158	0.085	0.093	1	0.760934	-1.31418
Mecom	0.575147	-0.492697	0.153	0.111	1	0.710695	-1.40707
Med1	0.0395718	-0.453158	0.119	0.278	1	0.730442	-1.36903
Med12l	0.113774	-0.357739	0.254	0.407	1	0.780387	-1.28142
Med14	0.736271	-0.263134	0.186	0.204	1	0.833276	-1.20008
Med17	0.253734	0.302031	0.186	0.111	1	1.23288	-0.81111
Med21	0.154954	0.501299	0.322	0.222	1	1.41549	-0.70647
Med28	0.372842	-0.267148	0.203	0.13	1	0.83096	-1.20343
Med30	0.485856	-0.255348	0.119	0.167	1	0.837785	-1.19362
Med31	0.236308	0.300755	0.119	0.056	1	1.23179	-0.811827
Med4	0.0966068	0.288579	0.051	0	1	1.22144	-0.818708
Med6	0.19156	-0.284175	0.068	0.148	1	0.821211	-1.21771
Med7	0.0790921	0.267985	0.136	0.037	1	1.20412	-0.830479
Megf8	0.310253	-0.38577	0.136	0.204	1	0.765371	-1.30656
Meis2	0.327793	-0.332978	0.305	0.407	1	0.793896	-1.25961
Mepce	0.821031	-0.268835	0.068	0.074	1	0.829989	-1.20483
Met	0.031344	-0.470055	0.034	0.148	1	0.721937	-1.38516
Metap1d	0.37532	0.277642	0.169	0.111	1	1.21221	-0.824938
Metap2	0.105427	0.449091	0.22	0.111	1	1.36518	-0.732504
Metrnl	0.0253624	0.565686	0.678	0.519	1	1.48009	-0.675634
Mettl5	0.572342	-0.267549	0.034	0.056	1	0.83073	-1.20376
Mettl6	0.0348834	-0.467522	0	0.074	1	0.723206	-1.38273
Mex3c	0.111793	0.384948	0.085	0.019	1	1.30581	-0.765807
Mfap1a	0.311949	0.259574	0.085	0.037	1	1.19713	-0.835334
Mfn1	0.218232	-0.355378	0.136	0.222	1	0.781665	-1.27932
Mfn2	0.143196	0.312512	0.136	0.056	1	1.24187	-0.805238
Mfsd13a	0.851316	-0.325272	0.068	0.074	1	0.798148	-1.2529
Mfsd6	0.0681219	-0.393297	0.034	0.13	1	0.761387	-1.31339
Mgam	0.202191	0.4718	0.186	0.111	1	1.38684	-0.721064
Mgat4b	0.0907966	0.448941	0.186	0.074	1	1.36504	-0.73258
Mgat5b	0.0966068	0.355875	0.051	0	1	1.27976	-0.781396
Mgea5	0.0490586	0.46926	0.322	0.167	1	1.3844	-0.722335
Mgll	0.00021131	0.874101	0.593	0.204	1	1.83287	-0.545594
Mgrn1	0.099033	-0.623232	0.068	0.167	1	0.649215	-1.54032
Mgst3	0.0168954	0.522263	0.102	0	1	1.43621	-0.696279
Mia2	0.0115692	-0.790311	0.153	0.333	1	0.578219	-1.72945
Mical3	0.145322	0.373242	0.356	0.222	1	1.29526	-0.772046
Micu1	0.121543	-0.430367	0.424	0.556	1	0.742073	-1.34758
Mid2	0.108066	0.338383	0.153	0.056	1	1.26434	-0.790927
Midn	0.325354	0.25553	0.136	0.074	1	1.19377	-0.837679
Mien1	0.244137	-0.47698	0.271	0.352	1	0.71848	-1.39183
Mif	0.643973	-0.259001	0.237	0.185	1	0.835667	-1.19665
Mill2	0.0652647	0.418713	0.102	0.019	1	1.33673	-0.748092
Miox	0.418687	-0.420364	0.237	0.278	1	0.747236	-1.33826
Mitd1	0.13685	-0.425365	0.051	0.13	1	0.74465	-1.34291
Mitf	0.324056	-0.268222	0.186	0.278	1	0.830342	-1.20432
Mlf2	0.0111686	-0.576644	0.169	0.389	1	0.670522	-1.49138
Mlkl	0.0177236	-0.553056	0	0.093	1	0.681575	-1.46719
Mllt3	0.809957	-0.410496	0.407	0.389	1	0.752365	-1.32914
Mllt6	0.0831745	0.285295	0.169	0.056	1	1.21866	-0.820574
Mmaa	0.209514	-0.449114	0.051	0.111	1	0.732493	-1.3652
Mmadhc	0.230545	0.265736	0.169	0.093	1	1.20225	-0.831774
Mms19	0.401685	-0.257082	0.102	0.148	1	0.836778	-1.19506
Mnat1	0.282414	-0.434017	0.237	0.315	1	0.740198	-1.35099
Mnt	0.455053	0.390297	0.068	0.037	1	1.31066	-0.762972
Mob1a	0.374469	0.400681	0.237	0.185	1	1.32013	-0.7575
Mob3c	0.261783	-0.263555	0.017	0.056	1	0.833033	-1.20043
Mob4	0.233939	0.455796	0.22	0.148	1	1.37154	-0.729108
Mon2	0.375664	-0.373275	0.254	0.315	1	0.772028	-1.29529
Morc2a	0.191241	-0.281768	0.034	0.093	1	0.822583	-1.21568
Morn4	0.0300298	0.36472	0.085	0	1	1.28763	-0.776619
Mospd1	0.375893	-0.331205	0.051	0.093	1	0.794872	-1.25806
Mpc2	0.439718	-0.344735	0.559	0.611	1	0.787453	-1.26992
Mphosph6	0.139933	-0.357841	0.017	0.074	1	0.780332	-1.28151
Mphosph8	0.533909	-0.319757	0.153	0.185	1	0.801205	-1.24812
Mplkip	0.417423	-0.29951	0.068	0.111	1	0.812528	-1.23073
Mpp6	0.397607	-0.283931	0.068	0.111	1	0.82135	-1.21751
Mpp7	0.0689446	0.586381	0.237	0.111	1	1.50148	-0.666011
Mpped2	0.446174	0.309126	0.068	0.037	1	1.23896	-0.80713
Mpv17	0.000639944	1.00374	0.305	0.056	1	2.00519	-0.498707
Mpv17l	0.116961	0.443781	0.39	0.241	1	1.36016	-0.735205
Mpzl1	0.215736	0.314548	0.169	0.093	1	1.24362	-0.804103
Mre11a	0.242322	-0.25961	0.051	0.111	1	0.835314	-1.19716
Mrgbp	0.0549432	0.554755	0.136	0.037	1	1.46892	-0.680773
Mrpl10	0.829104	-0.3002	0.085	0.093	1	0.81214	-1.23132
Mrpl12	0.0595752	-0.72976	0.22	0.352	1	0.603004	-1.65836
Mrpl17	0.486245	0.348939	0.237	0.204	1	1.27362	-0.785161
Mrpl21	0.548041	-0.468156	0.136	0.167	1	0.722888	-1.38334
Mrpl23	0.0911853	-0.476582	0.119	0.241	1	0.718678	-1.39144
Mrpl3	0.238215	0.344663	0.169	0.093	1	1.26985	-0.787492
Mrpl33	0.0306071	0.576289	0.441	0.241	1	1.49101	-0.670687
Mrpl43	0.242116	-0.667579	0.102	0.167	1	0.629562	-1.58841
Mrpl52	0.11481	-0.494853	0.068	0.167	1	0.709634	-1.40918
Mrpl54	0.439341	-0.287004	0.153	0.204	1	0.819602	-1.2201
Mrpl55	0.817238	-0.294619	0.102	0.111	1	0.815288	-1.22656
Mrpl58	0.00830012	0.893785	0.271	0.074	1	1.85804	-0.5382
Mrpl9	0.231723	0.306217	0.119	0.056	1	1.23646	-0.80876
Mrps10	0.18661	-0.372358	0.034	0.093	1	0.772519	-1.29447
Mrps14	0.893568	-0.254192	0.288	0.278	1	0.838457	-1.19267
Mrps16	0.0847549	0.455308	0.237	0.111	1	1.37108	-0.729354
Mrps17	0.273521	-0.427982	0.169	0.241	1	0.743301	-1.34535
Mrps18a	0.345454	0.356718	0.169	0.111	1	1.28051	-0.780939
Mrps18b	0.704619	0.301097	0.051	0.037	1	1.23208	-0.811635
Mrps22	0.332593	-0.292215	0.034	0.074	1	0.816647	-1.22452
Mrps24	0.299895	-0.556235	0.373	0.407	1	0.680075	-1.47043
Mrps28	0.0536763	0.537851	0.305	0.148	1	1.45181	-0.688796
Mrps30	0.125766	0.2697	0.085	0.019	1	1.20556	-0.829492
Mrto4	0.218541	-0.352403	0.051	0.111	1	0.783278	-1.27669
Msh3	0.130799	-0.356314	0.051	0.13	1	0.781158	-1.28015
Msl3	0.02001	0.583888	0.136	0.019	1	1.49888	-0.667163
Msrb1	0.560422	-0.408254	0.136	0.167	1	0.753535	-1.32708
Mt1	0.41772	-0.405895	0.288	0.333	1	0.754768	-1.32491
Mt2	0.00903144	-0.5621	0	0.111	1	0.677315	-1.47642
Mta1	0.107409	0.394392	0.119	0.037	1	1.31439	-0.76081
mt-Atp6	0.0417507	0.424943	0.949	0.833	1	1.34252	-0.744868
mt-Atp8	0.292611	0.321804	0.085	0.037	1	1.24989	-0.800069
Mtch2	0.390505	-0.337146	0.102	0.148	1	0.791606	-1.26326
Mtcl1	0.229262	0.290526	0.661	0.5	1	1.22309	-0.817604
mt-Co1	0.000850927	0.373611	1	0.704	1	1.29559	-0.771848
mt-Co2	0.00095689	0.721005	0.932	0.667	1	1.64833	-0.606675
mt-Co3	0.0185599	0.426462	0.949	0.759	1	1.34393	-0.744084
mt-Cytb	0.0118957	0.516092	0.763	0.537	1	1.43008	-0.699263
Mtdh	0.324513	0.263724	0.458	0.352	1	1.20057	-0.832935
Mterf4	0.0771121	-0.424679	0.017	0.093	1	0.745004	-1.34227
Mthfd1	0.104735	-0.429666	0.034	0.111	1	0.742433	-1.34692
Mthfd2l	0.0693195	-0.327707	0	0.056	1	0.796802	-1.25502
Mthfr	0.0535871	0.367232	0.068	0	1	1.28988	-0.775269
Mtif2	0.0166055	-0.548274	0.051	0.204	1	0.683838	-1.46233
Mtmr10	0.245133	-0.425428	0.068	0.13	1	0.744618	-1.34297
Mtmr12	0.0273945	0.67189	0.237	0.093	1	1.59316	-0.627684
Mtmr2	0.607109	-0.359854	0.068	0.093	1	0.779243	-1.2833
Mtmr4	0.250448	0.263471	0.119	0.056	1	1.20036	-0.833081
mt-Nd1	0.0486054	0.382299	0.78	0.537	1	1.30342	-0.767214
mt-Nd2	0.00377427	0.753031	0.847	0.537	1	1.68533	-0.593356
mt-Nd3	0.00837992	0.631441	0.203	0.037	1	1.54911	-0.645531
mt-Nd4	3.60887e-05	0.998634	0.966	0.722	0.780022	1.99811	-0.500474
mt-Nd5	0.000617928	0.79684	0.576	0.241	1	1.73729	-0.575609
Mto1	0.269493	-0.36801	0.017	0.056	1	0.774851	-1.29057
Mtor	0.0309244	-0.67961	0.136	0.296	1	0.624334	-1.60171
Mtpap	0.085259	-0.317073	0.085	0.204	1	0.802697	-1.2458
Mtss1	0.040252	0.410138	0.898	0.759	1	1.32881	-0.752552
Mtx3	0.0177236	-0.557474	0	0.093	1	0.679491	-1.47169
Mvp	0.139429	0.399109	0.22	0.111	1	1.31869	-0.758326
Mxd4	0.232561	-0.487512	0.305	0.407	1	0.713254	-1.40202
Mxi1	0.0086146	-0.745174	0.051	0.222	1	0.596596	-1.67618
Mxra7	0.0693817	0.427051	0.102	0.019	1	1.34448	-0.743781
Mxra8	0.498115	0.263535	0.153	0.111	1	1.20042	-0.833044
Myef2	0.03591	-0.400277	0.017	0.111	1	0.757713	-1.31976
Myl12a	0.997694	-0.27484	0.797	0.759	1	0.826542	-1.20986
Myl12b	0.153384	-0.302822	0.356	0.5	1	0.810665	-1.23355
Myl7	0.242322	-0.268609	0.051	0.111	1	0.830119	-1.20465
Myo10	0.900457	-0.394897	0.407	0.352	1	0.760544	-1.31485
Myo1c	0.0259737	0.589868	0.356	0.185	1	1.50511	-0.664404
Myo5b	0.808945	-0.46783	0.136	0.148	1	0.723051	-1.38303
Myo6	0.0391473	0.462729	0.78	0.574	1	1.37815	-0.725612
Myo9a	0.0368563	-0.600881	0.22	0.407	1	0.659351	-1.51664
Myom2	0.0390097	-0.594973	0.678	0.759	1	0.662057	-1.51044
Mysm1	0.0753253	0.397829	0.322	0.167	1	1.31752	-0.759
N6amt1	0.268564	-0.289331	0.068	0.13	1	0.818281	-1.22207
Naa20	0.000286949	0.918699	0.254	0.019	1	1.89041	-0.528986
Naa50	0.149598	-0.361143	0.051	0.13	1	0.778547	-1.28444
Nab1	0.265046	-0.367738	0.203	0.278	1	0.774997	-1.29033
Nabp2	0.856487	-0.262597	0.085	0.093	1	0.833586	-1.19964
Nadk	0.192318	-0.443607	0.102	0.185	1	0.735294	-1.36
Naf1	0.135654	-0.36427	0.017	0.074	1	0.776862	-1.28723
Naga	0.0535871	0.332645	0.068	0	1	1.25932	-0.794079
Nagk	0.105569	-0.407349	0.068	0.167	1	0.754007	-1.32625
Naglu	0.111793	0.32737	0.085	0.019	1	1.25472	-0.796988
Nans	0.0535871	0.356001	0.068	0	1	1.27987	-0.781327
Nap1l4	0.0888617	-0.529673	0.068	0.167	1	0.692712	-1.4436
Napa	0.0328263	0.573291	0.186	0.056	1	1.48791	-0.672082
Napb	0.0348834	-0.347449	0	0.074	1	0.785972	-1.27231
Napepld	0.0604084	0.424176	0.169	0.056	1	1.34181	-0.745264
Napg	0.0115356	0.847928	0.153	0.019	1	1.79991	-0.555582
Nars	0.051161	0.274334	0.153	0.037	1	1.20944	-0.826832
Nasp	0.0844948	0.447158	0.153	0.056	1	1.36335	-0.733486
Nat8f3	0.325265	-0.3649	0.034	0.074	1	0.776523	-1.28779
Nat8f6	0.269493	-0.375696	0.017	0.056	1	0.770733	-1.29747
Nav2	0.136564	-0.613077	0.068	0.148	1	0.653801	-1.52952
Naxd	0.435103	-0.299478	0.136	0.185	1	0.812546	-1.2307
Nbea	0.215019	0.305969	0.22	0.13	1	1.23625	-0.808899
Nbeal2	0.716634	0.267528	0.051	0.037	1	1.20374	-0.830742
Ncam1	0.0365302	0.747263	0.424	0.259	1	1.67861	-0.595733
Ncapg2	0.0693195	-0.463972	0	0.056	1	0.724987	-1.37933
Ncaph2	0.102527	0.32426	0.186	0.074	1	1.25202	-0.798708
Ncbp1	0.397607	-0.370784	0.068	0.111	1	0.773362	-1.29306
Ncbp2	0.176742	0.283342	0.102	0.037	1	1.21701	-0.821685
Ncbp3	0.289711	0.256438	0.136	0.074	1	1.19453	-0.837153
Ncf2	0.0966068	0.283728	0.051	0	1	1.21734	-0.821466
Nck1	0.13079	-0.34104	0.102	0.204	1	0.789472	-1.26667
Nckap5	0.318043	-0.349079	0.034	0.074	1	0.785085	-1.27375
Ncl	0.049112	-0.518657	0.102	0.241	1	0.698021	-1.43262
Ncln	0.112861	0.278254	0.119	0.037	1	1.21273	-0.824588
Ncoa3	0.310701	-0.279045	0.102	0.167	1	0.824136	-1.21339
Ncoa4	0.149524	0.256782	0.169	0.074	1	1.19481	-0.836953
Ncoa6	0.171498	-0.260392	0.203	0.352	1	0.834861	-1.1978
Ndc1	0.208297	0.275863	0.068	0.019	1	1.21072	-0.825956
Nde1	0.0783207	0.464839	0.288	0.148	1	1.38016	-0.724552
Ndufa3	0.332593	-0.358216	0.034	0.074	1	0.780129	-1.28184
Ndufa5	0.0844276	-0.607923	0.136	0.259	1	0.656141	-1.52406
Ndufa7	0.088177	0.486752	0.441	0.315	1	1.40129	-0.71363
Ndufa8	0.3807	-0.309305	0.237	0.296	1	0.80703	-1.23911
Ndufa9	0.442302	-0.326302	0.102	0.148	1	0.797578	-1.2538
Ndufaf2	0.109869	-0.449404	0.102	0.204	1	0.732345	-1.36548
Ndufaf4	0.140461	0.431994	0.237	0.13	1	1.3491	-0.741237
Ndufb3	0.579516	-0.339363	0.339	0.389	1	0.79039	-1.2652
Ndufb7	0.273976	0.28962	0.525	0.407	1	1.22232	-0.818118
Ndufb8	0.105427	-0.836542	0.119	0.222	1	0.559984	-1.78576
Ndufb9	0.184299	-0.36566	0.356	0.463	1	0.776114	-1.28847
Ndufs2	0.376257	-0.387967	0.203	0.259	1	0.764206	-1.30855
Ndufs4	0.328972	-0.403596	0.203	0.278	1	0.755971	-1.3228
Ndufs7	0.823673	-0.282772	0.153	0.13	1	0.82201	-1.21653
Ndufv1	0.134908	-0.823891	0.186	0.296	1	0.564916	-1.77017
Ndufv3	0.053372	0.410941	0.339	0.167	1	1.32955	-0.752133
Necap1	0.189495	0.337927	0.102	0.037	1	1.26394	-0.791178
Nedd4	0.0487621	0.325169	0.831	0.685	1	1.25281	-0.798205
Nedd9	0.0116208	0.691205	0.475	0.241	1	1.61463	-0.619336
Nek7	0.553557	-0.322121	0.186	0.222	1	0.799893	-1.25017
Nek9	0.242383	0.345302	0.186	0.111	1	1.27042	-0.787143
Nelfcd	0.0632831	0.391108	0.102	0.019	1	1.3114	-0.762544
Nemf	0.225423	0.46147	0.271	0.185	1	1.37694	-0.726246
Neo1	0.254689	0.365394	0.322	0.241	1	1.28823	-0.776257
Net1	0.18661	-0.30767	0.034	0.093	1	0.807946	-1.23771
Nfat5	0.762275	-0.261076	0.559	0.463	1	0.834465	-1.19837
Nfe2l1	0.390066	-0.40188	0.288	0.333	1	0.756871	-1.32123
Nfic	0.0196811	0.561588	0.424	0.204	1	1.47589	-0.677556
Nfkb1	0.190829	0.266747	0.407	0.278	1	1.20309	-0.831192
Nfu1	0.301914	-0.397644	0.136	0.204	1	0.759097	-1.31735
Nfx1	0.141099	-0.415237	0.169	0.278	1	0.749896	-1.33352
Ngly1	0.0590024	0.440793	0.169	0.056	1	1.35735	-0.73673
Nhlrc2	0.0342061	0.702229	0.322	0.148	1	1.62702	-0.614622
Nhp2	0.0388779	0.42269	0.22	0.074	1	1.34042	-0.746032
Nhs	0.946236	-0.35198	0.119	0.111	1	0.783508	-1.27631
Nif3l1	0.269493	-0.425262	0.017	0.056	1	0.744703	-1.34282
Nipa1	0.196868	0.389284	0.068	0.019	1	1.30974	-0.763509
Nipa2	0.456636	-0.303197	0.136	0.185	1	0.810454	-1.23388
Nipsnap3b	0.191241	-0.39966	0.034	0.093	1	0.758037	-1.3192
Nit2	0.0561461	-0.647106	0.034	0.13	1	0.63856	-1.56602
Nkap	0.139933	-0.435826	0.017	0.074	1	0.73927	-1.35269
Nlk	0.0333094	0.469501	0.831	0.741	1	1.38463	-0.722214
Nlrc5	0.00459771	-0.792375	0	0.13	1	0.577393	-1.73192
Nmd3	0.240957	0.313418	0.119	0.056	1	1.24265	-0.804733
Nme6	0.0966068	0.25649	0.051	0	1	1.19457	-0.837122
Nol12	0.558767	-0.409137	0.051	0.074	1	0.753074	-1.32789
Nol4l	0.207484	0.3732	0.153	0.074	1	1.29522	-0.772068
Nono	0.451197	-0.406029	0.136	0.185	1	0.754698	-1.32503
Nop10	0.46956	-0.328168	0.441	0.481	1	0.796547	-1.25542
Nop2	0.111793	0.288497	0.085	0.019	1	1.22137	-0.818755
Nop56	0.0693195	-0.610912	0	0.056	1	0.654783	-1.52722
Nosip	0.0348834	-0.401375	0	0.074	1	0.757137	-1.32077
Nox4	0.655543	-0.275239	0.119	0.093	1	0.826313	-1.21019
Npas2	0.0140479	0.677971	0.153	0.019	1	1.59989	-0.625044
Npas3	0.118529	0.283171	0.119	0.037	1	1.21687	-0.821783
Npat	0.358503	0.256616	0.102	0.056	1	1.19467	-0.837049
Npc2	0.618946	-0.388452	0.288	0.296	1	0.763949	-1.30899
Npepl1	0.186603	-0.31119	0.085	0.167	1	0.805977	-1.24073
Nphs2	0.00785031	0.384591	1	0.981	1	1.30549	-0.765996
Npl	0.245671	0.280776	0.119	0.056	1	1.21485	-0.823148
Nr1d2	0.00993371	-1.03082	0.119	0.296	1	0.48943	-2.04319
Nr1h2	0.455923	0.326023	0.186	0.148	1	1.25355	-0.797733
Nr2c2ap	0.20564	-0.287829	0.034	0.093	1	0.819134	-1.2208
Nr2f6	0.51173	0.255576	0.169	0.13	1	1.19381	-0.837653
Nradd	0.202523	0.303365	0.068	0.019	1	1.23402	-0.81036
Nrbf2	0.119308	-0.316842	0.034	0.111	1	0.802826	-1.2456
Nrbp1	0.234358	0.396512	0.169	0.093	1	1.31632	-0.759693
Nrbp2	0.876569	-0.320334	0.051	0.056	1	0.800884	-1.24862
Nrep	0.298965	0.251886	0.085	0.037	1	1.19076	-0.839798
Nrf1	0.214469	0.355414	0.288	0.185	1	1.27935	-0.781646
Nrg3	0.0966068	0.267456	0.051	0	1	1.20368	-0.830783
Nrp1	0.494163	-0.522547	0.254	0.296	1	0.696142	-1.43649
Nrp2	0.269493	-0.287027	0.017	0.056	1	0.819589	-1.22012
Nsd3	0.238685	-0.321531	0.322	0.407	1	0.80022	-1.24966
Nsfl1c	0.151297	-0.452144	0.068	0.148	1	0.730956	-1.36807
Nsmaf	0.133798	-0.428275	0.051	0.13	1	0.74315	-1.34562
Nsmce1	0.122151	0.309204	0.085	0.019	1	1.23902	-0.807087
Nsun2	0.111793	0.36343	0.085	0.019	1	1.28648	-0.777314
Nsun6	0.00943616	-0.490618	0.034	0.185	1	0.71172	-1.40505
Nt5c	0.249966	-0.299113	0.119	0.204	1	0.812752	-1.23039
Ntmt1	0.261783	-0.261269	0.017	0.056	1	0.834354	-1.19853
Nudt19	0.0567976	0.530618	0.339	0.185	1	1.44455	-0.692258
Nudt21	0.227844	-0.310436	0.051	0.111	1	0.806398	-1.24008
Nudt3	0.298965	0.260615	0.085	0.037	1	1.19799	-0.834732
Nudt4	0.0817637	0.402104	0.271	0.13	1	1.32143	-0.756754
Nudt9	0.168602	0.40208	0.102	0.037	1	1.32141	-0.756767
Nufip2	0.0157281	0.681456	0.39	0.185	1	1.60376	-0.623535
Nup133	0.0796189	-0.356375	0.017	0.093	1	0.781125	-1.2802
Nup155	0.00534066	0.615008	0.136	0	1	1.53157	-0.652926
Nup214	0.192913	0.250934	0.153	0.074	1	1.18998	-0.840352
Nup50	0.122151	0.307093	0.085	0.019	1	1.23721	-0.808269
Nus1	0.0663309	0.419368	0.22	0.093	1	1.33734	-0.747752
Nutf2	0.0966068	0.265016	0.051	0	1	1.20165	-0.832189
Nxf1	0.257824	0.262584	0.424	0.296	1	1.19963	-0.833594
Nxn	0.234616	0.456788	0.508	0.444	1	1.37248	-0.728606
Nxph3	0.229331	0.457176	0.288	0.204	1	1.37285	-0.728411
Oaz2	0.372085	-0.305297	0.068	0.111	1	0.809276	-1.23567
Ocrl	0.336577	0.358089	0.186	0.13	1	1.28173	-0.780198
Odc1	0.684237	-0.558439	0.322	0.315	1	0.679037	-1.47267
Ogfr	0.139933	-0.327478	0.017	0.074	1	0.796928	-1.25482
Ogt	0.245107	-0.612358	0.508	0.556	1	0.654127	-1.52876
Ola1	0.230545	0.386119	0.169	0.093	1	1.30687	-0.765185
Olfr1033	0.198866	-0.355206	0.102	0.185	1	0.781758	-1.27917
Oma1	0.240957	0.2831	0.119	0.056	1	1.21681	-0.821823
Opa3	0.0802966	-0.564777	0.051	0.148	1	0.67606	-1.47916
Opcml	0.530196	0.25384	0.102	0.148	1	1.19238	-0.838661
Orc5	0.123638	0.376679	0.22	0.111	1	1.29835	-0.770208
Os9	0.0800944	0.412154	0.305	0.148	1	1.33067	-0.751501
Osbpl5	0.31953	0.25257	0.22	0.148	1	1.19133	-0.8394
Osbpl8	0.256421	0.267171	0.424	0.296	1	1.20345	-0.830948
Osgep	0.0348834	-0.293575	0	0.074	1	0.815878	-1.22567
Ostc	0.640912	-0.260631	0.237	0.259	1	0.834723	-1.198
Otud6b	0.156326	0.392603	0.186	0.093	1	1.31276	-0.761754
Oxr1	0.0696752	0.701175	0.305	0.167	1	1.62583	-0.615071
P2rx4	0.154818	-0.31664	0.169	0.296	1	0.802938	-1.24543
P2ry12	0.148802	-0.252453	0.017	0.074	1	0.839468	-1.19123
P3h2	0.00754071	0.499157	0.915	0.852	1	1.41339	-0.70752
P4hb	0.401121	-0.337327	0.237	0.296	1	0.791507	-1.26341
Pa2g4	0.186603	-0.336927	0.085	0.167	1	0.791726	-1.26306
Pabpc4	0.176742	0.406654	0.102	0.037	1	1.32561	-0.754371
Pacs1	0.335662	-0.477012	0.203	0.259	1	0.718464	-1.39186
Pag1	0.203932	-0.357965	0.695	0.741	1	0.780264	-1.28162
Pah	0.273465	-0.392826	0.119	0.185	1	0.761636	-1.31296
Paip1	0.102527	0.313583	0.186	0.074	1	1.24279	-0.804641
Pak2	0.330782	-0.338759	0.237	0.315	1	0.790721	-1.26467
Palld	0.13514	0.329022	0.593	0.426	1	1.25616	-0.796076
Pan3	0.54954	-0.252743	0.373	0.407	1	0.839299	-1.19147
Pank3	0.624334	-0.458688	0.068	0.093	1	0.727648	-1.37429
Papd7	0.260317	-0.377469	0.085	0.148	1	0.769787	-1.29906
Papola	0.0389492	-0.533842	0.203	0.37	1	0.690713	-1.44778
Papolg	0.340027	-0.41705	0.034	0.074	1	0.748955	-1.33519
Papss2	0.259013	-0.384709	0.068	0.13	1	0.765933	-1.3056
Paqr5	0.236308	0.310077	0.119	0.056	1	1.23977	-0.806599
Paqr9	0.0535871	0.275676	0.068	0	1	1.21056	-0.826063
Pard3	0.34074	-0.345715	0.458	0.5	1	0.786918	-1.27078
Park7	0.355781	-0.439384	0.593	0.611	1	0.737449	-1.35603
Parl	0.397158	-0.256951	0.051	0.093	1	0.836855	-1.19495
Parp10	0.0645033	-0.340154	0.034	0.13	1	0.789957	-1.26589
Parp12	0.0676703	-0.73127	0.051	0.148	1	0.602373	-1.6601
Parp3	0.34205	-0.314633	0.051	0.093	1	0.804055	-1.2437
Parp4	0.134895	0.302158	0.525	0.352	1	1.23299	-0.811039
Parp8	0.355346	-0.35013	0.051	0.093	1	0.784513	-1.27468
Parva	0.0123302	0.425248	0.881	0.796	1	1.3428	-0.744711
Patj	0.871145	-0.285214	0.22	0.222	1	0.82062	-1.21859
Pbx2	0.112563	0.413345	0.339	0.204	1	1.33177	-0.75088
Pbxip1	0.503327	0.451933	0.203	0.167	1	1.36787	-0.731063
Pcbd1	0.655542	-0.368289	0.203	0.222	1	0.774701	-1.29082
Pcbp1	0.64503	-0.256138	0.356	0.389	1	0.837326	-1.19428
Pcbp2	0.0638978	-0.317957	0.271	0.444	1	0.802205	-1.24656
Pcbp3	0.129463	0.261557	0.085	0.019	1	1.19877	-0.834187
Pced1b	0.508745	0.339295	0.203	0.167	1	1.26514	-0.790427
Pcf11	0.846086	-0.474664	0.169	0.167	1	0.719635	-1.38959
Pcgf2	0.0380089	0.487815	0.119	0.019	1	1.40232	-0.713104
Pcgf5	0.93004	-0.269187	0.153	0.148	1	0.829787	-1.20513
Pcid2	0.397607	-0.384845	0.068	0.111	1	0.765861	-1.30572
Pcnt	0.240957	0.283628	0.119	0.056	1	1.21725	-0.821523
Pcnx	0.257599	0.283246	0.186	0.111	1	1.21693	-0.82174
Pcnx3	0.0362297	-0.689656	0.034	0.148	1	0.620002	-1.6129
Pcnx4	0.020321	-0.418286	0.017	0.13	1	0.748313	-1.33634
Pcsk6	0.577419	-0.290943	0.051	0.074	1	0.817368	-1.22344
Pcx	0.417059	-0.368515	0.085	0.13	1	0.774579	-1.29102
Pcyt1a	0.282926	-0.343674	0.085	0.148	1	0.788032	-1.26898
Pdcd10	0.194791	-0.309688	0.271	0.37	1	0.806816	-1.23944
Pdcd11	0.586853	-0.3588	0.051	0.074	1	0.779813	-1.28236
Pdcd2l	0.810961	-0.266782	0.085	0.093	1	0.831171	-1.20312
Pdcd6	0.201781	0.399149	0.237	0.148	1	1.31873	-0.758305
Pdcd7	0.223158	-0.486505	0.051	0.111	1	0.713752	-1.40105
Pde10a	0.00412893	1.39603	0.644	0.444	1	2.63177	-0.379973
Pde4d	0.0825653	-0.56983	0.678	0.704	1	0.673696	-1.48435
Pde6d	0.143196	0.346694	0.136	0.056	1	1.27164	-0.786384
Pde7a	0.0624577	-0.48584	0.068	0.185	1	0.714081	-1.4004
Pde8a	0.38999	-0.257722	0.051	0.093	1	0.836407	-1.19559
Pdhb	0.0925854	-0.412794	0.051	0.148	1	0.751167	-1.33126
Pdhx	0.0417526	0.357851	0.119	0.019	1	1.28152	-0.780326
Pdk2	0.141699	0.342442	0.288	0.167	1	1.2679	-0.788705
Pdp2	0.332593	-0.280515	0.034	0.074	1	0.823297	-1.21463
Pdpn	0.00768349	0.631298	0.542	0.278	1	1.54896	-0.645595
Pds5b	0.12311	0.415765	0.237	0.13	1	1.33401	-0.749622
Pdzd2	0.0456814	0.522272	0.525	0.333	1	1.43622	-0.696275
Pdzk1	0.434246	0.254462	0.203	0.148	1	1.19289	-0.8383
Pdzk1ip1	0.310929	-0.328201	0.169	0.241	1	0.796529	-1.25545
Pebp1	0.627491	-0.262595	0.458	0.463	1	0.833587	-1.19963
Pecr	0.694688	-0.49536	0.153	0.167	1	0.709385	-1.40967
Peli1	0.384986	-0.452992	0.102	0.148	1	0.730526	-1.36888
Peli2	0.443415	0.294463	0.508	0.463	1	1.22643	-0.815376
Per2	0.00233244	-0.554349	0	0.148	1	0.680964	-1.46851
Pex19	0.280175	0.374625	0.085	0.037	1	1.2965	-0.771306
Pex2	0.0980022	0.362566	0.237	0.111	1	1.28571	-0.77778
Pex3	0.368964	-0.28751	0.051	0.093	1	0.819315	-1.22053
Pfdn1	0.0764579	-0.656712	0.254	0.37	1	0.634322	-1.57649
Pfdn2	0.327384	-0.284152	0.136	0.204	1	0.821224	-1.21769
Pfkm	0.325265	-0.478109	0.034	0.074	1	0.717918	-1.39292
Pfn1	0.317458	0.275866	0.492	0.352	1	1.21072	-0.825954
Pgap2	0.023659	0.43292	0.169	0.037	1	1.34996	-0.740761
Pggt1b	0.202523	0.255892	0.068	0.019	1	1.19407	-0.837469
Pgk1	0.106491	0.366522	0.305	0.167	1	1.28924	-0.77565
Pgls	0.801606	-0.263248	0.136	0.148	1	0.83321	-1.20018
Pgp	0.423256	-0.330714	0.085	0.13	1	0.795143	-1.25764
Pgrmc2	0.0605893	0.42839	0.254	0.111	1	1.34573	-0.743091
Phactr2	0.106017	-0.404669	0.458	0.574	1	0.75541	-1.32379
Phc3	0.140461	-0.460876	0.136	0.241	1	0.726545	-1.37638
Phf10	0.15086	0.429478	0.186	0.093	1	1.34675	-0.74253
Phf14	0.0106531	0.66648	0.407	0.185	1	1.5872	-0.630042
Phf2	0.446174	0.398777	0.068	0.037	1	1.31839	-0.758501
Phf20	0.347356	-0.279121	0.169	0.241	1	0.824093	-1.21346
[truncated: 1,212 more rows]

## Sheet: DE genes_PT
Gene name	P-value (unadjusted)	Log2 foldchage of the average expression between knockout and control	Percentage of cells in which gene is detected in knockout group	Percentage of cells in which gene is detected in control group	Adjusted p-value	Foldchange between knockout and control	Negative foldchange (-1/Foldchange)
2310030G06Rik	2.56356e-44	0.309785	0.2	0.114	5.54088e-40	1.23952	-0.806762
2610035D17Rik	6.84125e-100	-0.350639	0.016	0.095	1.47867e-95	0.784236	-1.27513
4930533I22Rik	3.79975e-179	0.833623	0.354	0.151	8.21278e-175	1.78216	-0.561118
AC135964.2	2.88367e-22	-0.442237	0.223	0.284	6.23277e-18	0.735993	-1.35871
AC149090.1	0	-0.800307	0.535	0.794	0	0.574227	-1.74147
AC163354.1	8.02547e-48	-0.337721	0.087	0.169	1.73462e-43	0.79129	-1.26376
Acaa1b	7.20919e-91	0.602404	0.441	0.298	1.55819e-86	1.51824	-0.658655
Acox3	4.29685e-31	0.272584	0.434	0.348	9.28721e-27	1.20797	-0.827835
Acsm3	1.55312e-57	-0.58464	0.467	0.557	3.35692e-53	0.666816	-1.49966
Adamts6	4.88066e-163	0.779562	0.415	0.207	1.05491e-158	1.71661	-0.582544
Agbl4	6.75905e-36	-0.302866	0.487	0.574	1.4609e-31	0.81064	-1.23359
Agps	4.02788e-32	-0.330516	0.608	0.662	8.70586e-28	0.795252	-1.25746
Angptl7	6.17844e-29	0.399227	0.256	0.184	1.33541e-24	1.3188	-0.758264
Ankib1	1.9741e-49	-0.29248	0.74	0.797	4.26682e-45	0.816497	-1.22474
Aoc1	6.02668e-60	-0.379434	0.165	0.276	1.30261e-55	0.768739	-1.30083
Arhgap15	6.55804e-102	0.644297	0.253	0.113	1.41745e-97	1.56298	-0.639804
Arhgap26	3.67258e-23	-0.559185	0.571	0.613	7.93792e-19	0.678686	-1.47344
Arhgef38	8.19215e-30	-0.256834	0.164	0.242	1.77065e-25	0.836923	-1.19485
Asap1	5.08751e-39	-0.320673	0.229	0.327	1.09961e-34	0.800696	-1.24891
Atp11a	1.65737e-75	-0.447705	0.694	0.763	3.58223e-71	0.733208	-1.36387
AY036118	1.07204e-177	-0.559334	0.828	0.9	2.31711e-173	0.678615	-1.47359
B4galt1	1.17971e-63	-0.437386	0.331	0.46	2.54983e-59	0.738471	-1.35415
B4galt5	6.24233e-38	-0.352834	0.394	0.487	1.34922e-33	0.783044	-1.27707
Baz2b	6.47849e-62	0.397493	0.685	0.594	1.40026e-57	1.31722	-0.759177
Bcat1	8.51827e-26	-0.455444	0.101	0.16	1.84114e-21	0.729286	-1.3712
Bicc1	1.13321e-58	-0.302198	0.782	0.846	2.44931e-54	0.811016	-1.23302
Camk1d	7.41655e-55	-0.364076	0.3	0.424	1.60301e-50	0.776966	-1.28706
Caprin1	1.13503e-28	0.256139	0.618	0.549	2.45325e-24	1.19428	-0.837326
Ccdc141	6.24751e-45	-0.549081	0.314	0.413	1.35034e-40	0.683455	-1.46315
Ccdc162	1.06484e-56	-0.468746	0.1	0.192	2.30154e-52	0.722593	-1.38391
Ccser1	4.11874e-15	-0.253614	0.524	0.567	8.90224e-11	0.838793	-1.19219
Cdcp1	1.56062e-37	-0.33033	0.341	0.439	3.37313e-33	0.795354	-1.2573
Cdkl1	1.18553e-88	-0.518731	0.308	0.468	2.5624e-84	0.697986	-1.43269
Ces1d	6.78761e-114	0.693231	0.39	0.224	1.46707e-109	1.6169	-0.618467
Cgnl1	2.64836e-36	-0.444959	0.456	0.522	5.72418e-32	0.734605	-1.36128
Chd9	1.83454e-12	0.360139	0.525	0.495	3.96517e-08	1.28355	-0.779089
Chn2	2.94544e-73	-0.422535	0.345	0.486	6.36627e-69	0.746113	-1.34028
Chrdl1	3.3412e-28	-0.256519	0.06	0.112	7.22168e-24	0.837106	-1.19459
Chst11	1.84605e-35	-0.289531	0.535	0.618	3.99006e-31	0.818168	-1.22224
Cish	7.65114e-140	-0.50764	0.067	0.211	1.65372e-135	0.703372	-1.42172
Cldn10	1.73954e-54	-0.364455	0.646	0.727	3.75983e-50	0.776762	-1.2874
Clec2h	1.19146e-09	-0.335447	0.287	0.321	2.57521e-05	0.792538	-1.26177
Cmip	1.37652e-75	-0.348016	0.772	0.847	2.97521e-71	0.785664	-1.27281
Cmtm6	2.33787e-36	-0.274261	0.14	0.222	5.05308e-32	0.826874	-1.20937
Cndp2	7.7455e-20	0.37236	0.451	0.406	1.67411e-15	1.29447	-0.772518
Col27a1	1.86763e-81	0.594526	0.477	0.34	4.0367e-77	1.50998	-0.662262
Col4a3	2.64144e-54	-0.300844	0.808	0.866	5.70921e-50	0.811778	-1.23186
Col6a6	1.72457e-28	-0.379474	0.247	0.322	3.72749e-24	0.768718	-1.30087
Cpeb3	3.00232e-128	0.439856	0.853	0.754	6.48921e-124	1.35647	-0.737208
Crot	3.00414e-24	-0.342981	0.492	0.552	6.49314e-20	0.78841	-1.26838
Ctdspl	4.40385e-25	-0.263622	0.499	0.568	9.51849e-21	0.832994	-1.20049
Cyp2a5	6.90608e-25	0.292782	0.195	0.132	1.49268e-20	1.225	-0.816326
Cyp2d12	1.25027e-20	0.549833	0.11	0.066	2.70234e-16	1.46392	-0.683099
Cyp4a31	9.72775e-17	0.250968	0.275	0.221	2.10255e-12	1.19001	-0.840332
D10Wsu102e	5.46545e-24	-0.308456	0.345	0.415	1.1813e-19	0.807505	-1.23838
D230017M19Rik	7.72732e-41	-0.346465	0.263	0.364	1.67018e-36	0.786509	-1.27144
Dcun1d2	2.96495e-13	-0.256559	0.288	0.34	6.40844e-09	0.837082	-1.19463
Ddo	1.91867e-40	0.33082	0.439	0.338	4.14702e-36	1.25773	-0.795085
Ddx5	6.12643e-111	0.349563	0.917	0.868	1.32417e-106	1.27417	-0.784822
Dhrs4	1.53885e-26	0.259061	0.406	0.327	3.32607e-22	1.1967	-0.835632
Ehhadh	8.20734e-169	-0.91974	0.407	0.583	1.77393e-164	0.528604	-1.89177
Eif4g3	2.65208e-77	-0.395594	0.708	0.784	5.73221e-73	0.760176	-1.31548
Enpep	3.28003e-33	-0.275745	0.199	0.286	7.08946e-29	0.826024	-1.21062
Epb41l3	7.77569e-09	-0.454056	0.21	0.241	0.000168064	0.729988	-1.36989
Eri2	1.91966e-29	-0.265776	0.107	0.173	4.14916e-25	0.831751	-1.20228
Fam107a	3.92518e-37	-0.280324	0.068	0.133	8.48388e-33	0.823406	-1.21447
Fam13a	9.92393e-12	-0.275237	0.395	0.442	2.14496e-07	0.826314	-1.21019
Fbxw2	1.70281e-19	0.262169	0.364	0.3	3.68046e-15	1.19928	-0.833834
Fgf1	7.07506e-16	-0.583377	0.478	0.523	1.5292e-11	0.6674	-1.49835
Fhod3	5.19491e-50	-0.401456	0.506	0.606	1.12283e-45	0.757094	-1.32084
Fkbp5	1.35211e-111	0.585087	0.579	0.411	2.92246e-107	1.50013	-0.666609
Ftl1	2.1438e-84	0.357421	0.932	0.898	4.63361e-80	1.28113	-0.780559
G0s2	3.85487e-68	0.49149	0.305	0.183	8.33191e-64	1.4059	-0.71129
G6pc	1.53407e-41	0.46741	0.536	0.446	3.31575e-37	1.38263	-0.723262
Gabrb3	4.54023e-21	-0.917256	0.241	0.285	9.81326e-17	0.529515	-1.88852
Gadd45g	6.48654e-164	-0.608601	0.07	0.233	1.402e-159	0.655832	-1.52478
Galnt18	1.94227e-36	-0.330777	0.52	0.595	4.19803e-32	0.795108	-1.25769
Gclc	1.06776e-258	-1.70273	0.419	0.621	2.30785e-254	0.307205	-3.25516
Glyat	2.78739e-70	0.36886	0.749	0.664	6.02467e-66	1.29133	-0.774394
Gm10073	5.37083e-41	-0.321259	0.385	0.49	1.16085e-36	0.800371	-1.24942
Gm13483	2.84313e-74	0.398267	0.163	0.063	6.14515e-70	1.31792	-0.758769
Gm13936	4.87876e-15	-0.312659	0.273	0.328	1.0545e-10	0.805156	-1.242
Gm15347	1.36129e-51	-0.39251	0.29	0.405	2.94229e-47	0.761803	-1.31268
Gm15962	0	-0.980326	0.428	0.696	0	0.506865	-1.97291
Gm16685	4.07482e-113	0.701587	0.263	0.113	8.80732e-109	1.62629	-0.614895
Gm29536	2.80472e-149	-0.508885	0.021	0.135	6.06212e-145	0.702765	-1.42295
Gm37245	5.08134e-155	0.718181	0.555	0.341	1.09828e-150	1.64511	-0.607863
Gm38505	3.00186e-46	-0.417617	0.279	0.383	6.48823e-42	0.74866	-1.33572
Gm42397	1.86368e-12	0.277023	0.184	0.141	4.02817e-08	1.21169	-0.825292
Gm42418	6.58703e-307	-0.601713	0.999	0.999	1.42372e-302	0.658971	-1.51752
Gm45051	1.58976e-36	0.26071	0.14	0.073	3.4361e-32	1.19807	-0.834677
Gm47283	2.76305e-39	0.33538	0.241	0.155	5.97205e-35	1.26171	-0.792575
Gm49380	3.55542e-35	0.269055	0.195	0.118	7.68469e-31	1.20502	-0.829863
Gm853	5.22604e-47	-0.35042	0.401	0.517	1.12956e-42	0.784356	-1.27493
Gpd2	2.58461e-47	-0.394262	0.324	0.432	5.58638e-43	0.760878	-1.31427
Gpx3	1.54618e-38	0.260996	0.957	0.958	3.34192e-34	1.19831	-0.834512
Hectd1	7.77045e-36	0.302615	0.513	0.425	1.6795e-31	1.23338	-0.810782
Hecw2	9.82454e-31	0.308726	0.239	0.161	2.12348e-26	1.23861	-0.807354
Herpud1	1.64697e-52	0.364313	0.498	0.385	3.55976e-48	1.28727	-0.776839
Hlf	4.48658e-38	0.313293	0.46	0.362	9.69728e-34	1.24254	-0.804803
Hmgcr	9.88014e-57	-0.562238	0.101	0.193	2.13549e-52	0.677251	-1.47656
Hnf1b	5.89012e-249	-0.900477	0.452	0.67	1.27309e-244	0.535709	-1.86668
Hspa8	2.27334e-43	0.32229	0.67	0.59	4.91361e-39	1.25031	-0.799799
Idh1	8.19703e-35	0.323536	0.552	0.471	1.77171e-30	1.25139	-0.799109
Igsf11	8.22013e-20	-0.272255	0.363	0.43	1.7767e-15	0.828025	-1.20769
Il15	6.02249e-33	0.287305	0.544	0.461	1.3017e-28	1.22036	-0.819431
Inmt	1.46634e-33	0.311977	0.36	0.271	3.16934e-29	1.24141	-0.805537
Irs2	6.33713e-207	-0.727612	0.089	0.286	1.36971e-202	0.603903	-1.6559
Isoc2a	3.43401e-23	0.251816	0.295	0.223	7.42226e-19	1.19071	-0.839838
Itga6	5.72464e-65	-0.447458	0.228	0.355	1.23732e-60	0.733334	-1.36364
Itgb6	1.00282e-186	-0.725517	0.541	0.723	2.1675e-182	0.60478	-1.65349
Kazn	5.67255e-22	-0.25161	0.26	0.333	1.22606e-17	0.839959	-1.19053
Kcnj15	2.27515e-49	0.275398	0.913	0.904	4.9175e-45	1.21033	-0.826222
Keg1	0	-1.13557	0.961	0.991	0	0.455156	-2.19705
Klf12	3.20594e-29	0.261197	0.639	0.57	6.92933e-25	1.19847	-0.834395
Kyat3	4.79287e-24	-0.280343	0.166	0.232	1.03593e-19	0.823395	-1.21448
Kynu	1.97757e-41	0.369594	0.136	0.066	4.27433e-37	1.29199	-0.774
Larp4b	4.08013e-54	0.359861	0.682	0.596	8.81879e-50	1.2833	-0.77924
Lpl	0	-1.34452	0.253	0.55	0	0.393784	-2.53946
Magi3	6.67072e-27	0.260144	0.345	0.264	1.44181e-22	1.1976	-0.835005
Map7	1.57337e-46	-0.288027	0.629	0.718	3.40069e-42	0.819022	-1.22097
Mat2a	6.47786e-36	0.304932	0.807	0.754	1.40012e-31	1.23536	-0.80948
Met	3.53519e-31	-0.263495	0.493	0.579	7.64096e-27	0.833067	-1.20038
Mettl23	4.003e-68	-0.424501	0.152	0.269	8.65208e-64	0.745096	-1.34211
Mettl24	7.08605e-35	0.265427	0.124	0.062	1.53158e-30	1.20199	-0.831952
Mfsd4b5	3.50191e-51	-0.349075	0.449	0.564	7.56903e-47	0.785088	-1.27374
Mgat5	2.30343e-76	-0.47173	0.384	0.522	4.97864e-72	0.7211	-1.38677
Mgll	2.01728e-106	-0.490817	0.112	0.255	4.36015e-102	0.711622	-1.40524
Miox	1.4215e-122	0.512772	0.809	0.698	3.07242e-118	1.42679	-0.700874
Mllt3	3.65465e-27	0.301428	0.31	0.235	7.89917e-23	1.23236	-0.811449
Mpped2	2.11716e-28	-0.29266	0.281	0.364	4.57603e-24	0.816395	-1.2249
Mpv17l	3.47118e-56	-0.480108	0.587	0.672	7.5026e-52	0.716924	-1.39485
Mro	2.62457e-32	-0.317752	0.166	0.247	5.67275e-28	0.802319	-1.24639
mt-Atp6	0	-0.806468	0.919	0.984	0	0.57178	-1.74892
mt-Atp8	1.57834e-66	-0.326241	0.063	0.152	3.41142e-62	0.797612	-1.25374
mt-Co1	8.15977e-234	-0.623112	0.809	0.928	1.76365e-229	0.649269	-1.54019
mt-Co2	0	-0.855491	0.858	0.954	0	0.552677	-1.80937
mt-Co3	0	-0.833974	0.886	0.976	0	0.560982	-1.78259
mt-Cytb	5.21776e-257	-0.728845	0.752	0.891	1.12777e-252	0.603387	-1.65731
mt-Nd1	1.62652e-212	-0.668529	0.659	0.827	3.51557e-208	0.629148	-1.58945
mt-Nd2	0	-0.859521	0.745	0.906	0	0.551136	-1.81444
mt-Nd3	2.36406e-48	-0.350836	0.144	0.24	5.10968e-44	0.78413	-1.2753
mt-Nd4	4.40667e-305	-0.763519	0.836	0.947	9.52459e-301	0.589058	-1.69763
mt-Nd4l	2.92174e-83	-0.460682	0.192	0.332	6.31506e-79	0.726643	-1.37619
mt-Nd5	6.6057e-96	-0.514472	0.332	0.492	1.42776e-91	0.700049	-1.42847
mt-Nd6	3.26271e-39	-0.292079	0.103	0.18	7.05203e-35	0.816724	-1.2244
Mylip	2.48805e-46	-0.378574	0.281	0.389	5.37768e-42	0.769197	-1.30006
Myo5a	7.99959e-18	-0.322877	0.217	0.275	1.72903e-13	0.799474	-1.25082
Nat8f3	4.10162e-148	0.700328	0.427	0.237	8.86524e-144	1.62487	-0.615432
Nat8f6	2.15788e-268	0.990988	0.434	0.17	4.66404e-264	1.98755	-0.503133
Nceh1	1.62641e-47	-0.338242	0.619	0.7	3.51532e-43	0.791004	-1.26422
Nckap5	7.26813e-44	-0.298052	0.057	0.124	1.57093e-39	0.81335	-1.22948
Ndrg1	1.39597e-31	-0.258301	0.801	0.843	3.01724e-27	0.836072	-1.19607
Nhsl2	8.75585e-37	-0.323827	0.441	0.531	1.89249e-32	0.798948	-1.25165
Nmnat3	2.04931e-28	-0.29712	0.292	0.379	4.42937e-24	0.813875	-1.22869
Npas3	0	-1.62727	0.004	0.409	0	0.323701	-3.08927
Npnt	1.85723e-44	-0.359593	0.253	0.362	4.01423e-40	0.779384	-1.28306
Ntn1	5.3743e-38	-0.286951	0.673	0.731	1.1616e-33	0.819633	-1.22006
Nxph1	8.10674e-21	0.319574	0.199	0.143	1.75219e-16	1.24796	-0.801306
Ostf1	2.17055e-31	-0.268109	0.316	0.406	4.69142e-27	0.830407	-1.20423
Palld	1.36635e-18	0.288513	0.418	0.357	2.95323e-14	1.22138	-0.818745
Pcdh17	2.26251e-72	0.48203	0.363	0.227	4.89019e-68	1.39671	-0.71597
Pcgf5	9.88302e-21	-0.252466	0.386	0.457	2.13612e-16	0.839461	-1.19124
Pck1	2.26106e-199	0.712623	0.777	0.606	4.88705e-195	1.63878	-0.61021
Pde1c	1.36099e-60	-0.349932	0.053	0.134	2.94164e-56	0.784621	-1.2745
Pdzrn3	4.61556e-88	-0.403729	0.767	0.83	9.97607e-84	0.755902	-1.32292
Pecr	1.03034e-115	-0.506505	0.611	0.751	2.22697e-111	0.703926	-1.4206
Per2	7.29276e-95	0.501683	0.246	0.11	1.57626e-90	1.41586	-0.706282
Phactr2	2.03767e-84	-0.444281	0.523	0.657	4.40423e-80	0.73495	-1.36064
Phldb2	1.86792e-52	-0.266162	0.835	0.878	4.03732e-48	0.831529	-1.2026
Pik3c2g	9.10281e-26	0.30513	0.609	0.539	1.96748e-21	1.23553	-0.809369
Plau	2.17547e-74	-0.421555	0.184	0.32	4.70207e-70	0.746619	-1.33937
Plcb1	3.49994e-40	0.252153	0.857	0.811	7.56476e-36	1.19098	-0.839642
Plin2	1.10765e-34	0.263161	0.135	0.071	2.39407e-30	1.20011	-0.83326
Polr3e	5.50573e-64	0.45363	0.543	0.43	1.19001e-59	1.36948	-0.730203
Ppara	1.18369e-28	0.290771	0.645	0.583	2.55843e-24	1.22329	-0.817465
Ppm1h	2.14201e-15	-0.258472	0.572	0.611	4.62974e-11	0.835973	-1.19621
Ppm1k	1.8457e-55	0.355649	0.201	0.104	3.98929e-51	1.27956	-0.781518
Ppm1l	1.86514e-30	0.327373	0.262	0.185	4.03131e-26	1.25473	-0.796986
Prkag2	2.01954e-19	-0.273114	0.609	0.66	4.36502e-15	0.827532	-1.20841
Prodh	2.5992e-29	0.26549	0.486	0.4	5.61791e-25	1.20204	-0.831916
Ptn	6.78831e-107	0.375763	0.08	0.001	1.46723e-102	1.29753	-0.770698
Ptprd	2.39668e-75	0.31458	0.976	0.965	5.18018e-71	1.24365	-0.804085
Ptprg	6.59189e-39	0.319752	0.555	0.47	1.42477e-34	1.24812	-0.801208
Rbm47	7.49585e-71	-0.379201	0.827	0.868	1.62015e-66	0.768863	-1.30062
Ror1	5.78389e-44	-0.297247	0.62	0.709	1.25013e-39	0.813804	-1.2288
Rorc	1.26042e-73	0.388323	0.142	0.049	2.72427e-69	1.30887	-0.764017
Rpl29	9.79478e-53	0.350123	0.118	0.046	2.11704e-48	1.27467	-0.784517
S100g	1.63311e-42	0.455949	0.316	0.218	3.52981e-38	1.37168	-0.729031
Sash1	1.26575e-52	-0.394414	0.345	0.463	2.73579e-48	0.760798	-1.31441
Satb2	6.69407e-41	-0.461277	0.358	0.449	1.44686e-36	0.726343	-1.37676
Sema5a	5.02776e-22	-0.252644	0.335	0.405	1.0867e-17	0.839357	-1.19139
Sgk1	3.17983e-59	0.387876	0.153	0.065	6.87289e-55	1.30847	-0.764254
Shank2	4.36977e-32	-0.302335	0.481	0.566	9.44483e-28	0.810939	-1.23314
Sipa1l1	1.17764e-55	-0.337698	0.616	0.711	2.54535e-51	0.791303	-1.26374
Slain2	1.19063e-27	0.265851	0.315	0.235	2.57344e-23	1.20234	-0.831708
Slc10a2	3.33393e-62	-0.528782	0.316	0.436	7.20595e-58	0.69314	-1.44271
Slc13a2	7.612e-21	0.252627	0.291	0.227	1.64526e-16	1.19137	-0.839367
Slc16a14	3.60607e-33	0.286642	0.46	0.358	7.79415e-29	1.2198	-0.819808
Slc18a1	3.27994e-31	-0.463458	0.35	0.437	7.08927e-27	0.725246	-1.37884
Slc1a1	2.3365e-53	-0.366152	0.599	0.685	5.05011e-49	0.775849	-1.28891
Slc22a19	1.34756e-20	-0.354148	0.184	0.246	2.91261e-16	0.782331	-1.27823
Slc25a42	5.27748e-74	0.464003	0.492	0.359	1.14068e-69	1.37936	-0.724972
Slc34a1	7.0087e-77	0.325265	0.885	0.845	1.51486e-72	1.25289	-0.798152
Slc5a10	5.46039e-47	-0.368999	0.324	0.432	1.18021e-42	0.77432	-1.29146
Slc5a12	8.09566e-10	0.300471	0.418	0.381	1.7498e-05	1.23155	-0.811987
Slc5a8	6.64137e-33	-0.33139	0.451	0.534	1.43547e-28	0.79477	-1.25823
Slc6a13	6.71889e-41	-0.314378	0.196	0.293	1.45222e-36	0.804198	-1.24348
Slc6a18	1.27792e-14	-0.257178	0.575	0.621	2.7621e-10	0.836723	-1.19514
Slc7a13	2.97337e-52	-0.43932	0.615	0.69	6.42664e-48	0.737482	-1.35597
Slc7a7	1.08678e-24	-0.366596	0.408	0.481	2.34896e-20	0.77561	-1.28931
Slc9a8	2.27861e-24	-0.307533	0.449	0.514	4.92499e-20	0.808022	-1.23759
Smarca2	9.29818e-62	0.34358	0.837	0.788	2.00971e-57	1.2689	-0.788083
Sntg2	5.97705e-24	0.257901	0.197	0.134	1.29188e-19	1.19574	-0.836304
Socs2	4.51734e-53	-0.28633	0.049	0.12	9.76378e-49	0.819985	-1.21953
Sord	1.56915e-58	0.290553	0.812	0.74	3.39155e-54	1.22311	-0.817588
Spag5	5.72003e-36	0.427119	0.428	0.343	1.23633e-31	1.34455	-0.743745
Spats2l	5.21232e-45	-0.391186	0.253	0.357	1.12659e-40	0.762503	-1.31147
Specc1	4.48102e-26	-0.273999	0.106	0.168	9.68528e-22	0.827024	-1.20915
Srsf5	4.45112e-30	0.27077	0.527	0.45	9.62066e-26	1.20645	-0.828877
Stox2	2.3131e-34	0.363022	0.249	0.166	4.99953e-30	1.28612	-0.777534
Stxbp6	1.5411e-19	-0.297494	0.466	0.525	3.33094e-15	0.813665	-1.22901
Svil	5.92996e-51	-0.401125	0.358	0.473	1.2817e-46	0.757268	-1.32054
Svopl	2.09455e-32	0.331618	0.345	0.261	4.52717e-28	1.25842	-0.794645
Syne2	3.99154e-46	-0.268926	0.76	0.818	8.62731e-42	0.829937	-1.20491
Tmem169	9.87609e-51	-0.274856	0.049	0.118	2.13462e-46	0.826533	-1.20987
Tmsb4x	1.0011e-40	-0.325839	0.313	0.426	2.16378e-36	0.797834	-1.25339
Tnfaip8	3.05707e-75	0.484158	0.783	0.698	6.60756e-71	1.39877	-0.714914
Tob2	8.20327e-25	0.255208	0.217	0.151	1.77306e-20	1.19351	-0.837866
Trabd2b	1.99503e-144	-0.644969	0.794	0.851	4.31206e-140	0.639507	-1.56371
Trib2	5.96124e-97	-0.493152	0.182	0.333	1.28846e-92	0.710471	-1.40752
Tsc22d3	7.93356e-60	0.420257	0.233	0.126	1.71476e-55	1.33817	-0.747291
Tspan5	3.16731e-36	-0.336224	0.439	0.523	6.84582e-32	0.792112	-1.26245
Ttr	5.4535e-97	0.748736	0.438	0.279	1.17872e-92	1.68032	-0.595125
Ubash3b	8.38848e-114	0.579426	0.233	0.089	1.81309e-109	1.49425	-0.66923
Ugt2b38	2.19334e-89	-0.671553	0.493	0.595	4.74069e-85	0.627831	-1.59279
Ugt3a1	2.33968e-29	-0.294499	0.504	0.581	5.05699e-25	0.815356	-1.22646
Unc13c	2.43682e-24	-0.274234	0.07	0.12	5.26695e-20	0.826889	-1.20935
Usp2	2.0916e-61	0.40732	0.336	0.213	4.52079e-57	1.32622	-0.754023
Veph1	6.71918e-42	-0.266099	0.699	0.762	1.45228e-37	0.831565	-1.20255
Vmn1r18	6.07615e-85	0.567137	0.466	0.319	1.3133e-80	1.48158	-0.674955
Vmn1r20	9.87158e-97	0.472348	0.185	0.066	2.13364e-92	1.38737	-0.720791
Wdr17	1.95414e-15	-0.354489	0.574	0.612	4.22368e-11	0.782146	-1.27853
Ypel2	9.00639e-32	-0.303941	0.109	0.177	1.94664e-27	0.810037	-1.23451
Zfp462	4.98552e-31	-0.263338	0.218	0.306	1.07757e-26	0.833158	-1.20025
Zhx3	4.34245e-85	0.486352	0.599	0.471	9.38577e-81	1.4009	-0.713828

## Sheet: DE genes_tL
Gene name	P-value (unadjusted)	Log2 foldchage of the average expression between knockout and control	Percentage of cells in which gene is detected in knockout group	Percentage of cells in which gene is detected in control group	Adjusted p-value	Foldchange between knockout and control	Negative foldchange (-1/Foldchange)
1110004F10Rik	0.00935259	0.377259	0.258	0.189	1	1.29887	-0.769899
1110032A03Rik	0.00508969	0.343086	0.186	0.12	1	1.26847	-0.788353
1700016D06Rik	0.00121223	0.295399	0.371	0.26	1	1.22722	-0.814847
1700039E22Rik	0.0037702	-0.311574	0.027	0.076	1	0.805762	-1.24106
2210408I21Rik	0.026557	-0.310534	0.261	0.334	1	0.806343	-1.24017
2410015M20Rik	0.013274	0.350952	0.316	0.245	1	1.2754	-0.784066
4833420G17Rik	0.00593596	-0.319837	0.062	0.12	1	0.80116	-1.24819
4930444A19Rik	0.0159399	0.491885	0.265	0.197	1	1.40628	-0.711095
4932438A13Rik	0.000881852	-0.381458	0.481	0.587	1	0.767661	-1.30266
4933423P22Rik	0.00788505	-0.250248	0.024	0.066	1	0.840752	-1.18941
9030624J02Rik	0.241964	-0.255358	0.103	0.125	1	0.837779	-1.19363
9130011E15Rik	0.120755	0.262258	0.223	0.184	1	1.19935	-0.833782
9530026P05Rik	0.000523505	0.264506	0.533	0.401	1	1.20122	-0.832484
AA467197	0.025159	0.440314	0.162	0.115	1	1.3569	-0.736974
AA986860	0.00305581	0.384239	0.337	0.251	1	1.30517	-0.766183
Abca13	0.845493	0.395521	0.052	0.056	1	1.31542	-0.760215
Abcc4	0.00636113	-0.30775	0.395	0.476	1	0.807901	-1.23778
Abhd14a	0.000658201	0.255119	0.113	0.051	1	1.19343	-0.837918
Abhd17a	0.00984488	0.275619	0.189	0.125	1	1.21051	-0.826096
Abi2	0.00411669	-0.282226	0.096	0.167	1	0.822321	-1.21607
AC149090.1	7.97962e-24	-1.1941	0.172	0.528	1.72471e-19	0.437059	-2.28802
AC153364.1	0.0862381	-0.27712	0.034	0.061	1	0.825237	-1.21177
Acaca	0.0289151	-0.316636	0.124	0.179	1	0.80294	-1.24542
Acads	0.00528856	0.290846	0.131	0.074	1	1.22336	-0.817423
Aco2	0.0138391	0.293607	0.347	0.273	1	1.2257	-0.81586
Acsl1	0.000200812	-0.481799	0.086	0.18	1	0.716084	-1.39648
Acsl3	0.00267917	0.293924	0.117	0.059	1	1.22597	-0.81568
Acsm1	0.0676429	0.316337	0.1	0.066	1	1.24517	-0.803106
Acsm2	0.732361	0.254211	0.347	0.379	1	1.19268	-0.838446
Actb	0.00144803	0.32268	0.67	0.614	1	1.25065	-0.799583
Actg1	1.58191e-11	0.687731	0.636	0.435	3.41914e-07	1.61075	-0.620829
Acy3	0.00819392	0.472507	0.409	0.346	1	1.38752	-0.720711
Adcy9	0.0164122	-0.266256	0.158	0.223	1	0.831475	-1.20268
Adh5	0.0103986	0.322697	0.223	0.153	1	1.25067	-0.799574
Adi1	0.00289416	0.287908	0.086	0.039	1	1.22087	-0.819089
Adss	0.00377646	0.284017	0.227	0.147	1	1.21758	-0.821301
Ago2	0.127491	-0.266619	0.148	0.184	1	0.831265	-1.20299
Agpat5	0.0222152	-0.29594	0.072	0.121	1	0.814541	-1.22769
Ahi1	0.00342612	0.313591	0.213	0.138	1	1.2428	-0.804636
Aif1l	5.3345e-06	0.377922	0.67	0.53	0.1153	1.29947	-0.769545
Akr1a1	0.00791114	0.407448	0.296	0.224	1	1.32634	-0.753956
Alad	0.000114214	0.386776	0.175	0.089	1	1.30747	-0.764837
Alas1	0.00128841	0.391044	0.179	0.105	1	1.31134	-0.762577
Aldh1l1	8.91364e-05	0.359307	0.155	0.071	1	1.28281	-0.779539
Aldoa	0.00140127	0.305253	0.639	0.553	1	1.23564	-0.8093
Amotl2	0.000163176	-0.34352	0.388	0.514	1	0.788116	-1.26885
Ampd3	0.0312362	-0.331389	0.23	0.288	1	0.794771	-1.25822
Anapc13	0.00764855	0.273704	0.23	0.159	1	1.20891	-0.827193
Angpt2	1.59809e-05	-0.877628	0.244	0.369	0.34541	0.544262	-1.83735
Ankfy1	0.0243615	-0.250954	0.144	0.206	1	0.840341	-1.18999
Ankrd44	8.86732e-06	0.457683	0.694	0.562	0.191658	1.37333	-0.728155
Anp32e	9.53773e-05	0.35542	0.179	0.088	1	1.27936	-0.781642
Anxa2	0.0137957	0.301759	0.526	0.462	1	1.23265	-0.811263
Anxa4	9.02947e-06	0.474902	0.344	0.211	0.195163	1.38982	-0.719515
Apbb2	7.15193e-14	-0.642995	0.818	0.907	1.54582e-09	0.640382	-1.56157
Aprt	0.0118207	0.29627	0.33	0.25	1	1.22797	-0.814355
Araf	0.0207213	0.261025	0.247	0.182	1	1.19833	-0.834495
Arhgap10	0.0218287	-0.287894	0.175	0.243	1	0.819097	-1.22086
Arhgap24	8.87412e-05	-0.361467	0.825	0.882	1	0.778373	-1.28473
Arhgap28	0.0459526	-0.274523	0.144	0.197	1	0.826724	-1.20959
Arhgap29	0.000839559	-0.331537	0.45	0.543	1	0.794689	-1.25835
Arhgef1	0.0160053	0.326527	0.168	0.113	1	1.25399	-0.797454
Arhgef17	0.0504376	-0.261908	0.096	0.142	1	0.833984	-1.19906
Arhgef3	0.00314162	0.255619	0.498	0.386	1	1.19385	-0.837627
Arntl	2.11186e-05	-0.341445	0.017	0.094	0.456457	0.78925	-1.26703
Arrdc2	0.0736957	0.284233	0.103	0.069	1	1.21776	-0.821178
Ass1	0.00063132	0.564323	0.299	0.204	1	1.47869	-0.676273
Atg10	0.00753246	0.368964	0.333	0.25	1	1.29143	-0.774338
Atg7	0.0186989	-0.314762	0.089	0.143	1	0.803984	-1.24381
Atp11c	0.020861	-0.25411	0.11	0.167	1	0.838504	-1.1926
Atp1a1	0.0143855	0.254751	0.777	0.727	1	1.19313	-0.838132
Atp1b1	8.17263e-10	0.373404	0.99	0.953	1.76643e-05	1.29541	-0.771959
Atp5b	8.88733e-07	0.508784	0.722	0.583	0.0192091	1.42285	-0.702814
Atp5f1	5.46057e-07	0.515007	0.615	0.45	0.0118025	1.429	-0.699789
Atp5g1	3.57139e-06	0.494741	0.608	0.46	0.077192	1.40907	-0.709689
Atp5g3	6.64721e-06	0.559111	0.56	0.43	0.143673	1.47336	-0.67872
Atp5h	3.74655e-05	0.405023	0.399	0.266	0.80978	1.32411	-0.755224
Atp6v0a4	0.0530647	0.270874	0.162	0.116	1	1.20654	-0.828818
Atp6v1d	0.000423158	0.265927	0.337	0.221	1	1.20241	-0.831664
Atp6v1g1	0.00740444	0.3315	0.533	0.452	1	1.25832	-0.79471
Atpif1	0.000896839	0.348577	0.663	0.551	1	1.2733	-0.785358
Atxn1	0.212522	0.374993	0.199	0.172	1	1.29683	-0.771109
AY036118	5.35037e-28	-0.841422	0.921	0.966	1.15643e-23	0.558093	-1.79182
Azin1	0.00301585	0.266093	0.192	0.118	1	1.20255	-0.831568
B230219D22Rik	0.0692007	0.284768	0.364	0.317	1	1.21821	-0.820874
Baz1b	0.0555963	-0.308481	0.144	0.189	1	0.807492	-1.2384
BC031181	0.0213247	0.253785	0.385	0.309	1	1.19233	-0.838693
Bcam	0.00130869	0.340025	0.45	0.347	1	1.26578	-0.790028
Bcat1	0.0229415	-0.299096	0.23	0.298	1	0.812762	-1.23037
Bcl6	0.0227158	-0.334744	0.354	0.418	1	0.792925	-1.26115
Bdh2	0.00251199	0.317841	0.265	0.175	1	1.24646	-0.80227
Bex3	0.0798274	0.257002	0.265	0.218	1	1.19499	-0.836825
Bhlhe40	0.0194205	0.251541	0.1	0.057	1	1.19048	-0.839999
Bicc1	3.75476e-17	-0.657835	0.876	0.946	8.11554e-13	0.633829	-1.57771
Bnip3	0.0416666	-0.251816	0.058	0.098	1	0.839839	-1.19071
Bok	8.75227e-05	0.438772	0.543	0.449	1	1.35545	-0.737763
Bola3	0.00998541	0.298084	0.196	0.132	1	1.22951	-0.813332
Brap	0.0118375	0.281659	0.162	0.103	1	1.21559	-0.822645
Brms1	0.00106903	0.316373	0.113	0.054	1	1.2452	-0.803086
Brms1l	0.0156933	0.264648	0.113	0.067	1	1.20134	-0.832402
Bst1	0.000651549	-0.385632	0.364	0.479	1	0.765443	-1.30643
Btg1	0.0642636	-0.274877	0.447	0.494	1	0.826521	-1.20989
Btg2	0.00771021	0.283724	0.192	0.126	1	1.21733	-0.821468
Cacna1d	0.0974609	-0.324202	0.265	0.31	1	0.79874	-1.25197
Cald1	0.00501285	-0.583337	0.385	0.462	1	0.667418	-1.49831
Calm2	4.05406e-07	0.55259	0.601	0.454	0.00876245	1.46672	-0.681795
Calm3	0.000661507	0.355221	0.271	0.175	1	1.27918	-0.78175
Calr	2.31443e-05	0.414163	0.436	0.293	0.50024	1.33253	-0.750455
Camk1d	0.00235376	-0.304559	0.433	0.519	1	0.80969	-1.23504
Camkmt	0.432385	-0.270498	0.22	0.229	1	0.829033	-1.20622
Capns1	0.00874532	0.284746	0.392	0.31	1	1.2182	-0.820886
Car14	9.03086e-05	0.598845	0.144	0.064	1	1.5145	-0.660282
Cbfb	0.015706	0.258594	0.113	0.067	1	1.19631	-0.835902
Cbr1	5.89822e-05	0.332129	0.21	0.106	1	1.25887	-0.794363
Cbx7	0.007179	0.252965	0.134	0.078	1	1.19165	-0.83917
Ccdc141	0.0508088	-0.270948	0.107	0.152	1	0.828775	-1.2066
Ccdc178	0.00697544	0.266411	0.079	0.037	1	1.20281	-0.831385
Ccdc3	0.262503	0.340102	0.131	0.108	1	1.26585	-0.789985
Ccnd3	0.0526639	0.342275	0.148	0.106	1	1.26775	-0.788797
Ccnjl	0.0417146	-0.30593	0.065	0.108	1	0.808921	-1.23622
Ccser1	0.00926495	-0.323504	0.608	0.669	1	0.799126	-1.25137
Cd2ap	0.00389204	-0.311996	0.536	0.595	1	0.805527	-1.24142
Cd9	0.144916	0.273219	0.326	0.292	1	1.2085	-0.827471
Cdh13	0.000434894	0.617126	0.247	0.15	1	1.53382	-0.651968
Cdh6	0.00194661	-0.539279	0.471	0.541	1	0.688115	-1.45325
Cdk9	0.0634275	0.251787	0.107	0.073	1	1.19068	-0.839856
Cdkl1	4.19533e-08	-0.497521	0.677	0.811	0.000906778	0.708323	-1.41179
Cep350	0.00146882	-0.404682	0.234	0.327	1	0.755403	-1.3238
Cep68	0.0088898	0.302082	0.162	0.101	1	1.23292	-0.811081
Cetn3	0.0169526	0.280177	0.292	0.223	1	1.21434	-0.82349
Cfl1	0.00803686	0.332559	0.296	0.216	1	1.25924	-0.794127
Cgnl1	3.81036e-05	-0.416001	0.849	0.879	0.823571	0.749499	-1.33422
Chn2	7.49053e-05	0.309988	0.753	0.634	1	1.2397	-0.806649
Chst9	0.0112223	-0.324731	0.488	0.548	1	0.798447	-1.25243
Chsy3	8.75937e-07	-0.935689	0.089	0.219	0.0189325	0.522793	-1.9128
Cisd1	0.0966794	0.254793	0.522	0.482	1	1.19316	-0.838107
Cish	0.006242	-0.289219	0.045	0.098	1	0.818345	-1.22198
Cldn19	0.0868443	0.259703	0.306	0.256	1	1.19723	-0.83526
Cldn4	0.0146443	0.34503	0.268	0.206	1	1.27018	-0.787291
Cldn7	0.0107261	0.352271	0.333	0.258	1	1.27657	-0.78335
Clint1	0.04316	-0.285806	0.337	0.396	1	0.820283	-1.21909
Clk1	0.000525236	0.383172	0.381	0.273	1	1.30421	-0.76675
Clstn2	0.906319	-0.332251	0.216	0.212	1	0.794296	-1.25898
Clybl	0.000171975	0.494311	0.313	0.207	1	1.40865	-0.7099
Cmbl	0.0128618	0.251362	0.127	0.076	1	1.19033	-0.840103
Cndp2	0.000894979	0.467023	0.189	0.111	1	1.38225	-0.723456
Cnn3	0.033103	0.262269	0.354	0.295	1	1.19936	-0.833776
Cnnm1	0.0132009	-0.382338	0.137	0.201	1	0.767193	-1.30345
Coa3	0.00232396	0.43733	0.412	0.324	1	1.3541	-0.7385
Cobl	0.0101102	-0.298803	0.608	0.658	1	0.812926	-1.23012
Cobll1	3.86055e-08	-0.560649	0.89	0.917	0.000834419	0.677997	-1.47493
Cog3	0.0162616	-0.250764	0.093	0.152	1	0.840451	-1.18984
Col18a1	0.0234547	-0.336316	0.412	0.474	1	0.792061	-1.26253
Col4a2	0.0012096	-0.44659	0.107	0.189	1	0.733775	-1.36282
Col4a3	5.31679e-38	-1.05671	0.88	0.944	1.14917e-33	0.480729	-2.08018
Col4a4	2.96267e-18	-0.723757	0.859	0.934	6.40351e-14	0.605518	-1.65148
Col4a5	0.000118897	-0.405177	0.739	0.761	1	0.755144	-1.32425
Copz1	0.0465216	0.271103	0.141	0.098	1	1.20673	-0.828686
Coq10b	0.00736785	0.289737	0.192	0.125	1	1.22242	-0.818051
Coq4	0.0247361	0.261084	0.1	0.059	1	1.19838	-0.83446
Cox7a2	0.000203818	0.378497	0.591	0.465	1	1.29999	-0.769239
Cox7a2l	0.00116261	0.322918	0.426	0.327	1	1.25086	-0.799451
Cp	0.0340309	-0.346293	0.254	0.32	1	0.786603	-1.27129
Cpeb4	4.54652e-05	-0.502508	0.426	0.556	0.982685	0.705879	-1.41667
Cpm	0.24466	-0.478098	0.254	0.283	1	0.717924	-1.39291
Crem	0.00014543	0.284945	0.203	0.105	1	1.21836	-0.820773
Crip2	0.072522	0.267926	0.261	0.218	1	1.20408	-0.830513
Crtc3	0.211797	-0.262741	0.192	0.214	1	0.833503	-1.19976
Cryab	0.00023234	0.458055	0.986	0.968	1	1.37369	-0.727967
Csrp2	0.00267004	0.456569	0.32	0.233	1	1.37227	-0.728717
Ctdspl	1.14098e-05	-0.456731	0.546	0.649	0.246611	0.728635	-1.37243
Ctsb	0.024373	0.254287	0.251	0.189	1	1.19275	-0.838401
Cttn	0.0104955	0.316651	0.258	0.191	1	1.24544	-0.802931
Cxadr	0.0203381	-0.294798	0.213	0.287	1	0.815186	-1.22671
Cyb5b	0.0447534	-0.274647	0.354	0.422	1	0.826652	-1.2097
Cyb5r3	0.00315867	0.307134	0.21	0.133	1	1.23725	-0.808246
Cycs	1.14496e-06	0.648882	0.395	0.251	0.0247472	1.56795	-0.637774
Cyp2j13	0.256563	0.328485	0.079	0.061	1	1.25569	-0.796372
Cyp7b1	0.0685688	-0.289785	0.086	0.126	1	0.818024	-1.22246
D030045P18Rik	0.0163124	-0.327499	0.33	0.405	1	0.796917	-1.25484
D630045J12Rik	0.0142887	-0.259588	0.093	0.153	1	0.835326	-1.19714
Dach1	0.0392223	0.376	0.1	0.062	1	1.29774	-0.770571
Dag1	5.19954e-06	-0.557598	0.546	0.671	0.112383	0.679432	-1.47182
Dapk1	0.0191571	-0.290787	0.103	0.162	1	0.817456	-1.22331
Dbi	0.000184222	0.412784	0.605	0.509	1	1.33125	-0.751173
Dbnl	0.00151769	0.325124	0.151	0.083	1	1.25277	-0.79823
Dbp	5.6903e-10	0.594246	0.162	0.04	1.2299e-05	1.50968	-0.66239
Dcaf5	0.00930674	-0.305551	0.199	0.275	1	0.809133	-1.23589
Dcaf6	0.018422	-0.294352	0.302	0.371	1	0.815439	-1.22633
Dcdc2a	0.000395644	-0.45731	0.189	0.292	1	0.728343	-1.37298
Dctn3	0.0268592	0.279138	0.275	0.211	1	1.21347	-0.824083
Degs1	0.0224601	0.250707	0.419	0.346	1	1.18979	-0.840484
Dgkh	0.00980957	0.292941	0.103	0.056	1	1.22514	-0.816236
Dhrs1	0.0360073	0.2833	0.131	0.088	1	1.21698	-0.821709
Dio1	0.00587539	0.286894	0.12	0.066	1	1.22001	-0.819665
Dmxl2	0.137024	-0.260629	0.182	0.219	1	0.834724	-1.198
Dnah11	0.00630676	-0.391354	0.103	0.169	1	0.762414	-1.31162
Dnajc9	0.000413714	0.268664	0.103	0.042	1	1.20469	-0.830088
Dnmbp	0.0639658	-0.254884	0.089	0.128	1	0.838054	-1.19324
Dock5	0.0842676	-0.300463	0.251	0.297	1	0.811992	-1.23154
Dock6	0.024244	-0.310524	0.144	0.206	1	0.806349	-1.24016
Dock8	0.00760628	-0.294106	0.247	0.342	1	0.815578	-1.22612
Dtnb	0.000395109	-0.37978	0.591	0.691	1	0.768555	-1.30114
Dzip1l	0.0017062	-0.371295	0.079	0.152	1	0.773088	-1.29351
Eapp	0.00294724	0.380212	0.189	0.118	1	1.30153	-0.768325
Ech1	0.00175857	0.286819	0.333	0.231	1	1.21995	-0.819708
Echs1	0.00249717	0.409378	0.241	0.159	1	1.32811	-0.752948
Edf1	0.0263218	0.295721	0.299	0.233	1	1.2275	-0.814665
Eef1a1	0.000123792	0.265484	0.942	0.929	1	1.20204	-0.83192
Efhd1	0.715761	-0.252732	0.158	0.159	1	0.839306	-1.19146
Eftud2	0.00708758	0.281571	0.141	0.083	1	1.21552	-0.822695
Egf	0.0506133	-0.311271	0.172	0.228	1	0.805931	-1.2408
Egfr	1.37364e-07	-0.553276	0.574	0.698	0.00296898	0.681471	-1.46741
Ehf	0.0101148	0.300997	0.491	0.408	1	1.232	-0.811691
Eid2b	0.0144313	0.269362	0.065	0.03	1	1.20527	-0.829686
Eif3e	0.00308224	0.291147	0.151	0.086	1	1.22361	-0.817252
Eif3f	0.00635679	0.296559	0.265	0.189	1	1.22821	-0.814192
Eif3l	0.00679949	0.250916	0.12	0.066	1	1.18996	-0.840363
Eif4a1	0.000199698	0.339767	0.309	0.199	1	1.26555	-0.790169
Eif5a	0.015337	0.320939	0.399	0.325	1	1.24914	-0.800549
Elf3	0.00170607	0.26877	0.172	0.098	1	1.20478	-0.830027
Elovl6	9.08053e-05	-0.431074	0.512	0.636	1	0.741709	-1.34824
Elovl7	0.0145358	-0.328568	0.557	0.627	1	0.796327	-1.25577
Elp4	0.00702861	0.289632	0.275	0.194	1	1.22233	-0.818111
Emc7	0.151603	0.26368	0.244	0.211	1	1.20054	-0.83296
Endog	0.00380789	0.315365	0.113	0.059	1	1.24433	-0.803648
Enpep	0.000181735	-0.491478	0.096	0.194	1	0.711296	-1.40588
Epha7	0.000629712	-0.575009	0.409	0.508	1	0.671282	-1.48969
Epn3	0.0248912	0.271649	0.323	0.255	1	1.20719	-0.828372
Epor	0.00010276	0.520332	0.148	0.071	1	1.43429	-0.697211
Erbb4	0.106687	-0.380272	0.454	0.491	1	0.768293	-1.30159
Erc1	0.0723896	-0.274138	0.199	0.246	1	0.826944	-1.20927
Erlec1	0.0974106	-0.257873	0.131	0.17	1	0.83632	-1.19571
Esf1	0.0232918	0.281814	0.23	0.172	1	1.21572	-0.822556
Esrrg	0.0513783	0.298879	0.584	0.543	1	1.23019	-0.812884
Ets1	0.0296381	-0.287912	0.192	0.251	1	0.819087	-1.22087
Exoc3	0.0150735	0.307424	0.34	0.263	1	1.2375	-0.808084
Exph5	0.0479711	-0.277608	0.206	0.265	1	0.824958	-1.21218
Ext1	8.38718e-05	-0.443224	0.756	0.82	1	0.735489	-1.35964
Fabp5	0.0225064	0.279522	0.179	0.123	1	1.21379	-0.823864
Fam124a	0.00329109	-0.307884	0.055	0.116	1	0.807826	-1.23789
Fam241a	0.00103236	0.435457	0.436	0.331	1	1.35234	-0.739459
Fam78b	0.0956675	-0.259622	0.203	0.253	1	0.835306	-1.19717
Farp1	0.00115764	-0.384504	0.392	0.497	1	0.766042	-1.30541
Fbxl5	0.0020703	-0.330579	0.282	0.384	1	0.795217	-1.25752
Fcgbp	0.00198365	0.452366	0.162	0.093	1	1.36828	-0.730843
Fdx1	0.0115479	0.32637	0.309	0.236	1	1.25385	-0.797541
Fermt1	0.132695	-0.250997	0.313	0.341	1	0.840316	-1.19003
Fermt2	0.0358215	-0.25785	0.44	0.506	1	0.836333	-1.1957
Fhit	0.0313283	0.343392	0.485	0.438	1	1.26874	-0.788186
Fhod3	0.1463	-0.285508	0.44	0.47	1	0.820453	-1.21884
Fign	0.0504609	-0.308691	0.155	0.207	1	0.807374	-1.23858
Fkbp2	0.0255463	0.292641	0.155	0.105	1	1.22488	-0.816406
Fkbp5	8.9115e-08	0.53722	0.175	0.062	0.00192613	1.45117	-0.689098
Fkbp9	0.000734703	0.291889	0.1	0.042	1	1.22424	-0.816832
Flot1	0.0132697	0.258531	0.096	0.052	1	1.19626	-0.835939
Flywch1	0.00257012	-0.260217	0.058	0.126	1	0.834962	-1.19766
Fmc1	0.0847015	0.26962	0.227	0.182	1	1.20549	-0.829538
Fmn1	0.0720394	-0.360456	0.347	0.381	1	0.778919	-1.28383
Fmnl2	0.0392702	-0.257749	0.254	0.32	1	0.836392	-1.19561
Fmo1	0.00889871	0.312118	0.155	0.096	1	1.24153	-0.805458
Fnbp1	0.00114792	-0.426233	0.196	0.292	1	0.744202	-1.34372
Fndc3b	0.000330604	-0.394677	0.271	0.388	1	0.76066	-1.31465
Folr1	0.00030184	0.45617	0.533	0.433	1	1.3719	-0.728919
Foxk2	0.015928	-0.290358	0.096	0.152	1	0.817699	-1.22294
Frem2	0.00239576	-0.397244	0.096	0.174	1	0.759307	-1.31699
Frk	0.022741	-0.260136	0.168	0.233	1	0.835009	-1.19759
Frmpd4	0.0243581	-0.738977	0.131	0.18	1	0.599164	-1.66899
Fry	0.00422429	-0.37027	0.471	0.555	1	0.773638	-1.29259
Fst	0.00225478	0.625753	0.223	0.143	1	1.54302	-0.648081
Fth1	0.0201396	0.305045	0.955	0.963	1	1.23546	-0.809417
Ftl1	0.000320689	0.419238	0.729	0.671	1	1.33722	-0.747819
Fubp1	0.034364	0.266926	0.43	0.371	1	1.20324	-0.831089
Fuom	0.000195057	0.384272	0.151	0.073	1	1.3052	-0.766166
Fut8	0.0287685	0.260879	0.326	0.261	1	1.19821	-0.834579
Fut9	5.41894e-05	-0.327251	0.694	0.779	1	0.797054	-1.25462
Fxyd2	1.44506e-10	0.397042	0.986	0.954	3.12336e-06	1.31681	-0.759414
Fzd6	0.00451944	-0.330461	0.072	0.135	1	0.795282	-1.25742
Galc	0.0229764	0.272679	0.148	0.098	1	1.20805	-0.827781
Gas7	0.00959139	-0.340254	0.11	0.179	1	0.789902	-1.26598
Gclc	0.00157744	-0.561145	0.162	0.248	1	0.677764	-1.47544
Gcnt2	0.00716649	-0.371141	0.409	0.481	1	0.773171	-1.29338
Gem	0.000708335	0.389212	0.158	0.084	1	1.30968	-0.763547
Gfod1	0.00361875	-0.33015	0.065	0.13	1	0.795454	-1.25714
Glis2	0.0352325	-0.263939	0.309	0.366	1	0.832811	-1.20075
Glo1	0.00525059	0.310719	0.399	0.304	1	1.24033	-0.80624
Glrx5	0.0407991	0.274798	0.261	0.206	1	1.20982	-0.826566
Glul	0.00348002	0.316902	0.151	0.088	1	1.24565	-0.802792
Glyat	0.000500244	0.431698	0.213	0.128	1	1.34882	-0.741388
Gm10036	0.000151884	0.393314	0.564	0.422	1	1.31341	-0.761378
Gm10135	0.00182331	-0.301182	0.021	0.071	1	0.811587	-1.23215
Gm10320	0.00498121	-0.25688	0.076	0.143	1	0.836896	-1.19489
Gm11536	0.00791418	-0.29098	0.072	0.132	1	0.817347	-1.22347
Gm13481	6.33566e-05	0.262129	0.062	0.013	1	1.19925	-0.833857
Gm17227	0.0515437	-0.264592	0.062	0.099	1	0.832434	-1.2013
Gm20732	0.045816	-0.275663	0.385	0.438	1	0.82607	-1.21055
Gm26561	0.0415578	0.301657	0.292	0.234	1	1.23256	-0.81132
Gm26632	0.000336842	0.535974	0.316	0.209	1	1.44992	-0.689693
Gm26870	0.0018934	0.355225	0.271	0.18	1	1.27918	-0.781748
Gm26917	0.234302	0.253519	0.43	0.417	1	1.19211	-0.838848
Gm31036	0.0108831	-0.298266	0.093	0.153	1	0.813229	-1.22967
Gm31224	0.0340614	-0.261278	0.196	0.26	1	0.834348	-1.19854
Gm37245	0.00538663	0.288862	0.076	0.034	1	1.22168	-0.818547
Gm38134	0.00706072	0.25374	0.079	0.037	1	1.19229	-0.838719
Gm40271	0.000320187	-0.413443	0.155	0.26	1	0.750829	-1.33186
Gm42418	2.95359e-56	-1.04802	0.997	1	6.38389e-52	0.48363	-2.0677
Gm42620	1.4023e-05	-0.545636	0.127	0.251	0.303093	0.685089	-1.45966
Gm44899	0.000682215	-0.318156	0.024	0.083	1	0.802094	-1.24674
Gm853	0.250429	0.254342	0.082	0.062	1	1.19279	-0.83837
Got1	0.00290492	0.296747	0.21	0.13	1	1.22837	-0.814086
Gpc5	0.0636698	-0.330327	0.1	0.142	1	0.795356	-1.2573
Gpi1	0.000126963	0.334365	0.34	0.216	1	1.26082	-0.793133
Gpx1	0.0187026	0.275964	0.711	0.642	1	1.2108	-0.825898
Gpx3	0.277005	0.442364	0.698	0.749	1	1.35883	-0.735928
Gpx4	1.89513e-07	0.479779	0.746	0.622	0.00409613	1.39453	-0.717088
Grina	4.90927e-07	0.530205	0.402	0.239	0.0106109	1.44413	-0.692456
Grpel1	0.0366181	0.25914	0.34	0.273	1	1.19677	-0.835586
Gsta3	0.0895566	0.297379	0.148	0.111	1	1.22891	-0.813729
H2-D1	0.00152226	0.317237	0.296	0.202	1	1.24594	-0.802606
H3f3b	2.09709e-11	0.613202	0.828	0.722	4.53266e-07	1.52965	-0.653744
Hadh	0.0082208	0.268404	0.244	0.169	1	1.20447	-0.830237
Hba-a2	0.334665	0.26388	0.203	0.177	1	1.2007	-0.832845
Herc3	0.0618744	-0.256819	0.162	0.212	1	0.836931	-1.19484
Herpud1	1.30684e-07	0.545001	0.44	0.272	0.00282459	1.45902	-0.685391
Hmgb1	0.00580152	0.302356	0.426	0.344	1	1.23316	-0.810927
Hmox2	0.00270585	0.297087	0.192	0.118	1	1.22866	-0.813894
Hnf1b	1.32039e-10	-0.804293	0.351	0.543	2.85388e-06	0.572643	-1.74629
Hnrnpdl	0.0415515	-0.32711	0.186	0.238	1	0.797132	-1.2545
Hoxb4	0.0236536	-0.27785	0.213	0.278	1	0.824819	-1.21239
Hoxb5os	0.0206053	-0.28345	0.144	0.209	1	0.821624	-1.2171
Hsd17b4	0.000948953	0.40738	0.608	0.533	1	1.32627	-0.753992
Hsd3b2	0.0322818	0.322192	0.107	0.067	1	1.25023	-0.799854
Hsp90ab1	0.0309783	0.254988	0.643	0.605	1	1.19333	-0.837994
Hspa8	0.000995261	0.386588	0.557	0.465	1	1.3073	-0.764936
Hspa9	0.000959975	0.306804	0.351	0.241	1	1.23696	-0.808431
Hspb1	3.17293e-07	0.815768	0.44	0.305	0.00685798	1.76023	-0.568106
Hspe1	0.000167331	0.422826	0.364	0.245	1	1.34055	-0.745962
Hspg2	0.000318703	-0.419594	0.155	0.261	1	0.747635	-1.33755
Hypk	0.00839451	0.259328	0.158	0.098	1	1.19692	-0.835477
Id2	0.0143337	0.260777	0.21	0.143	1	1.19812	-0.834639
Idh2	0.000125603	0.334566	0.405	0.273	1	1.261	-0.793023
Idh3g	8.06942e-06	0.376379	0.172	0.074	0.174413	1.29808	-0.770369
Ifi27	0.0127057	0.264975	0.416	0.324	1	1.20162	-0.832213
Ifit2	0.00261323	-0.397403	0.137	0.219	1	0.759224	-1.31713
Ift43	0.00013667	0.433471	0.241	0.14	1	1.35048	-0.740478
Ift52	0.155101	0.259607	0.117	0.089	1	1.19715	-0.835316
Igbp1	0.000142823	0.314582	0.168	0.083	1	1.24365	-0.804084
Igfbp2	0.0144014	-0.555034	0.052	0.099	1	0.680641	-1.4692
Igfbp4	0.0258018	0.262058	0.141	0.093	1	1.19919	-0.833897
Il17re	0.0413713	0.29626	0.182	0.135	1	1.22796	-0.814361
Il34	0.0174001	-0.386077	0.213	0.28	1	0.765208	-1.30683
Ilkap	0.030468	0.265697	0.175	0.123	1	1.20222	-0.831797
Ino80	0.0503905	0.270496	0.234	0.18	1	1.20622	-0.829034
Ints6	0.0165824	0.290951	0.223	0.162	1	1.22345	-0.817363
Isyna1	0.00112261	0.343273	0.168	0.094	1	1.26863	-0.788251
Itga1	0.117574	-0.274363	0.244	0.287	1	0.826815	-1.20946
Itgb4	0.00103733	0.287641	0.124	0.059	1	1.22064	-0.819241
Itgb6	0.00233945	-0.367462	0.206	0.293	1	0.775145	-1.29008
Itpr1	0.00196679	-0.284638	0.464	0.555	1	0.820948	-1.2181
Jarid2	0.0355725	-0.297483	0.371	0.422	1	0.813671	-1.229
Junb	0.0215786	0.257546	0.155	0.101	1	1.19544	-0.83651
Jup	0.0369639	0.323828	0.234	0.18	1	1.25165	-0.798947
Kank1	1.19323e-06	-0.501373	0.395	0.556	0.0257905	0.706434	-1.41556
Kazn	5.60167e-05	-0.562476	0.378	0.482	1	0.677139	-1.4768
Keg1	0.647361	-0.313672	0.254	0.241	1	0.804591	-1.24287
Kif13b	0.00019917	-0.369363	0.54	0.664	1	0.774124	-1.29178
Kifap3	0.000628404	0.366463	0.23	0.14	1	1.28919	-0.775682
Kifc3	0.000982347	-0.375243	0.57	0.664	1	0.770975	-1.29706
Kirrel3	0.181375	-0.368509	0.241	0.273	1	0.774583	-1.29102
Klf13	0.0319639	0.372874	0.292	0.234	1	1.29493	-0.772242
Klf2	4.85666e-05	0.265249	0.052	0.008	1	1.20184	-0.832055
Klf5	0.00305455	0.357889	0.237	0.157	1	1.28155	-0.780306
Klf7	0.00228698	-0.402699	0.275	0.369	1	0.756442	-1.32198
Klhl24	0.0277837	0.25432	0.306	0.241	1	1.19277	-0.838382
Kmt2e	0.000962741	0.371219	0.522	0.425	1	1.29345	-0.773129
Krt7	0.000153046	0.488006	0.344	0.238	1	1.40251	-0.71301
Lama3	0.118722	-0.282652	0.196	0.234	1	0.822078	-1.21643
Lamb1	2.28321e-08	-0.704194	0.333	0.511	0.000493492	0.613785	-1.62923
Lamtor5	0.005921	0.278637	0.247	0.17	1	1.21305	-0.824369
Ldha	0.000924854	0.332411	0.471	0.354	1	1.25912	-0.794208
Ldhb	0.0103742	0.290687	0.495	0.42	1	1.22322	-0.817513
Ldhd	0.0878912	0.250152	0.141	0.105	1	1.18933	-0.840808
Ldlr	4.5079e-05	0.310064	0.113	0.04	0.974337	1.23976	-0.806606
Lgr4	0.0165188	-0.302501	0.509	0.572	1	0.810845	-1.23328
Lifr	0.036302	-0.252498	0.265	0.327	1	0.839442	-1.19127
Limch1	0.302909	-0.290397	0.337	0.358	1	0.817677	-1.22298
Lmo7	0.000435615	-0.35447	0.674	0.734	1	0.782157	-1.27852
Lncpint	7.19407e-05	-0.359301	0.739	0.809	1	0.779542	-1.2828
Lpl	0.00517274	-0.384563	0.107	0.177	1	0.766011	-1.30546
Lrch1	0.0286315	-0.272895	0.258	0.327	1	0.827657	-1.20823
Lrpap1	0.291344	0.280646	0.271	0.248	1	1.21474	-0.823222
Lrrk1	0.0144102	-0.355114	0.265	0.331	1	0.781808	-1.27909
Luc7l2	0.00903804	0.285846	0.649	0.595	1	1.21912	-0.820261
Ly6a	0.132543	0.305121	0.265	0.226	1	1.23552	-0.809374
Magi3	0.0773461	-0.348419	0.54	0.573	1	0.785444	-1.27316
Map2k5	7.96125e-05	-0.40951	0.175	0.3	1	0.752879	-1.32823
Map3k5	8.15281e-05	0.429457	0.567	0.455	1	1.34673	-0.742541
Map4k3	0.000221983	-0.397804	0.491	0.587	1	0.759013	-1.3175
Marveld2	0.0495352	0.311198	0.131	0.091	1	1.24074	-0.805972
Mbd3	0.00306593	0.26333	0.203	0.128	1	1.20025	-0.833163
Mbnl2	0.00074482	-0.330219	0.691	0.761	1	0.795416	-1.2572
Mbp	0.00501909	-0.301692	0.055	0.113	1	0.8113	-1.23259
Mcmbp	0.0776944	0.274321	0.158	0.12	1	1.20943	-0.826839
Mcph1	5.36603e-06	-0.599641	0.089	0.209	0.115981	0.659918	-1.51534
Mcrs1	0.00804089	0.27068	0.103	0.056	1	1.20638	-0.828929
Mdh1	8.49092e-10	0.65749	0.643	0.462	1.83523e-05	1.57734	-0.63398
Megf11	0.0050602	0.540507	0.151	0.091	1	1.45448	-0.687529
Met	0.00181209	-0.399975	0.43	0.516	1	0.757871	-1.31949
Mfhas1	0.0223766	-0.272739	0.275	0.346	1	0.827746	-1.2081
Mgat2	5.407e-05	0.409985	0.21	0.111	1	1.32867	-0.752631
Mgat4a	0.0948265	-0.281038	0.223	0.266	1	0.822999	-1.21507
Mgll	0.00122361	-0.30668	0.027	0.084	1	0.8085	-1.23686
Mid1ip1	0.0054507	0.341788	0.481	0.403	1	1.26733	-0.789063
Miox	0.161381	0.268773	0.299	0.265	1	1.20478	-0.830025
Mkl1	0.00213319	-0.351024	0.361	0.457	1	0.784028	-1.27547
Mkl2	0.0248871	-0.290789	0.261	0.322	1	0.817455	-1.22331
Mknk2	0.000428549	0.303184	0.285	0.175	1	1.23386	-0.810462
Mllt3	0.0481239	-0.280867	0.333	0.39	1	0.823096	-1.21492
Mlph	0.000193798	0.436385	0.148	0.071	1	1.35321	-0.738984
Mlxipl	0.123939	0.258673	0.086	0.059	1	1.19638	-0.835857
Mme	0.00813775	0.384572	0.213	0.147	1	1.30547	-0.766006
Mms19	0.0292775	-0.288465	0.096	0.147	1	0.818773	-1.22134
Mpc1	0.0019932	0.37024	0.601	0.526	1	1.29257	-0.773654
Mpp5	0.00215624	0.267672	0.543	0.447	1	1.20386	-0.830659
Mpp6	0.0253903	-0.270675	0.21	0.27	1	0.828932	-1.20637
Mpzl2	0.00916475	0.267934	0.196	0.128	1	1.20408	-0.830508
Mrfap1	0.0478647	0.264079	0.34	0.287	1	1.20087	-0.83273
Mrpl11	0.0272594	0.274432	0.196	0.142	1	1.20952	-0.826776
Mrpl28	0.132566	0.253585	0.21	0.172	1	1.19217	-0.83881
Mrpl30	0.0194627	0.307557	0.251	0.189	1	1.23761	-0.808009
Mrpl57	0.0346003	0.288511	0.251	0.196	1	1.22138	-0.818747
Msrb3	0.00516199	-0.331271	0.065	0.125	1	0.794836	-1.25812
mt-Atp6	5.35189e-10	-0.506417	0.821	0.934	1.15676e-05	0.703968	-1.42052
mt-Atp8	9.83902e-06	-0.382215	0.01	0.086	0.212661	0.767258	-1.30334
mt-Co1	3.66744e-08	-0.509793	0.722	0.815	0.000792681	0.702323	-1.42385
mt-Co2	8.68036e-05	-0.366004	0.704	0.821	1	0.775929	-1.28878
mt-Co3	3.65416e-05	-0.319282	0.828	0.914	0.789811	0.801469	-1.24771
mt-Cytb	0.0012064	-0.329104	0.656	0.702	1	0.796031	-1.25623
mt-Nd1	0.00340087	-0.371886	0.515	0.59	1	0.772772	-1.29404
mt-Nd2	7.16262e-12	-0.669972	0.598	0.779	1.54813e-07	0.628519	-1.59104
mt-Nd4	2.74262e-05	-0.383762	0.78	0.862	0.592789	0.766436	-1.30474
mt-Nd4l	0.03101	-0.351282	0.151	0.206	1	0.783887	-1.27569
mt-Nd5	0.000160175	-0.349461	0.271	0.411	1	0.784877	-1.27408
mt-Nd6	0.00190817	-0.348402	0.131	0.214	1	0.785453	-1.27315
Mxd4	0.00398015	0.327073	0.265	0.18	1	1.25447	-0.797152
Mxi1	0.0687168	-0.26715	0.199	0.251	1	0.83096	-1.20343
Myef2	0.0684302	-0.251788	0.096	0.137	1	0.839855	-1.19068
Myo10	0.00913592	0.358332	0.32	0.238	1	1.28194	-0.780066
Myo1d	0.000950765	-0.358559	0.567	0.648	1	0.779943	-1.28215
Myo3a	0.000590787	-0.30963	0.024	0.084	1	0.806849	-1.23939
Myo5b	0.000221969	-0.440817	0.595	0.68	1	0.736717	-1.35737
Myo9a	0.000826431	-0.270277	0.814	0.857	1	0.829161	-1.20604
Nars	0.00204326	0.277399	0.168	0.096	1	1.21201	-0.825077
Nat8f1	0.00151816	0.435459	0.261	0.177	1	1.35234	-0.739458
Nbea	0.0141034	-0.292083	0.488	0.558	1	0.816722	-1.22441
Nceh1	0.000809857	0.314461	0.43	0.309	1	1.24355	-0.804151
Ndst1	0.0598698	-0.259303	0.148	0.196	1	0.835491	-1.1969
Ndufa11	0.084489	0.266888	0.309	0.263	1	1.20321	-0.83111
Ndufa12	0.000300899	0.347446	0.268	0.164	1	1.27231	-0.785974
Ndufb3	0.00653271	0.260104	0.436	0.347	1	1.19756	-0.835028
Ndufb9	0.00634837	0.30523	0.54	0.449	1	1.23562	-0.809313
Ndufs3	0.000930314	0.373617	0.33	0.231	1	1.2956	-0.771845
Ndufs6	0.0177868	0.287421	0.299	0.224	1	1.22046	-0.819365
Ndufs8	0.00566798	0.297906	0.203	0.133	1	1.22936	-0.813432
Neat1	0.000446034	0.268482	0.955	0.919	1	1.20454	-0.830193
Nedd4	0.0064718	-0.261868	0.546	0.619	1	0.834007	-1.19903
Nfat5	0.00157109	-0.325299	0.918	0.921	1	0.798133	-1.25292
Nfib	0.000367994	-0.293957	0.649	0.767	1	0.815662	-1.226
Nfkbia	0.0258095	0.272907	0.21	0.155	1	1.20824	-0.82765
Ngef	0.0112628	0.292686	0.22	0.152	1	1.22492	-0.816381
Ngf	0.0263628	-0.302054	0.024	0.057	1	0.811097	-1.2329
Nme7	5.82811e-07	0.47427	0.746	0.626	0.0125969	1.38922	-0.719831
Nmnat3	0.032968	0.288038	0.268	0.207	1	1.22098	-0.819015
Nod1	0.00396806	0.275405	0.107	0.054	1	1.21033	-0.826219
Nol7	0.000466217	0.360469	0.282	0.184	1	1.28384	-0.778911
Nox4	0.555362	0.250899	0.107	0.096	1	1.18995	-0.840373
Npas2	2.07386e-07	-0.715167	0.058	0.189	0.00448243	0.609134	-1.64167
Npnt	0.0270573	-0.386288	0.313	0.379	1	0.765095	-1.30703
Npy	3.77266e-05	-1.07669	0.206	0.317	0.815422	0.474115	-2.10919
Nr1d1	0.000568321	0.28231	0.148	0.074	1	1.21614	-0.822273
Nr1d2	4.54868e-05	0.490962	0.275	0.164	0.983153	1.40538	-0.711551
Nr1h4	0.00102386	0.337893	0.137	0.069	1	1.26391	-0.791196
Nr2c1	0.00704688	-0.325442	0.072	0.132	1	0.798054	-1.25305
Nrg1	0.0198787	0.295212	0.57	0.496	1	1.22707	-0.814952
Nrip3	0.0125199	-0.557152	0.127	0.191	1	0.679642	-1.47136
Nrp2	0.000376359	0.270429	0.055	0.013	1	1.20617	-0.829073
Nt5c3	0.0196022	0.254538	0.155	0.101	1	1.19295	-0.838256
Ntn4	0.00089898	-0.471144	0.247	0.352	1	0.721392	-1.38621
Nuak2	1.80504e-06	-1.10231	0.158	0.287	0.0390141	0.465771	-2.14698
Nubpl	0.00221769	0.25691	0.131	0.067	1	1.19492	-0.836878
Nudcd2	0.00624179	0.278697	0.11	0.059	1	1.2131	-0.824335
Numb	0.0204374	-0.301035	0.289	0.356	1	0.81167	-1.23203
Nup155	0.149038	0.256852	0.076	0.052	1	1.19487	-0.836912
Nupr1	0.945825	0.252198	0.509	0.55	1	1.19102	-0.839616
Odc1	0.00916916	0.278227	0.282	0.209	1	1.2127	-0.824604
Osbpl6	0.0398621	0.25298	0.299	0.238	1	1.19167	-0.839161
Osr2	0.0109338	-0.326579	0.12	0.187	1	0.797425	-1.25404
P3h2	8.2747e-06	-0.412162	0.674	0.782	0.178849	0.751496	-1.33068
Pabpc1	0.114902	-0.262815	0.247	0.288	1	0.83346	-1.19982
Pabpc4	0.0107692	0.288544	0.117	0.067	1	1.22141	-0.818728
Pah	0.073598	0.297187	0.175	0.13	1	1.22875	-0.813837
Pak2	0.08636	-0.275374	0.282	0.315	1	0.826236	-1.21031
Pam	0.111016	-0.264781	0.265	0.305	1	0.832325	-1.20145
Paqr5	0.00315638	-0.312946	0.588	0.669	1	0.804996	-1.24224
Pard6b	0.0242505	0.370001	0.172	0.121	1	1.29235	-0.773782
Park2	0.000744679	0.345839	0.667	0.56	1	1.27089	-0.78685
Park7	5.74456e-07	0.519489	0.543	0.369	0.0124163	1.43345	-0.697619
Parm1	0.0384605	-0.334103	0.251	0.315	1	0.793277	-1.26059
Parva	0.0027007	-0.353868	0.347	0.43	1	0.782483	-1.27798
Pax2	2.35358e-16	-0.684808	0.763	0.901	5.08702e-12	0.622089	-1.60749
Pck1	0.00970314	0.352688	0.189	0.126	1	1.27694	-0.783124
Pcm1	0.0108016	-0.368765	0.278	0.349	1	0.774445	-1.29125
Pcyox1	0.00613056	0.262418	0.213	0.14	1	1.19949	-0.83369
Pcyt2	0.0113429	0.316602	0.241	0.174	1	1.24539	-0.802959
Pde4d	4.54127e-10	0.549338	0.811	0.68	9.8155e-06	1.46341	-0.683334
Pde4dip	0.0119287	0.35646	0.43	0.352	1	1.28028	-0.781079
Pde7a	0.0012756	-0.39306	0.43	0.516	1	0.761513	-1.31318
Pdia6	0.0753976	0.260623	0.271	0.221	1	1.198	-0.834727
Peak1	0.0445043	-0.28836	0.344	0.405	1	0.818832	-1.22125
Pebp1	0.00296769	0.306724	0.612	0.518	1	1.2369	-0.808476
Pepd	0.0111717	0.251294	0.419	0.334	1	1.19027	-0.840142
Per1	0.00010094	0.326765	0.113	0.044	1	1.2542	-0.797322
Per2	1.73857e-18	0.881214	0.22	0.035	3.75775e-14	1.84192	-0.54291
Pex3	0.00877118	0.30371	0.137	0.083	1	1.23431	-0.810166
Pex7	0.00838407	0.306157	0.213	0.147	1	1.23641	-0.808794
Pfdn5	0.000110942	0.376189	0.481	0.354	1	1.29791	-0.77047
Phf21a	7.12913e-05	-0.438313	0.533	0.627	1	0.737997	-1.35502
Phgdh	0.122515	0.257179	0.491	0.465	1	1.19514	-0.836722
Phlda3	0.00158099	0.363103	0.124	0.064	1	1.28619	-0.77749
Pign	0.0567043	-0.255185	0.179	0.229	1	0.83788	-1.19349
Pigp	0.110902	0.282467	0.206	0.167	1	1.21627	-0.822184
Pik3cb	0.0445129	-0.262169	0.168	0.223	1	0.833833	-1.19928
Pim3	7.27693e-05	0.418909	0.285	0.172	1	1.33692	-0.74799
Pip4k2a	0.255463	-0.267055	0.165	0.192	1	0.831014	-1.20335
Pja2	0.00932301	0.26954	0.309	0.236	1	1.20542	-0.829584
Pkia	0.161337	-0.268563	0.168	0.201	1	0.830146	-1.20461
Pkm	0.0274624	0.293258	0.371	0.307	1	1.2254	-0.816057
Plau	0.000966318	-0.51925	0.117	0.202	1	0.697734	-1.43321
Plcb1	0.00030358	0.403457	0.543	0.425	1	1.32267	-0.756044
Plcg1	0.0139182	0.326458	0.203	0.14	1	1.25393	-0.797492
Plekha7	0.00467001	-0.368443	0.302	0.388	1	0.774618	-1.29096
Pnpla7	0.0453865	-0.254082	0.158	0.211	1	0.838521	-1.19258
Pnpla8	0.212111	-0.257884	0.216	0.248	1	0.836313	-1.19572
Polr2f	0.0124927	0.254777	0.151	0.094	1	1.19315	-0.838116
Polr3a	0.0281402	-0.268924	0.048	0.088	1	0.829938	-1.20491
Polr3e	6.93326e-06	0.840875	0.313	0.192	0.149855	1.79114	-0.558305
Ppcdc	0.0395245	-0.251862	0.079	0.123	1	0.839812	-1.19074
Ppef1	0.000344871	0.500678	0.055	0.013	1	1.41488	-0.706774
Ppfibp1	0.0107345	-0.355686	0.275	0.349	1	0.781498	-1.27959
Ppia	1.46221e-05	0.436725	0.777	0.664	0.316042	1.35353	-0.73881
Ppm1h	0.00345015	-0.296454	0.605	0.668	1	0.814251	-1.22812
Ppp1r21	0.0171013	-0.281956	0.082	0.135	1	0.822475	-1.21584
Ppp2r2b	0.0192399	0.310609	0.206	0.145	1	1.24023	-0.806301
Ppp2r5a	0.00676883	-0.317474	0.378	0.457	1	0.802474	-1.24615
Prdx1	0.000158031	0.33521	0.804	0.715	1	1.26156	-0.792669
Prdx5	0.000376238	0.387748	0.818	0.742	1	1.30835	-0.764322
Prickle1	0.35103	-0.254144	0.12	0.14	1	0.838485	-1.19263
Prkar1a	0.00470123	0.2826	0.306	0.221	1	1.21639	-0.822108
Prkd1	0.000566811	-0.526333	0.107	0.197	1	0.694317	-1.44026
Proser1	0.00133127	0.313036	0.103	0.047	1	1.24232	-0.804946
Prox1os	0.0148323	-0.356119	0.045	0.089	1	0.781263	-1.27998
Prpf19	6.56114e-05	0.431239	0.172	0.084	1	1.34839	-0.741625
Prpf4b	0.00551361	-0.310331	0.357	0.435	1	0.806457	-1.23999
Prr14l	0.00158963	-0.372822	0.055	0.121	1	0.772271	-1.29488
Prrg1	0.00559518	-0.342191	0.392	0.482	1	0.788842	-1.26768
Psap	0.0136128	0.302162	0.457	0.381	1	1.23299	-0.811036
Psat1	0.0225287	0.318771	0.199	0.142	1	1.24727	-0.801753
Psme1	0.000147787	0.321693	0.155	0.073	1	1.2498	-0.800131
Psme4	0.0255858	-0.307913	0.351	0.41	1	0.80781	-1.23792
Ptma	0.00344756	0.270548	0.801	0.776	1	1.20627	-0.829005
Ptpn13	5.8717e-13	-0.6386	0.797	0.862	1.26911e-08	0.642336	-1.55682
Ptpn14	5.45497e-07	-0.540196	0.584	0.725	0.0117904	0.687678	-1.45417
Ptpn3	0.0413037	-0.287141	0.192	0.25	1	0.819525	-1.22022
Ptprj	3.78044e-08	-0.555767	0.595	0.732	0.000817105	0.680295	-1.46995
Ptprk	0.000502545	-0.301725	0.581	0.7	1	0.811282	-1.23262
Puf60	0.0717721	0.266056	0.175	0.132	1	1.20252	-0.83159
Rab1a	0.000847665	0.301483	0.316	0.211	1	1.23241	-0.811418
Rabgap1	0.0830815	-0.253423	0.261	0.31	1	0.838904	-1.19203
Ran	0.04637	0.292902	0.206	0.159	1	1.2251	-0.816259
Ranbp3l	6.20978e-30	-1.31129	0.522	0.816	1.34218e-25	0.402959	-2.48164
Rasa2	0.0566782	-0.27383	0.127	0.174	1	0.827121	-1.20901
Rassf3	2.58497e-05	-0.565542	0.234	0.359	0.558715	0.675702	-1.47994
Rb1	0.00158308	-0.381881	0.333	0.444	1	0.767436	-1.30304
Rbm20	0.000661265	0.585524	0.392	0.3	1	1.50058	-0.666407
Rbm47	0.00103469	-0.33511	0.464	0.585	1	0.792724	-1.26147
Rbpj	0.0303017	0.297367	0.333	0.265	1	1.2289	-0.813736
Rbpms	0.00169768	-0.265676	0.832	0.86	1	0.831809	-1.2022
Rcc1l	0.000442459	0.26896	0.124	0.056	1	1.20494	-0.829918
Reep5	0.0507367	0.278797	0.351	0.29	1	1.21318	-0.824278
Rer1	0.0026357	0.329643	0.258	0.175	1	1.2567	-0.795733
Rheb	0.0182597	0.297404	0.364	0.29	1	1.22893	-0.813715
Rnf43	1.59694e-05	-0.511229	0.23	0.364	0.345163	0.701625	-1.42526
Rnh1	0.047048	0.273878	0.244	0.187	1	1.20905	-0.827093
Rora	0.127424	0.26478	0.832	0.82	1	1.20145	-0.832325
Rorc	0.000885481	0.261662	0.069	0.024	1	1.19886	-0.834126
Rpl14	0.00665127	0.283353	0.68	0.614	1	1.21702	-0.821679
Rpl18	0.000286404	0.3609	0.722	0.589	1	1.28423	-0.778679
Rpl19	0.000116422	0.351864	0.759	0.675	1	1.27621	-0.783571
Rpl21	0.0064873	0.259688	0.677	0.589	1	1.19722	-0.835269
Rpl36	0.000613681	0.413028	0.361	0.263	1	1.33148	-0.751046
Rpl36al	0.0164755	0.316129	0.323	0.25	1	1.24499	-0.803222
Rpl4	0.00298685	0.307688	0.467	0.371	1	1.23772	-0.807935
Rpl41	7.78072e-06	0.36168	0.821	0.764	0.168172	1.28492	-0.778258
Rpl7	3.81654e-06	0.423098	0.722	0.582	0.0824907	1.3408	-0.745821
Rplp0	0.000361503	0.332754	0.711	0.602	1	1.25942	-0.794019
Rps12-ps3	0.0234922	-0.317332	0.326	0.395	1	0.802553	-1.24602
Rps16	0.0036251	0.299406	0.536	0.452	1	1.23064	-0.812587
Rps20	0.00452499	0.31388	0.636	0.573	1	1.24305	-0.804475
Rsrp1	0.0212186	0.261333	0.546	0.476	1	1.19859	-0.834317
Rtn1	0.00818214	-0.315795	0.309	0.395	1	0.803408	-1.2447
S100g	6.28986e-06	0.738977	0.265	0.147	0.135949	1.66899	-0.599164
Sall1	0.0667054	0.253531	0.313	0.256	1	1.19212	-0.838841
Samd4	0.0305026	-0.322363	0.168	0.228	1	0.799759	-1.25038
Samm50	0.0703187	0.302234	0.127	0.091	1	1.23305	-0.810996
Sarnp	0.0777276	0.25109	0.275	0.221	1	1.19011	-0.840261
Sash1	0.00272877	-0.309038	0.302	0.406	1	0.80718	-1.23888
Scel	0.00115058	-0.51736	0.32	0.41	1	0.698649	-1.43133
Scfd1	0.142504	-0.272099	0.131	0.164	1	0.828114	-1.20756
Scin	0.00249951	-0.392251	0.502	0.589	1	0.76194	-1.31244
Sde2	0.00809432	0.280354	0.12	0.069	1	1.21449	-0.823389
Sdk1	0.156515	0.456203	0.131	0.101	1	1.37193	-0.728902
Sec24b	0.0316749	-0.260975	0.162	0.221	1	0.834523	-1.19829
Sec62	0.00250583	0.314567	0.612	0.511	1	1.24364	-0.804092
Selenos	0.000281617	0.433618	0.265	0.165	1	1.35062	-0.740403
Sema3c	0.00219541	-0.461897	0.22	0.315	1	0.726031	-1.37735
Sema4b	0.000845195	0.370152	0.313	0.216	1	1.29249	-0.773701
Senp2	0.210246	-0.252955	0.113	0.14	1	0.839176	-1.19165
Serbp1	0.013435	0.283845	0.392	0.317	1	1.21743	-0.821399
Setbp1	2.70977e-07	-0.475746	0.715	0.808	0.00585691	0.719095	-1.39064
Sfmbt1	0.0614829	-0.335409	0.137	0.18	1	0.792559	-1.26174
Sgcz	5.29759e-10	-1.70352	0.014	0.148	1.14502e-05	0.307036	-3.25694
Sgk1	2.66004e-05	0.606542	0.399	0.27	0.574942	1.5226	-0.656769
Sh2d4a	0.0698586	-0.258722	0.481	0.508	1	0.835828	-1.19642
Sh3bgrl3	0.0223714	0.313795	0.206	0.148	1	1.24297	-0.804523
Sh3d19	4.30976e-09	-0.643232	0.45	0.624	9.31512e-05	0.640277	-1.56182
Sh3tc1	0.0039494	-0.334472	0.093	0.164	1	0.793075	-1.26092
Shc1	0.00369118	-0.258646	0.034	0.088	1	0.835872	-1.19636
Shisa7	0.000250692	0.311894	0.072	0.022	1	1.24134	-0.805584
Shroom3	3.5167e-08	-0.711802	0.426	0.587	0.0007601	0.610557	-1.63785
Shroom4	0.0224224	-0.268403	0.54	0.575	1	0.830238	-1.20447
Sim1	0.000365083	-0.466164	0.584	0.664	1	0.723887	-1.38143
Sirt7	0.0613457	0.32473	0.144	0.105	1	1.25243	-0.798448
Slc16a2	0.0290156	0.305408	0.509	0.447	1	1.23577	-0.809213
Slc1a2	0.0270973	-0.303553	0.103	0.157	1	0.810254	-1.23418
Slc22a4	0.0367305	-0.383504	0.168	0.223	1	0.766573	-1.30451
Slc25a17	0.0448887	-0.347184	0.131	0.174	1	0.786117	-1.27207
Slc25a3	1.76294e-05	0.431113	0.653	0.533	0.381042	1.34827	-0.741689
Slc25a4	0.00213397	0.306396	0.512	0.423	1	1.23661	-0.80866
Slc25a42	0.0161427	0.255642	0.089	0.049	1	1.19387	-0.837614
Slc25a48	0.00441304	0.296462	0.124	0.067	1	1.22813	-0.814247
Slc25a5	0.000104705	0.404977	0.663	0.545	1	1.32407	-0.755248
Slc2a1	0.0110426	0.316309	0.213	0.145	1	1.24514	-0.803122
Slc30a4	0.000177445	0.377631	0.137	0.062	1	1.29921	-0.769701
Slc34a1	0.0229813	0.651795	0.385	0.334	1	1.57112	-0.636488
Slc38a2	0.026355	0.263642	0.436	0.364	1	1.20051	-0.832983
Slc47a1	0.107447	0.259115	0.227	0.187	1	1.19674	-0.835601
Slc4a5	0.000271982	-0.390512	0.021	0.084	1	0.762859	-1.31086
Slc4a7	0.000162837	-0.446561	0.275	0.39	1	0.73379	-1.36279
Slc5a12	0.1976	0.315954	0.065	0.046	1	1.24483	-0.80332
Slc7a1	3.68651e-07	-0.619496	0.265	0.433	0.00796802	0.650898	-1.53634
Slc7a13	0.0164214	-0.321595	0.148	0.214	1	0.800184	-1.24971
Slc8a1	0.49579	-0.461234	0.12	0.138	1	0.726365	-1.37672
Slco1a6	0.169437	0.266806	0.107	0.079	1	1.20314	-0.831157
Smad3	0.0116872	-0.296895	0.165	0.236	1	0.814003	-1.2285
Smarca2	0.00739792	0.380634	0.375	0.295	1	1.30191	-0.7681
Smchd1	0.000758423	0.35031	0.553	0.44	1	1.27483	-0.784415
Sned1	0.0246687	-0.290647	0.203	0.27	1	0.817535	-1.22319
Snrpb	0.0388922	0.292033	0.378	0.324	1	1.22436	-0.81675
Sod1	0.00059364	0.366678	0.258	0.162	1	1.28938	-0.775566
Sod2	0.0256132	0.260582	0.371	0.305	1	1.19796	-0.834751
Soga1	0.157264	-0.309271	0.216	0.25	1	0.80705	-1.23908
Sos2	0.0032729	-0.384816	0.223	0.312	1	0.765876	-1.30569
Sostdc1	0.0464914	-0.401747	0.124	0.174	1	0.756941	-1.32111
Sox5os4	0.100915	-0.31771	0.244	0.283	1	0.802342	-1.24635
Sox6	3.74315e-05	-0.412732	0.704	0.786	0.809045	0.7512	-1.3312
Spcs3	0.0574074	-0.274377	0.082	0.123	1	0.826807	-1.20947
Specc1	0.00635679	-0.333286	0.162	0.239	1	0.793727	-1.25988
Spp1	0.068643	0.734399	0.419	0.395	1	1.6637	-0.601069
Sptbn1	0.004144	-0.321287	0.426	0.521	1	0.800355	-1.24944
Sqle	0.180912	0.261266	0.117	0.089	1	1.19853	-0.834356
Srgap3	0.005277	-0.432841	0.378	0.459	1	0.740802	-1.34989
Sri	0.000267358	0.340924	0.32	0.202	1	1.26657	-0.789535
Srp9	0.0719037	0.258171	0.302	0.25	1	1.19596	-0.836147
Srsf3	0.00771955	0.316727	0.337	0.263	1	1.2455	-0.80289
Srsf5	0.0195641	0.268683	0.395	0.319	1	1.20471	-0.830077
Ssb	0.0151047	0.260311	0.289	0.219	1	1.19774	-0.834908
Ssh1	0.00545926	-0.342122	0.055	0.111	1	0.78888	-1.26762
St8sia6	0.0231421	0.339897	0.1	0.059	1	1.26567	-0.790098
Stard5	0.00114732	0.429745	0.186	0.106	1	1.347	-0.742393
Stim1	0.0228185	0.326239	0.168	0.113	1	1.25374	-0.797613
Stk32b	0.00305533	0.315458	0.172	0.103	1	1.24441	-0.803596
Stk39	1.1849e-07	-0.6106	0.402	0.573	0.00256104	0.654924	-1.52689
Strip2	0.0222517	-0.310218	0.048	0.091	1	0.80652	-1.2399
Stt3a	0.00211476	0.310365	0.155	0.086	1	1.24002	-0.806437
Stub1	0.0294934	0.251522	0.296	0.231	1	1.19046	-0.84001
Stxbp6	0.000458219	-0.334156	0.694	0.754	1	0.793248	-1.26064
Sugt1	0.0154941	0.252688	0.182	0.123	1	1.19143	-0.839331
Sumf1	0.0134136	0.272751	0.447	0.366	1	1.20811	-0.82774
Sumo2	0.000297507	0.307179	0.591	0.482	1	1.23729	-0.808221
Syf2	0.00254487	0.286893	0.278	0.189	1	1.22001	-0.819666
Taldo1	5.95401e-06	0.435919	0.347	0.206	0.12869	1.35277	-0.739223
Tbc1d7	0.00353767	0.281636	0.117	0.061	1	1.21557	-0.822658
Tceal9	0.027557	0.253047	0.375	0.302	1	1.19172	-0.839122
Tcf7l2	0.00226433	0.426741	0.426	0.331	1	1.34419	-0.743941
Tcn2	0.00402285	0.330941	0.333	0.246	1	1.25783	-0.795018
Tcte2	0.146131	0.251749	0.289	0.246	1	1.19065	-0.839878
Tef	1.00175e-06	0.589812	0.22	0.101	0.0216518	1.50505	-0.664429
Tex10	0.0331886	0.281654	0.12	0.078	1	1.21559	-0.822647
Tfam	0.138343	0.263399	0.107	0.079	1	1.2003	-0.833123
Tfdp2	7.38552e-06	-0.488495	0.364	0.509	0.159631	0.712768	-1.40298
Tgfbr2	0.00138546	-0.344645	0.131	0.224	1	0.787502	-1.26984
Tgoln1	0.0113172	-0.282315	0.192	0.268	1	0.822271	-1.21614
Thrb	0.00832184	-0.320158	0.423	0.503	1	0.800982	-1.24847
Tiam1	0.00504529	-0.403869	0.54	0.609	1	0.755828	-1.32305
Timp3	0.00269526	0.446916	0.79	0.774	1	1.36312	-0.73361
Tinagl1	0.217666	0.289319	0.23	0.197	1	1.22206	-0.818288
Tjp1	0.066999	-0.3056	0.368	0.422	1	0.809106	-1.23593
Tlcd2	0.00177451	0.340254	0.186	0.111	1	1.26598	-0.789902
Tmbim4	0.00108545	0.324582	0.457	0.349	1	1.2523	-0.79853
Tmem128	0.0274153	0.343785	0.158	0.111	1	1.26908	-0.787971
Tmem160	0.00016035	0.382623	0.285	0.172	1	1.30371	-0.767042
Tmem164	0.0351372	-0.253477	0.326	0.393	1	0.838872	-1.19208
Tmem165	0.000588405	0.399749	0.21	0.125	1	1.31928	-0.75799
Tmem176a	0.000853084	0.317087	0.643	0.565	1	1.24581	-0.802689
Tmem176b	0.0045252	0.306696	0.588	0.511	1	1.23687	-0.808491
Tmem256	0.00959704	0.258541	0.179	0.115	1	1.19627	-0.835933
Tmem57	0.0150258	0.320671	0.282	0.211	1	1.24891	-0.800697
Tnfrsf21	2.99532e-05	0.360197	0.165	0.073	0.647409	1.2836	-0.779058
Tns3	6.0399e-07	-0.47125	0.694	0.779	0.0130546	0.721339	-1.38631
Tob1	0.030786	0.252236	0.158	0.108	1	1.19105	-0.839594
Tob2	0.000374589	0.276438	0.127	0.057	1	1.2112	-0.825627
Tpi1	0.000364314	0.30713	0.478	0.356	1	1.23724	-0.808248
Tprgl	0.00132131	0.383623	0.296	0.204	1	1.30461	-0.76651
Trak2	0.0297588	-0.26468	0.113	0.165	1	0.832383	-1.20137
Trap1	0.113541	0.266809	0.158	0.123	1	1.20314	-0.831156
Trim33	0.00217229	-0.305811	0.21	0.312	1	0.808987	-1.23611
Trim56	0.0023212	0.267242	0.117	0.059	1	1.2035	-0.830907
Trim8	0.0813669	-0.268956	0.076	0.11	1	0.82992	-1.20494
Trio	0.0265739	-0.294134	0.378	0.445	1	0.815562	-1.22615
Trir	0.00214873	0.342305	0.371	0.278	1	1.26778	-0.78878
Tsc22d3	4.66944e-08	0.613166	0.289	0.14	0.00100925	1.52961	-0.653761
Tsg101	0.0414359	0.293255	0.237	0.182	1	1.2254	-0.816059
Tspan12	0.0314936	-0.299838	0.223	0.288	1	0.812344	-1.23101
Tspan3	0.12368	-0.288874	0.265	0.309	1	0.818541	-1.22169
Ttc23	0.00572506	-0.322373	0.1	0.167	1	0.799753	-1.25039
Ttc33	0.0297427	-0.277402	0.093	0.142	1	0.825076	-1.21201
Ttc36	0.940387	0.257811	0.436	0.467	1	1.19566	-0.836356
Ttr	1.27476e-06	0.647665	0.237	0.118	0.0275526	1.56663	-0.638313
Tuba1b	0.000138856	0.422048	0.265	0.159	1	1.33983	-0.746364
Txnip	0.00633143	-0.380118	0.22	0.3	1	0.768375	-1.30145
U2af1	0.000198268	0.370576	0.467	0.352	1	1.29287	-0.773474
Ube4a	0.00657081	-0.29285	0.155	0.231	1	0.816288	-1.22506
Ube4b	0.017559	-0.308294	0.192	0.256	1	0.807596	-1.23824
Ucp2	0.00315066	0.291674	0.216	0.138	1	1.22406	-0.816953
Upk3b	0.0122959	0.296968	0.285	0.216	1	1.22856	-0.813962
Uqcr10	0.0268012	0.342766	0.512	0.442	1	1.26819	-0.788528
Uqcrb	0.00177889	0.350468	0.533	0.452	1	1.27497	-0.78433
Uqcrc1	0.00431784	0.34429	0.175	0.108	1	1.26953	-0.787695
Uqcrfs1	0.0420275	0.294646	0.399	0.332	1	1.22658	-0.815272
Usp2	0.00468452	0.271323	0.131	0.073	1	1.20691	-0.828559
Usp33	0.000204125	0.346991	0.278	0.17	1	1.27191	-0.786222
Utp20	0.0108674	-0.252181	0.055	0.106	1	0.839626	-1.19101
Utrn	0.000110979	-0.338641	0.825	0.872	1	0.790786	-1.26456
Uvrag	6.13431e-06	-0.456651	0.402	0.555	0.132587	0.728676	-1.37235
Vdac1	0.00447044	0.258901	0.423	0.327	1	1.19657	-0.835725
Vdac2	0.00538154	0.265751	0.498	0.4	1	1.20226	-0.831766
Vdac3	0.0114249	0.317935	0.227	0.164	1	1.24654	-0.802217
Vrk2	0.0391037	-0.340849	0.11	0.157	1	0.789577	-1.2665
Wdr72	0.00218631	0.393241	0.23	0.148	1	1.31334	-0.761417
Wdr89	0.00374177	0.267517	0.739	0.629	1	1.20373	-0.830748
Wfdc2	0.00179783	0.397517	0.357	0.261	1	1.31724	-0.759164
Wnt8b	0.000750241	0.334672	0.076	0.027	1	1.26109	-0.792964
Wwc1	0.0036416	-0.436083	0.691	0.747	1	0.739139	-1.35293
Wwc2	0.00105373	-0.260214	0.615	0.707	1	0.834964	-1.19766
Wwtr1	0.0130336	-0.268672	0.34	0.42	1	0.830083	-1.2047
Yeats2	0.0363677	0.288811	0.292	0.231	1	1.22163	-0.818576
Yif1b	0.00660336	0.271809	0.162	0.099	1	1.20732	-0.82828
Yipf3	0.00887902	0.250147	0.165	0.105	1	1.18933	-0.840811
Ypel3	0.01602	0.274494	0.357	0.278	1	1.20957	-0.82674
Ythdf3	0.00922769	-0.296487	0.289	0.368	1	0.814232	-1.22815
Yy1	0.0117199	-0.299364	0.21	0.287	1	0.81261	-1.2306
Zbtb16	1.81058e-16	1.02101	0.364	0.137	3.91339e-12	2.02934	-0.492772
Zfp24	0.0203551	0.299766	0.144	0.094	1	1.23094	-0.812384
Zfp398	0.0779576	-0.280828	0.199	0.25	1	0.823118	-1.21489
Zfp407	0.023225	-0.275307	0.289	0.354	1	0.826275	-1.21025
Zfp410	0.0288379	-0.282773	0.076	0.121	1	0.822009	-1.21653
Zfp451	0.0150001	-0.279316	0.103	0.162	1	0.823981	-1.21362
Zfp560	0.058386	-0.266736	0.089	0.132	1	0.831198	-1.20308
Zfp608	2.5489e-05	-0.495718	0.309	0.438	0.55092	0.709208	-1.41002
Zfp618	0.118727	-0.280945	0.244	0.283	1	0.823052	-1.21499
Zmym4	0.0364599	-0.317967	0.285	0.344	1	0.8022	-1.24657
Zranb1	0.0126965	0.253446	0.282	0.207	1	1.19205	-0.83889

## Sheet: DE genes_TAL
Gene name	P-value (unadjusted)	Log2 foldchage of the average expression between knockout and control	Percentage of cells in which gene is detected in knockout group	Percentage of cells in which gene is detected in control group	Adjusted p-value	Foldchange between knockout and control	Negative foldchange (-1/Foldchange)
1600010M07Rik	1.97859e-15	0.364955	0.242	0.159	4.27652e-11	1.28784	-0.776493
2010111I01Rik	1.58726e-28	-0.415619	0.566	0.675	3.43071e-24	0.749698	-1.33387
2410015M20Rik	2.16585e-12	0.293914	0.323	0.239	4.68127e-08	1.22596	-0.815686
2610035D17Rik	3.86888e-31	-0.450245	0.019	0.092	8.36221e-27	0.731919	-1.36627
3110082I17Rik	1.27495e-08	-0.258044	0.062	0.104	0.000275567	0.836221	-1.19586
4833439L19Rik	8.81131e-13	0.317718	0.428	0.342	1.90448e-08	1.24636	-0.802338
6430573F11Rik	9.63524e-14	-0.263768	0.041	0.092	2.08256e-09	0.832909	-1.20061
9630028H03Rik	9.18744e-15	0.369392	0.212	0.134	1.98577e-10	1.29181	-0.774109
Abca13	1.31755e-20	0.306284	0.885	0.826	2.84775e-16	1.23652	-0.808722
AC149090.1	4.32039e-159	-1.16171	0.244	0.586	9.33809e-155	0.446982	-2.23723
Aco2	2.08845e-17	0.361554	0.545	0.447	4.51399e-13	1.28481	-0.778326
Acot9	7.5213e-08	0.262207	0.208	0.155	0.00162565	1.19931	-0.833811
Acsl1	2.32211e-27	-0.467571	0.403	0.535	5.019e-23	0.723181	-1.38278
Actg1	6.83807e-08	0.252114	0.283	0.222	0.00147798	1.19095	-0.839665
Adgrl2	1.27273e-08	-0.289339	0.268	0.33	0.000275088	0.818277	-1.22208
Ahcyl2	8.03583e-13	0.257225	0.712	0.649	1.73686e-08	1.19518	-0.836696
Ahnak	6.90071e-12	-0.320078	0.139	0.207	1.49152e-07	0.801027	-1.2484
Aif1l	5.06868e-10	0.277479	0.294	0.222	1.09554e-05	1.21207	-0.825032
Aldh1l1	1.1735e-07	0.270854	0.273	0.216	0.00253641	1.20652	-0.828829
Aldoa	1.50981e-09	0.250864	0.497	0.425	3.26331e-05	1.18992	-0.840393
Ank2	2.76921e-20	0.43333	0.257	0.156	5.98537e-16	1.35035	-0.740551
Ank3	3.34724e-42	0.280083	0.994	0.991	7.23473e-38	1.21426	-0.823544
Ano4	0.000201067	0.293571	0.26	0.224	1	1.22567	-0.81588
Anxa4	1.68371e-12	-0.295134	0.093	0.156	3.63917e-08	0.814996	-1.227
Apbb2	4.49367e-49	-0.611584	0.627	0.745	9.71262e-45	0.654478	-1.52794
Arf4	5.04299e-09	0.259234	0.244	0.181	0.000108999	1.19684	-0.835531
Arhgap24	2.86424e-26	-0.403045	0.525	0.642	6.19077e-22	0.756261	-1.3223
Arhgap6	3.9405e-12	0.25302	0.814	0.772	8.517e-08	1.1917	-0.839138
Arhgef18	3.68663e-11	-0.265644	0.436	0.512	7.96828e-07	0.831828	-1.20217
Arid5b	7.53846e-17	0.406992	0.361	0.264	1.62936e-12	1.32592	-0.754194
Arsj	1.99883e-51	-0.73649	0.216	0.394	4.32027e-47	0.600198	-1.66612
Ass1	5.89162e-09	0.330154	0.294	0.231	0.000127341	1.25715	-0.795451
Atp1b1	2.34934e-42	0.274475	0.993	0.983	5.07786e-38	1.20955	-0.826751
Atp5b	3.17948e-25	0.337401	0.801	0.715	6.87213e-21	1.26348	-0.791466
Atp5d	1.37291e-10	0.272169	0.648	0.59	2.9674e-06	1.20762	-0.828073
Atp5f1	9.85982e-13	0.265132	0.686	0.616	2.1311e-08	1.20175	-0.832123
Atp5g1	8.5577e-14	0.274965	0.684	0.603	1.84966e-09	1.20996	-0.82647
Atp5h	4.8114e-15	0.326403	0.406	0.308	1.03994e-10	1.25388	-0.797523
AY036118	6.50039e-91	-0.639034	0.841	0.921	1.405e-86	0.642143	-1.55729
B4galt6	6.64936e-08	-0.271767	0.255	0.315	0.00143719	0.828305	-1.20729
Bbx	2.80579e-08	-0.250556	0.279	0.346	0.000606444	0.840572	-1.18967
Bicc1	1.50817e-83	-0.562057	0.808	0.904	3.25975e-79	0.677336	-1.47637
Cachd1	4.74322e-07	-0.263441	0.413	0.47	0.010252	0.833099	-1.20034
Cadm2	2.00167e-09	0.41724	0.107	0.062	4.3264e-05	1.33537	-0.748856
Camk1d	1.82343e-22	-0.434624	0.281	0.398	3.94116e-18	0.739886	-1.35156
Capza1	3.42354e-09	0.278882	0.294	0.226	7.39963e-05	1.21325	-0.82423
Casp7	1.47106e-08	-0.262827	0.305	0.376	0.000317955	0.833453	-1.19983
Casr	3.09703e-26	-0.434018	0.438	0.571	6.69391e-22	0.740197	-1.35099
Ccbe1	0.00172018	0.255648	0.091	0.069	1	1.19387	-0.837611
Ccdc117	1.66826e-09	0.272766	0.159	0.105	3.60578e-05	1.20812	-0.827731
Ccdc148	2.1325e-06	0.269846	0.265	0.21	0.0460919	1.20568	-0.829408
Cd24a	1.64353e-11	-0.331717	0.211	0.285	3.55232e-07	0.79459	-1.25851
Cdh20	2.39607e-07	0.305752	0.095	0.058	0.00517887	1.23606	-0.809021
Chdh	1.74423e-11	-0.302071	0.218	0.294	3.76998e-07	0.811087	-1.23291
Chn2	1.89349e-14	-0.367654	0.06	0.118	4.09259e-10	0.775042	-1.29025
Cish	1.13803e-23	-0.452294	0.088	0.18	2.45974e-19	0.73088	-1.36821
Ckb	2.75447e-14	0.298826	0.618	0.534	5.9535e-10	1.23014	-0.812913
Clcnkb	2.70394e-11	0.364449	0.315	0.24	5.84429e-07	1.28739	-0.776765
Cldn7	8.67271e-08	0.259307	0.136	0.091	0.00187452	1.1969	-0.835489
Cndp2	1.99415e-10	0.337313	0.173	0.115	4.31015e-06	1.2634	-0.791514
Cntn5	2.60668e-07	0.300659	0.141	0.097	0.00563407	1.23171	-0.811882
Col4a3	2.71257e-24	-0.349024	0.702	0.777	5.86296e-20	0.785115	-1.2737
Col5a2	1.87281e-54	0.723791	0.081	0	4.04789e-50	1.65152	-0.605504
Colgalt2	5.51208e-22	-0.466895	0.071	0.154	1.19138e-17	0.72352	-1.38213
Coq10b	5.58056e-30	0.517432	0.194	0.089	1.20618e-25	1.4314	-0.698614
Cox11	3.25667e-22	0.453193	0.332	0.218	7.03896e-18	1.36907	-0.730424
Cox7a2	6.88628e-10	0.25175	0.565	0.496	1.4884e-05	1.19065	-0.839877
Creb3l2	6.75573e-12	-0.282081	0.336	0.423	1.46018e-07	0.822404	-1.21595
Ctdspl	2.6513e-10	-0.30087	0.301	0.375	5.73051e-06	0.811763	-1.23189
Ctnnal1	3.05245e-15	-0.356378	0.134	0.214	6.59757e-11	0.781123	-1.28021
Ctsc	4.89648e-17	-0.406191	0.132	0.217	1.05832e-12	0.754613	-1.32518
Cyba	5.96914e-07	0.288345	0.302	0.249	0.0129017	1.22124	-0.818841
Cyc1	4.57246e-15	0.319516	0.475	0.383	9.88292e-11	1.24791	-0.801339
Cycs	1.79395e-11	0.257044	0.435	0.349	3.87744e-07	1.19503	-0.836801
Cytip	3.88034e-23	-0.457815	0.337	0.462	8.38696e-19	0.728088	-1.37346
Dach1	3.09353e-14	0.291392	0.695	0.625	6.68635e-10	1.22382	-0.817113
Dbp	1.03595e-25	0.405732	0.112	0.038	2.23911e-21	1.32476	-0.754853
Dcun1d1	1.34149e-09	0.273015	0.271	0.201	2.89951e-05	1.20833	-0.827588
Ddo	4.8442e-24	0.424442	0.487	0.362	1.04702e-19	1.34205	-0.745127
Ddx5	2.72521e-28	0.373885	0.713	0.62	5.89026e-24	1.29584	-0.771702
Defb1	1.99339e-09	-0.32998	0.357	0.427	4.30852e-05	0.795547	-1.257
Dhrs3	1.92465e-14	-0.386841	0.125	0.197	4.15993e-10	0.764802	-1.30753
Dlat	4.93386e-08	0.252043	0.348	0.286	0.0010664	1.19089	-0.839707
Dtnb	2.57388e-30	-0.545357	0.353	0.484	5.56318e-26	0.685222	-1.45938
Dusp1	1.95409e-12	0.31181	0.098	0.049	4.22358e-08	1.24126	-0.80563
Efhd1	1.72444e-27	-0.419119	0.566	0.679	3.72721e-23	0.747881	-1.33711
Efna5	6.71962e-26	-0.3794	0.599	0.712	1.45238e-21	0.768757	-1.3008
Egfl6	3.16539e-05	-0.282779	0.374	0.414	0.684168	0.822006	-1.21654
Egfr	2.23198e-07	-0.276751	0.244	0.303	0.00482421	0.825448	-1.21146
Epb41l5	1.22107e-11	0.264818	0.63	0.558	2.63922e-07	1.20148	-0.832304
Eps8l2	4.18806e-21	-0.360957	0.498	0.606	9.05208e-17	0.778648	-1.28428
Ext1	7.74144e-13	-0.281803	0.552	0.625	1.67324e-08	0.822563	-1.21571
Fam107a	2.44554e-32	-0.595009	0.144	0.269	5.28579e-28	0.66204	-1.51048
Fam13a	4.2329e-33	-0.551385	0.332	0.477	9.149e-29	0.682365	-1.46549
Fam43a	1.30531e-13	-0.315506	0.079	0.143	2.8213e-09	0.803569	-1.24445
Fgf1	2.88701e-21	-0.413287	0.423	0.539	6.23999e-17	0.75091	-1.33172
Fgf9	7.18557e-46	-0.709283	0.167	0.33	1.55309e-41	0.611624	-1.63499
Fkbp5	5.32625e-41	0.613805	0.403	0.241	1.15122e-36	1.53029	-0.653471
Fmn1	5.87676e-12	-0.298257	0.505	0.586	1.2702e-07	0.813235	-1.22966
Fmnl2	1.61955e-10	-0.308535	0.186	0.256	3.5005e-06	0.807461	-1.23845
Fnip2	1.30191e-09	-0.253063	0.371	0.448	2.81395e-05	0.839113	-1.19173
Ftl1	2.97165e-16	0.332469	0.772	0.73	6.42292e-12	1.25917	-0.794176
Gabarapl1	7.51788e-11	-0.263107	0.364	0.445	1.62492e-06	0.833292	-1.20006
Gadd45g	1.60044e-10	-0.29553	0.225	0.299	3.4592e-06	0.814773	-1.22734
Gclc	1.15697e-06	-0.341942	0.162	0.208	0.0250067	0.788978	-1.26746
Ghr	1.82789e-13	0.374661	0.689	0.628	3.9508e-09	1.29653	-0.771287
Gm10073	1.44711e-12	-0.290902	0.406	0.489	3.12778e-08	0.817391	-1.2234
Gm13111	2.86703e-12	-0.321674	0.137	0.208	6.19681e-08	0.800141	-1.24978
Gm14002	1.30599e-22	-0.381196	0.447	0.564	2.82276e-18	0.767801	-1.30242
Gm15283	6.66599e-07	-0.261468	0.124	0.169	0.0144079	0.834239	-1.1987
Gm16685	1.72304e-21	0.432695	0.473	0.362	3.72418e-17	1.34975	-0.740877
Gm17225	3.28611e-27	-0.467727	0.065	0.157	7.10259e-23	0.723103	-1.38293
Gm20732	2.00752e-08	-0.252437	0.365	0.428	0.000433906	0.839477	-1.19122
Gm26518	1.43164e-07	0.274358	0.239	0.184	0.00309435	1.20946	-0.826818
Gm26522	7.028e-13	-0.285845	0.025	0.065	1.51903e-08	0.820261	-1.21912
Gm26561	2.83861e-46	-1.05256	0.373	0.522	6.13537e-42	0.482112	-2.0742
Gm26917	1.61468e-09	0.310309	0.496	0.437	3.48996e-05	1.23997	-0.806469
Gm3336	6.46688e-21	0.457811	0.217	0.124	1.39775e-16	1.37346	-0.72809
Gm36388	8.64074e-16	-0.414145	0.309	0.402	1.86761e-11	0.750464	-1.33251
Gm42418	9.91286e-272	-0.906493	0.997	1	2.14257e-267	0.53348	-1.87448
Gm44588	1.10838e-23	-0.499737	0.304	0.423	2.39564e-19	0.707236	-1.41396
Gm4593	3.73853e-15	-0.311093	0.024	0.07	8.08046e-11	0.806031	-1.24065
Gm47283	1.44498e-09	0.252413	0.156	0.101	3.12318e-05	1.1912	-0.839491
Gm49380	4.65242e-32	0.557261	0.217	0.103	1.00557e-27	1.47147	-0.679591
Herpud1	2.48824e-12	0.285396	0.395	0.308	5.37808e-08	1.21874	-0.820517
Hif1a	8.6607e-08	-0.258636	0.143	0.195	0.00187192	0.835878	-1.19635
Hmcn1	9.33844e-14	0.329589	0.109	0.055	2.01841e-09	1.25666	-0.795763
Hmgcr	5.66765e-13	0.283591	0.114	0.06	1.22501e-08	1.21722	-0.821544
Hmgcs1	1.29232e-19	0.411947	0.287	0.186	2.79322e-15	1.33048	-0.751608
Hnrnpc	1.20546e-09	0.250674	0.305	0.234	2.60548e-05	1.18976	-0.840504
Hpcal1	1.1146e-08	-0.290449	0.139	0.193	0.000240911	0.817647	-1.22302
Hs6st1	3.37315e-25	-0.485287	0.231	0.352	7.29073e-21	0.714355	-1.39986
Hsd3b2	1.22655e-12	0.34113	0.12	0.065	2.65106e-08	1.26675	-0.789423
Hspa8	3.99679e-20	0.425646	0.497	0.386	8.63866e-16	1.34317	-0.744505
Ier3	1.13511e-05	0.286157	0.113	0.079	0.245343	1.21939	-0.820084
Inpp4b	5.48604e-11	0.330093	0.199	0.135	1.18575e-06	1.25709	-0.795485
Ints6	3.65963e-18	0.393598	0.24	0.148	7.90992e-14	1.31367	-0.761229
Iqsec1	1.28378e-40	0.67247	0.342	0.192	2.77475e-36	1.5938	-0.627432
Irs1	4.36237e-21	-0.425172	0.198	0.31	9.42884e-17	0.74475	-1.34273
Irs2	2.70699e-13	-0.287389	0.047	0.099	5.85089e-09	0.819384	-1.22043
Itga6	3.34948e-13	-0.314248	0.213	0.3	7.23957e-09	0.80427	-1.24336
Itgb6	3.26918e-40	-0.634252	0.377	0.534	7.06601e-36	0.644275	-1.55213
Kank1	1.69021e-68	-0.652327	0.519	0.701	3.65323e-64	0.636253	-1.5717
Kazn	7.71831e-28	-0.48912	0.421	0.548	1.66824e-23	0.71246	-1.40359
Kcnn2	2.19925e-08	-0.277772	0.263	0.329	0.000475346	0.824864	-1.21232
Klhl14	4.88947e-09	-0.281811	0.213	0.278	0.000105681	0.822558	-1.21572
Klk1b22	9.10329e-13	0.327508	0.133	0.075	1.96759e-08	1.25484	-0.796912
Lars2	1.00717e-10	-0.293358	0.191	0.261	2.1769e-06	0.816001	-1.22549
Ldhb	3.16499e-22	0.314861	0.854	0.784	6.8408e-18	1.24389	-0.803928
Ldlr	5.98359e-34	0.431461	0.09	0.017	1.29329e-29	1.3486	-0.74151
Lgr4	3.13493e-16	-0.355621	0.511	0.586	6.77585e-12	0.781533	-1.27954
Lifr	2.81239e-21	-0.463317	0.24	0.348	6.07871e-17	0.725317	-1.37871
Lmo7	1.65718e-90	-0.68964	0.738	0.849	3.58182e-86	0.620008	-1.61288
Lpcat3	7.49915e-09	-0.263231	0.232	0.298	0.000162087	0.83322	-1.20016
Lpl	3.89602e-50	-0.605635	0.594	0.731	8.42085e-46	0.657182	-1.52165
Luc7l2	1.53931e-20	0.301676	0.76	0.671	3.32707e-16	1.23258	-0.811309
Ly6a	1.24718e-22	0.312816	0.861	0.801	2.69565e-18	1.24213	-0.805069
Magi1	7.81645e-11	-0.258113	0.722	0.762	1.68945e-06	0.836181	-1.19591
Magi3	2.03397e-33	-0.54904	0.563	0.677	4.39621e-29	0.683475	-1.46311
Map2k6	6.14952e-12	-0.329927	0.091	0.151	1.32916e-07	0.795577	-1.25695
Map3k1	1.85798e-12	-0.338002	0.298	0.377	4.01585e-08	0.791136	-1.264
Map3k5	4.86471e-11	0.264888	0.614	0.548	1.05146e-06	1.20154	-0.832264
Mat2a	7.97422e-07	0.264268	0.334	0.279	0.0172355	1.20103	-0.832621
Mdfic	1.72802e-12	-0.339461	0.126	0.196	3.73495e-08	0.790336	-1.26528
Mdh1	1.44493e-30	0.389306	0.729	0.62	3.12306e-26	1.30976	-0.763497
Mdh2	8.28973e-12	0.292543	0.431	0.345	1.79174e-07	1.2248	-0.816462
Mettl23	8.65934e-13	-0.326771	0.115	0.184	1.87163e-08	0.797319	-1.2542
Mettl24	1.17799e-13	0.295578	0.117	0.06	2.54611e-09	1.22738	-0.814746
Mgll	5.70046e-33	-0.56172	0.142	0.27	1.2321e-28	0.677494	-1.47603
Miox	0.000511262	0.251087	0.288	0.258	1	1.1901	-0.840263
Mkl1	3.37471e-11	-0.297131	0.246	0.324	7.29409e-07	0.813869	-1.2287
Mpc1	1.95423e-16	0.274152	0.723	0.641	4.22386e-12	1.20928	-0.826936
Msmo1	2.67279e-26	0.455271	0.117	0.041	5.77697e-22	1.37104	-0.729373
mt-Atp6	3.82812e-60	-0.51501	0.923	0.966	8.27411e-56	0.699788	-1.429
mt-Atp8	4.5168e-18	-0.367208	0.049	0.114	9.76261e-14	0.775281	-1.28985
mt-Co1	1.07597e-43	-0.440854	0.775	0.878	2.32561e-39	0.736699	-1.35741
mt-Co2	4.56349e-53	-0.494768	0.819	0.895	9.86353e-49	0.709676	-1.40909
mt-Co3	1.05964e-64	-0.519948	0.873	0.946	2.29031e-60	0.697397	-1.4339
mt-Cytb	1.27451e-34	-0.444469	0.712	0.801	2.75472e-30	0.734855	-1.36081
mt-Nd1	1.58406e-28	-0.458291	0.571	0.683	3.42378e-24	0.727848	-1.37391
mt-Nd2	3.78301e-80	-0.652036	0.689	0.842	8.17659e-76	0.636382	-1.57138
mt-Nd4	1.62805e-39	-0.466885	0.826	0.878	3.51886e-35	0.723525	-1.38212
mt-Nd4l	3.30006e-09	-0.305641	0.184	0.246	7.13276e-05	0.809083	-1.23597
mt-Nd5	1.8159e-27	-0.495212	0.273	0.401	3.9249e-23	0.709457	-1.40953
mt-Nd6	1.41574e-11	-0.31907	0.099	0.16	3.05998e-07	0.801586	-1.24753
Mxi1	1.58834e-08	-0.271742	0.151	0.208	0.000343305	0.828319	-1.20726
Mylip	1.08096e-15	-0.347688	0.06	0.122	2.33638e-11	0.785843	-1.27252
Myo3b	1.25263e-14	0.347064	0.453	0.361	2.70744e-10	1.27197	-0.786182
Naaladl2	1.19731e-07	0.269942	0.275	0.216	0.00258788	1.20576	-0.829353
Nadk2	6.35087e-10	-0.31938	0.122	0.18	1.37268e-05	0.801414	-1.24779
Nat8f1	2.84556e-06	0.259212	0.217	0.17	0.061504	1.19682	-0.835544
Ndufa12	9.04951e-10	0.280579	0.229	0.165	1.95596e-05	1.21468	-0.823261
Nhs	9.84596e-09	-0.295588	0.401	0.469	0.000212811	0.81474	-1.22739
Nme7	2.60323e-23	0.361685	0.783	0.698	5.62663e-19	1.28493	-0.778255
Nos1ap	8.58762e-13	-0.278699	0.507	0.589	1.85613e-08	0.824334	-1.2131
Nox4	1.03074e-06	0.269348	0.155	0.111	0.0222785	1.20526	-0.829695
Nr1d2	6.13952e-21	0.42351	0.276	0.173	1.327e-16	1.34119	-0.745608
Nr1h4	9.40042e-11	0.286909	0.308	0.23	2.03181e-06	1.22002	-0.819656
Nrg1	8.39793e-06	-0.255271	0.373	0.422	0.181513	0.83783	-1.19356
Nrp1	2.70709e-11	-0.382657	0.252	0.325	5.85111e-07	0.767024	-1.30374
Nrxn3	1.01124e-17	0.952342	0.077	0.027	2.1857e-13	1.93501	-0.516793
Ntn4	4.78724e-13	-0.364445	0.282	0.368	1.03471e-08	0.776767	-1.28739
Nuak2	6.94864e-27	-0.547043	0.176	0.295	1.50188e-22	0.684422	-1.46109
Ocln	1.55652e-13	-0.349953	0.264	0.352	3.36427e-09	0.78461	-1.27452
Ogdh	7.99066e-14	0.276817	0.644	0.572	1.7271e-09	1.21152	-0.82541
Osbp	1.00736e-15	-0.378168	0.225	0.316	2.17731e-11	0.769414	-1.29969
Oxct1	6.1664e-19	-0.260618	0.787	0.849	1.33281e-14	0.83473	-1.19799
Pak6	2.32045e-13	-0.34597	0.107	0.174	5.01543e-09	0.786779	-1.27101
Parva	1.57628e-07	-0.25188	0.186	0.24	0.00340697	0.839801	-1.19076
Pax2	8.07931e-33	-0.53501	0.397	0.534	1.74626e-28	0.690154	-1.44895
Pcsk6	3.29822e-08	0.286801	0.23	0.173	0.000712877	1.21993	-0.819718
Pcyt2	8.19062e-09	0.291341	0.487	0.424	0.000177032	1.22378	-0.817142
Pde4d	3.89057e-17	0.357523	0.661	0.561	8.40908e-13	1.28122	-0.780503
Pde4dip	2.76527e-11	0.277757	0.435	0.35	5.97685e-07	1.21231	-0.824872
Pdzrn4	1.06714e-07	-0.26747	0.198	0.257	0.00230651	0.830775	-1.2037
Peli2	4.46607e-12	0.333419	0.443	0.362	9.65296e-08	1.26	-0.793653
Per1	5.15293e-21	0.325989	0.08	0.024	1.11375e-16	1.25352	-0.797751
Per2	1.5066e-68	0.725541	0.161	0.026	3.25636e-64	1.65352	-0.60477
Phactr2	1.04127e-11	-0.368222	0.237	0.312	2.25061e-07	0.774737	-1.29076
Phyhipl	3.31495e-07	0.256933	0.272	0.217	0.00716493	1.19494	-0.836865
Piezo1	4.25899e-13	-0.340929	0.201	0.282	9.20538e-09	0.789533	-1.26657
Pik3r1	2.17153e-44	-0.741413	0.287	0.449	4.69354e-40	0.598153	-1.67181
Pkia	1.44496e-06	-0.260322	0.115	0.157	0.0312315	0.834901	-1.19775
Plau	2.4921e-63	-0.766265	0.336	0.535	5.38643e-59	0.587938	-1.70086
Plcg1	4.99225e-09	0.263304	0.224	0.162	0.000107903	1.20022	-0.833178
Plod2	1.01502e-08	-0.292835	0.096	0.146	0.000219386	0.816296	-1.22505
Plpp3	5.29443e-33	-0.642382	0.161	0.288	1.14434e-28	0.640654	-1.5609
Plxdc2	1.8232e-16	0.279172	0.834	0.782	3.94066e-12	1.2135	-0.824064
Pmepa1	6.87517e-17	-0.396835	0.103	0.181	1.486e-12	0.759523	-1.31662
Polr3h	1.78246e-10	0.309012	0.25	0.181	3.8526e-06	1.23886	-0.807194
Ppargc1a	1.54405e-41	-0.393214	0.885	0.934	3.3373e-37	0.761431	-1.31332
Ppargc1b	1.34111e-12	-0.334368	0.322	0.403	2.89867e-08	0.793132	-1.26082
Ppia	1.0353e-13	0.296297	0.574	0.495	2.23769e-09	1.22799	-0.81434
Ppm1h	8.11175e-31	-0.441106	0.574	0.69	1.75327e-26	0.73657	-1.35765
Ppp2r2b	2.90959e-12	0.335576	0.441	0.362	6.28878e-08	1.26188	-0.792467
Prdx1	1.31609e-09	0.268005	0.56	0.495	2.84459e-05	1.20414	-0.830467
Prdx5	2.03973e-18	0.297503	0.792	0.706	4.40866e-14	1.22902	-0.81366
Ptger3	2.78867e-25	-0.323629	0.799	0.862	6.02743e-21	0.799058	-1.25147
Ptpn13	8.261e-23	-0.354814	0.63	0.721	1.78553e-18	0.781971	-1.27882
Ptprk	3.9031e-15	-0.304767	0.688	0.746	8.43616e-11	0.809573	-1.23522
Ralyl	1.27252e-13	0.396837	0.181	0.112	2.75043e-09	1.31662	-0.759522
Ranbp3l	2.07423e-152	-1.39723	0.412	0.695	4.48324e-148	0.379658	-2.63395
Rasgrp1	1.61726e-23	-0.475081	0.088	0.179	3.49554e-19	0.719426	-1.39
Rassf8	4.29386e-18	-0.401922	0.254	0.355	9.28075e-14	0.756849	-1.32127
Rbpms	5.48709e-23	-0.386936	0.581	0.677	1.18598e-18	0.764752	-1.30761
Rev1	4.06014e-09	0.271315	0.194	0.135	8.77559e-05	1.20691	-0.828564
Rmdn1	1.18669e-08	0.271065	0.494	0.431	0.000256492	1.2067	-0.828708
Rnf128	5.25623e-17	-0.370376	0.379	0.479	1.13608e-12	0.773581	-1.29269
Rtl4	7.26367e-15	0.634348	0.126	0.066	1.56997e-10	1.55224	-0.644232
Ryr2	1.80656e-11	0.35502	0.19	0.125	3.9047e-07	1.279	-0.781859
S100g	4.72342e-17	0.470809	0.268	0.181	1.02092e-12	1.38589	-0.72156
Samd4	4.88632e-19	-0.494899	0.05	0.117	1.05613e-14	0.709612	-1.40922
Scd2	1.69764e-15	0.269155	0.069	0.024	3.66927e-11	1.2051	-0.829806
Scel	5.56711e-26	-0.567771	0.14	0.251	1.20328e-21	0.674658	-1.48223
Scnn1a	4.70309e-09	0.256687	0.296	0.228	0.000101653	1.19473	-0.837008
Sdc2	6.37273e-11	-0.33471	0.244	0.318	1.3774e-06	0.792944	-1.26112
Sec14l1	5.16091e-05	0.267678	0.194	0.154	1	1.20387	-0.830655
Selenop	1.81727e-10	-0.271727	0.324	0.401	3.92785e-06	0.828328	-1.20725
Sertad2	3.3338e-08	0.287144	0.217	0.16	0.000720567	1.22022	-0.819523
Setbp1	9.46117e-10	-0.255028	0.486	0.556	2.04494e-05	0.837971	-1.19336
Sfrp1	2.60201e-11	0.422534	0.155	0.097	5.62398e-07	1.34028	-0.746113
Sgcz	0	-3.46276	0.089	0.695	0	0.0906995	-11.0254
Sgms2	3.87379e-14	-0.356421	0.284	0.378	8.37281e-10	0.7811	-1.28025
Sh2d4a	1.02368e-13	-0.341896	0.278	0.367	2.21258e-09	0.789004	-1.26742
Sh3bp4	1.65782e-25	-0.486555	0.104	0.205	3.58321e-21	0.713728	-1.40109
Sh3pxd2a	2.00827e-07	0.253317	0.275	0.217	0.00434067	1.19194	-0.838965
Sh3rf1	3.34197e-12	0.278246	0.543	0.463	7.22334e-08	1.21272	-0.824593
Shank2	8.74323e-53	-0.509367	0.761	0.844	1.88976e-48	0.702531	-1.42343
Shroom3	2.84701e-47	-0.566058	0.69	0.803	6.15353e-43	0.67546	-1.48047
Sim1	6.64783e-34	-0.487751	0.663	0.763	1.43686e-29	0.713136	-1.40226
Slc15a2	8.78054e-22	0.402997	0.571	0.468	1.89783e-17	1.32225	-0.756286
Slc16a10	3.43811e-13	-0.367834	0.179	0.258	7.43113e-09	0.774945	-1.29041
Slc16a7	6.74689e-35	-0.368147	0.897	0.926	1.45827e-30	0.774777	-1.29069
Slc22a4	1.78946e-08	-0.275649	0.284	0.348	0.000386773	0.826078	-1.21054
Slc25a3	3.20676e-28	0.354656	0.739	0.627	6.93109e-24	1.27868	-0.782056
Slc25a5	2.48848e-19	0.301668	0.764	0.677	5.3786e-15	1.23257	-0.811314
Slc2a13	6.95972e-21	0.445529	0.675	0.594	1.50427e-16	1.36181	-0.734315
Slc34a1	0.000494634	0.293421	0.398	0.367	1	1.22554	-0.815965
Slc4a7	2.65722e-12	-0.349847	0.15	0.223	5.74333e-08	0.784667	-1.27443
Slc9a3	5.9e-28	-0.453356	0.632	0.728	1.27523e-23	0.730342	-1.36922
Slco4a1	1.36908e-08	-0.285242	0.098	0.148	0.000295914	0.820604	-1.21862
Smad3	1.88775e-10	-0.328678	0.223	0.294	4.08018e-06	0.796266	-1.25586
Smad6	3.81998e-26	-0.491688	0.14	0.252	8.25651e-22	0.711192	-1.40609
Snap91	6.63018e-07	0.261609	0.104	0.067	0.0143305	1.19881	-0.834157
Sned1	1.20946e-31	-0.559012	0.103	0.219	2.61413e-27	0.678767	-1.47326
Sntg1	4.37836e-12	-0.410298	0.152	0.224	9.46339e-08	0.752468	-1.32896
Snx24	1.4202e-11	-0.290664	0.257	0.334	3.06962e-07	0.817526	-1.2232
Spire1	1.39015e-19	0.42904	0.343	0.241	3.00467e-15	1.34634	-0.742756
Spp1	8.22806e-23	0.471619	0.835	0.77	1.77841e-18	1.38666	-0.721155
Sptbn1	5.89192e-17	-0.301403	0.531	0.627	1.27348e-12	0.811463	-1.23234
Sqle	1.26093e-10	0.280111	0.126	0.075	2.72538e-06	1.21429	-0.823528
Srebf2	1.03593e-16	0.364927	0.211	0.127	2.23906e-12	1.28782	-0.776508
St3gal4	3.57871e-08	-0.253118	0.254	0.317	0.000773502	0.839081	-1.19178
St3gal6	9.54745e-15	-0.355872	0.364	0.456	2.06359e-10	0.781397	-1.27976
St5	1.78738e-14	-0.338444	0.179	0.265	3.86324e-10	0.790894	-1.26439
Stk24	8.90389e-18	-0.433219	0.165	0.256	1.92449e-13	0.740607	-1.35024
Stk32b	1.97295e-12	0.263316	0.454	0.363	4.26433e-08	1.20023	-0.833171
Strn3	1.82616e-10	0.258079	0.531	0.464	3.94705e-06	1.19589	-0.8362
Stxbp4	7.11839e-55	0.753021	0.581	0.42	1.53857e-50	1.68532	-0.59336
Sytl2	1.85405e-16	-0.340924	0.401	0.504	4.00734e-12	0.789535	-1.26657
Tanc2	1.77036e-14	0.331995	0.593	0.521	3.82646e-10	1.25875	-0.794437
Tbc1d14	1.9493e-08	-0.27362	0.184	0.244	0.000421321	0.827241	-1.20884
Tcf7l1	2.51733e-10	-0.318173	0.179	0.246	5.44096e-06	0.802085	-1.24675
Tecr	2.7081e-10	0.318482	0.218	0.155	5.85328e-06	1.24702	-0.801913
Tef	7.81977e-58	0.748481	0.347	0.166	1.69016e-53	1.68002	-0.59523
Tfcp2l1	2.2015e-09	0.255416	0.541	0.466	4.75833e-05	1.19368	-0.837745
Tfdp2	2.84002e-23	-0.558301	0.276	0.387	6.13841e-19	0.679101	-1.47253
Tmcc3	5.06013e-10	-0.286174	0.196	0.264	1.0937e-05	0.820074	-1.2194
Tmem207	9.68299e-05	0.348109	0.349	0.309	1	1.27289	-0.785613
Tmem213	9.91273e-12	0.304988	0.356	0.274	2.14254e-07	1.23541	-0.809449
Tmem52b	3.90789e-08	0.335338	0.183	0.13	0.00084465	1.26167	-0.792598
Tmem57	6.63985e-09	0.253499	0.158	0.105	0.000143514	1.1921	-0.838859
Tmem86a	2.63536e-10	-0.286085	0.089	0.144	5.69606e-06	0.820125	-1.21933
Tmsb4x	4.78674e-19	-0.383331	0.313	0.429	1.03461e-14	0.766665	-1.30435
Tnfaip2	1.70393e-18	-0.400649	0.068	0.14	3.68288e-14	0.757518	-1.3201
Tns1	9.31207e-26	-0.294413	0.808	0.878	2.01271e-21	0.815404	-1.22639
Tns3	1.95029e-17	-0.394369	0.232	0.332	4.21536e-13	0.760822	-1.31437
Tob2	1.6004e-15	0.317871	0.182	0.106	3.45911e-11	1.24649	-0.802253
Tom1l1	3.55951e-09	0.269713	0.194	0.135	7.69352e-05	1.20557	-0.829484
Trak2	1.91728e-10	-0.315904	0.299	0.37	4.14401e-06	0.803347	-1.24479
Trpm7	2.18914e-07	0.251629	0.498	0.445	0.0047316	1.19055	-0.839948
Tsga10	4.87594e-08	-0.277733	0.115	0.165	0.00105389	0.824886	-1.21229
Ttr	2.26648e-18	0.504241	0.234	0.145	4.89878e-14	1.41838	-0.705031
Ube2k	8.51997e-14	0.320183	0.39	0.299	1.84151e-09	1.24849	-0.800968
Usp2	9.47133e-52	0.676792	0.331	0.158	2.04713e-47	1.59858	-0.625555
Vav3	1.00549e-12	-0.32306	0.408	0.498	2.17327e-08	0.799373	-1.25098
Vgll4	4.03253e-21	-0.454226	0.328	0.44	8.71592e-17	0.729902	-1.37005
Wbp1l	4.61815e-11	0.295052	0.352	0.273	9.98166e-07	1.22693	-0.815043
Wfdc2	1.23091e-16	0.33362	0.656	0.586	2.66049e-12	1.26017	-0.793543
Wnk1	1.65143e-11	0.46001	0.465	0.393	3.56939e-07	1.37555	-0.726981
Wwc1	6.54519e-17	-0.314528	0.57	0.659	1.41468e-12	0.804114	-1.2436
Xrn2	5.35606e-09	0.267942	0.24	0.178	0.000115766	1.20409	-0.830503
Zbtb16	1.69496e-68	0.780297	0.405	0.195	3.66348e-64	1.71748	-0.582247
Zfp36l1	7.75689e-16	-0.412782	0.178	0.263	1.67657e-11	0.751174	-1.33125
Zfp608	1.58162e-20	-0.438983	0.222	0.328	3.41852e-16	0.737655	-1.35565
Zfp710	2.00457e-08	0.27287	0.277	0.216	0.000433268	1.20821	-0.827671
Zhx3	4.1091e-22	0.42617	0.513	0.399	8.8814e-18	1.34366	-0.744235

## Sheet: DE genes_DCT
Gene name	P-value (unadjusted)	Log2 foldchage of the average expression between knockout and control	Percentage of cells in which gene is detected in knockout group	Percentage of cells in which gene is detected in control group	Adjusted p-value	Foldchange between knockout and control	Negative foldchange (-1/Foldchange)
2610035D17Rik	8.36583e-08	-0.530952	0.019	0.113	0.00180819	0.692098	-1.44488
2610037D02Rik	0.00418991	0.359681	0.298	0.214	1	1.28314	-0.779337
2900026A02Rik	0.0794328	-0.288039	0.114	0.153	1	0.819014	-1.22098
5031425E22Rik	4.23785e-05	0.445364	0.545	0.405	0.915968	1.36166	-0.734399
9130011E15Rik	0.0222553	0.267504	0.395	0.324	1	1.20372	-0.830756
A630012P03Rik	0.0117585	-0.316626	0.031	0.069	1	0.802946	-1.24541
Aak1	0.0060378	0.291507	0.419	0.318	1	1.22392	-0.817048
Abce1	0.0270186	0.292914	0.131	0.084	1	1.22511	-0.816252
Abhd17b	0.0525901	-0.299371	0.179	0.225	1	0.812607	-1.23061
Abhd2	0.0371381	-0.275535	0.062	0.101	1	0.826144	-1.21044
Abhd6	0.0685902	0.307144	0.262	0.214	1	1.23726	-0.80824
AC149090.1	8.3956e-22	-1.12897	0.302	0.607	1.81463e-17	0.457243	-2.18702
AC165953.2	0.014232	-0.336436	0.1	0.159	1	0.791995	-1.26263
Acsl1	6.18376e-06	-0.549148	0.319	0.454	0.133656	0.683424	-1.46322
Acss3	0.0913791	0.268584	0.655	0.604	1	1.20463	-0.830134
Actr5	0.0113673	0.271181	0.069	0.029	1	1.2068	-0.828641
Adcy9	0.00240163	-0.369232	0.098	0.171	1	0.774194	-1.29167
Add1	0.0150007	0.298277	0.226	0.156	1	1.22967	-0.813223
Adgrl2	0.0217929	-0.420014	0.25	0.312	1	0.747417	-1.33794
Agfg1	0.025775	-0.296667	0.129	0.185	1	0.814131	-1.2283
Agtpbp1	0.0413353	-0.264079	0.193	0.249	1	0.83273	-1.20087
Ahcyl1	0.026796	0.280158	0.212	0.15	1	1.21433	-0.823501
Ahcyl2	0.0217672	0.255884	0.536	0.457	1	1.19407	-0.837474
Akr1c19	0.000163193	0.423093	0.438	0.318	1	1.3408	-0.745824
Alas1	0.00114611	0.387228	0.148	0.072	1	1.30788	-0.764597
Aldoa	0.0170897	0.285177	0.443	0.37	1	1.21856	-0.820641
Ap3m1	0.0110968	-0.322298	0.071	0.124	1	0.799795	-1.25032
Ap3s2	0.153445	-0.279857	0.1	0.127	1	0.823672	-1.21407
Apbb2	0.0541097	-0.281925	0.352	0.405	1	0.822493	-1.21582
Apoe	3.28181e-09	-0.817803	0.107	0.266	7.09331e-05	0.567305	-1.76272
Appl1	0.0137745	0.282432	0.155	0.095	1	1.21624	-0.822204
Arcn1	0.000199067	0.418153	0.148	0.064	1	1.33622	-0.748382
Arel1	0.0362907	0.278002	0.119	0.075	1	1.21251	-0.824733
Arhgap24	0.00512841	-0.285635	0.483	0.558	1	0.820381	-1.21895
Arhgap26	0.0223528	-0.283969	0.219	0.292	1	0.821328	-1.21754
Arhgef10l	2.18558e-05	-0.513714	0.076	0.173	0.472392	0.700417	-1.42772
Arhgef3	0.0135587	-0.295143	0.552	0.618	1	0.814991	-1.22701
Arhgef5	0.0221954	0.252716	0.143	0.09	1	1.19145	-0.839315
Arl15	0.132279	0.330519	0.295	0.251	1	1.25747	-0.79525
Arntl	1.07191e-05	-0.505912	0.067	0.168	0.231683	0.704215	-1.42002
Arpp19	0.0228101	0.282102	0.233	0.168	1	1.21597	-0.822392
Arrdc3	0.0329895	0.267296	0.157	0.104	1	1.20355	-0.830875
Asb9	0.00194051	-0.273277	0.017	0.058	1	0.827438	-1.20855
Atl3	0.0176923	-0.289227	0.1	0.156	1	0.818341	-1.22198
Atox1	0.0416906	0.26878	0.207	0.15	1	1.20479	-0.830021
Atp11a	0.0696564	-0.270632	0.233	0.283	1	0.828956	-1.20634
Atp4a	0.00313872	0.255436	0.06	0.017	1	1.1937	-0.837734
Atp5f1	0.0185758	0.254694	0.633	0.575	1	1.19308	-0.838165
Atp5h	0.00793459	0.30177	0.331	0.243	1	1.23266	-0.811256
Atp5l	0.0253689	0.322456	0.49	0.431	1	1.25046	-0.799707
Atxn7l1	0.00566756	-0.276566	0.233	0.318	1	0.825554	-1.21131
AY036118	2.20562e-11	-0.603878	0.805	0.884	4.76722e-07	0.657983	-1.5198
B3glct	0.00201799	-0.343985	0.052	0.113	1	0.787862	-1.26926
B3gnt2	0.0103976	-0.310058	0.057	0.107	1	0.806609	-1.23976
Bcl2l13	0.0109436	0.28622	0.102	0.052	1	1.21944	-0.820048
Bdh1	0.0014775	-0.417131	0.069	0.136	1	0.748912	-1.33527
Bicdl1	0.0014985	0.45318	0.276	0.179	1	1.36905	-0.730431
Bmp6	0.323001	-0.263418	0.069	0.087	1	0.833112	-1.20032
Bnip3l	0.0380829	-0.265088	0.076	0.118	1	0.832148	-1.20171
Brwd3	0.0370588	-0.290842	0.102	0.15	1	0.817425	-1.22335
Bsdc1	0.00436624	-0.325542	0.06	0.116	1	0.797999	-1.25313
Cacnb3	0.00533917	0.252807	0.083	0.035	1	1.19152	-0.839262
Cacnb4	5.62427e-05	-0.336416	0.824	0.89	1	0.792007	-1.26262
Cadm1	0.0588465	-0.302977	0.176	0.225	1	0.810578	-1.23369
Calb1	0.0144967	0.254292	0.736	0.659	1	1.19275	-0.838399
Camk2g	0.0199968	-0.310763	0.086	0.136	1	0.806215	-1.24036
Canx	0.0134189	0.309939	0.374	0.295	1	1.23966	-0.806676
Capn5	0.0727497	-0.262953	0.05	0.081	1	0.83338	-1.19993
Ccdc107	0.031018	0.298239	0.195	0.139	1	1.22964	-0.813244
Ccdc141	0.00409916	-0.264119	0.731	0.772	1	0.832707	-1.2009
Cdk14	0.000439433	-0.388763	0.707	0.76	1	0.763784	-1.30927
Cds1	0.0188649	0.28254	0.243	0.173	1	1.21633	-0.822143
Cdv3	0.0175298	0.336568	0.202	0.139	1	1.26275	-0.791923
Cenpc1	0.000705757	0.328152	0.131	0.058	1	1.2554	-0.796556
Cenpp	0.020627	0.299373	0.086	0.043	1	1.23061	-0.812606
Cep104	0.00874237	0.254586	0.062	0.023	1	1.19299	-0.838228
Cers2	0.00416084	-0.336016	0.079	0.142	1	0.792226	-1.26227
Cfap54	0.0602042	-0.289037	0.152	0.199	1	0.818448	-1.22182
Chd8	0.00159469	0.253108	0.252	0.153	1	1.19177	-0.839087
Chpt1	0.0402916	0.257795	0.581	0.526	1	1.19565	-0.836365
Chrna4	0.00427556	0.367662	0.143	0.078	1	1.29026	-0.775037
Cish	0.0252302	-0.289834	0.076	0.124	1	0.817996	-1.2225
Clu	0.0463422	0.256529	0.195	0.139	1	1.1946	-0.8371
Cndp2	0.0157994	0.403802	0.164	0.107	1	1.32299	-0.755864
Cnn3	7.18563e-05	0.495542	0.381	0.251	1	1.40985	-0.709295
Cntd1	0.010233	0.265973	0.171	0.104	1	1.20245	-0.831638
Col5a2	8.01944e-12	0.97621	0.126	0	1.73332e-07	1.96729	-0.508313
Cops4	0.00706414	0.276564	0.112	0.058	1	1.21131	-0.825555
Cops9	0.100509	0.25194	0.133	0.098	1	1.19081	-0.839766
Crebrf	0.0079885	-0.332864	0.171	0.249	1	0.793959	-1.25951
Crebzf	0.0405608	0.250891	0.212	0.156	1	1.18994	-0.840377
Cryab	0.0232992	-0.36869	0.212	0.277	1	0.774485	-1.29118
Cryzl2	0.0105277	0.28912	0.117	0.064	1	1.22189	-0.818401
Cst3	0.0135353	0.258819	0.336	0.251	1	1.1965	-0.835772
Cstf3	0.00214957	0.279351	0.35	0.246	1	1.21365	-0.823961
Ctsc	0.0116146	-0.264319	0.076	0.133	1	0.832592	-1.20107
Cttnbp2nl	0.0625351	-0.250989	0.176	0.225	1	0.84032	-1.19002
Cwc27	0.00369352	-0.307119	0.24	0.332	1	0.808254	-1.23723
Cxadr	0.0406293	0.279332	0.145	0.098	1	1.21363	-0.823972
Cyba	0.00815397	0.30616	0.324	0.24	1	1.23641	-0.808792
Cyp2j13	0.00351234	-0.302618	0.024	0.066	1	0.81078	-1.23338
Cys1	0.000956002	0.348817	0.25	0.153	1	1.27352	-0.785228
Cytip	0.00215477	-0.413167	0.381	0.471	1	0.750973	-1.33161
D230025D16Rik	0.00627548	0.282812	0.098	0.046	1	1.21656	-0.821987
Dbp	0.000422398	0.398074	0.076	0.02	1	1.31775	-0.758871
Dcdc2a	0.00330778	-0.382447	0.064	0.127	1	0.767135	-1.30355
Ddo	2.07864e-05	0.443707	0.49	0.347	0.449277	1.36009	-0.735243
Dhrs3	0.00523572	-0.3962	0.133	0.202	1	0.759857	-1.31604
Dido1	0.0314603	0.25598	0.188	0.133	1	1.19415	-0.837418
Dlat	0.0831082	0.254823	0.338	0.283	1	1.19319	-0.83809
Dlg5	0.00437754	0.337553	0.407	0.315	1	1.26361	-0.791383
Dlst	0.0108436	0.311365	0.336	0.251	1	1.24088	-0.805879
Dnajb11	0.0113659	0.282087	0.105	0.055	1	1.21595	-0.822401
Dnase1	0.0431096	0.254747	0.188	0.136	1	1.19313	-0.838134
Dock4	0.0754483	-0.257136	0.171	0.22	1	0.836747	-1.1951
Dtnb	0.00542798	-0.275974	0.338	0.431	1	0.825893	-1.21081
E130307A14Rik	0.0101317	0.297856	0.202	0.13	1	1.22932	-0.81346
Eda	0.0230632	-0.366813	0.16	0.223	1	0.775494	-1.2895
Eif4enif1	0.0111455	0.299116	0.117	0.064	1	1.23039	-0.81275
Eif4g2	0.0210045	-0.274093	0.324	0.387	1	0.82697	-1.20923
Epb41l3	0.00200999	-0.426034	0.329	0.422	1	0.744305	-1.34354
Epb41l4a	0.0186315	-0.275694	0.107	0.165	1	0.826053	-1.21058
Epb41l5	0.0153403	0.303936	0.205	0.142	1	1.23451	-0.810039
Erbb4	5.70952e-08	-0.446182	0.845	0.919	0.00123406	0.733983	-1.36243
Etl4	0.000180592	-0.42355	0.345	0.462	1	0.745588	-1.34122
Exoc4	0.0492817	0.254149	0.662	0.633	1	1.19263	-0.838482
Fam117b	0.014166	0.333692	0.136	0.081	1	1.26023	-0.793503
Fam124a	0.00268248	-0.370083	0.086	0.156	1	0.773738	-1.29243
Fam173a	0.0365179	0.268867	0.126	0.081	1	1.20486	-0.829971
Fam189a2	0.103303	-0.259324	0.088	0.121	1	0.835479	-1.19692
Fam210a	0.0358986	0.256888	0.174	0.121	1	1.1949	-0.836891
Fam214a	0.00330468	-0.267807	0.481	0.575	1	0.830581	-1.20398
Fam81a	0.0177662	-0.259905	0.19	0.257	1	0.835143	-1.1974
Fcho2	0.00784892	0.286991	0.388	0.298	1	1.22009	-0.81961
Fdxr	0.00731146	0.300668	0.124	0.066	1	1.23171	-0.811876
Fech	0.00386402	-0.34105	0.071	0.133	1	0.789467	-1.26668
Fgf9	2.63528e-13	-0.87639	0.183	0.416	5.69589e-09	0.544729	-1.83578
Fndc3b	0.00409031	-0.318763	0.324	0.422	1	0.801757	-1.24726
Foxo3	0.066891	-0.253983	0.445	0.491	1	0.838578	-1.19249
Fras1	0.000955932	-0.339387	0.34	0.434	1	0.790377	-1.26522
Frmd4a	0.00752649	-0.388604	0.067	0.121	1	0.763868	-1.30913
Ftl1	0.0589203	0.317691	0.74	0.743	1	1.24633	-0.802353
Ftl1-ps1	0.012302	-0.251179	0.174	0.246	1	0.84021	-1.19018
Fzd4	0.00574232	-0.348189	0.212	0.289	1	0.78557	-1.27296
Gak	0.0615326	-0.264589	0.119	0.162	1	0.832436	-1.20129
Galnt7	0.00693195	-0.312331	0.098	0.162	1	0.80534	-1.24171
Gfm1	0.0254115	0.269752	0.11	0.064	1	1.2056	-0.829462
Gm10036	0.00200649	0.343788	0.31	0.208	1	1.26908	-0.787969
Gm10073	0.000218332	-0.411234	0.369	0.48	1	0.75198	-1.32982
Gm11808	0.0382207	-0.255928	0.474	0.552	1	0.837448	-1.1941
Gm14296	0.00866582	-0.27148	0.055	0.104	1	0.828469	-1.20705
Gm15489	0.0418337	0.269007	0.126	0.081	1	1.20498	-0.829891
Gm15563	0.0035091	0.364945	0.164	0.092	1	1.28783	-0.776498
Gm1604a	0.00687737	0.257436	0.05	0.014	1	1.19535	-0.836573
Gm16685	0.000614219	0.35917	0.505	0.396	1	1.28269	-0.779613
Gm2115	0.932151	-0.41875	0.119	0.121	1	0.748072	-1.33677
Gm26518	0.00654244	0.323976	0.195	0.124	1	1.25178	-0.798865
Gm26561	0.00807101	-0.264501	0.131	0.205	1	0.832487	-1.20122
Gm26745	0.00108206	0.315707	0.086	0.029	1	1.24462	-0.803457
Gm3336	0.00527472	0.315865	0.217	0.139	1	1.24476	-0.803369
Gm36388	0.13146	0.251119	0.269	0.225	1	1.19013	-0.840245
Gm42418	6.66582e-27	-0.71826	0.988	1	1.44075e-22	0.60783	-1.6452
Gm44899	0.00208754	0.283489	0.117	0.052	1	1.21714	-0.821601
Gm4593	0.0422603	-0.27632	0.083	0.127	1	0.825695	-1.2111
Gm47708	0.00567161	0.338962	0.155	0.09	1	1.26485	-0.79061
Gm47889	0.00244929	0.411923	0.171	0.098	1	1.33046	-0.751621
Gm48779	0.00119572	0.336711	0.055	0.012	1	1.26287	-0.791845
Gm49380	0.00270484	0.350277	0.217	0.133	1	1.27481	-0.784433
Gm53	0.00165674	0.286427	0.293	0.188	1	1.21962	-0.81993
Gna13	0.00133108	0.334359	0.186	0.101	1	1.26082	-0.793137
Gpbp1	0.0120777	0.269673	0.093	0.046	1	1.20553	-0.829507
Gpc3	0.00264768	-0.393246	0.321	0.422	1	0.761415	-1.31335
Gpr39	0.00300622	-0.271911	0.026	0.072	1	0.828222	-1.20741
Gpx4	0.00241682	0.295355	0.476	0.376	1	1.22719	-0.814872
Gramd1a	0.00114054	0.360261	0.114	0.049	1	1.28366	-0.779024
Greb1	0.119815	-0.254527	0.148	0.185	1	0.838262	-1.19294
Grhpr	0.019379	0.255662	0.093	0.049	1	1.19388	-0.837603
Grik5	0.00683056	-0.397918	0.174	0.246	1	0.758953	-1.31761
Gstm1	0.0426289	0.294037	0.21	0.153	1	1.22607	-0.815617
Gtdc1	0.156425	-0.250631	0.164	0.199	1	0.840528	-1.18973
Hba-a2	0.0204169	0.388484	0.155	0.098	1	1.30902	-0.763932
Hcfc1r1	0.0265942	0.329785	0.183	0.127	1	1.25683	-0.795655
Hivep2	0.000694139	0.413149	0.329	0.22	1	1.33159	-0.750982
Hmgcll1	0.000431514	-0.553406	0.331	0.422	1	0.68141	-1.46755
Hoxd3os1	0.00429256	0.302801	0.498	0.376	1	1.23354	-0.810677
Hoxd9	0.0235626	-0.301474	0.121	0.176	1	0.811423	-1.2324
Hspa5	0.0555841	0.255805	0.205	0.153	1	1.194	-0.83752
Hspa8	0.0015715	0.397569	0.507	0.399	1	1.31729	-0.759137
Idh2	0.000156762	0.344073	0.56	0.428	1	1.26934	-0.787814
Ier3	2.45249e-05	0.505905	0.54	0.393	0.530081	1.42001	-0.704218
Igf1	0.00317094	-0.316907	0.029	0.075	1	0.802789	-1.24566
Inpp5a	0.00376706	-0.42601	0.357	0.434	1	0.744318	-1.34351
Ints6	0.000410087	0.364496	0.269	0.159	1	1.28743	-0.77674
Ints9	0.127616	-0.270634	0.102	0.136	1	0.828955	-1.20634
Iqsec1	0.0103651	0.339205	0.255	0.182	1	1.26506	-0.790477
Irs1	0.00569541	0.307272	0.336	0.243	1	1.23737	-0.808168
Irs2	0.013296	-0.272983	0.079	0.133	1	0.827607	-1.2083
Ispd	0.0364411	0.267165	0.186	0.13	1	1.20344	-0.830951
Itga1	0.001368	-0.376131	0.283	0.384	1	0.770501	-1.29786
Itga6	1.20407e-05	-0.684921	0.429	0.549	0.260248	0.62204	-1.60761
Itgb3bp	0.0293267	0.263331	0.126	0.078	1	1.20025	-0.833162
Itgb6	0.00529549	-0.389385	0.181	0.263	1	0.763455	-1.30983
Itm2b	0.0010363	0.298622	0.807	0.723	1	1.22997	-0.813028
Itpr1	0.00765825	-0.306613	0.636	0.673	1	0.808537	-1.2368
Itpr2	0.00525064	-0.266151	0.562	0.627	1	0.831535	-1.2026
Ivns1abp	0.00138229	-0.305605	0.417	0.512	1	0.809103	-1.23594
Kcnj1	0.000221003	-0.319967	0.705	0.757	1	0.801088	-1.2483
Kcnq1ot1	0.0193485	-0.295289	0.405	0.483	1	0.814909	-1.22713
Kctd1	5.58215e-06	-0.420108	0.707	0.818	0.120653	0.747369	-1.33803
Khdrbs3	0.0290187	-0.334248	0.224	0.283	1	0.793197	-1.26072
Khnyn	0.000558846	0.26349	0.06	0.012	1	1.20038	-0.83307
Kif13a	0.0074172	-0.278195	0.086	0.147	1	0.824622	-1.21268
Klhl24	0.0140684	-0.296245	0.186	0.254	1	0.814369	-1.22794
Klk1	0.920144	-0.268509	0.24	0.234	1	0.830177	-1.20456
Klk1b22	9.25859e-05	0.411035	0.245	0.13	1	1.32964	-0.752084
Kmt5a	0.0110052	-0.294214	0.071	0.124	1	0.815517	-1.22622
Lamb1	0.0172436	-0.274614	0.345	0.41	1	0.826671	-1.20967
Large1	0.000398892	-0.373244	0.221	0.332	1	0.772045	-1.29526
Ldhd	0.0332036	-0.257416	0.083	0.13	1	0.836585	-1.19534
Lman1	0.000869239	0.361382	0.252	0.156	1	1.28466	-0.778418
Lrp2	0.298029	-0.261186	0.2	0.223	1	0.834402	-1.19846
Lsm12	0.00357019	-0.273551	0.043	0.095	1	0.827281	-1.20878
Lynx1	0.0386157	0.251456	0.071	0.038	1	1.19041	-0.840048
Maml2	0.0162341	-0.307507	0.576	0.647	1	0.808037	-1.23757
Mapk4	5.22144e-06	-0.556944	0.138	0.269	0.112856	0.679741	-1.47115
Mboat1	0.00649262	-0.277221	0.064	0.121	1	0.825179	-1.21186
Mccc1	0.00324926	0.288774	0.2	0.121	1	1.2216	-0.818598
Mcfd2	0.00108511	0.276301	0.086	0.029	1	1.21109	-0.825706
Med12l	0.00620468	-0.404052	0.286	0.361	1	0.755733	-1.32322
Megf9	0.0213345	0.25338	0.25	0.179	1	1.192	-0.838929
Mettl23	0.0164875	-0.259598	0.105	0.162	1	0.83532	-1.19715
Mettl24	0.000882122	0.494002	0.155	0.078	1	1.40835	-0.710052
Micu3	0.00243967	0.379457	0.245	0.153	1	1.30085	-0.768727
Mien1	0.0367251	-0.293284	0.167	0.223	1	0.816042	-1.22543
Mlf2	0.0276645	0.275743	0.129	0.081	1	1.21062	-0.826025
Mrps21	0.00558043	0.341936	0.229	0.15	1	1.26746	-0.788982
mt-Atp6	9.73434e-22	-0.799985	0.848	0.962	2.10398e-17	0.574355	-1.74108
mt-Atp8	0.000898065	-0.294258	0.04	0.101	1	0.815492	-1.22625
mt-Co1	1.08146e-11	-0.571579	0.712	0.908	2.33748e-07	0.67288	-1.48615
mt-Co2	2.09276e-13	-0.687889	0.695	0.864	4.52328e-09	0.620762	-1.61092
mt-Co3	1.94364e-14	-0.659204	0.831	0.936	4.20099e-10	0.633228	-1.57921
mt-Cytb	1.20565e-11	-0.655157	0.612	0.789	2.60588e-07	0.635006	-1.57479
mt-Nd1	6.07599e-09	-0.618646	0.517	0.668	0.000131326	0.651282	-1.53543
mt-Nd2	2.51349e-15	-0.781089	0.643	0.838	5.43266e-11	0.581927	-1.71843
mt-Nd3	0.0696823	-0.278526	0.093	0.133	1	0.824433	-1.21296
mt-Nd4	4.25114e-15	-0.76786	0.776	0.87	9.18841e-11	0.587288	-1.70274
mt-Nd4l	0.0156929	-0.33638	0.148	0.208	1	0.792026	-1.26258
mt-Nd5	7.82551e-09	-0.630689	0.236	0.422	0.000169141	0.645868	-1.5483
Mturn	0.0671568	-0.250352	0.107	0.147	1	0.840691	-1.1895
Nabp1	0.0117318	-0.358418	0.329	0.39	1	0.78002	-1.28202
Nbr1	0.00355053	0.339608	0.233	0.147	1	1.26541	-0.790256
Ndrg1	0.000243949	-0.531139	0.326	0.439	1	0.692008	-1.44507
Ndufab1	0.00375188	0.329861	0.155	0.087	1	1.25689	-0.795613
Ndufb8	0.0580287	-0.283774	0.098	0.139	1	0.821439	-1.21738
Nenf	0.00821079	0.348376	0.126	0.069	1	1.27313	-0.785468
Nf1	0.100574	-0.273472	0.421	0.468	1	0.827326	-1.20871
Nfe2l2	0.0116449	0.300494	0.345	0.269	1	1.23157	-0.811974
Nfic	0.01355	0.303652	0.24	0.168	1	1.23426	-0.810199
Nmt2	0.0556727	0.250422	0.15	0.104	1	1.18956	-0.84065
Nos1ap	0.00774418	-0.370404	0.36	0.436	1	0.773566	-1.29271
Npas2	0.00586077	-0.257198	0.033	0.078	1	0.836711	-1.19516
Npnt	0.00112072	-0.447249	0.24	0.341	1	0.73344	-1.36344
Nprl3	0.0524503	-0.293891	0.102	0.145	1	0.815699	-1.22594
Nqo1	0.0167482	-0.27958	0.043	0.084	1	0.823831	-1.21384
Nr1d2	2.49351e-05	0.472519	0.188	0.081	0.538948	1.38753	-0.720705
Nrxn3	7.65281e-08	1.17004	0.15	0.035	0.00165408	2.25018	-0.444408
Nuak2	0.0123194	-0.35617	0.119	0.179	1	0.781236	-1.28002
Nudcd3	0.00858612	0.313468	0.343	0.254	1	1.24269	-0.804705
Ocrl	0.0623568	-0.26234	0.117	0.159	1	0.833734	-1.19942
Otud6b	0.0160808	-0.280435	0.026	0.061	1	0.823343	-1.21456
Pacsin2	0.00489761	-0.290158	0.617	0.659	1	0.817812	-1.22277
Paqr5	0.0167091	-0.267277	0.524	0.598	1	0.830886	-1.20353
Parp6	0.0122717	0.266886	0.131	0.075	1	1.20321	-0.831111
Parp8	0.0147406	-0.280319	0.207	0.277	1	0.823409	-1.21446
Pbx1	0.00316023	-0.253987	0.7	0.775	1	0.838576	-1.1925
Pcgf3	0.0178943	0.27057	0.138	0.084	1	1.20628	-0.828992
Pcmtd2	0.0075252	0.291505	0.243	0.165	1	1.22392	-0.817049
Pde10a	0.000102372	-0.824815	0.433	0.52	1	0.564555	-1.77131
Pde4c	8.78938e-07	0.503285	0.607	0.451	0.0189974	1.41744	-0.705498
Pds5a	0.0324282	0.269643	0.312	0.243	1	1.20551	-0.829525
Pdzrn3	0.00785748	-0.538781	0.248	0.318	1	0.688352	-1.45274
Per2	9.63571e-06	0.475931	0.164	0.061	0.208266	1.39082	-0.719003
Pex13	0.0734701	-0.296765	0.105	0.142	1	0.814076	-1.22839
Pgam1	0.0217622	0.294374	0.305	0.231	1	1.22635	-0.815426
Phactr1	3.17942e-05	0.481683	0.731	0.65	0.687199	1.39637	-0.716141
Phactr2	1.00788e-09	-0.583496	0.474	0.665	2.17843e-05	0.667345	-1.49848
Phf14	0.0128716	-0.258542	0.336	0.425	1	0.835932	-1.19627
Phkg2	0.00883347	0.292127	0.095	0.046	1	1.22444	-0.816697
Phtf2	0.0366249	-0.269378	0.079	0.121	1	0.829677	-1.20529
Pik3c2a	0.0586369	0.288052	0.19	0.145	1	1.22099	-0.819007
Pim3	0.000893356	0.332131	0.226	0.13	1	1.25887	-0.794362
Pip4k2a	0.0287296	-0.353662	0.117	0.168	1	0.782595	-1.2778
Pip5k1b	0.00244105	-0.384605	0.438	0.523	1	0.765988	-1.3055
Pkn1	0.0903201	-0.255735	0.11	0.145	1	0.83756	-1.19394
Plpp3	0.0323518	-0.266683	0.143	0.199	1	0.831228	-1.20304
Plscr1	0.0104411	-0.312929	0.043	0.087	1	0.805006	-1.24223
Plxna4	0.0393195	0.330874	0.098	0.058	1	1.25778	-0.795055
Ppargc1b	0.0652967	-0.279486	0.229	0.286	1	0.823884	-1.21376
Ppdpf	0.0271101	-0.334333	0.062	0.104	1	0.793151	-1.26079
Ppip5k2	0.00145826	0.265126	0.119	0.052	1	1.20174	-0.832126
Ppp1r10	0.0260182	0.266618	0.243	0.179	1	1.20298	-0.831266
Ppp2r3a	0.0591918	-0.252587	0.619	0.633	1	0.83939	-1.19134
Ppp2r5e	0.0103033	0.297195	0.429	0.335	1	1.22875	-0.813833
Ppp3cc	0.0291052	-0.348594	0.095	0.142	1	0.785349	-1.27332
Ppp4r3a	0.0100243	-0.318527	0.143	0.211	1	0.801888	-1.24706
Prdx1	0.122712	0.278797	0.586	0.543	1	1.21318	-0.824278
Psmd14	0.0259082	0.270827	0.219	0.156	1	1.2065	-0.828844
Psmd4	0.0362427	0.268268	0.164	0.113	1	1.20436	-0.830315
Psmd9	0.0139603	0.263284	0.095	0.049	1	1.20021	-0.833189
Ptpdc1	0.0379266	0.309886	0.183	0.13	1	1.23961	-0.806705
Ptpn4	0.038351	0.293808	0.288	0.231	1	1.22587	-0.815746
Ptprf	0.0105002	-0.308072	0.269	0.344	1	0.807721	-1.23805
Ptprk	0.00120756	-0.367736	0.5	0.572	1	0.774997	-1.29033
Rab11fip3	0.00583332	0.263096	0.186	0.11	1	1.20005	-0.833298
Rab28	0.00815601	0.254978	0.293	0.205	1	1.19332	-0.838
Rabif	6.55909e-05	0.462714	0.226	0.116	1	1.37813	-0.72562
Rac1	0.0394816	0.25913	0.205	0.147	1	1.19676	-0.835592
Rap1gap	0.0465557	0.25558	0.233	0.176	1	1.19382	-0.83765
Rapgef1	0.0773499	-0.251779	0.133	0.179	1	0.83986	-1.19067
Rars2	0.0049839	-0.27023	0.155	0.237	1	0.829188	-1.206
Rasgef1b	0.0577586	-0.31228	0.119	0.162	1	0.805368	-1.24167
Rbm18	0.0127131	0.256625	0.1	0.052	1	1.19468	-0.837044
Rbms2	0.0438482	-0.294452	0.081	0.121	1	0.815382	-1.22642
Rbpms	0.00355786	-0.353241	0.398	0.48	1	0.782823	-1.27743
Rev1	0.0500996	0.254435	0.188	0.136	1	1.19287	-0.838315
Rgs6	0.000116601	-0.315208	0.731	0.803	1	0.803735	-1.24419
Rictor	0.0033866	-0.320953	0.169	0.254	1	0.800541	-1.24916
Rnf150	4.67059e-05	-0.443871	0.014	0.072	1	0.735159	-1.36025
Rnf185	0.000404698	0.334323	0.169	0.081	1	1.26079	-0.793156
Rnf19a	0.00533364	-0.304717	0.129	0.202	1	0.809601	-1.23518
Rnf2	0.0100303	0.289879	0.145	0.084	1	1.22254	-0.81797
Rnf44	0.010024	0.259993	0.09	0.043	1	1.19747	-0.835092
Rora	0.00671325	-0.339631	0.517	0.604	1	0.790243	-1.26543
Rpl18a	0.0425907	-0.264413	0.131	0.182	1	0.832538	-1.20115
Rpl21	0.0507905	-0.266807	0.281	0.332	1	0.831157	-1.20314
Rpl27a	0.069937	-0.270793	0.269	0.321	1	0.828864	-1.20647
Rplp1	0.0100632	-0.294981	0.362	0.439	1	0.815083	-1.22687
Rps16	0.0575613	0.259676	0.217	0.162	1	1.19721	-0.835276
Rps25	0.0374092	-0.277579	0.152	0.208	1	0.824974	-1.21216
Rps3a1	0.0170505	-0.346123	0.133	0.194	1	0.786696	-1.27114
Rrn3	0.0189375	-0.250168	0.045	0.087	1	0.840799	-1.18935
Runx2	0.00909517	0.28082	0.107	0.055	1	1.21489	-0.823123
S100g	0.00143329	0.463525	0.36	0.263	1	1.37891	-0.725212
Scd2	0.00342753	0.301187	0.286	0.197	1	1.23216	-0.811584
Scfd1	0.00150914	0.406493	0.19	0.11	1	1.32546	-0.754455
Sdha	0.00882758	0.265966	0.44	0.35	1	1.20244	-0.831642
Sdk1	0.0456346	-0.316761	0.343	0.402	1	0.80287	-1.24553
Selenop	0.00141542	-0.386249	0.319	0.425	1	0.765116	-1.30699
Sema5a	0.00198296	-0.323272	0.064	0.13	1	0.799255	-1.25116
Sergef	0.0726056	-0.290156	0.179	0.22	1	0.817814	-1.22277
Sertad2	0.0140758	0.31145	0.24	0.168	1	1.24095	-0.805831
Setbp1	0.00365183	-0.290315	0.374	0.468	1	0.817723	-1.22291
Sf3b6	0.00857375	0.314396	0.15	0.087	1	1.24349	-0.804188
Sfswap	0.046216	-0.289663	0.205	0.26	1	0.818093	-1.22235
Sgcd	0.00590822	-0.300052	0.017	0.052	1	0.812223	-1.23119
Sgsm1	0.0612486	-0.260228	0.107	0.147	1	0.834956	-1.19767
Shank2	1.7448e-07	-0.456895	0.733	0.821	0.00377121	0.728553	-1.37258
Siah1a	0.0231553	0.290192	0.171	0.116	1	1.2228	-0.817793
Sipa1l1	0.015294	-0.30676	0.107	0.165	1	0.808455	-1.23693
Slc15a2	0.00173253	0.459951	0.538	0.445	1	1.3755	-0.727011
Slc22a23	0.0144218	-0.291112	0.55	0.607	1	0.817272	-1.22358
Slc25a3	0.00382512	0.303701	0.721	0.645	1	1.23431	-0.810171
Slc25a30	0.00194602	-0.468207	0.157	0.237	1	0.722862	-1.38339
Slc35a1	0.00210539	0.309845	0.124	0.058	1	1.23957	-0.806728
Slc44a1	0.193968	0.27114	0.164	0.136	1	1.20676	-0.828665
Slc44a2	0.00904258	0.263528	0.112	0.058	1	1.20041	-0.833048
Slc6a18	0.00269029	-0.322551	0.036	0.087	1	0.799655	-1.25054
Slc8a1	0.714992	0.372733	0.7	0.682	1	1.2948	-0.772318
Slc9a2	0.0784661	-0.262136	0.129	0.171	1	0.833853	-1.19925
Smad3	0.0120156	-0.356018	0.179	0.246	1	0.781318	-1.27989
Smarca2	0.129053	-0.274771	0.224	0.26	1	0.826581	-1.2098
Smarca5	0.098957	-0.280051	0.119	0.156	1	0.823562	-1.21424
Smim13	0.0032286	0.269037	0.133	0.066	1	1.205	-0.829873
Sned1	0.00839618	-0.371928	0.15	0.22	1	0.772749	-1.29408
Sntb1	0.0300104	-0.283852	0.171	0.234	1	0.821395	-1.21744
Snx24	0.00650874	-0.3202	0.25	0.332	1	0.800959	-1.2485
Snx29	0.00556108	-0.3074	0.329	0.405	1	0.808097	-1.23748
Socs2	0.0296319	-0.352833	0.152	0.205	1	0.783045	-1.27707
Sod2	0.0373179	0.287656	0.343	0.277	1	1.22066	-0.819232
Son	0.00861497	0.307424	0.514	0.442	1	1.2375	-0.808083
Sorbs2	4.08935e-05	-0.45907	0.612	0.694	0.883872	0.727455	-1.37466
Sorbs2os	0.000842671	-0.399096	0.243	0.35	1	0.758333	-1.31868
Srpk2	0.00370464	0.324609	0.445	0.355	1	1.25232	-0.798515
St3gal6	0.00577538	-0.354072	0.276	0.347	1	0.782372	-1.27816
Stat2	0.000902333	-0.272511	0.031	0.087	1	0.827877	-1.20791
Stat3	0.0151147	0.262823	0.376	0.292	1	1.19982	-0.833455
Ston2	0.013445	-0.329911	0.233	0.303	1	0.795586	-1.25694
Stx6	0.0128593	-0.266951	0.076	0.13	1	0.831074	-1.20326
Stxbp6	0.00173318	-0.425546	0.083	0.153	1	0.744557	-1.34308
Sufu	0.0422116	-0.262114	0.081	0.124	1	0.833865	-1.19923
Sult1c2	0.0227703	0.257305	0.198	0.136	1	1.19524	-0.836649
Susd6	0.000827491	0.391108	0.405	0.301	1	1.3114	-0.762544
Svopl	0.000436282	0.436796	0.305	0.194	1	1.35359	-0.738774
Syt17	0.000544937	-0.427337	0.348	0.439	1	0.743633	-1.34475
Taf2	0.100473	-0.252929	0.093	0.127	1	0.839191	-1.19162
Taldo1	0.00420571	0.294438	0.169	0.095	1	1.22641	-0.81539
Taok3	0.0081289	-0.350299	0.124	0.191	1	0.784422	-1.27482
Tbc1d32	0.0045288	0.321866	0.257	0.173	1	1.24995	-0.800034
Tcf7l1	0.00352697	-0.407009	0.05	0.104	1	0.754185	-1.32593
Tef	3.21011e-08	0.690597	0.248	0.095	0.000693832	1.61395	-0.619597
Tfrc	0.0192211	0.317219	0.26	0.188	1	1.24593	-0.802616
Timmdc1	0.00434137	-0.36252	0.119	0.191	1	0.777805	-1.28567
Timp3	0.00515549	0.321524	0.621	0.552	1	1.24965	-0.800224
Tjp1	0.0193354	0.253082	0.214	0.147	1	1.19175	-0.839102
Tlk2	0.0309819	0.26351	0.357	0.292	1	1.2004	-0.833059
Tln2	8.08302e-05	-0.469948	0.519	0.618	1	0.721991	-1.38506
Tm9sf4	0.0319716	0.263697	0.174	0.118	1	1.20055	-0.83295
Tmem14c	0.00495487	0.347195	0.167	0.098	1	1.27209	-0.786111
Tmem164	0.00428848	-0.305805	0.412	0.506	1	0.808991	-1.23611
Tmem57	0.00407499	0.322002	0.105	0.049	1	1.25006	-0.799959
Tmsb4x	1.45516e-05	-0.427835	0.314	0.457	0.314519	0.743376	-1.34521
Tob1	0.00544485	0.364651	0.317	0.223	1	1.28757	-0.776657
Tom1l2	1.01393e-05	-0.410986	0.574	0.694	0.21915	0.752109	-1.32959
Top1	0.00066597	0.391058	0.371	0.257	1	1.31135	-0.76257
Tor1b	0.0104043	0.259169	0.074	0.032	1	1.19679	-0.835569
Tox3	0.00492601	-0.37454	0.748	0.772	1	0.771351	-1.29643
Tpmt	0.013873	0.323856	0.383	0.301	1	1.25167	-0.798932
Tpp1	0.00352179	0.304244	0.143	0.075	1	1.23477	-0.809867
Trabd2b	6.94534e-05	-0.53906	0.54	0.63	1	0.688219	-1.45303
Trim2	0.0221853	-0.296965	0.429	0.491	1	0.813963	-1.22856
Trim33	0.0282237	0.253405	0.317	0.243	1	1.19202	-0.838914
Trmt11	0.0182707	0.251155	0.117	0.066	1	1.19016	-0.840223
Trpc1	0.010167	-0.256957	0.026	0.064	1	0.836851	-1.19496
Tsc22d3	0.0110209	0.292184	0.126	0.069	1	1.22449	-0.816665
Tspan15	0.00300908	-0.334403	0.071	0.136	1	0.793112	-1.26086
Ttr	0.000197779	0.515912	0.264	0.156	1	1.4299	-0.699351
Ubc	2.39055e-05	-0.494508	0.257	0.393	0.516693	0.709804	-1.40884
Ube2g1	0.0511516	0.269404	0.312	0.251	1	1.20531	-0.829662
Ube2v2	0.0150874	0.270535	0.14	0.084	1	1.20625	-0.829012
Ubp1	0.0251892	-0.286284	0.107	0.159	1	0.820012	-1.2195
Ugt8a	0.000295622	-0.378215	0.074	0.159	1	0.769389	-1.29973
Uhrf1bp1l	0.018959	0.254513	0.469	0.405	1	1.19293	-0.83827
Uroc1	0.00293199	0.336495	0.388	0.286	1	1.26269	-0.791963
Usp2	0.0114952	0.271559	0.364	0.289	1	1.20711	-0.828424
Usp8	0.0751578	-0.252647	0.14	0.188	1	0.839355	-1.19139
Vamp2	0.0358057	0.312257	0.143	0.092	1	1.24165	-0.805381
Vps54	0.00442446	0.259456	0.376	0.275	1	1.19703	-0.835403
Wac	0.0181735	0.309543	0.388	0.318	1	1.23931	-0.806897
Wdr72	0.0259538	-0.282195	0.536	0.59	1	0.822339	-1.21604
Wfdc2	0.0518433	0.276491	0.398	0.338	1	1.21124	-0.825597
Wwox	0.00271775	-0.325665	0.679	0.749	1	0.797931	-1.25324
Xkr6	0.0155139	-0.315784	0.081	0.133	1	0.803414	-1.24469
Xylt1	0.000931428	-0.416325	0.112	0.199	1	0.749331	-1.33452
Zbtb16	2.61954e-06	0.60758	0.183	0.069	0.0566187	1.5237	-0.656297
Zfp36l1	0.0155188	0.393782	0.219	0.156	1	1.31383	-0.761132
Zfp608	0.00350734	-0.425487	0.145	0.22	1	0.744587	-1.34303
Zfp704	0.0116384	-0.365294	0.29	0.37	1	0.776311	-1.28814
Zkscan1	0.0195919	0.285666	0.205	0.142	1	1.21897	-0.820363

## Sheet: DE genes_CNT
Gene name	P-value (unadjusted)	Log2 foldchage of the average expression between knockout and control	Percentage of cells in which gene is detected in knockout group	Percentage of cells in which gene is detected in control group	Adjusted p-value	Foldchange between knockout and control	Negative foldchange (-1/Foldchange)
2610035D17Rik	5.0305e-15	-0.688236	0.012	0.15	1.08729e-10	0.620612	-1.61131
A330032B11Rik	0.0345821	0.253662	0.143	0.097	1	1.19223	-0.838765
Abca13	0.63694	0.255101	0.539	0.533	1	1.19342	-0.837929
AC149090.1	3.50446e-28	-1.0438	0.325	0.698	7.57453e-24	0.485048	-2.06165
Acsl4	0.0640766	0.256155	0.241	0.193	1	1.19429	-0.837317
Acss3	0.0064857	0.375561	0.594	0.542	1	1.29734	-0.770806
Agap1	0.00871954	-0.251868	0.363	0.449	1	0.839808	-1.19075
Agfg2	0.0146933	0.253469	0.253	0.181	1	1.19207	-0.838877
Agps	0.0186555	-0.251456	0.282	0.355	1	0.840048	-1.19041
Ahnak	2.32838e-05	-0.388133	0.084	0.184	0.503257	0.764118	-1.3087
AI661453	0.00887055	0.261516	0.163	0.097	1	1.19874	-0.834211
Aig1	0.00277944	-0.292765	0.486	0.614	1	0.816336	-1.22499
Airn	0.00457361	-0.298589	0.233	0.318	1	0.813047	-1.22994
Akap9	0.010033	-0.285181	0.404	0.489	1	0.820639	-1.21856
Akr1b3	0.0183214	-0.260345	0.135	0.193	1	0.834888	-1.19776
Akr1c19	0.0118297	0.261592	0.535	0.461	1	1.1988	-0.834167
Akr1c21	0.0179952	0.30878	0.216	0.153	1	1.23866	-0.807324
Alcam	0.00874719	-0.297714	0.169	0.249	1	0.813541	-1.22919
Ank2	0.0110868	-0.324121	0.1	0.159	1	0.798785	-1.2519
Apoe	0.0163738	-0.448473	0.073	0.121	1	0.732818	-1.3646
Aqp4	0.820946	-0.445779	0.08	0.081	1	0.734188	-1.36205
Arglu1	0.024397	0.288686	0.259	0.196	1	1.22153	-0.818647
Arhgap32	0.00298816	-0.274077	0.275	0.374	1	0.826979	-1.20922
Arhgap6	0.0494852	-0.253424	0.384	0.445	1	0.838903	-1.19203
Arhgef10l	5.43176e-07	-0.476469	0.273	0.439	0.0117402	0.718735	-1.39133
Arhgef3	0.00991648	-0.270378	0.749	0.751	1	0.829102	-1.20612
Arntl	4.2948e-14	-0.718713	0.104	0.315	9.28279e-10	0.607639	-1.64571
Asap1	0.00442818	-0.296348	0.261	0.355	1	0.814311	-1.22803
Atf7ip	0.0114952	-0.256282	0.253	0.327	1	0.837243	-1.1944
Atp5g2	0.0115176	0.290537	0.506	0.449	1	1.2231	-0.817598
Atp6v0b	0.00275574	0.371549	0.473	0.396	1	1.29374	-0.772952
Atp6v1c1	0.0533966	0.265355	0.19	0.143	1	1.20193	-0.831994
Atxn7l1	0.0106095	-0.271726	0.31	0.393	1	0.828328	-1.20725
AY036118	1.02582e-13	-0.689367	0.835	0.897	2.21721e-09	0.620126	-1.61258
Azin1	0.0467224	0.258019	0.233	0.181	1	1.19584	-0.836235
B4galt1	0.00225072	-0.301447	0.094	0.162	1	0.811438	-1.23238
BC034090	1.87292e-05	-0.350974	0.127	0.243	0.404812	0.784054	-1.27542
Bcat2	0.0960727	0.313487	0.218	0.181	1	1.24271	-0.804694
Bcl9	0.00357272	-0.252164	0.124	0.202	1	0.839636	-1.19099
Bnc2	0.545226	-0.331174	0.114	0.125	1	0.79489	-1.25804
Btc	0.103534	-0.290817	0.045	0.072	1	0.817439	-1.22333
Calb1	0.000835899	0.252414	0.967	0.96	1	1.1912	-0.839491
Camk1d	1.82182e-05	-0.49991	0.345	0.48	0.393768	0.707151	-1.41413
Camk2g	0.00182818	-0.252374	0.137	0.224	1	0.839514	-1.19117
Car1	0.0591494	0.280067	0.276	0.231	1	1.21425	-0.823553
Ccdc171	5.8476e-05	-0.319411	0.086	0.181	1	0.801397	-1.24782
Ccser1	0.0106959	-0.308722	0.68	0.732	1	0.807357	-1.23861
Cd24a	0.00123902	-0.273772	0.092	0.168	1	0.827154	-1.20896
Cdk14	0.00221601	-0.29793	0.612	0.717	1	0.813418	-1.22938
Celsr1	0.000105787	-0.36591	0.145	0.252	1	0.77598	-1.28869
Chdh	0.0138061	-0.27899	0.253	0.33	1	0.824168	-1.21335
Cldn10	0.0975267	-0.271407	0.176	0.218	1	0.828511	-1.20698
Cldn8	0.000216085	-0.401558	0.155	0.255	1	0.757041	-1.32093
Clic4	0.00969571	-0.256364	0.108	0.168	1	0.837195	-1.19446
Clu	0.00333946	0.423953	0.565	0.495	1	1.3416	-0.74538
Cluap1	0.0145139	0.277085	0.086	0.044	1	1.21174	-0.825257
Cmss1	2.62423e-07	-0.455545	0.733	0.832	0.00567201	0.729235	-1.3713
Cndp2	0.0492204	0.342607	0.19	0.143	1	1.26805	-0.788615
Cnot7	0.168518	0.260186	0.214	0.184	1	1.19763	-0.83498
Col27a1	0.0450327	0.281527	0.406	0.361	1	1.21548	-0.82272
Colgalt2	6.69332e-05	-0.354125	0.057	0.137	1	0.782344	-1.27821
Coq7	0.0220713	0.283514	0.141	0.09	1	1.21716	-0.821587
Cox11	0.00659377	0.359028	0.202	0.134	1	1.28256	-0.77969
Crip2	0.0332771	0.250006	0.155	0.106	1	1.18921	-0.840893
Cryab	0.0014547	-0.395194	0.282	0.396	1	0.760387	-1.31512
Ctdspl	0.000774662	-0.291158	0.124	0.212	1	0.817246	-1.22362
Cyp2j11	0.0414486	0.272075	0.476	0.414	1	1.20754	-0.828128
Cyp7b1	0.64366	0.289776	0.125	0.115	1	1.22245	-0.818029
Dbp	0.00402977	0.334778	0.092	0.04	1	1.26118	-0.792906
Dcbld1	0.00564327	0.36391	0.327	0.259	1	1.28691	-0.777056
Dcun1d1	0.0802794	0.253164	0.239	0.193	1	1.19182	-0.839054
Dcun1d5	0.00216916	0.371286	0.241	0.159	1	1.29351	-0.773093
Ddb1	0.00387948	-0.252379	0.133	0.209	1	0.839511	-1.19117
Ddit4l	0.0211593	-0.273527	0.118	0.171	1	0.827294	-1.20876
Ddo	0.000959618	0.431503	0.431	0.34	1	1.34864	-0.741489
Dedd	0.00248303	-0.250474	0.053	0.109	1	0.84062	-1.1896
Dmac2	0.00286219	0.326723	0.261	0.174	1	1.25416	-0.797346
Dpy30	0.00672124	0.337966	0.171	0.106	1	1.26397	-0.791156
Dsp	0.0040101	-0.292503	0.086	0.15	1	0.816484	-1.22476
Echs1	0.0475943	0.263289	0.275	0.218	1	1.20021	-0.833187
Eef1d	0.0303101	0.284574	0.137	0.09	1	1.21805	-0.820984
Efna5	0.00280167	-0.260745	0.543	0.639	1	0.834657	-1.1981
Egf	0.060704	-0.529453	0.296	0.346	1	0.692817	-1.44338
Egfem1	0.21061	0.298841	0.624	0.601	1	1.23016	-0.812905
Epb41l5	0.0236826	0.253388	0.341	0.268	1	1.192	-0.838924
Epcam	0.195146	-0.257513	0.245	0.277	1	0.836529	-1.19542
Ephb2	0.00140332	-0.353404	0.086	0.156	1	0.782735	-1.27757
Eps15l1	0.030739	0.277416	0.253	0.196	1	1.21202	-0.825067
Erbb4	7.00784e-09	-1.04318	0.143	0.302	0.000151467	0.485256	-2.06077
Erc1	3.89477e-07	-0.450422	0.504	0.664	0.00841815	0.731829	-1.36644
Erc2	0.0347679	-0.310927	0.145	0.199	1	0.806123	-1.2405
Ermp1	0.0185188	-0.302336	0.347	0.424	1	0.810938	-1.23314
Fam107b	0.00303499	0.358044	0.365	0.274	1	1.28169	-0.780222
Fam173a	0.0696707	0.260242	0.173	0.131	1	1.19768	-0.834948
Fam184a	0.000594961	-0.401921	0.159	0.252	1	0.75685	-1.32127
Fdx1	0.0535792	0.303711	0.239	0.193	1	1.23432	-0.810166
Fgf13	0.0110297	-0.44689	0.037	0.078	1	0.733623	-1.3631
Fhit	0.00901421	-0.250193	0.727	0.773	1	0.840784	-1.18937
Fmnl2	0.000557124	-0.288935	0.19	0.296	1	0.818506	-1.22174
Focad	1.82286e-05	-0.341317	0.112	0.224	0.393992	0.78932	-1.26691
Fras1	0.0127226	-0.293334	0.427	0.517	1	0.816014	-1.22547
Ftl1	0.00231952	0.339651	0.763	0.748	1	1.26545	-0.790233
Fut8	0.00585823	-0.297695	0.288	0.374	1	0.813551	-1.22918
Fut9	0.0765843	-0.524592	0.243	0.296	1	0.695156	-1.43853
Gabrb3	0.404051	-0.2678	0.041	0.053	1	0.830585	-1.20397
Gatad2a	0.068241	0.258983	0.18	0.137	1	1.19663	-0.835677
Gm10073	0.00571601	-0.270793	0.469	0.564	1	0.828864	-1.20647
Gm12576	0.252813	0.252845	0.135	0.115	1	1.19155	-0.83924
Gm13483	0.00959595	0.252697	0.09	0.044	1	1.19143	-0.839326
Gm15283	0.0235695	0.293335	0.261	0.196	1	1.22547	-0.816014
Gm15962	0.00225363	-0.468046	0.045	0.097	1	0.722943	-1.38323
Gm20696	0.0801942	-0.282334	0.082	0.118	1	0.82226	-1.21616
Gm26518	0.00835538	0.34054	0.212	0.14	1	1.26623	-0.789746
Gm3336	0.0011105	0.347236	0.22	0.131	1	1.27212	-0.786088
Gm35188	0.148654	0.307942	0.506	0.498	1	1.23794	-0.807793
Gm42418	1.04449e-24	-1.01121	0.994	0.997	2.25755e-20	0.49613	-2.0156
Gm44686	0.105927	0.277135	0.22	0.181	1	1.21179	-0.825228
Gm49380	0.011723	0.331424	0.259	0.187	1	1.25825	-0.794752
Golgb1	0.000565731	-0.288727	0.273	0.396	1	0.818624	-1.22156
Gpc5	0.103172	-0.294645	0.302	0.352	1	0.815273	-1.22658
Gpcpd1	8.56917e-06	-0.411371	0.21	0.358	0.185214	0.751909	-1.32995
Gramd1b	0.528069	0.459547	0.263	0.293	1	1.37511	-0.727214
Greb1	0.000461673	-0.381479	0.267	0.383	1	0.76765	-1.30268
Gtf2a1	0.0130667	-0.30348	0.143	0.206	1	0.810295	-1.23412
Hagh	0.0175243	0.284519	0.365	0.293	1	1.218	-0.821015
Hbs1l	0.0437633	0.277923	0.22	0.171	1	1.21245	-0.824778
Hes1	0.00162177	0.416559	0.225	0.14	1	1.33474	-0.749209
Hnf1b	0.0845245	-0.262612	0.398	0.449	1	0.833577	-1.19965
Hoxd10	0.00107443	-0.270843	0.092	0.168	1	0.828835	-1.20651
Hoxd3os1	0.0438991	0.266352	0.49	0.436	1	1.20276	-0.831419
Hsd3b2	0.0368629	0.290237	0.176	0.125	1	1.22284	-0.817767
Id3	0.0940256	-0.422532	0.12	0.159	1	0.746114	-1.34028
Idh2	0.00705839	0.32615	0.498	0.439	1	1.25366	-0.797662
Ier3	0.000108465	0.499797	0.48	0.374	1	1.41401	-0.707206
Immp2l	0.00528227	-0.392301	0.308	0.396	1	0.761914	-1.31248
Ints4	0.0193534	0.281518	0.12	0.072	1	1.21547	-0.822725
Irs2	0.00276589	-0.343015	0.084	0.15	1	0.788392	-1.2684
Isyna1	0.0318523	0.32207	0.131	0.087	1	1.25012	-0.799921
Itgb6	9.31347e-05	-0.415031	0.188	0.308	1	0.750003	-1.33333
Itm2c	0.0362244	-0.256433	0.059	0.097	1	0.837155	-1.19452
Itpr2	0.000179455	-0.343256	0.543	0.673	1	0.78826	-1.26862
Keg1	0.582603	-0.819732	0.316	0.321	1	0.566547	-1.76508
Kif26b	0.0842797	-0.574288	0.227	0.262	1	0.671618	-1.48894
Klf9	0.0010704	-0.319698	0.239	0.346	1	0.801238	-1.24807
Klhl7	0.00164176	-0.253621	0.118	0.199	1	0.838788	-1.1922
Klk1	0.186845	-0.321684	0.588	0.642	1	0.800136	-1.24979
Klk1b22	1.23755e-06	0.679521	0.363	0.215	0.0267484	1.60161	-0.624373
Ktn1	0.0421948	0.277006	0.288	0.234	1	1.21168	-0.825302
Lamtor2	0.0223936	0.293457	0.182	0.128	1	1.22557	-0.815945
Ldhb	0.00204512	0.405524	0.873	0.888	1	1.32457	-0.754962
Lpl	3.46294e-05	-0.382652	0.204	0.333	0.74848	0.767026	-1.30374
Lrrc8d	0.0128133	-0.353742	0.255	0.324	1	0.782552	-1.27787
Ly6e	0.095784	-0.326895	0.214	0.259	1	0.79725	-1.25431
Lzts2	0.000824358	-0.302779	0.116	0.202	1	0.810689	-1.23352
Magi2	4.64302e-06	-0.35352	0.898	0.941	0.100354	0.782672	-1.27767
Magi3	8.49018e-05	-0.439642	0.175	0.29	1	0.737317	-1.35627
Maml2	0.00175048	-0.25893	0.731	0.822	1	0.835707	-1.19659
Map2k1	0.00889559	0.296457	0.227	0.156	1	1.22812	-0.81425
Map2k2	0.0538485	0.262876	0.198	0.15	1	1.19987	-0.833425
Mapkap1	4.31683e-05	-0.400815	0.329	0.48	0.933041	0.75743	-1.32025
Mapkapk3	0.0271063	0.303153	0.135	0.087	1	1.23384	-0.810479
Mapt	0.00962117	-0.276532	0.139	0.206	1	0.825573	-1.21128
March3	0.00107116	-0.271187	0.361	0.467	1	0.828638	-1.2068
Mavs	0.0151499	0.313291	0.21	0.146	1	1.24254	-0.804804
Mb21d2	0.000802454	-0.280406	0.133	0.224	1	0.823359	-1.21454
Mettl24	8.53565e-06	0.42471	0.116	0.028	0.18449	1.3423	-0.744988
Mgst1	0.000872656	0.464017	0.306	0.215	1	1.37938	-0.724965
Micu1	0.00038898	-0.306768	0.124	0.215	1	0.808451	-1.23693
Minos1	0.160511	0.273918	0.382	0.352	1	1.20909	-0.827071
Mipol1	0.168289	0.258644	0.2	0.168	1	1.19635	-0.835873
Mocs2	0.00992865	0.293291	0.149	0.09	1	1.22543	-0.816038
Morc2a	0.0969018	0.255193	0.167	0.128	1	1.1935	-0.837875
Mpc2	0.016633	0.262114	0.624	0.598	1	1.19924	-0.833865
Mpped2	0.208627	-0.307271	0.347	0.377	1	0.808169	-1.23736
mt-Atp6	1.10059e-17	-0.673919	0.863	0.975	2.37882e-13	0.626802	-1.5954
Mtcl1	0.00130044	-0.308874	0.186	0.277	1	0.807272	-1.23874
mt-Co1	1.30652e-11	-0.568443	0.755	0.919	2.82392e-07	0.674344	-1.48292
mt-Co2	7.4589e-10	-0.50419	0.784	0.913	1.61217e-05	0.705056	-1.41833
mt-Co3	7.5069e-13	-0.635321	0.853	0.931	1.62254e-08	0.643797	-1.55328
mt-Cytb	3.61936e-12	-0.642593	0.669	0.813	7.82288e-08	0.640561	-1.56113
Mthfd1	0.0272501	0.286571	0.369	0.308	1	1.21974	-0.819848
mt-Nd1	1.99808e-09	-0.561985	0.578	0.732	4.31865e-05	0.67737	-1.4763
mt-Nd2	4.63238e-15	-0.751106	0.7	0.86	1.00124e-10	0.594148	-1.68308
mt-Nd4	3.19235e-14	-0.659502	0.831	0.944	6.89994e-10	0.633097	-1.57954
mt-Nd4l	5.60663e-05	-0.403679	0.176	0.296	1	0.755928	-1.32288
mt-Nd5	9.0602e-09	-0.663746	0.271	0.452	0.000195827	0.631237	-1.58419
mt-Nd6	0.000114686	-0.366828	0.112	0.212	1	0.775486	-1.28951
Naa40	0.00216694	0.31942	0.202	0.121	1	1.24783	-0.801392
Nadk2	0.00125779	-0.287321	0.165	0.259	1	0.819422	-1.22037
Nampt	0.00840162	0.388661	0.333	0.265	1	1.30918	-0.763838
Nckap5	0.000207523	-0.308852	0.58	0.726	1	0.807284	-1.23872
Ndrg3	0.0117508	0.328433	0.263	0.196	1	1.25565	-0.796401
Ndufab1	0.0354809	0.30303	0.18	0.131	1	1.23373	-0.810548
Ngly1	0.193965	0.250334	0.186	0.159	1	1.18948	-0.840702
Ninl	0.00175322	-0.295955	0.222	0.318	1	0.814533	-1.2277
Nkain2	7.96043e-05	-0.358289	0.1	0.193	1	0.780089	-1.2819
Nol4l	0.0277493	-0.263263	0.171	0.231	1	0.833201	-1.20019
Nox4	0.513548	-0.252172	0.145	0.162	1	0.839632	-1.191
Npas2	1.18979e-07	-0.411605	0.031	0.128	0.00257162	0.751786	-1.33017
Npnt	0.0148925	-0.282002	0.671	0.748	1	0.822449	-1.21588
Nr1d1	0.00722724	0.297687	0.092	0.044	1	1.22917	-0.813555
Nr1d2	1.82723e-07	0.626163	0.257	0.118	0.00394936	1.54345	-0.647897
Nr6a1os	0.089515	0.257747	0.104	0.072	1	1.19561	-0.836393
Nudt5	0.00253269	0.357186	0.202	0.125	1	1.28092	-0.780686
Optn	0.00835562	0.292845	0.161	0.1	1	1.22505	-0.816291
P3h2	0.00374267	-0.285468	0.829	0.863	1	0.820476	-1.21881
Pbxip1	0.000876964	-0.289259	0.259	0.374	1	0.818323	-1.22201
Pcbp1	0.0316977	0.29011	0.178	0.128	1	1.22273	-0.81784
Pck1	0.00475567	0.410862	0.241	0.165	1	1.32948	-0.752174
Pde10a	2.44977e-07	-1.30625	0.284	0.421	0.00529493	0.404372	-2.47297
Pde8b	2.89543e-05	-0.650231	0.218	0.336	0.625819	0.637178	-1.56942
Pdxk	0.0245562	0.255499	0.186	0.131	1	1.19375	-0.837697
Pdzrn3	0.221386	-0.26039	0.249	0.283	1	0.834862	-1.1978
Per2	1.08538e-07	0.64744	0.167	0.047	0.00234593	1.56639	-0.638412
Phactr2	3.36463e-05	-0.317349	0.796	0.875	0.727231	0.802543	-1.24604
Phkg2	0.00210358	-0.258443	0.061	0.121	1	0.83599	-1.19619
Pim3	0.00458497	0.387964	0.265	0.193	1	1.30855	-0.764207
Plcb1	0.00665254	-0.299268	0.349	0.439	1	0.812665	-1.23052
Plcl1	0.000973392	-0.280275	0.851	0.872	1	0.823434	-1.21443
Plpp3	0.00447003	-0.295782	0.157	0.24	1	0.81463	-1.22755
Plppr1	0.00910226	-0.42532	0.265	0.34	1	0.744673	-1.34287
Pm20d1	0.00131723	0.303659	0.263	0.168	1	1.23427	-0.810195
Polr3h	0.0441386	0.261103	0.194	0.143	1	1.19839	-0.83445
Pomp	0.00332659	0.329449	0.198	0.121	1	1.25653	-0.795841
Ppat	0.153977	0.252498	0.208	0.174	1	1.19127	-0.839441
Ppp2r2b	0.0555246	-0.359064	0.441	0.492	1	0.77967	-1.28259
Prdx1	0.0341867	0.367018	0.614	0.601	1	1.28968	-0.775384
Prdx5	0.00140836	0.309488	0.725	0.667	1	1.23927	-0.806928
Prkcq	0.000571333	-0.301242	0.051	0.115	1	0.811553	-1.23221
Ptbp3	0.00365568	-0.266593	0.527	0.62	1	0.831281	-1.20296
Ptger3	0.0019695	-0.361079	0.037	0.087	1	0.778582	-1.28439
Ptges	0.0173709	-0.26365	0.155	0.221	1	0.832978	-1.20051
Ptpn3	0.00345182	-0.263452	0.475	0.57	1	0.833092	-1.20035
Ptprg	0.0312393	0.29462	0.327	0.271	1	1.22656	-0.815287
Ptprk	0.00147548	-0.345125	0.392	0.502	1	0.78724	-1.27026
Qk	0.0357734	0.281632	0.459	0.405	1	1.21557	-0.82266
R3hcc1l	0.0480529	0.282682	0.267	0.215	1	1.21645	-0.822061
R3hdm1	0.136689	0.252529	0.42	0.393	1	1.19129	-0.839424
Rac1	0.00736003	-0.259554	0.218	0.305	1	0.835346	-1.19711
Ranbp3l	0.00740186	-0.377175	0.145	0.215	1	0.769944	-1.2988
Rbms3	7.21543e-05	-0.309171	0.01	0.056	1	0.807106	-1.239
Rbpms	4.07821e-05	-0.426015	0.416	0.555	0.881465	0.744315	-1.34352
Rhoa	0.0910507	0.256333	0.343	0.308	1	1.19444	-0.837213
Rpl26	0.0279339	-0.277995	0.408	0.495	1	0.824737	-1.21251
Rpl29	0.013883	0.337734	0.143	0.09	1	1.26377	-0.791283
Rpl7	0.103693	0.264155	0.412	0.38	1	1.20093	-0.832686
Rprd2	0.00516118	-0.279306	0.239	0.327	1	0.823988	-1.21361
Rreb1	0.0295821	-0.278433	0.3	0.374	1	0.824486	-1.21288
Rsrc2	0.0656006	0.27413	0.375	0.343	1	1.20926	-0.826949
Ryr2	0.171189	0.356904	0.149	0.121	1	1.28067	-0.780839
S100a1	0.00229916	0.339151	0.639	0.573	1	1.26501	-0.790506
S100a11	0.000902208	-0.373727	0.2	0.302	1	0.771786	-1.2957
S100g	0.00554439	0.344532	0.904	0.866	1	1.26974	-0.787563
Sall1	0.00304152	0.332176	0.18	0.109	1	1.25891	-0.794337
Sash1	0.0049722	-0.325984	0.051	0.1	1	0.797754	-1.25352
Scamp1	0.0314682	0.329556	0.206	0.153	1	1.25663	-0.795781
Sec24a	0.0370451	0.326735	0.263	0.212	1	1.25417	-0.797339
Selenbp1	0.0630871	0.253816	0.249	0.202	1	1.19236	-0.838675
Sema5a	0.00137201	-0.38864	0.125	0.209	1	0.763849	-1.30916
Sertad2	0.0644079	0.301725	0.204	0.159	1	1.23262	-0.811282
Setbp1	0.0535543	-0.260947	0.573	0.617	1	0.83454	-1.19827
Sfrp1	0.116078	0.284397	0.398	0.361	1	1.2179	-0.821085
Sgcz	0.000458868	-0.471137	0.014	0.056	1	0.721396	-1.3862
Sh3rf3	0.0308956	-0.331574	0.202	0.265	1	0.794669	-1.25839
Shank2	0.00103231	-0.321554	0.722	0.804	1	0.800208	-1.24968
Shroom3	0.00042295	-0.33784	0.549	0.664	1	0.791225	-1.26386
Slc12a1	0.0164812	-1.12066	0.155	0.218	1	0.459884	-2.17446
Slc13a1	0.0496038	-0.313426	0.159	0.209	1	0.804728	-1.24266
Slc15a2	0.00359632	0.371827	0.535	0.47	1	1.29399	-0.772803
Slc22a23	0.0529344	-0.290321	0.269	0.327	1	0.81772	-1.22291
Slc22a28	0.180425	-0.382457	0.129	0.156	1	0.76713	-1.30356
Slc25a5	0.00733093	0.303864	0.731	0.639	1	1.23445	-0.81008
Slc4a4	0.271346	-0.264754	0.233	0.265	1	0.832341	-1.20143
Slc6a20b	0.0118141	-0.255235	0.09	0.146	1	0.837851	-1.19353
Slc7a8	9.09313e-05	-0.394048	0.235	0.364	1	0.760991	-1.31408
Slc9a3	0.00784437	-0.315674	0.059	0.109	1	0.803476	-1.24459
Smad6	0.0255547	0.347562	0.259	0.202	1	1.27241	-0.785911
Snhg11	0.808131	0.263929	0.106	0.115	1	1.20074	-0.832817
Snhg20	0.0202512	0.251474	0.204	0.143	1	1.19042	-0.840038
Socs2	0.00099317	-0.25117	0.071	0.14	1	0.840215	-1.19017
Sod2	0.2324	0.265137	0.425	0.411	1	1.20175	-0.83212
Sorbs2os	0.0103745	0.397666	0.241	0.174	1	1.31738	-0.759085
Sox5	4.99968e-05	-0.407658	0.286	0.417	1	0.753846	-1.32653
Srsf7	0.0351121	0.309382	0.331	0.277	1	1.23918	-0.806987
Ssr1	0.0108499	0.287699	0.143	0.087	1	1.22069	-0.819208
Stxbp6	0.00193633	-0.413282	0.3	0.396	1	0.750913	-1.33171
Tcf7l1	0.000886004	-0.356902	0.055	0.118	1	0.78084	-1.28067
Tcf7l2	0.000235561	-0.342471	0.206	0.324	1	0.788689	-1.26793
Tead1	0.00525212	-0.300188	0.431	0.523	1	0.812147	-1.2313
Tef	1.63408e-07	0.573881	0.265	0.115	0.0035319	1.48852	-0.671807
Tgoln1	0.000184168	-0.26898	0.112	0.209	1	0.829906	-1.20496
Tle2	0.0178699	0.291447	0.145	0.093	1	1.22387	-0.817082
Tmcc3	0.0772488	0.273018	0.586	0.555	1	1.20833	-0.827586
Tmco1	0.0655879	0.250546	0.257	0.212	1	1.18966	-0.840578
Tmem243	0.14268	0.25376	0.294	0.262	1	1.19231	-0.838708
Tmem45b	0.142546	0.265145	0.355	0.312	1	1.20176	-0.832115
Tns1	0.00126846	-0.307373	0.747	0.822	1	0.808112	-1.23745
Top1	0.00142838	0.489049	0.469	0.414	1	1.40352	-0.712495
Tox3	2.9193e-07	-0.493381	0.663	0.829	0.00630978	0.710359	-1.40774
Tpd52l1	0.0101112	0.394177	0.337	0.262	1	1.31419	-0.760924
Trabd2b	0.000553788	-0.503266	0.576	0.66	1	0.705508	-1.41742
Tspan9	0.00558442	-0.269026	0.349	0.439	1	0.82988	-1.20499
Tstd2	0.0282444	0.252624	0.124	0.078	1	1.19137	-0.839368
Ttll5	0.00470958	-0.320246	0.141	0.215	1	0.800933	-1.24854
Ttr	0.000150742	0.432862	0.294	0.184	1	1.34991	-0.740791
Txnip	0.125648	0.28103	0.363	0.318	1	1.21506	-0.823003
Ubl5	0.00172291	-0.279111	0.137	0.221	1	0.824099	-1.21345
Uchl3	0.00460654	0.270367	0.167	0.097	1	1.20611	-0.829108
Ugt2b38	0.025483	-0.292502	0.196	0.265	1	0.816485	-1.22476
Ugt8a	0.00702757	-0.262823	0.075	0.131	1	0.833455	-1.19982
Umod	1.59353e-05	-0.593679	0.478	0.639	0.344426	0.662651	-1.50909
Vdac1	0.0559139	0.267186	0.425	0.38	1	1.20346	-0.830939
Veph1	0.00573144	-0.284578	0.341	0.442	1	0.820982	-1.21805
Wdfy3	0.000987845	-0.262	0.778	0.869	1	0.833931	-1.19914
Wsb1	0.000774569	-0.29439	0.549	0.676	1	0.815417	-1.22637
Ybx2	0.0241983	0.353513	0.225	0.171	1	1.27767	-0.782676
Zfp248	0.000575166	-0.306597	0.018	0.062	1	0.808546	-1.23679
Zfp467	0.0309637	0.35335	0.239	0.187	1	1.27752	-0.782764
Zfp608	3.5409e-05	-0.448981	0.139	0.249	0.765329	0.73256	-1.36508
Zfp704	8.97621e-05	-0.399414	0.324	0.461	1	0.758166	-1.31897
Zfp871	0.00680791	0.290192	0.225	0.153	1	1.2228	-0.817793
Zhx2	0.000833937	-0.283941	0.171	0.271	1	0.821344	-1.21752

## Sheet: DE genes_CD-PC
Gene name	P-value (unadjusted)	Log2 foldchage of the average expression between knockout and control	Percentage of cells in which gene is detected in knockout group	Percentage of cells in which gene is detected in control group	Adjusted p-value	Foldchange between knockout and control	Negative foldchange (-1/Foldchange)
1110008P14Rik	4.511e-05	-0.309475	0.512	0.613	0.975008	0.806935	-1.23926
2410015M20Rik	2.2161e-08	0.422332	0.507	0.381	0.000478989	1.34009	-0.746217
4833439L19Rik	0.0262513	0.260831	0.389	0.343	1	1.19817	-0.834607
4933406I18Rik	0.00303322	0.361897	0.198	0.138	1	1.28511	-0.778141
A4galt	0.00474676	0.295598	0.147	0.098	1	1.22739	-0.814734
Aass	0.000563534	0.269623	0.202	0.131	1	1.20549	-0.829536
AC149090.1	9.96129e-25	-0.814095	0.288	0.58	2.15303e-20	0.568765	-1.75819
Acat1	0.0390781	0.319152	0.366	0.327	1	1.2476	-0.801541
Acsm2	0.0579459	0.353254	0.398	0.369	1	1.27744	-0.782816
Acss1	0.00219849	0.317818	0.158	0.103	1	1.24644	-0.802283
Acy3	0.172317	0.293968	0.425	0.427	1	1.22601	-0.815656
Adgrg3	0.290147	0.281401	0.269	0.257	1	1.21537	-0.822792
Agfg2	9.58115e-06	-0.329988	0.463	0.581	0.207087	0.795543	-1.257
AI838599	5.9162e-06	0.574627	0.133	0.061	0.127873	1.48929	-0.67146
Aif1l	0.00279765	0.267795	0.615	0.552	1	1.20397	-0.830588
Aig1	0.013613	0.256293	0.349	0.3	1	1.19441	-0.837236
Akr1a1	0.0830975	0.266601	0.387	0.363	1	1.20297	-0.831276
Akr1c19	1.8134e-06	0.486014	0.2	0.109	0.0391947	1.40057	-0.713995
Alcam	9.527e-06	-0.287693	0.394	0.518	0.205917	0.819211	-1.22069
Aldh2	2.86595e-08	0.499134	0.541	0.425	0.000619447	1.41336	-0.707531
Aldob	5.22097e-06	0.578154	0.554	0.467	0.112846	1.49294	-0.66982
Amotl2	3.05072e-06	-0.319572	0.177	0.299	0.0659382	0.801307	-1.24796
Ampd3	1.34925e-05	-0.293972	0.375	0.501	0.291628	0.815653	-1.22601
Ankrd9	0.00237593	0.2571	0.219	0.156	1	1.19507	-0.836768
Aqp3	0.000275905	0.511722	0.619	0.562	1	1.42575	-0.701385
Arhgef10l	8.57754e-06	-0.297697	0.541	0.678	0.185395	0.81355	-1.22918
Arhgef12	1.19764e-07	-0.297534	0.745	0.832	0.00258857	0.813642	-1.22904
Arhgef37	1.46404e-08	-0.527101	0.173	0.311	0.000316438	0.693948	-1.44103
Arhgef38	0.00980395	0.436193	0.307	0.252	1	1.35303	-0.739082
Arntl	2.28008e-06	-0.327888	0.082	0.177	0.0492817	0.796702	-1.25517
Ass1	6.03256e-06	0.502488	0.375	0.27	0.130388	1.41665	-0.705889
Atp2b2	5.47621e-06	0.39165	0.177	0.091	0.118363	1.31189	-0.762257
Atp2c1	0.000314299	-0.282647	0.36	0.47	1	0.822082	-1.21642
Atp5b	1.98406e-07	0.44738	0.806	0.798	0.00428835	1.36356	-0.733374
Atp5d	0.000262492	0.289262	0.796	0.776	1	1.22202	-0.81832
Atp5f1	4.33815e-07	0.356222	0.745	0.7	0.00937647	1.28007	-0.781208
Atp5h	0.000291285	0.30147	0.571	0.493	1	1.2324	-0.811425
Atp6v0a4	0.00451791	0.33261	0.316	0.252	1	1.25929	-0.794098
Atp6v1a	0.000334057	0.320784	0.592	0.518	1	1.24901	-0.800635
Atp6v1b1	3.11917e-06	0.360827	0.139	0.063	0.0674178	1.28416	-0.778718
Atp6v1e1	0.00082643	0.360069	0.459	0.398	1	1.28349	-0.779127
Atpif1	0.000350391	0.286707	0.709	0.682	1	1.21985	-0.819771
Atxn10	0.000392575	0.253479	0.4	0.311	1	1.19208	-0.838871
Aven	0.000395169	-0.258094	0.179	0.266	1	0.836192	-1.1959
AY036118	2.18897e-49	-0.932449	0.922	0.978	4.73123e-45	0.523968	-1.90851
BC018473	0.294696	0.364029	0.185	0.171	1	1.28701	-0.776992
Bcl2l1	0.0004238	-0.250125	0.478	0.577	1	0.840824	-1.18931
Blnk	0.00283147	0.316009	0.558	0.505	1	1.24488	-0.803289
Boc	0.00417675	-0.260124	0.141	0.203	1	0.835016	-1.19758
Btg1	1.02243e-06	-0.295182	0.507	0.654	0.0220988	0.814969	-1.22704
Cacnb4	1.79052e-07	0.416592	0.265	0.143	0.00387004	1.33477	-0.749192
Cadps2	0.00119461	0.403322	0.162	0.104	1	1.32255	-0.756115
Calb1	2.93119e-12	0.888114	0.255	0.111	6.33546e-08	1.85075	-0.54032
Cald1	2.76684e-09	-0.527527	0.278	0.438	5.98025e-05	0.693743	-1.44146
Calml3	0.000489007	-0.356116	0.097	0.162	1	0.781265	-1.27998
Camk1d	1.91447e-15	-0.519199	0.627	0.804	4.13794e-11	0.697759	-1.43316
Car2	0.0127396	0.257565	0.583	0.534	1	1.19546	-0.836499
Car5b	4.77083e-07	-0.35502	0.354	0.489	0.0103117	0.781859	-1.279
Cav1	0.0343522	0.283822	0.291	0.247	1	1.21742	-0.821412
Cd2ap	4.08891e-16	-0.446978	0.768	0.9	8.83777e-12	0.733578	-1.36318
Cdkl1	5.71193e-07	-0.352537	0.884	0.915	0.0123458	0.783206	-1.2768
Cdo1	0.0419274	0.345836	0.324	0.289	1	1.27089	-0.786852
Cds1	0.0378089	0.251751	0.234	0.19	1	1.19065	-0.839877
Ces1f	0.00166855	0.274971	0.173	0.114	1	1.20997	-0.826467
Cgnl1	0.000127298	-0.273746	0.547	0.653	1	0.827169	-1.20894
Chchd10	0.0185639	0.274691	0.699	0.691	1	1.20974	-0.826627
Chd9	2.21298e-07	-0.425018	0.661	0.759	0.00478314	0.744829	-1.34259
Chsy3	0.00735448	-0.302035	0.059	0.1	1	0.811107	-1.23288
Cited2	0.000330322	-0.251756	0.335	0.436	1	0.839874	-1.19066
Ckmt1	0.00490911	0.309034	0.162	0.113	1	1.23888	-0.807182
Clcnkb	8.89067e-08	0.495082	0.244	0.133	0.00192163	1.4094	-0.709522
Cldn8	1.46274e-09	-0.451157	0.568	0.701	3.16156e-05	0.731456	-1.36714
Clu	5.226e-06	0.36447	0.099	0.038	0.112955	1.28741	-0.776754
Cmss1	7.46807e-09	-0.345141	0.886	0.935	0.000161415	0.787231	-1.27028
Cndp2	1.74753e-08	0.547761	0.331	0.211	0.000377711	1.46181	-0.684081
Cnnm1	4.36424e-10	-0.489421	0.147	0.3	9.43286e-06	0.712311	-1.40388
Cog7	0.000210345	0.400509	0.362	0.283	1	1.31997	-0.757591
Col26a1	0.00807801	0.298208	0.377	0.308	1	1.22962	-0.813262
Col4a3	4.44316e-16	-0.580115	0.726	0.86	9.60345e-12	0.668911	-1.49497
Cox17	9.55192e-07	-0.287283	0.101	0.207	0.0206455	0.819444	-1.22034
Cox5b	0.000140592	0.316731	0.499	0.413	1	1.24551	-0.802887
Cpeb3	0.0395767	0.295572	0.427	0.395	1	1.22737	-0.814749
Crip1	0.000778415	-0.282198	0.156	0.23	1	0.822337	-1.21605
Crybg1	1.71385e-07	0.562808	0.448	0.332	0.00370432	1.47714	-0.676983
Csrp2	9.47146e-08	0.60778	0.417	0.299	0.00204716	1.52391	-0.656206
Cth	0.000636331	0.346127	0.213	0.144	1	1.27114	-0.786693
Ctse	9.27378e-21	0.997306	0.337	0.131	2.00443e-16	1.99627	-0.500934
Ctsl	0.00856251	0.295415	0.324	0.269	1	1.22724	-0.814838
Cttnbp2	2.7355e-05	0.344345	0.109	0.048	0.591251	1.26957	-0.787665
Cyba	0.000333147	0.365383	0.448	0.375	1	1.28822	-0.776263
Cycs	0.00220767	0.310221	0.499	0.454	1	1.2399	-0.806518
Cyp2a4	0.00935406	0.257436	0.131	0.087	1	1.19535	-0.836573
Cyp2e1	7.28212e-06	0.312489	0.179	0.093	0.157396	1.24185	-0.805251
Cyp4b1	0.104366	0.269706	0.349	0.324	1	1.20556	-0.829489
Dab2	9.97124e-05	0.343592	0.307	0.214	1	1.26891	-0.788077
Dach1	1.12303e-06	0.638927	0.425	0.314	0.0242731	1.55717	-0.64219
Dbp	1.42384e-18	0.593974	0.156	0.025	3.07748e-14	1.5094	-0.662515
Dcdc2a	2.52377e-07	-0.414517	0.187	0.311	0.00545488	0.750271	-1.33285
Dctn3	0.000943941	0.25666	0.48	0.403	1	1.19471	-0.837023
Ddt	0.00401795	0.250998	0.499	0.443	1	1.19003	-0.840315
Desi1	0.000183321	-0.272065	0.408	0.512	1	0.828134	-1.20753
Dip2c	0.00681745	0.26663	0.579	0.517	1	1.20299	-0.831259
Dmxl1	0.00905311	0.286525	0.547	0.507	1	1.2197	-0.819874
Dnase1	1.99107e-05	0.33368	0.202	0.117	0.43035	1.26022	-0.79351
Dnm3	1.09625e-08	-0.317227	0.709	0.872	0.000236944	0.802611	-1.24593
Dock7	1.78977e-06	0.378789	0.716	0.62	0.038684	1.30025	-0.769083
Dopey2	0.00423427	0.296261	0.341	0.28	1	1.22796	-0.81436
Dtnb	1.58846e-11	-0.517826	0.535	0.691	3.4333e-07	0.698423	-1.4318
Echs1	8.12935e-06	0.349921	0.316	0.213	0.175708	1.27449	-0.784627
Egf	0.00387343	-0.573686	0.154	0.22	1	0.671898	-1.48832
Egfem1	5.59601e-05	0.829705	0.072	0.025	1	1.77732	-0.562644
Egfr	1.9587e-19	-0.683932	0.646	0.814	4.23353e-15	0.622466	-1.60651
Egfros	1.20852e-14	-0.555256	0.126	0.316	2.6121e-10	0.680536	-1.46943
Emp1	0.00584141	0.251581	0.135	0.088	1	1.19051	-0.839975
Epb41l3	3.18679e-05	0.373986	0.135	0.067	0.688794	1.29593	-0.771647
Epha4	0.0180748	-0.265562	0.152	0.2	1	0.831874	-1.2021
Ergic2	0.0338157	0.291224	0.373	0.331	1	1.22368	-0.817208
Esrrg	0.000438001	0.504266	0.581	0.528	1	1.4184	-0.705019
Fam110b	0.0103981	0.278441	0.411	0.354	1	1.21288	-0.824482
Fam76b	0.000263043	-0.260518	0.107	0.183	1	0.834788	-1.19791
Fcho2	0.00277262	-0.258465	0.575	0.678	1	0.835977	-1.1962
Fermt1	6.25442e-06	-0.260861	0.528	0.651	0.135183	0.83459	-1.19819
Fgf12	0.00529891	-0.250374	0.067	0.115	1	0.840678	-1.18952
Fggy	0.0872811	0.267214	0.179	0.148	1	1.20348	-0.830923
Fmn2	0.0112273	-0.332481	0.101	0.148	1	0.79417	-1.25918
Fmo1	0.00514213	0.26055	0.124	0.079	1	1.19794	-0.83477
Fnip2	0.00528535	0.267827	0.276	0.217	1	1.20399	-0.830569
Foxq1	4.29131e-05	-0.39836	0.255	0.354	0.927524	0.75872	-1.31801
Frem2	8.16661e-13	-0.647594	0.278	0.471	1.76513e-08	0.638344	-1.56655
Fstl1	0.0289577	0.304886	0.194	0.149	1	1.23532	-0.809506
Ftl1	0.00523175	0.294782	0.813	0.831	1	1.2267	-0.815195
Gabrg1	2.85671e-05	0.261672	0.088	0.034	0.61745	1.19887	-0.834121
Galnt11	0.00109373	0.298593	0.213	0.146	1	1.22994	-0.813045
Galnt18	0.00116601	-0.277446	0.579	0.689	1	0.82505	-1.21205
Gclm	1.1523e-07	-0.342711	0.604	0.707	0.00249058	0.788558	-1.26814
Gdf15	2.84994e-05	-0.528987	0.114	0.202	0.615986	0.693041	-1.44292
Gfra1	3.83972e-07	0.503409	0.109	0.039	0.00829918	1.41756	-0.705438
Glis3	0.000935706	0.29922	0.857	0.828	1	1.23048	-0.812692
Gm10073	1.0539e-09	-0.388883	0.785	0.858	2.27791e-05	0.763721	-1.30938
Gm11808	1.38622e-06	-0.272932	0.842	0.887	0.0299618	0.827636	-1.20826
Gm20732	5.23664e-09	-0.35544	0.535	0.707	0.000113185	0.781631	-1.27938
Gm26542	0.00415271	0.360479	0.217	0.16	1	1.28385	-0.778906
Gm36975	1.73275e-05	-0.343225	0.269	0.38	0.374517	0.788277	-1.26859
Gm37240	1.21534e-06	-0.278308	0.438	0.588	0.0262684	0.824558	-1.21277
Gm40271	1.8775e-07	-0.434992	0.259	0.392	0.00405802	0.739698	-1.3519
Gm42031	0.0674539	0.403292	0.158	0.127	1	1.32252	-0.756131
Gm42418	1.24452e-81	-1.15159	1	1	2.68991e-77	0.450128	-2.22159
Gm6665	4.68259e-05	-0.266182	0.128	0.215	1	0.831517	-1.20262
Gpr39	0.000196026	-0.275364	0.476	0.573	1	0.826242	-1.2103
Gprc5b	0.00162301	-0.25304	0.28	0.36	1	0.839127	-1.19172
Gpx3	4.65634e-06	0.632947	0.762	0.776	0.100642	1.55073	-0.644858
Gramd1b	1.47481e-23	-0.796461	0.573	0.771	3.18766e-19	0.57576	-1.73684
Grb14	0.0367409	0.330423	0.444	0.413	1	1.25738	-0.795303
Grid2	3.19937e-05	0.501755	0.168	0.094	0.691511	1.41594	-0.706247
Grina	9.22607e-06	0.318821	0.398	0.294	0.199412	1.24731	-0.801725
Gspt1	0.00314843	-0.312693	0.474	0.55	1	0.805137	-1.24202
Guca2b	0.0708602	0.261055	0.198	0.166	1	1.19835	-0.834478
Hes1	0.0313962	0.269168	0.335	0.293	1	1.20511	-0.829798
Hipk1	4.17265e-05	-0.289745	0.514	0.622	0.901877	0.818047	-1.22242
Hist1h2bc	1.30521e-09	-0.5005	0.623	0.743	2.82108e-05	0.706862	-1.4147
Hoxd8	0.0556475	0.250246	0.352	0.314	1	1.18941	-0.840753
Hsd11b2	7.14045e-05	0.444173	0.491	0.383	1	1.36053	-0.735005
Hsd3b2	1.42488e-05	0.419458	0.139	0.069	0.307974	1.33743	-0.747705
Hspa1b	6.78367e-07	-0.369418	0.543	0.66	0.0146622	0.774095	-1.29183
Hspa8	0.000139512	0.328023	0.693	0.66	1	1.25529	-0.796627
Hspe1	0.00450453	0.275444	0.476	0.416	1	1.21037	-0.826196
Id2	0.00153255	0.295917	0.217	0.153	1	1.22767	-0.814554
Ier3	0.00367748	0.264243	0.168	0.114	1	1.20101	-0.832636
Il1rapl1	0.00397105	0.545901	0.189	0.133	1	1.45993	-0.684963
Impa1	0.00459201	0.265241	0.274	0.212	1	1.20184	-0.83206
Iqgap2	0.00226792	0.337737	0.274	0.203	1	1.26377	-0.791282
Itga3	8.50794e-06	-0.33285	0.335	0.461	0.183891	0.793967	-1.2595
Itgb6	8.52772e-05	-0.287213	0.198	0.294	1	0.819484	-1.22028
Junos	0.0150827	0.288925	0.122	0.084	1	1.22173	-0.818512
Kank1	7.35674e-06	-0.292799	0.552	0.671	0.159009	0.816317	-1.22501
Kap	0.0463615	0.514602	0.977	1	1	1.4286	-0.699986
Kcnc2	0.00114941	0.357714	0.242	0.171	1	1.28139	-0.7804
Kcne1	1.26689e-12	0.905171	0.183	0.061	2.73825e-08	1.87277	-0.533969
Kcnh5	1.80221e-09	0.683716	0.196	0.084	3.89529e-05	1.60627	-0.62256
Kcnj15	0.448341	0.261785	0.164	0.154	1	1.19896	-0.834055
Kcnk2	2.01147e-05	-0.282432	0.463	0.581	0.434759	0.822204	-1.21624
Kctd12	3.52577e-07	-0.301137	0.046	0.136	0.00762061	0.811613	-1.23211
Khk	2.17171e-05	0.402683	0.242	0.154	0.469393	1.32196	-0.75645
Kitl	0.0863945	0.25917	0.206	0.174	1	1.19679	-0.835568
Kl	0.0224693	0.44889	0.259	0.214	1	1.36499	-0.732606
Krt7	3.97307e-05	0.369166	0.594	0.53	0.858739	1.29161	-0.77423
Krt8	0.000128007	0.273283	0.611	0.54	1	1.20855	-0.827435
Lars2	4.77617e-07	-0.3651	0.349	0.483	0.0103232	0.776415	-1.28797
Ldhb	4.40366e-11	0.8417	0.773	0.655	9.51806e-07	1.79216	-0.557986
Lgals3	0.419324	0.341736	0.421	0.432	1	1.26728	-0.789091
Lnx1	0.000376951	0.382191	0.335	0.257	1	1.30332	-0.767272
Lpgat1	0.000414338	0.266855	0.484	0.4	1	1.20318	-0.83113
Lpl	2.07428e-05	-0.333711	0.084	0.168	0.448334	0.793493	-1.26025
Ly6a	0.0326884	0.260197	0.265	0.218	1	1.19764	-0.834974
Ly6e	7.41792e-05	-0.269331	0.844	0.89	1	0.829704	-1.20525
Lyst	0.0128692	0.294472	0.331	0.274	1	1.22644	-0.815371
Mal2	4.36309e-06	-0.320593	0.634	0.723	0.0943039	0.80074	-1.24884
Maml2	0.0301179	0.262134	0.293	0.238	1	1.19925	-0.833854
Man1a2	0.00516003	-0.251989	0.379	0.452	1	0.839738	-1.19085
Map3k20	0.000911215	0.298691	0.154	0.096	1	1.23003	-0.81299
Mat2a	1.70743e-05	0.427174	0.728	0.686	0.369045	1.3446	-0.743717
Mdh1	6.30521e-08	0.409021	0.762	0.695	0.00136281	1.32778	-0.753134
Med12l	0.0415729	-0.25103	0.196	0.238	1	0.840296	-1.19006
Megf9	6.77295e-08	-0.366783	0.478	0.627	0.00146391	0.77551	-1.28947
Mgat4a	0.000172293	-0.296502	0.217	0.315	1	0.814224	-1.22816
Mgat4c	1.28682e-06	0.885993	0.465	0.374	0.0278134	1.84804	-0.541115
Mgst1	0.00173581	0.358057	0.293	0.226	1	1.2817	-0.780215
Mib1	0.0214537	0.356125	0.377	0.338	1	1.27998	-0.78126
Miox	0.0001015	0.410248	0.326	0.235	1	1.32891	-0.752494
Mkl1	0.000681867	-0.299488	0.347	0.439	1	0.812541	-1.23071
Mpped2	3.42885e-09	0.4244	0.815	0.724	7.41112e-05	1.34201	-0.745148
mt-Atp6	2.35413e-20	-0.581017	0.914	0.976	5.08823e-16	0.668492	-1.4959
mt-Co2	5.50153e-09	-0.357094	0.821	0.919	0.00011891	0.780736	-1.28084
mt-Co3	9.35725e-17	-0.473475	0.861	0.956	2.02248e-12	0.720228	-1.38845
mt-Cytb	6.44229e-15	-0.523702	0.737	0.852	1.39244e-10	0.695585	-1.43764
mt-Nd1	9.48802e-10	-0.39621	0.621	0.748	2.05074e-05	0.759852	-1.31605
mt-Nd2	1.34956e-21	-0.572168	0.752	0.89	2.91693e-17	0.672605	-1.48676
mt-Nd4	4.48053e-18	-0.496615	0.861	0.947	9.68422e-14	0.708768	-1.4109
mt-Nd4l	4.52679e-09	-0.457045	0.215	0.362	9.78421e-05	0.728477	-1.37273
mt-Nd5	6.64282e-06	-0.357958	0.36	0.475	0.143578	0.780268	-1.28161
mt-Nd6	5.56317e-09	-0.348477	0.171	0.324	0.000120242	0.785413	-1.27322
Myo10	4.21093e-07	0.498186	0.474	0.36	0.00910151	1.41244	-0.707996
Myof	6.65269e-05	-0.263899	0.223	0.327	1	0.832834	-1.20072
Mzt1	3.61151e-05	-0.288392	0.158	0.255	0.780592	0.818814	-1.22128
Nat8f1	0.0890229	0.263165	0.215	0.185	1	1.20011	-0.833258
Ndrg1	0.0527345	0.289515	0.472	0.454	1	1.22223	-0.818177
Ndufa12	7.45842e-05	0.301493	0.333	0.237	1	1.23242	-0.811412
Ndufa9	0.00183598	0.261724	0.259	0.191	1	1.19891	-0.834091
Ndufs2	0.00152145	0.266197	0.286	0.214	1	1.20263	-0.831508
Ndufs3	0.000100048	0.32378	0.503	0.433	1	1.25161	-0.798974
Nedd4l	0.000968072	0.331628	0.838	0.799	1	1.25843	-0.794639
Neu1	0.000203907	0.310476	0.284	0.199	1	1.24012	-0.806376
Ninl	0.00134642	-0.254403	0.208	0.288	1	0.838334	-1.19284
Nisch	0.00439127	0.256631	0.411	0.347	1	1.19469	-0.83704
Nox4	0.0164637	0.347201	0.114	0.075	1	1.27209	-0.786108
Npas2	1.08621e-07	-0.365812	0.021	0.099	0.00234773	0.776032	-1.28861
Npnt	8.3253e-06	-0.442953	0.72	0.832	0.179943	0.735627	-1.35938
Nr1d1	4.48854e-08	0.353681	0.164	0.069	0.000970153	1.27782	-0.782585
Nr1d2	3.10449e-09	0.486725	0.244	0.122	6.71005e-05	1.40126	-0.713643
Nr3c2	0.0178871	0.301051	0.712	0.72	1	1.23204	-0.811661
Nrip1	8.02132e-06	-0.32007	0.436	0.571	0.173373	0.801031	-1.24839
Nuak2	0.0037236	-0.293706	0.156	0.219	1	0.815804	-1.22578
Nudt4	0.00256412	0.418472	0.785	0.782	1	1.33651	-0.748216
Numb	0.00014743	-0.275268	0.335	0.446	1	0.826297	-1.21022
Nupr1	0.00557942	-0.757339	0.263	0.328	1	0.591587	-1.69037
Odc1	1.07825e-06	0.368227	0.535	0.413	0.0233052	1.29077	-0.774734
Olfm1	0.00048616	0.416386	0.406	0.335	1	1.33458	-0.749299
Pah	0.000611465	0.288205	0.173	0.107	1	1.22112	-0.81892
Pappa	0.00076724	0.255652	0.373	0.286	1	1.19388	-0.837608
Pax2	1.24081e-14	-0.460753	0.773	0.896	2.68188e-10	0.726607	-1.37626
Pck1	0.000136342	0.401625	0.2	0.126	1	1.32099	-0.757005
Pcx	1.30665e-06	-0.365391	0.4	0.525	0.0282419	0.776259	-1.28823
Pcyox1	8.84116e-05	0.32425	0.373	0.286	1	1.25201	-0.798713
Pdcd4	0.0200733	0.255177	0.509	0.47	1	1.19348	-0.837884
Pdcd6ip	1.41575e-05	-0.275686	0.297	0.413	0.306001	0.826057	-1.21057
Pde3b	0.000172653	0.34031	0.451	0.361	1	1.26603	-0.789872
Pde4d	7.38666e-25	0.753861	0.823	0.688	1.59655e-20	1.6863	-0.593014
Per2	1.789e-18	0.571531	0.2	0.047	3.86674e-14	1.4861	-0.672902
Pfn1	1.08719e-05	-0.345373	0.701	0.77	0.234985	0.787104	-1.27048
Pgam2	4.2775e-05	0.283514	0.084	0.033	0.92454	1.21716	-0.821588
Pgk1	0.000472124	0.295878	0.585	0.544	1	1.22763	-0.814576
Phactr1	0.00106104	0.332568	0.859	0.84	1	1.25925	-0.794122
Phyh	0.000370881	0.302365	0.436	0.354	1	1.23316	-0.810922
Pi4k2b	1.2007e-05	-0.335387	0.221	0.333	0.259519	0.792571	-1.26172
Pigq	0.143363	0.26242	0.335	0.315	1	1.19949	-0.833688
Pkhd1	0.00837237	0.273824	0.608	0.563	1	1.20901	-0.827124
Plcd3	6.9029e-14	0.547939	0.269	0.109	1.49199e-09	1.462	-0.683996
Plcl1	0.00216914	0.300354	0.796	0.766	1	1.23145	-0.812053
Plekhb2	0.00180994	0.270232	0.192	0.132	1	1.206	-0.829186
Pnrc1	8.04759e-06	-0.291438	0.417	0.557	0.173941	0.817087	-1.22386
Polb	0.000180756	-0.306511	0.314	0.407	1	0.808595	-1.23671
Ppfibp1	1.36245e-18	-0.69182	0.354	0.58	2.94481e-14	0.619072	-1.61532
Ppm1k	0.00239788	0.255371	0.143	0.091	1	1.19364	-0.837772
Ppp2r2b	5.08431e-06	0.373329	0.152	0.073	0.109892	1.29534	-0.771999
Prdx5	5.03509e-12	0.392496	0.884	0.873	1.08829e-07	1.31266	-0.761811
Prkch	0.0332858	0.255277	0.206	0.165	1	1.19357	-0.837826
Psca	0.020224	-0.359138	0.034	0.063	1	0.77963	-1.28266
Psmc3	6.82214e-05	0.281208	0.301	0.208	1	1.21521	-0.822902
Ptgfr	0.00401504	0.388075	0.234	0.176	1	1.30865	-0.764149
Ptprd	0.00612796	0.341893	0.364	0.299	1	1.26742	-0.789005
Ptprk	7.1581e-09	-0.400384	0.478	0.637	0.000154715	0.757657	-1.31986
Pycard	0.0221912	0.250485	0.177	0.134	1	1.18961	-0.840614
Ralyl	0.00092759	0.556474	0.175	0.113	1	1.47067	-0.679962
Ranbp3l	7.6684e-34	-1.06817	0.539	0.809	1.65745e-29	0.476922	-2.09678
Rap1gap2	0.00073226	0.296961	0.133	0.076	1	1.22855	-0.813965
Rasl11b	5.17767e-06	-0.320818	0.206	0.323	0.11191	0.800616	-1.24904
Rbfox1	8.6422e-09	1.12969	0.316	0.186	0.000186793	2.18812	-0.457013
Rbms3	0.00134407	-0.297979	0.699	0.789	1	0.813391	-1.22942
Rbpms	7.91455e-06	-0.356445	0.695	0.806	0.171065	0.781087	-1.28027
Reep5	9.62439e-05	-0.274014	0.453	0.571	1	0.827015	-1.20917
Rgs6	0.00225886	0.294082	0.716	0.648	1	1.2261	-0.815591
Rhbg	2.61018e-05	0.362972	0.095	0.039	0.564165	1.28607	-0.777561
Rhcg	0.000212167	0.301709	0.379	0.282	1	1.2326	-0.811291
Rida	0.0046671	0.340372	0.598	0.565	1	1.26608	-0.789838
Rnf121	0.00480499	0.317375	0.318	0.262	1	1.24606	-0.802529
Rpl36	0.000908516	0.265591	0.501	0.43	1	1.20213	-0.831858
Rps10	8.29437e-06	-0.267457	0.562	0.673	0.179274	0.830782	-1.20368
Rps15	6.40081e-05	-0.256375	0.686	0.792	1	0.837189	-1.19447
Rps3a1	2.63334e-19	-0.646459	0.497	0.701	5.69171e-15	0.638846	-1.56532
Rragd	0.0041421	0.269187	0.116	0.07	1	1.20513	-0.829787
Rsrp1	4.08055e-06	0.343072	0.709	0.667	0.0881971	1.26845	-0.788361
S100a1	0.744202	0.25946	0.564	0.604	1	1.19703	-0.8354
S100g	2.4638e-17	1.10503	0.396	0.197	5.32526e-13	2.15103	-0.464893
Scamp5	0.00012237	-0.258618	0.432	0.55	1	0.835888	-1.19633
Scnn1b	0.00179298	0.397142	0.373	0.305	1	1.3169	-0.759361
Scnn1g	0.00597498	0.285789	0.331	0.263	1	1.21908	-0.820293
Sept9	8.67478e-05	-0.271091	0.189	0.287	1	0.828693	-1.20672
Sh2d4a	4.25358e-06	-0.326924	0.537	0.651	0.091937	0.797234	-1.25434
Sh3bgrl2	2.05474e-05	-0.296424	0.196	0.303	0.444112	0.814268	-1.2281
Shroom3	6.88022e-12	-0.438503	0.855	0.929	1.48709e-07	0.7379	-1.3552
Slc12a1	0.000134334	-0.814905	0.141	0.232	1	0.568446	-1.75918
Slc15a2	7.9438e-07	0.466173	0.335	0.224	0.0171697	1.38144	-0.723882
Slc16a7	0.000435273	0.346334	0.297	0.217	1	1.27133	-0.78658
Slc25a3	2.66924e-06	0.383431	0.768	0.724	0.057693	1.30444	-0.766612
Slc25a5	5.11739e-05	0.350429	0.773	0.72	1	1.27494	-0.784351
Slc34a1	6.50924e-05	0.533633	0.461	0.36	1	1.44757	-0.690813
Slc4a4	0.0223128	0.291468	0.261	0.212	1	1.22388	-0.81707
Slc5a12	0.000148614	0.353823	0.086	0.036	1	1.27794	-0.782508
Slc7a1	0.000415515	-0.25408	0.171	0.252	1	0.838521	-1.19258
Slc8a1	0.00158331	1.04915	0.396	0.329	1	2.06931	-0.483254
Slco4a1	1.13861e-09	-0.420594	0.259	0.426	2.461e-05	0.747117	-1.33848
Slit2	1.19415e-10	0.787781	0.328	0.18	2.58104e-06	1.72642	-0.579234
Smu1	0.00422303	0.260709	0.192	0.139	1	1.19807	-0.834677
Snn	0.00695862	0.26367	0.158	0.109	1	1.20053	-0.832966
Sod2	0.000497197	0.375403	0.543	0.482	1	1.2972	-0.77089
Sord	0.000657638	0.361664	0.179	0.115	1	1.28491	-0.778266
Spag5	0.00274127	0.329952	0.318	0.252	1	1.25697	-0.795563
Spink8	0.0954024	-0.269647	0.349	0.379	1	0.829523	-1.20551
Spock3	3.06939e-05	0.595063	0.183	0.105	0.663419	1.51054	-0.662016
Srgap3	2.69933e-07	-0.382448	0.651	0.765	0.00583432	0.767135	-1.30355
Srsf5	7.18188e-08	0.396025	0.549	0.425	0.00155229	1.31588	-0.759949
St6galnac2	0.00158826	0.316275	0.322	0.254	1	1.24511	-0.803141
St8sia6	0.00186132	-0.263027	0.223	0.303	1	0.833338	-1.19999
Stard5	0.00235869	0.277414	0.202	0.142	1	1.21202	-0.825069
Stard8	7.43378e-05	0.267276	0.137	0.07	1	1.20353	-0.830887
Stat3	0.00224317	0.279044	0.333	0.263	1	1.21339	-0.824137
Stc1	8.34918e-08	0.382072	0.122	0.042	0.00180459	1.30321	-0.767335
Stox2	7.12977e-08	0.489247	0.629	0.488	0.00154103	1.40371	-0.712397
Strip2	1.19397e-05	-0.276801	0.16	0.269	0.258066	0.825419	-1.21151
Stxbp5	1.04669e-05	-0.283971	0.261	0.387	0.226233	0.821327	-1.21754
Styk1	2.44431e-08	-0.456653	0.322	0.475	0.000528312	0.728675	-1.37235
Suclg1	2.17683e-05	0.425299	0.455	0.374	0.470501	1.34285	-0.744684
Svopl	0.00308714	0.360857	0.099	0.057	1	1.28419	-0.778702
Syne1	7.41774e-05	0.371537	0.158	0.086	1	1.29373	-0.772959
Tanc2	0.000823932	0.256956	0.653	0.588	1	1.19495	-0.836852
Tbc1d1	2.15646e-07	0.433067	0.503	0.369	0.00466098	1.3501	-0.740686
Tbck	0.000196703	0.633696	0.503	0.441	1	1.55153	-0.644523
Tcf20	0.000906201	-0.271534	0.484	0.568	1	0.828438	-1.20709
Tcf7l1	0.00991556	-0.264487	0.288	0.352	1	0.832495	-1.20121
Tead1	1.49424e-07	-0.391197	0.541	0.682	0.00322965	0.762497	-1.31148
Tef	1.76908e-16	0.666709	0.265	0.098	3.82369e-12	1.58745	-0.629942
Tfap2b	5.89014e-05	0.358138	0.213	0.128	1	1.28177	-0.780171
Thsd7a	0.00146357	0.301569	0.291	0.215	1	1.23248	-0.81137
Tinag	0.0020797	0.280671	0.114	0.067	1	1.21476	-0.823208
Tmcc3	1.68789e-07	-0.327599	0.674	0.788	0.0036482	0.796861	-1.25492
Tmco4	0.0435502	0.267262	0.2	0.163	1	1.20352	-0.830895
Tmem117	0.000187706	0.583378	0.545	0.49	1	1.49835	-0.667399
Tmem176a	6.04594e-07	0.341665	0.693	0.614	0.0130677	1.26722	-0.78913
Tmem176b	0.000380362	0.302619	0.617	0.562	1	1.23338	-0.810779
Tmem178	4.73026e-06	0.568394	0.225	0.132	0.10224	1.48287	-0.674367
Tmem213	0.000573951	0.432456	0.383	0.303	1	1.34953	-0.740999
Tmem27	0.0403729	0.302215	0.514	0.504	1	1.23304	-0.811006
Tmem52b	2.56222e-10	0.611336	0.177	0.067	5.53798e-06	1.52767	-0.65459
Trim7	0.0228707	0.271795	0.181	0.137	1	1.20731	-0.828288
Trps1	0.00837948	0.383777	0.305	0.246	1	1.30475	-0.766428
Tspan8	0.000133393	0.45606	0.368	0.283	1	1.37179	-0.728975
Tspan9	8.26359e-06	-0.312097	0.434	0.579	0.178609	0.80547	-1.24151
Ttc36	0.000746551	0.428754	0.482	0.424	1	1.34607	-0.742903
Ttr	2.24571e-09	0.5686	0.274	0.145	4.85388e-05	1.48308	-0.674271
Umod	0.112269	-0.259314	0.469	0.516	1	0.835485	-1.19691
Unc5c	2.25427e-06	0.471242	0.173	0.085	0.0487238	1.3863	-0.721343
Uqcr10	0.00528476	0.285002	0.627	0.607	1	1.21841	-0.820741
Usp2	2.0919e-05	0.250464	0.135	0.065	0.452144	1.18959	-0.840626
Vapb	1.89079e-05	-0.268869	0.322	0.453	0.408675	0.82997	-1.20486
Veph1	0.0034682	-0.274918	0.792	0.827	1	0.826497	-1.20993
Wdr72	0.000178814	0.335193	0.545	0.45	1	1.26155	-0.792678
Wwc1	1.12228e-06	-0.426596	0.758	0.861	0.024257	0.744015	-1.34406
Ypel2	0.03246	-0.27558	0.427	0.487	1	0.826118	-1.21048
Zbtb16	3.99522e-05	0.347626	0.299	0.202	0.863527	1.27246	-0.785876
Zfp608	5.88632e-05	-0.254448	0.398	0.518	1	0.838308	-1.19288
Zfp931	0.00147219	-0.252549	0.164	0.235	1	0.839412	-1.19131
Zmynd8	2.41968e-05	-0.289074	0.552	0.662	0.52299	0.818427	-1.22186

## Sheet: DE genes_CD-IC
Gene name	P-value (unadjusted)	Log2 foldchage of the average expression between knockout and control	Percentage of cells in which gene is detected in knockout group	Percentage of cells in which gene is detected in control group	Adjusted p-value	Foldchange between knockout and control	Negative foldchange (-1/Foldchange)
0610005C13Rik	0.00399652	0.362954	0.177	0.103	1	1.28606	-0.777571
1110008L16Rik	0.0516181	-0.28742	0.08	0.124	1	0.819366	-1.22046
1600010M07Rik	0.000106547	0.454116	0.324	0.197	1	1.36994	-0.729957
1700011H14Rik	0.00252812	0.273515	0.128	0.059	1	1.20875	-0.827301
2310061I04Rik	0.0925983	0.290522	0.144	0.103	1	1.22308	-0.817606
2410089E03Rik	0.0426753	0.33698	0.187	0.132	1	1.26311	-0.791697
2610016A17Rik	0.0012865	-0.277163	0.086	0.174	1	0.825212	-1.21181
3110021N24Rik	0.00421347	0.344945	0.214	0.129	1	1.2701	-0.787338
4930469K13Rik	0.180173	-0.423991	0.113	0.144	1	0.74536	-1.34163
4931406P16Rik	0.0521059	0.264164	0.26	0.2	1	1.20094	-0.832681
5730522E02Rik	0.0266097	0.289101	0.086	0.044	1	1.22188	-0.818412
9330111N05Rik	0.0580915	-0.253184	0.125	0.171	1	0.839043	-1.19183
A830008E24Rik	0.0720219	-0.263142	0.064	0.103	1	0.833271	-1.20009
Abcb10	0.00122506	0.258246	0.107	0.041	1	1.19602	-0.836104
Abcc4	0.0232896	0.374266	0.263	0.188	1	1.29618	-0.771498
Abcc5	0.00217294	0.390811	0.242	0.153	1	1.31113	-0.762701
Abhd2	0.0456993	-0.294689	0.128	0.182	1	0.815248	-1.22662
Abtb2	0.156564	-0.264378	0.187	0.226	1	0.832558	-1.20112
AC078895.1	0.0473514	0.409094	0.128	0.085	1	1.32785	-0.753096
AC149090.1	2.29559e-21	-1.08355	0.352	0.668	4.96169e-17	0.471867	-2.11924
Acad11	0.00794225	-0.271566	0.147	0.229	1	0.82842	-1.20712
Aco2	0.0252937	0.250156	0.581	0.518	1	1.18934	-0.840805
Acot3	0.000730358	0.415646	0.183	0.094	1	1.3339	-0.749684
Acox1	0.0196974	0.401076	0.358	0.282	1	1.32049	-0.757293
Acsl1	0.11261	-0.258498	0.272	0.318	1	0.835958	-1.19623
Acsl4	0.0346286	0.298383	0.361	0.294	1	1.22977	-0.813163
Actg1	0.0187921	0.311954	0.498	0.421	1	1.24139	-0.80555
Adck1	0.0538842	0.263453	0.177	0.126	1	1.20035	-0.833091
Adgra3	0.0149704	-0.272131	0.092	0.153	1	0.828095	-1.20759
Adgrf5	0.00283482	-0.410365	0.609	0.668	1	0.752433	-1.32902
Afap1l1	0.00838972	-0.352905	0.021	0.062	1	0.783006	-1.27713
Agfg1	0.00172594	-0.390137	0.171	0.268	1	0.763057	-1.31052
Agps	0.0272183	-0.268452	0.235	0.306	1	0.83021	-1.20451
Ahnak	0.0277283	0.26762	0.156	0.1	1	1.20382	-0.830689
Ak3	0.0904231	-0.255134	0.199	0.25	1	0.837909	-1.19345
Akr1b10	0.033534	0.260235	0.113	0.068	1	1.19767	-0.834952
Akr1c21	0.00790236	0.363316	0.15	0.085	1	1.28638	-0.777376
Ankrd28	0.00914985	0.307055	0.495	0.406	1	1.23718	-0.80829
Anp32a	0.0221542	0.302748	0.245	0.176	1	1.23349	-0.810707
Aoah	0.0145452	0.263618	0.083	0.038	1	1.20049	-0.832996
Ap1g1	0.110302	0.254835	0.333	0.288	1	1.1932	-0.838083
Apbb2	0.000160492	-0.494589	0.269	0.397	1	0.709764	-1.40892
Aqp3	0.00844063	0.382407	0.254	0.171	1	1.30351	-0.767157
Aqp6	0.0152385	-0.300492	0.446	0.556	1	0.811975	-1.23156
Arhgap28	0.0196483	-0.377399	0.291	0.365	1	0.769824	-1.299
Arhgap5	0.00027569	0.385483	0.661	0.582	1	1.3063	-0.765523
Arhgdia	0.0654072	0.308947	0.199	0.15	1	1.2388	-0.807231
Arhgef10l	0.00186765	-0.368628	0.361	0.476	1	0.774519	-1.29112
Arhgef12	3.47925e-06	-0.483098	0.636	0.768	0.0752005	0.715439	-1.39774
Arhgef7	0.0193667	-0.266717	0.07	0.124	1	0.831209	-1.20307
Arl3	0.0735313	0.281375	0.373	0.309	1	1.21535	-0.822806
Arntl	0.00912962	-0.298638	0.092	0.159	1	0.813019	-1.22998
Arrb1	0.000747194	-0.330063	0.031	0.094	1	0.795501	-1.25707
Asph	0.0478228	0.259753	0.336	0.268	1	1.19727	-0.835231
Ass1	0.0515017	0.40756	0.312	0.253	1	1.32644	-0.753897
Astn2	0.105778	0.262522	0.171	0.126	1	1.19957	-0.833629
Atl3	0.0425088	0.287204	0.208	0.15	1	1.22027	-0.819489
Atp5b	0.000822736	0.339651	0.746	0.715	1	1.26545	-0.790232
Atp5f1	0.000247168	0.458284	0.664	0.568	1	1.37391	-0.727851
Atp5g1	0.0233946	0.286214	0.636	0.559	1	1.21944	-0.820051
Atp5g2	0.0822578	0.274557	0.48	0.435	1	1.20962	-0.826704
Atp6ap1	0.0243169	0.25303	0.45	0.371	1	1.19171	-0.839132
Atp7a	0.0563175	-0.440491	0.229	0.285	1	0.736884	-1.35707
Atp8b1	0.0126883	-0.303114	0.318	0.403	1	0.810501	-1.2338
Atpaf1	0.0760125	-0.306343	0.092	0.132	1	0.808689	-1.23657
Auh	0.184197	0.289116	0.162	0.129	1	1.22189	-0.818403
AY036118	1.37597e-14	-0.681631	0.829	0.924	2.97402e-10	0.62346	-1.60395
B230219D22Rik	0.0322407	-0.289611	0.171	0.232	1	0.818123	-1.22231
B4galnt3	0.000279119	-0.370296	0.055	0.138	1	0.773624	-1.29262
Babam1	0.0311145	0.260207	0.122	0.074	1	1.19765	-0.834968
Bax	0.000620343	0.364013	0.171	0.085	1	1.287	-0.777
BB365896	0.0259009	-0.365882	0.083	0.135	1	0.775994	-1.28867
Bcar3	0.000252223	-0.425074	0.55	0.662	1	0.7448	-1.34264
Bcas3	0.0150698	-0.28069	0.373	0.45	1	0.823197	-1.21478
Bcl7b	0.0506492	0.261575	0.116	0.074	1	1.19879	-0.834177
Bdp1	0.0906123	-0.251305	0.208	0.259	1	0.840136	-1.19028
Bglap3	0.169023	-0.260038	0.128	0.168	1	0.835066	-1.19751
Bhlhe40	0.0773224	0.261744	0.15	0.106	1	1.19893	-0.834079
Bola3	0.00216075	0.342112	0.269	0.171	1	1.26761	-0.788886
Bsg	0.000803362	0.38419	0.566	0.462	1	1.30513	-0.766209
Btaf1	0.0222394	-0.278786	0.239	0.312	1	0.824284	-1.21317
C130071C03Rik	0.000428698	-0.251614	0.009	0.059	1	0.839956	-1.19054
C1galt1	0.0554828	-0.267236	0.131	0.179	1	0.83091	-1.2035
C2cd5	0.0695151	0.282764	0.401	0.335	1	1.21652	-0.822014
Cacna1d	0.0722286	0.370841	0.248	0.194	1	1.29311	-0.773331
Cacna1e	0.130401	-0.297095	0.073	0.106	1	0.813889	-1.22867
Cacnb2	0.0007745	-0.303648	0.563	0.703	1	0.810201	-1.23426
Cacnb4	0.350136	-0.415969	0.052	0.068	1	0.749516	-1.33419
Calb1	0.00112176	1.03328	0.19	0.103	1	2.04667	-0.488598
Calr	0.00113614	0.398624	0.379	0.274	1	1.31825	-0.758581
Car2	0.000427583	0.350104	0.835	0.806	1	1.27465	-0.784528
Car5b	0.00653869	-0.412016	0.07	0.132	1	0.751573	-1.33054
Casc3	0.0374741	-0.32584	0.131	0.185	1	0.797834	-1.25339
Cbr2	0.00701495	0.448344	0.159	0.091	1	1.36447	-0.732883
Ccdc157	0.000631691	0.260825	0.055	0.009	1	1.19816	-0.834611
Ccdc28a	0.000348838	-0.260033	0.018	0.079	1	0.835069	-1.19751
Ccdc58	0.0375937	0.318991	0.343	0.268	1	1.24746	-0.80163
Ccs	0.00629102	0.327391	0.327	0.238	1	1.25474	-0.796976
Cd74	0.117879	-0.251898	0.055	0.085	1	0.839791	-1.19077
Cdc42	0.0255821	0.256545	0.52	0.468	1	1.19461	-0.83709
Cdc42bpa	0.0484646	-0.256628	0.321	0.379	1	0.837042	-1.19468
Cdip1	0.115663	0.305852	0.254	0.215	1	1.23615	-0.808965
Cdk12	0.0344319	0.261665	0.462	0.397	1	1.19886	-0.834125
Cdk5rap2	0.031579	-0.266429	0.131	0.191	1	0.831375	-1.20283
Cdkl1	0.00103199	-0.479001	0.612	0.682	1	0.717474	-1.39378
Cebpd	0.155117	0.253181	0.131	0.1	1	1.19183	-0.839044
Cebpz	0.0895183	-0.261791	0.07	0.106	1	0.834052	-1.19897
Cerk	0.00745822	-0.338757	0.138	0.212	1	0.790722	-1.26467
Chac2	0.0201789	0.336907	0.147	0.091	1	1.26305	-0.791737
Chdh	7.90419e-05	-0.42979	0.306	0.453	1	0.74237	-1.34704
Cipc	0.0499954	0.315018	0.294	0.229	1	1.24403	-0.803841
Ckmt1	0.0188048	0.259284	0.465	0.368	1	1.19688	-0.835503
Clasp1	0.0652999	-0.255534	0.339	0.394	1	0.837677	-1.19378
Cldn7	0.0311507	0.317595	0.343	0.274	1	1.24625	-0.802406
Cldn8	0.0015033	-0.345258	0.3	0.406	1	0.787167	-1.27038
Clec2d	2.92772e-05	-0.574753	0.199	0.335	0.632797	0.671401	-1.48942
Clu	0.00214113	0.590697	0.11	0.047	1	1.50597	-0.664022
Cndp2	0.00925868	0.349866	0.193	0.121	1	1.27444	-0.784657
Cnih4	0.0415547	0.273802	0.183	0.129	1	1.20899	-0.827137
Coch	2.10941e-05	-0.419077	0.003	0.062	0.455929	0.747903	-1.33707
Col18a1	0.00908447	-0.28659	0.575	0.638	1	0.819838	-1.21975
Col4a3	5.64326e-05	-0.624964	0.266	0.4	1	0.648436	-1.54217
Col4a5	0.000660666	-0.536401	0.266	0.385	1	0.689489	-1.45035
Cox5a	0.0463906	0.251486	0.587	0.559	1	1.19043	-0.84003
Cpsf7	0.0227436	0.25876	0.239	0.171	1	1.19645	-0.835806
Cpt1a	0.0887874	-0.304899	0.205	0.253	1	0.809499	-1.23533
Crot	0.0183219	-0.262173	0.199	0.274	1	0.833831	-1.19928
Cryab	0.00108407	-0.464207	0.388	0.509	1	0.724869	-1.37956
Cst3	0.0057123	0.317532	0.569	0.456	1	1.2462	-0.802442
Ctnnal1	0.000336475	-0.471243	0.147	0.259	1	0.721343	-1.3863
Ctse	3.08424e-07	0.916602	0.153	0.038	0.00666627	1.88766	-0.529755
Ctsl	0.000640762	0.381232	0.44	0.315	1	1.30245	-0.767782
Cyb5b	0.0826001	-0.25106	0.352	0.415	1	0.840279	-1.19008
Cyba	0.0278309	0.394679	0.321	0.253	1	1.31465	-0.760659
Cyp2j13	0.0424677	0.304657	0.076	0.041	1	1.23513	-0.809635
Cyp2s1	0.0748728	0.268582	0.168	0.121	1	1.20462	-0.830135
Cyp3a13	0.0267622	0.27316	0.061	0.026	1	1.20845	-0.827505
Cyp7b1	0.0552371	-0.254944	0.095	0.144	1	0.83802	-1.19329
Cyth1	0.0125618	-0.320393	0.376	0.456	1	0.800852	-1.24867
Dach1	0.00067122	0.323821	0.691	0.582	1	1.25164	-0.798951
Dbp	0.0385632	0.253918	0.086	0.047	1	1.19244	-0.838616
Dcun1d5	0.0286118	0.255115	0.223	0.159	1	1.19343	-0.83792
Ddi2	0.0186127	-0.269349	0.193	0.271	1	0.829694	-1.20526
Ddo	0.0372666	0.272999	0.144	0.091	1	1.20832	-0.827597
Ddx3y	0.0417852	0.301376	0.239	0.176	1	1.23232	-0.811478
Ddx5	0.000404639	0.275494	0.841	0.824	1	1.21041	-0.826167
Dgkh	0.0590836	-0.264723	0.064	0.103	1	0.832358	-1.20141
Diaph1	0.0174567	0.25374	0.446	0.365	1	1.19229	-0.83872
Dixdc1	0.0137357	-0.339239	0.125	0.194	1	0.790458	-1.26509
Dmxl2	0.00898938	0.382946	0.3	0.215	1	1.304	-0.76687
Dnaja1	0.00545384	0.354348	0.205	0.129	1	1.27841	-0.782223
Dnajb1	0.0113376	0.267295	0.089	0.041	1	1.20355	-0.830876
Dnase1	0.0614725	0.301265	0.177	0.126	1	1.23222	-0.81154
Dnm3	0.00473772	-0.349959	0.205	0.297	1	0.784606	-1.27452
Dock1	0.00374594	-0.314713	0.44	0.544	1	0.804011	-1.24376
Dopey1	0.00138711	-0.370552	0.196	0.3	1	0.773487	-1.29285
Dot1l	0.0535284	0.282286	0.217	0.165	1	1.21612	-0.822287
Dpy30	0.0263858	0.366044	0.193	0.135	1	1.28881	-0.775907
Dvl1	0.0242191	-0.297031	0.147	0.212	1	0.813926	-1.22861
Dync2h1	0.00811867	0.350484	0.324	0.229	1	1.27499	-0.784321
E130307A14Rik	0.000866301	-0.405187	0.131	0.229	1	0.755138	-1.32426
Ech1	0.0112302	0.275434	0.199	0.126	1	1.21036	-0.826202
Echdc2	0.00226363	0.36056	0.128	0.062	1	1.28392	-0.778862
Edem1	0.0168301	-0.285117	0.031	0.071	1	0.820675	-1.21851
Eef1e1	0.0215345	0.265704	0.067	0.029	1	1.20222	-0.831793
Efhd1	0.000919484	-0.36085	0.679	0.735	1	0.778706	-1.28418
Efr3a	0.0346809	-0.25413	0.217	0.285	1	0.838493	-1.19262
Egf	0.267538	-0.496665	0.18	0.206	1	0.708743	-1.41095
Ephb2	0.0124707	-0.409498	0.113	0.176	1	0.752885	-1.32822
Eps8	0.000495082	-0.277289	0.887	0.891	1	0.82514	-1.21192
Erbb4	0.0139627	-0.665947	0.153	0.224	1	0.630275	-1.58661
Eri3	0.0575058	-0.279848	0.223	0.282	1	0.823678	-1.21407
Errfi1	0.549993	0.250447	0.183	0.174	1	1.18958	-0.840636
Etv6	0.0355469	-0.280901	0.404	0.459	1	0.823077	-1.21495
Evl	0.0220459	-0.299597	0.076	0.129	1	0.81248	-1.2308
Exoc3l4	0.000363904	0.395596	0.477	0.335	1	1.31549	-0.760175
Eya3	0.00111727	0.430322	0.321	0.212	1	1.34753	-0.742096
Fam135a	0.008233	0.318707	0.379	0.282	1	1.24721	-0.801788
Fam171a1	0.0187666	-0.290497	0.205	0.276	1	0.81762	-1.22306
Fance	0.00114407	0.301205	0.128	0.056	1	1.23217	-0.811574
Fbxo11	0.0600747	0.262641	0.398	0.341	1	1.19967	-0.833561
Fbxw7	0.0180229	-0.29269	0.196	0.268	1	0.816378	-1.22492
Fcrla	0.00342124	-0.277151	0.086	0.159	1	0.825219	-1.2118
Fer	0.00125642	-0.321315	0.385	0.503	1	0.80034	-1.24947
Fermt1	0.00297883	-0.314326	0.061	0.129	1	0.804227	-1.24343
Fgfr1op2	0.0636449	0.264843	0.232	0.179	1	1.20151	-0.832289
Fgfr2	2.85014e-06	-0.39503	0.795	0.868	0.0616029	0.760473	-1.31497
Foxk1	0.00608987	-0.317388	0.128	0.209	1	0.802521	-1.24607
Fras1	0.00846188	-0.315429	0.407	0.512	1	0.803612	-1.24438
Frem2	0.00281923	-0.368489	0.058	0.124	1	0.774593	-1.291
Fth1	0.0991237	0.274582	0.893	0.971	1	1.20964	-0.82669
Ftl1	0.00413124	0.409767	0.777	0.768	1	1.32847	-0.752745
Fus	0.0261089	0.273696	0.596	0.524	1	1.2089	-0.827198
Fut9	0.00967735	-0.293419	0.44	0.526	1	0.815966	-1.22554
Gabarapl2	0.0403125	0.321615	0.318	0.256	1	1.24973	-0.800173
Gadd45a	0.278372	-0.250743	0.177	0.203	1	0.840464	-1.18982
Gadd45g	0.00144209	-0.491215	0.089	0.168	1	0.711426	-1.40563
Galnt13	0.597444	0.314443	0.052	0.044	1	1.24353	-0.804161
Galnt18	0.00862406	-0.422812	0.251	0.332	1	0.745969	-1.34054
Galnt3	0.00705321	-0.341015	0.052	0.106	1	0.789486	-1.26665
Gata2	0.00814781	-0.268017	0.144	0.221	1	0.83046	-1.20415
Gcc2	0.00267896	-0.327533	0.18	0.271	1	0.796898	-1.25487
Gm10073	0.00265983	-0.422789	0.483	0.562	1	0.745981	-1.34052
Gm10767	0.0039674	-0.322073	0.049	0.109	1	0.799919	-1.25013
Gm13269	0.0371275	-0.311841	0.107	0.159	1	0.805613	-1.24129
Gm16365	0.00990269	-0.281584	0.034	0.079	1	0.822687	-1.21553
Gm16685	0.0041386	0.394887	0.083	0.032	1	1.31484	-0.760549
Gm17276	0.00281744	-0.355085	0.177	0.268	1	0.781824	-1.27906
Gm20732	6.53161e-05	-0.507746	0.63	0.718	1	0.70332	-1.42183
Gm26916	0.00916882	0.276471	0.095	0.044	1	1.21123	-0.825608
Gm28410	0.0149589	-0.282302	0.055	0.106	1	0.822278	-1.21613
Gm28905	0.051952	0.270947	0.064	0.032	1	1.2066	-0.828775
Gm2a	0.00107692	0.330166	0.171	0.088	1	1.25716	-0.795445
Gm3336	0.000884978	0.349439	0.174	0.088	1	1.27407	-0.784889
Gm35188	0.000434085	0.437439	0.541	0.421	1	1.3542	-0.738444
Gm38304	0.0021658	-0.279176	0.049	0.115	1	0.824061	-1.2135
Gm38399	0.000452453	-0.537879	0.119	0.221	1	0.688783	-1.45184
Gm42418	6.62434e-27	-0.849389	0.994	1	1.43178e-22	0.55502	-1.80174
Gm42836	1.80231e-05	-0.607702	0.131	0.259	0.389551	0.656241	-1.52383
Gm43376	0.0162399	0.307378	0.183	0.118	1	1.23746	-0.808109
Gm47283	7.01215e-05	0.438356	0.18	0.076	1	1.35506	-0.737975
Gm47790	0.000297919	0.469044	0.183	0.091	1	1.38419	-0.722443
Gm47795	0.157089	0.271865	0.245	0.203	1	1.20737	-0.828248
Gm48877	0.000953047	-0.314044	0.067	0.147	1	0.804384	-1.24319
Gm8113	0.000904366	0.331609	0.064	0.015	1	1.25842	-0.79465
Gnptab	0.00230134	-0.374447	0.162	0.256	1	0.771401	-1.29634
Golph3	0.0176825	0.315888	0.217	0.15	1	1.24478	-0.803356
Got1	0.0192379	0.384804	0.306	0.241	1	1.30568	-0.765883
Gpm6b	0.000511355	-0.454677	0.055	0.132	1	0.729673	-1.37048
Gpr39	0.11968	-0.330644	0.287	0.335	1	0.795182	-1.25757
Gprasp1	0.00957406	0.340933	0.223	0.147	1	1.26658	-0.789531
Gprc5c	0.0726015	-0.254707	0.251	0.309	1	0.838157	-1.19309
Gpx3	0.163936	0.301714	0.783	0.803	1	1.23261	-0.811288
Gpx4	0.0317747	0.310681	0.486	0.424	1	1.24029	-0.806261
Gramd1b	0.619861	-0.261026	0.113	0.124	1	0.834494	-1.19833
Grb10	0.00106103	0.432725	0.547	0.435	1	1.34978	-0.740861
Grip1	0.0206303	-0.390231	0.177	0.25	1	0.763007	-1.3106
Gsap	0.35992	0.267628	0.196	0.174	1	1.20383	-0.830684
Gsta2	0.000209282	0.319288	0.073	0.015	1	1.24771	-0.801466
Gstm1	0.271323	-0.250362	0.223	0.247	1	0.840686	-1.18951
Gstz1	0.0196724	0.309654	0.242	0.168	1	1.23941	-0.806835
Gulp1	6.6116e-06	0.623041	0.294	0.15	0.142903	1.54012	-0.649301
H13	0.0633332	-0.282902	0.11	0.156	1	0.821936	-1.21664
H6pd	0.00107892	-0.270436	0.018	0.071	1	0.829069	-1.20617
Hbb-bs	0.0126423	-0.275478	0.358	0.45	1	0.826177	-1.21039
Hcfc1r1	0.0216851	0.265213	0.19	0.126	1	1.20181	-0.832076
Hdac9	0.000306218	0.488629	0.15	0.065	1	1.40311	-0.712702
Herc3	0.00898285	-0.291083	0.15	0.229	1	0.817288	-1.22356
Herpud1	0.0037982	0.348916	0.251	0.162	1	1.2736	-0.785174
Higd2a	0.0714133	0.325522	0.272	0.221	1	1.25312	-0.79801
Hivep2	0.0540055	0.330001	0.309	0.241	1	1.25701	-0.795536
Hmgcll1	0.00523242	0.408969	0.119	0.059	1	1.32774	-0.753161
Hnrnpd	0.00686394	0.273449	0.239	0.153	1	1.20869	-0.827339
Hnrnpf	0.0835025	0.324644	0.355	0.309	1	1.25236	-0.798496
Hoxb6	0.0224163	-0.309603	0.242	0.315	1	0.806864	-1.23937
Hpcal1	0.020692	-0.279333	0.199	0.271	1	0.823972	-1.21363
Hs6st3	0.246281	0.421426	0.294	0.262	1	1.33925	-0.746686
Hsd11b2	0.0840024	0.615556	0.116	0.079	1	1.53215	-0.652678
Hsd17b4	0.112408	0.262312	0.517	0.482	1	1.1994	-0.833751
Hsf2	0.00210357	0.328049	0.257	0.162	1	1.25531	-0.796613
Hspa5	0.0523022	0.361885	0.364	0.309	1	1.2851	-0.778147
Hspa8	1.10683e-06	0.581236	0.596	0.453	0.0239229	1.49613	-0.668391
Hspbap1	0.0118436	-0.289031	0.037	0.082	1	0.818452	-1.22182
Hspd1	0.0125498	0.396891	0.294	0.215	1	1.31667	-0.759493
Ick	0.0281019	-0.302746	0.076	0.126	1	0.810708	-1.23349
Id2	0.0528798	0.312741	0.287	0.226	1	1.24206	-0.805111
Ift20	0.0266168	0.267103	0.232	0.168	1	1.20339	-0.830987
Igfbp5	0.0316472	0.549997	0.355	0.3	1	1.46408	-0.683021
Ikzf2	0.0408285	0.258552	0.309	0.238	1	1.19628	-0.835927
Il15	0.301985	-0.271255	0.058	0.076	1	0.828598	-1.20686
Insrr	0.0216061	0.395838	0.44	0.365	1	1.31571	-0.760048
Invs	0.00757458	-0.351932	0.122	0.197	1	0.783534	-1.27627
Iqgap1	0.000949709	-0.28042	0.379	0.503	1	0.823351	-1.21455
Iqsec1	0.00812285	0.283091	0.303	0.218	1	1.2168	-0.821829
Kcnq3	0.472338	-0.78645	0.125	0.138	1	0.579769	-1.72482
Kctd16	0.0265209	0.476309	0.232	0.165	1	1.39118	-0.718814
Kctd3	0.0296019	-0.255737	0.064	0.112	1	0.837559	-1.19395
Kctd8	0.103335	-0.280331	0.098	0.138	1	0.823402	-1.21447
Kdm3b	0.000779819	-0.367528	0.211	0.324	1	0.775109	-1.29014
Kif16b	0.0134996	-0.276221	0.602	0.656	1	0.825751	-1.21102
Kif26b	0.226337	0.338037	0.19	0.159	1	1.26404	-0.791117
Kit	0.00132923	-0.371978	0.471	0.576	1	0.772722	-1.29413
Kl	0.350182	0.451737	0.187	0.165	1	1.36769	-0.731162
Klf5	0.0583768	-0.280404	0.095	0.141	1	0.82336	-1.21454
Klk1	0.90428	-0.362179	0.199	0.194	1	0.777988	-1.28537
Kpnb1	0.0710392	0.301295	0.168	0.124	1	1.23225	-0.811523
Kras	0.0219977	0.283874	0.26	0.188	1	1.21746	-0.821383
Kyat1	0.284716	-0.273037	0.119	0.141	1	0.827576	-1.20835
Lama3	0.0118384	-0.391303	0.061	0.115	1	0.762441	-1.31158
Lamp1	0.0221168	0.283208	0.535	0.485	1	1.2169	-0.821762
Ldhb	0.000676726	0.389772	0.859	0.785	1	1.31019	-0.76325
Litaf	0.0485046	-0.253475	0.291	0.353	1	0.838873	-1.19208
Lmo7	0.000717686	-0.40965	0.532	0.635	1	0.752806	-1.32836
Lpl	0.0283136	-0.346951	0.125	0.182	1	0.786244	-1.27187
Lrrc20	0.00467994	-0.356603	0.089	0.159	1	0.781001	-1.28041
Lrrc4	0.00633653	0.378367	0.294	0.209	1	1.29987	-0.769308
Lrrk1	0.00880778	-0.321847	0.08	0.141	1	0.800045	-1.24993
Mab21l3	0.0093356	-0.255871	0.159	0.247	1	0.837481	-1.19406
Macf1	0.000224739	-0.284907	0.697	0.803	1	0.820794	-1.21833
Magi2	0.149673	0.261102	0.119	0.085	1	1.19839	-0.83445
Magi3	0.0152878	-0.300395	0.572	0.635	1	0.81203	-1.23148
Malrd1	0.00260993	0.377761	0.462	0.338	1	1.29932	-0.769631
Maoa	0.000529234	-0.442929	0.08	0.168	1	0.735639	-1.35936
Map3k1	0.0138507	-0.383579	0.364	0.441	1	0.766534	-1.30457
Map3k20	0.015153	-0.30904	0.391	0.465	1	0.807179	-1.23888
Mapk14	0.0168889	-0.276339	0.165	0.238	1	0.825684	-1.21112
Mapk6	0.00203031	0.381273	0.122	0.056	1	1.30249	-0.76776
Marf1	0.0967165	-0.263692	0.165	0.212	1	0.832953	-1.20055
Mark2	0.0971026	-0.260469	0.339	0.388	1	0.834816	-1.19787
Mark4	0.0107237	0.27137	0.092	0.044	1	1.20695	-0.828532
Mdh2	0.184605	0.301775	0.416	0.394	1	1.23266	-0.811254
Met	1.64785e-06	-0.532484	0.468	0.638	0.0356166	0.691363	-1.44642
Mettl23	0.0365992	-0.303089	0.138	0.191	1	0.810515	-1.23378
Mgll	0.000803255	-0.454731	0.232	0.341	1	0.729646	-1.37053
Mkln1os	0.00734489	-0.392397	0.128	0.2	1	0.761863	-1.31257
Mlph	0.00117501	-0.446687	0.08	0.159	1	0.733726	-1.36291
Mpc1	0.0179097	0.270501	0.654	0.6	1	1.20623	-0.829032
Mpc2	0.00207318	0.382208	0.602	0.503	1	1.30333	-0.767263
Mprip	0.012754	-0.288484	0.572	0.653	1	0.818762	-1.22136
Mpzl1	0.00816922	-0.300476	0.183	0.268	1	0.811984	-1.23155
Mrpl1	0.00331379	-0.374688	0.089	0.162	1	0.771272	-1.29656
Mrps28	0.0116783	-0.347391	0.19	0.271	1	0.786004	-1.27226
mt-Atp6	1.27755e-13	-0.64779	0.872	0.968	2.76129e-09	0.638257	-1.56677
mt-Atp8	3.28295e-06	-0.472132	0.034	0.132	0.0709576	0.720898	-1.38716
Mtcl1	0.0144548	-0.402108	0.183	0.253	1	0.756752	-1.32144
mt-Co1	1.97939e-06	-0.40028	0.734	0.894	0.0427825	0.757711	-1.31976
mt-Co2	3.07955e-12	-0.622749	0.749	0.926	6.65614e-08	0.649432	-1.53981
mt-Co3	9.33976e-14	-0.655972	0.835	0.953	2.0187e-09	0.634648	-1.57568
mt-Cytb	5.87712e-07	-0.540625	0.648	0.779	0.0127028	0.687473	-1.4546
Mterf3	0.0219953	-0.258487	0.104	0.162	1	0.835964	-1.19622
mt-Nd1	2.18628e-08	-0.553809	0.544	0.703	0.000472542	0.681219	-1.46796
mt-Nd2	4.51697e-16	-0.875791	0.679	0.856	9.76299e-12	0.544955	-1.83501
mt-Nd3	1.52175e-05	-0.490461	0.052	0.153	0.328911	0.711797	-1.40489
mt-Nd4	7.7754e-07	-0.518234	0.795	0.882	0.0168057	0.698226	-1.4322
mt-Nd4l	0.0136221	-0.277016	0.211	0.297	1	0.825296	-1.21169
mt-Nd5	1.47463e-06	-0.608387	0.303	0.465	0.0318726	0.65593	-1.52455
mt-Nd6	0.0366545	-0.259014	0.18	0.244	1	0.835659	-1.19666
Mxi1	0.00446854	-0.327992	0.135	0.215	1	0.796645	-1.25526
Mycbpap	0.000138983	-0.44233	0.168	0.297	1	0.735945	-1.3588
Mynn	0.0268562	-0.253041	0.083	0.135	1	0.839126	-1.19172
Myo1c	0.00390186	0.298655	0.211	0.126	1	1.23	-0.81301
Myo1e	0.000144654	-0.40874	0.483	0.594	1	0.753281	-1.32753
Myo5a	0.12787	0.435423	0.349	0.303	1	1.35231	-0.739477
Myo5b	0.000490883	-0.371043	0.358	0.488	1	0.773224	-1.29329
Naa35	0.0174534	-0.303989	0.122	0.185	1	0.81001	-1.23455
Nadk	0.0860796	0.283023	0.343	0.288	1	1.21674	-0.821867
Napepld	0.0780317	-0.302943	0.19	0.241	1	0.810597	-1.23366
Naxd	0.0788078	-0.281094	0.193	0.244	1	0.822967	-1.21512
Nbea	0.0498973	0.362146	0.471	0.406	1	1.28534	-0.778006
Nck2	0.00574461	-0.35449	0.104	0.176	1	0.782146	-1.27853
Ncor1	0.0326963	-0.251608	0.667	0.706	1	0.83996	-1.19053
Ndufb11	0.0211766	0.370467	0.453	0.388	1	1.29277	-0.773532
Ndufb9	0.0179146	0.314779	0.508	0.438	1	1.24382	-0.803974
Ndufs1	0.0193915	0.254811	0.462	0.371	1	1.19318	-0.838097
Ndufs2	0.0229224	0.295001	0.245	0.176	1	1.22689	-0.815072
Ndufs3	0.00122121	0.289008	0.468	0.347	1	1.2218	-0.818464
Negr1	0.00411485	-0.35485	0.159	0.253	1	0.781951	-1.27885
Nek1	0.032588	0.287784	0.177	0.121	1	1.22076	-0.819159
Nell2	0.0718131	0.320485	0.187	0.141	1	1.24875	-0.800801
Nexmif	0.0774546	0.372797	0.086	0.053	1	1.29486	-0.772284
Nfat5	0.00263841	-0.264397	0.752	0.815	1	0.832547	-1.20113
Nfatc3	0.0147696	-0.35189	0.183	0.253	1	0.783557	-1.27623
Nfe2l1	0.0082994	0.294099	0.3	0.218	1	1.22612	-0.815582
Nfib	2.68322e-05	-0.354172	0.398	0.571	0.57995	0.782319	-1.27825
Nfic	0.0544534	0.331014	0.281	0.229	1	1.2579	-0.794978
Ninl	0.0369509	-0.339279	0.229	0.285	1	0.790436	-1.26512
Nipal2	0.0398105	0.278884	0.303	0.232	1	1.21326	-0.824229
Nkain3	0.35767	0.315671	0.107	0.088	1	1.24459	-0.803477
Nlk	0.0560927	-0.267835	0.373	0.424	1	0.830565	-1.204
Nol4l	0.000261761	-0.508754	0.131	0.238	1	0.702829	-1.42282
Nox4	0.0917012	0.450838	0.095	0.062	1	1.36683	-0.731618
Nploc4	0.00792135	0.366474	0.19	0.121	1	1.2892	-0.775676
Npnt	0.0281068	-0.292239	0.208	0.285	1	0.816634	-1.22454
Nr1d2	0.00629835	0.255322	0.269	0.176	1	1.1936	-0.8378
Nrg1	0.0154781	0.293191	0.391	0.315	1	1.22535	-0.816095
Nsd2	0.00137856	-0.341571	0.153	0.256	1	0.789182	-1.26714
Nsd3	0.00685	-0.29492	0.385	0.482	1	0.815118	-1.22682
Nt5c2	0.13814	-0.37072	0.217	0.259	1	0.773396	-1.293
Nupr1	0.000715285	-0.543609	0.138	0.235	1	0.686053	-1.45761
Osbpl3	2.10789e-05	-0.518876	0.3	0.456	0.4556	0.697915	-1.43284
Oxgr1	0.00612726	0.392763	0.526	0.45	1	1.31291	-0.761669
Oxr1	0.0543914	0.314801	0.599	0.576	1	1.24384	-0.803962
P3h2	0.013151	-0.394508	0.517	0.568	1	0.760749	-1.31449
Pacsin2	0.0126732	-0.279627	0.349	0.435	1	0.823804	-1.21388
Pafah1b1	0.0754446	0.253201	0.563	0.506	1	1.19185	-0.839032
Pah	0.000701104	0.471844	0.361	0.241	1	1.38688	-0.721042
Paqr5	1.82004e-05	-0.41469	0.538	0.682	0.393384	0.750181	-1.33301
Parl	0.00658366	0.260666	0.11	0.053	1	1.19803	-0.834703
Parm1	0.0517083	-0.2582	0.413	0.474	1	0.836131	-1.19599
Pax2	1.00225e-07	-0.903674	0.336	0.503	0.00216627	0.534524	-1.87082
Pcbp3	0.142767	-0.253363	0.086	0.118	1	0.838938	-1.19198
Pced1b	0.179813	0.324492	0.202	0.168	1	1.25222	-0.798579
Pcgf5	0.00383142	-0.422618	0.153	0.235	1	0.74607	-1.34036
Pcsk5	0.00493574	0.29239	0.073	0.026	1	1.22467	-0.816548
Pcyox1	0.00113846	0.299074	0.107	0.041	1	1.23035	-0.812774
Pdcd10	0.0383114	0.303255	0.254	0.197	1	1.23392	-0.810422
Pde10a	0.000675052	-0.602297	0.015	0.068	1	0.658704	-1.51813
Pde4c	0.0107128	0.275213	0.544	0.459	1	1.21017	-0.826328
Pde4d	1.57832e-08	0.654979	0.52	0.324	0.000341138	1.57459	-0.635085
Pde7b	0.00398033	-0.419517	0.19	0.282	1	0.747675	-1.33748
Pdia6	0.115683	0.253231	0.291	0.244	1	1.19187	-0.839016
Pdlim3	0.00728419	-0.254028	0.19	0.279	1	0.838552	-1.19253
Pdzk1	0.0716849	0.272276	0.18	0.132	1	1.20771	-0.828012
Per1	0.00313248	0.265288	0.067	0.021	1	1.20188	-0.832033
Per2	3.10998e-05	0.381893	0.095	0.021	0.672192	1.30305	-0.76743
Pga5	0.0230443	-0.263938	0.058	0.106	1	0.832812	-1.20075
Pgrmc1	0.00670107	0.33911	0.621	0.532	1	1.26498	-0.790529
Pias2	0.003832	-0.397202	0.358	0.441	1	0.759329	-1.31695
Pign	0.010576	-0.358177	0.297	0.379	1	0.78015	-1.28181
Pik3c2g	0.0105859	-0.310423	0.125	0.203	1	0.806405	-1.24007
Pip5k1b	0.000446423	0.4361	0.18	0.088	1	1.35294	-0.73913
Pkm	0.0410468	0.275905	0.394	0.335	1	1.21075	-0.825932
Plau	0.0111273	-0.251183	0.049	0.1	1	0.840207	-1.19018
Plcd3	7.42988e-06	0.581247	0.245	0.112	0.160589	1.49614	-0.668386
Plekha1	0.0869182	-0.26233	0.147	0.197	1	0.83374	-1.19941
Plekhm1	0.0121089	-0.278158	0.037	0.082	1	0.824643	-1.21265
Pola1	0.0588054	0.306144	0.086	0.05	1	1.2364	-0.8088
Polr2a	0.0211144	-0.274381	0.223	0.297	1	0.826805	-1.20948
Ppargc1a	0.044224	-0.28596	0.786	0.832	1	0.820196	-1.21922
Ppfia1	0.00189767	-0.288507	0.159	0.262	1	0.818749	-1.22138
Ppfibp2	0.0336785	-0.28362	0.416	0.488	1	0.821527	-1.21725
Ppia	0.0128833	0.299186	0.596	0.518	1	1.23045	-0.812711
Ppib	0.0400827	0.295924	0.557	0.515	1	1.22767	-0.814551
Ppp2r2b	0.0784301	-0.355098	0.19	0.247	1	0.781816	-1.27907
Ppp2r3a	0.00402029	-0.405833	0.413	0.503	1	0.7548	-1.32485
Ppp3cc	0.268279	0.263797	0.131	0.109	1	1.20063	-0.832893
Ppp4r3a	0.0206109	0.260901	0.275	0.206	1	1.19823	-0.834567
Prdm10	0.0245941	-0.284257	0.083	0.135	1	0.821165	-1.21778
Prdx6	0.0153237	0.315151	0.232	0.159	1	1.24414	-0.803767
Prkar2a	0.0239816	0.284636	0.168	0.109	1	1.2181	-0.820949
Prkce	0.00646573	-0.255692	0.254	0.347	1	0.837585	-1.19391
Prkg1	0.00010301	0.617676	0.294	0.176	1	1.5344	-0.65172
Psap	0.0555249	0.269422	0.474	0.421	1	1.20533	-0.829652
Psd3	0.00345277	0.45204	0.599	0.506	1	1.36797	-0.731008
Psmc6	0.159828	0.260121	0.226	0.188	1	1.19758	-0.835018
Psmg2	0.0271772	0.253122	0.076	0.038	1	1.19178	-0.839078
Ptbp3	1.84955e-05	-0.466993	0.661	0.753	0.399762	0.723471	-1.38223
Pth1r	0.0258232	0.263581	0.183	0.124	1	1.20045	-0.833018
Ptpn3	0.0994731	-0.265005	0.232	0.285	1	0.832196	-1.20164
Ptpn4	0.000563602	0.386285	0.343	0.221	1	1.30702	-0.765097
Pts	1.51101e-05	0.489484	0.321	0.179	0.326589	1.40394	-0.71228
Rab1a	0.0204005	0.285808	0.352	0.276	1	1.21909	-0.820282
Rab6a	0.105099	0.274395	0.229	0.182	1	1.20949	-0.826797
Racgap1	0.0223671	-0.314562	0.058	0.106	1	0.804095	-1.24363
Rai1	0.0839141	-0.269151	0.297	0.35	1	0.829808	-1.2051
Rala	0.000621037	-0.413941	0.339	0.459	1	0.75057	-1.33232
Ranbp3l	3.78838e-13	-1.28498	0.073	0.285	8.1882e-09	0.410376	-2.43679
Rapgef4	0.150278	0.30183	0.391	0.35	1	1.23271	-0.811223
Raph1	0.06221	-0.290785	0.223	0.279	1	0.817457	-1.22331
Rarg	0.0443858	-0.250608	0.037	0.071	1	0.840542	-1.18971
Rassf9	0.0732691	0.314831	0.177	0.132	1	1.24387	-0.803945
Rbbp8	0.00908962	0.289544	0.584	0.5	1	1.22225	-0.818161
Rbfox1	0.0628452	-0.29805	0.058	0.097	1	0.813351	-1.22948
Rbm34	0.0687158	0.253435	0.095	0.059	1	1.19204	-0.838896
Rbms3	2.53452e-05	-0.579505	0.15	0.282	0.547812	0.669193	-1.49434
Rbpms	0.00376279	-0.277399	0.596	0.679	1	0.825077	-1.21201
Rgs5	0.0241958	-0.350463	0.04	0.079	1	0.784332	-1.27497
Rgs6	0.00446273	-0.394883	0.694	0.75	1	0.760551	-1.31484
Rhbg	0.116674	0.25434	0.367	0.324	1	1.19279	-0.83837
Rhcg	0.011319	-0.331692	0.654	0.721	1	0.794604	-1.25849
Rida	0.225741	0.280657	0.538	0.547	1	1.21475	-0.823216
Rif1	0.0823281	-0.259538	0.248	0.3	1	0.835356	-1.1971
Rnase1	0.00589603	0.356032	0.153	0.085	1	1.2799	-0.78131
Rnf111	0.0538182	-0.281134	0.22	0.279	1	0.822944	-1.21515
Rnf138	0.00972957	0.347945	0.208	0.135	1	1.27275	-0.785702
Ror1	0.644146	-0.274965	0.187	0.162	1	0.82647	-1.20996
Rp1	0.00514834	0.443984	0.41	0.324	1	1.36036	-0.735102
Rpap3	0.00192734	0.359375	0.187	0.103	1	1.28287	-0.779502
Rpl27a	0.0282529	-0.292774	0.373	0.447	1	0.816331	-1.22499
Rps12-ps3	0.00429936	-0.310594	0.147	0.232	1	0.80631	-1.24022
Rps25	0.0624773	-0.253544	0.248	0.303	1	0.838833	-1.19213
Rps3a1	0.00497487	-0.312065	0.223	0.321	1	0.805488	-1.24148
Rps6	0.146074	0.296101	0.19	0.153	1	1.22782	-0.814451
Rps6kc1	0.0808837	-0.255344	0.073	0.112	1	0.837787	-1.19362
Rreb1	0.0220614	-0.29644	0.428	0.497	1	0.814259	-1.22811
Rsrp1	0.00425904	0.321141	0.645	0.582	1	1.24932	-0.800436
S100a11	0.0485829	-0.260458	0.462	0.518	1	0.834823	-1.19786
S100g	1.35362e-07	1.15848	0.462	0.276	0.00292572	2.23222	-0.447985
Sap30bp	0.0595277	-0.311474	0.07	0.109	1	0.805818	-1.24097
Sbds	0.0470008	0.286487	0.147	0.1	1	1.21967	-0.819896
Scamp1	1.52914e-06	-0.513205	0.156	0.312	0.0330509	0.700664	-1.42722
Scfd1	0.08622	-0.28294	0.183	0.232	1	0.821914	-1.21667
Sdhd	0.0538317	0.285374	0.33	0.271	1	1.21873	-0.820529
Selenbp1	0.019411	0.276928	0.208	0.141	1	1.21161	-0.825346
Sema5a	0.0337895	-0.356287	0.055	0.097	1	0.781173	-1.28013
Senp5	0.0339534	-0.252133	0.217	0.282	1	0.839654	-1.19097
Senp7	0.0414811	0.308463	0.388	0.326	1	1.23839	-0.807502
Serinc2	0.00974785	-0.258159	0.043	0.094	1	0.836154	-1.19595
Sertad2	0.00433036	0.372309	0.214	0.132	1	1.29442	-0.772545
Setbp1	3.53355e-07	-0.43287	0.694	0.785	0.00763742	0.740787	-1.34992
Sfi1	0.00441074	-0.290597	0.312	0.409	1	0.817564	-1.22315
Sft2d2	0.0555148	-0.259861	0.07	0.112	1	0.835168	-1.19736
Sgcd	0.49499	-0.2514	0.242	0.259	1	0.840081	-1.19036
Sgms1	0.00761183	-0.40878	0.587	0.644	1	0.75326	-1.32756
Sgpp2	0.00818401	-0.332142	0.486	0.562	1	0.794356	-1.25888
Sh2d4b	0.557864	-0.250453	0.211	0.229	1	0.840633	-1.18958
Sh3gl2	0.0772216	0.348385	0.321	0.271	1	1.27313	-0.785463
Shank2	0.0214513	-0.273185	0.22	0.3	1	0.827491	-1.20847
Shb	0.0215028	-0.295187	0.287	0.365	1	0.814967	-1.22704
Shroom3	8.10125e-06	-0.608931	0.642	0.756	0.1751	0.655683	-1.52513
Sik2	0.379722	-0.259472	0.379	0.385	1	0.835393	-1.19704
Sim1	0.00146792	-0.429691	0.367	0.468	1	0.742421	-1.34694
Slc12a1	0.0190162	-0.978425	0.156	0.221	1	0.507533	-1.97031
Slc16a11	0.0897783	0.279618	0.113	0.076	1	1.21387	-0.823809
Slc16a12	0.0210677	-0.274973	0.113	0.176	1	0.826466	-1.20997
Slc22a6	0.000391586	0.434447	0.183	0.091	1	1.35139	-0.739977
Slc23a2	0.0386289	-0.28057	0.171	0.229	1	0.823266	-1.21467
Slc25a3	0.00839753	0.289532	0.731	0.691	1	1.22224	-0.818168
Slc25a37	0.0153753	-0.275208	0.076	0.132	1	0.826331	-1.21017
Slc25a4	0.004373	0.337914	0.584	0.503	1	1.26393	-0.791185
Slc25a46	0.0822734	-0.28659	0.107	0.147	1	0.819838	-1.21975
Slc26a4	0.00267309	0.502977	0.453	0.347	1	1.41714	-0.705649
Slc34a1	0.0715703	0.468861	0.434	0.374	1	1.38402	-0.722535
Slc35g1	0.0255235	-0.296455	0.159	0.229	1	0.814251	-1.22812
Slc4a7	3.86124e-05	-0.30344	0.009	0.074	0.834568	0.810318	-1.23408
Slc6a19	0.0121566	0.254933	0.089	0.041	1	1.19328	-0.838026
Slc8a1	0.0631237	1.10268	0.223	0.171	1	2.14753	-0.465651
Slco4a1	0.000322841	-0.358139	0.076	0.171	1	0.78017	-1.28177
Smad7	0.00245317	-0.434151	0.162	0.253	1	0.740129	-1.35112
Smarca2	0.066608	0.260245	0.312	0.253	1	1.19768	-0.834946
Smim6	0.00279472	-0.349365	0.055	0.121	1	0.784929	-1.274
Sned1	0.000207577	-0.458343	0.104	0.209	1	0.727822	-1.37396
Snx10	3.07156e-05	0.260821	0.058	0.003	0.663887	1.19816	-0.834613
Soat1	0.296753	-0.268502	0.297	0.321	1	0.830181	-1.20456
Sod2	0.00100683	0.373676	0.459	0.347	1	1.29565	-0.771813
Sort1	0.00793755	-0.269763	0.287	0.385	1	0.829456	-1.20561
Sox5	0.00275505	-0.385621	0.168	0.262	1	0.76545	-1.30642
Spata13	0.0156836	-0.31435	0.349	0.418	1	0.804213	-1.24345
Spink8	0.011675	0.274004	0.471	0.379	1	1.20916	-0.827021
Spint1	0.0375984	0.319946	0.352	0.288	1	1.24828	-0.8011
Spp1	6.70948e-05	0.613991	0.55	0.415	1	1.53049	-0.653387
Spred2	0.163159	-0.250094	0.131	0.165	1	0.840842	-1.18928
Srsf6	0.0244895	0.306762	0.278	0.212	1	1.23693	-0.808454
Ssbp3	0.0488193	0.259068	0.321	0.256	1	1.19671	-0.835628
St3gal6	0.0105673	-0.346515	0.199	0.274	1	0.786482	-1.27149
Stap1	0.0543166	0.273027	0.254	0.191	1	1.20834	-0.827581
Stard8	0.00405145	0.339915	0.266	0.174	1	1.26568	-0.790088
Stau2	0.00488997	-0.266586	0.489	0.588	1	0.831284	-1.20296
Steap2	0.0056302	0.366388	0.187	0.112	1	1.28912	-0.775722
Stk39	0.00114886	-0.476589	0.526	0.621	1	0.718675	-1.39145
Stx17	0.00559132	0.275168	0.131	0.068	1	1.21014	-0.826354
Suclg1	0.128336	0.277906	0.312	0.271	1	1.21243	-0.824787
Sumo1	0.000194011	0.518603	0.37	0.253	1	1.43257	-0.698048
Susd1	0.214266	-0.26439	0.486	0.503	1	0.832551	-1.20113
Swi5	0.014485	0.38237	0.281	0.209	1	1.30348	-0.767176
Tacc2	0.00305825	-0.26052	0.706	0.779	1	0.834787	-1.19791
Taf15	0.0484511	0.272107	0.269	0.212	1	1.20757	-0.828109
Taldo1	0.00690279	0.335439	0.321	0.229	1	1.26176	-0.792543
Tanc1	0.00845201	-0.265918	0.596	0.665	1	0.831669	-1.2024
Tango2	0.0138326	-0.260179	0.162	0.238	1	0.834984	-1.19763
Tank	0.0316437	-0.298397	0.144	0.203	1	0.813156	-1.22978
Tatdn1	0.0298661	-0.291205	0.092	0.144	1	0.817219	-1.22366
Tbc1d12	0.0287286	0.311721	0.153	0.097	1	1.24119	-0.80568
Tbc1d24	0.00335916	0.316443	0.205	0.121	1	1.24526	-0.803047
Tbc1d5	0.0261615	0.318411	0.661	0.606	1	1.24696	-0.801953
Tbpl1	0.064848	0.276945	0.193	0.144	1	1.21163	-0.825337
Tef	0.00537117	0.299472	0.208	0.126	1	1.23069	-0.81255
Tenm3	0.00152445	-0.31695	0.119	0.215	1	0.802765	-1.24569
Thbs1	0.0148121	0.264366	0.119	0.065	1	1.20111	-0.832564
Them7	0.100718	-0.378722	0.083	0.118	1	0.769118	-1.30019
Tle4	0.0274437	0.329506	0.239	0.174	1	1.25658	-0.795809
Tmco3	0.00605271	0.290028	0.153	0.085	1	1.22266	-0.817886
Tmem165	0.0710367	0.284899	0.211	0.162	1	1.21833	-0.820799
Tmem176b	0.0018248	0.438634	0.486	0.391	1	1.35532	-0.737833
Tmem213	0.0011277	0.342084	0.804	0.759	1	1.26759	-0.788901
Tmem50a	0.00645994	0.328338	0.159	0.091	1	1.25557	-0.796454
Tmem51	0.00129369	-0.256624	0.324	0.447	1	0.837045	-1.19468
Tmem52b	0.0833559	0.314269	0.171	0.126	1	1.24338	-0.804258
Tmem57	0.00951287	0.341186	0.229	0.153	1	1.2668	-0.789392
Tmigd1	0.135494	0.273922	0.159	0.121	1	1.20909	-0.827068
Tmsb4x	0.00134315	-0.443433	0.575	0.656	1	0.735382	-1.35984
Tmtc2	0.0306632	-0.328349	0.119	0.179	1	0.796447	-1.25558
Tns3	0.00548158	-0.307996	0.422	0.524	1	0.807763	-1.23799
Trip4	0.0305721	-0.257076	0.177	0.244	1	0.836782	-1.19505
Trpm3	0.0245439	0.44436	0.355	0.285	1	1.36071	-0.73491
Trpm4	0.00678262	-0.272734	0.046	0.1	1	0.827749	-1.2081
Trps1	0.00224144	0.471322	0.394	0.297	1	1.38638	-0.721303
Tspan13	0.00328866	0.271694	0.193	0.109	1	1.20722	-0.828346
Ttc23	0.00575045	-0.334804	0.101	0.174	1	0.792892	-1.26121
Ttc37	0.216289	-0.283578	0.11	0.135	1	0.821551	-1.21721
Ttc8	0.00866755	0.330696	0.107	0.053	1	1.25762	-0.795153
Ttr	0.00472563	0.463325	0.205	0.124	1	1.37872	-0.725313
Txn1	0.0312907	0.322888	0.278	0.215	1	1.25083	-0.799468
Txndc17	0.0214023	0.319739	0.321	0.241	1	1.2481	-0.801215
Ube2a	0.185841	0.284628	0.125	0.097	1	1.2181	-0.820953
Ube2m	0.0511821	0.266186	0.205	0.15	1	1.20262	-0.831515
Ublcp1	0.00801962	-0.282071	0.113	0.188	1	0.82241	-1.21594
Ubxn2a	0.0394717	-0.285946	0.19	0.25	1	0.820204	-1.21921
Uhrf2	0.0903029	0.258568	0.26	0.209	1	1.19629	-0.835917
Ulk2	0.105661	0.299109	0.232	0.185	1	1.23038	-0.812754
Umod	0.000170998	-0.483219	0.495	0.606	1	0.71538	-1.39786
Upp2	0.00482843	0.345433	0.297	0.212	1	1.27053	-0.787072
Uqcrfs1	0.0208141	0.253212	0.492	0.397	1	1.19186	-0.839026
Vamp4	0.00376768	-0.321807	0.08	0.15	1	0.800067	-1.24989
Vamp8	0.0379003	0.260437	0.306	0.238	1	1.19784	-0.834835
Vav3	0.0346443	-0.267592	0.07	0.118	1	0.830705	-1.2038
Vcp	0.0661781	0.260802	0.168	0.121	1	1.19814	-0.834624
Veph1	0.00353327	-0.346443	0.205	0.306	1	0.786521	-1.27142
Vmp1	0.00139627	-0.43804	0.376	0.474	1	0.738137	-1.35476
Vps37c	0.00649883	-0.289572	0.098	0.171	1	0.818145	-1.22228
Wfdc2	0.0181576	0.404007	0.446	0.374	1	1.32318	-0.755756
Wwtr1	0.0192254	-0.256523	0.327	0.409	1	0.837103	-1.1946
Xbp1	0.00743877	-0.308497	0.131	0.212	1	0.807483	-1.23842
Xpnpep3	0.0542566	-0.279587	0.116	0.168	1	0.823827	-1.21385
Xpo1	0.120122	0.28248	0.275	0.229	1	1.21628	-0.822176
Xrcc4	0.010701	-0.363962	0.26	0.344	1	0.777028	-1.28696
Xylb	0.0503216	0.266436	0.092	0.053	1	1.20283	-0.831371
Ypel2	0.000103944	-0.569903	0.119	0.226	1	0.673662	-1.48442
Ythdc1	0.0695454	0.287873	0.177	0.129	1	1.22084	-0.819109
Zbtb16	0.00559973	0.445024	0.346	0.253	1	1.36134	-0.734572
Zfp217	0.0110167	-0.284691	0.037	0.082	1	0.820918	-1.21815
Zfp280d	0.124955	0.278113	0.505	0.482	1	1.21261	-0.824669
Zfp385b	0.00827061	0.47877	0.275	0.2	1	1.39356	-0.717589
Zfp426	0.00187527	-0.363898	0.052	0.118	1	0.777062	-1.2869
Zfp608	0.0130782	-0.348112	0.281	0.365	1	0.785611	-1.27289
Zfp652	0.00197441	-0.331049	0.18	0.282	1	0.794958	-1.25793
Zfp704	0.0231984	0.328159	0.281	0.209	1	1.25541	-0.796552
Zfp827	0.00221316	-0.302212	0.486	0.591	1	0.811008	-1.23303
Zfp91	0.0462019	0.277995	0.333	0.265	1	1.21251	-0.824737
Zfyve1	0.0364205	-0.287233	0.141	0.2	1	0.819472	-1.2203
Zfyve9	0.172213	0.264074	0.407	0.368	1	1.20086	-0.832733
Zranb1	0.0116152	-0.330965	0.248	0.326	1	0.795004	-1.25785

## Sheet: DE genes_DMEP
Gene name	P-value (unadjusted)	Log2 foldchage of the average expression between knockout and control	Percentage of cells in which gene is detected in knockout group	Percentage of cells in which gene is detected in control group	Adjusted p-value	Foldchange between knockout and control	Negative foldchange (-1/Foldchange)
0610031O16Rik	0.213737	-0.300484	0.062	0.115	1	0.81198	-1.23156
1110008L16Rik	0.067684	0.27889	0.234	0.134	1	1.21326	-0.824225
1110008P14Rik	0.338791	-0.335046	0.484	0.535	1	0.792759	-1.26142
1110012L19Rik	0.0172537	0.294126	0.203	0.089	1	1.22614	-0.815566
1190007I07Rik	0.241143	0.266572	0.125	0.076	1	1.20295	-0.831292
1700025G04Rik	0.450288	-0.296812	0.156	0.191	1	0.814049	-1.22843
1700109H08Rik	0.0254909	0.280335	0.141	0.051	1	1.21448	-0.8234
1810058I24Rik	0.00490271	-0.510902	0.219	0.395	1	0.701784	-1.42494
2410015M20Rik	0.0454833	0.414335	0.438	0.299	1	1.33268	-0.750365
2510039O18Rik	0.234593	-0.261768	0.125	0.178	1	0.834065	-1.19895
2610008E11Rik	0.00384094	0.33398	0.172	0.051	1	1.26049	-0.793345
2610035D17Rik	0.00967009	-0.895644	0.422	0.541	1	0.537507	-1.86044
2610318M16Rik	0.00635506	0.322141	0.141	0.038	1	1.25018	-0.799882
2900026A02Rik	0.356446	-0.320725	0.297	0.35	1	0.800667	-1.24896
3110021N24Rik	0.0548407	-0.427905	0.031	0.108	1	0.743341	-1.34528
4732440D04Rik	0.0134088	-0.35158	0.062	0.197	1	0.783725	-1.27596
4732471J01Rik	0.0398264	0.259754	0.203	0.102	1	1.19727	-0.835231
4921518K17Rik	0.1201	-0.374364	0.094	0.172	1	0.771445	-1.29627
4930402H24Rik	0.0666916	-0.275662	0.719	0.764	1	0.826071	-1.21055
4930453N24Rik	0.0528354	-0.30675	0.109	0.223	1	0.808461	-1.23692
4930523C07Rik	0.116761	0.347041	0.766	0.688	1	1.27195	-0.786195
4931406C07Rik	0.303201	0.339756	0.297	0.248	1	1.26554	-0.790175
4931423N10Rik	0.0271898	-0.278831	0.016	0.102	1	0.824259	-1.21321
6720427I07Rik	0.115632	0.27382	0.156	0.083	1	1.209	-0.827127
8430408G22Rik	0.230518	-0.488513	0.266	0.318	1	0.712759	-1.403
9530026P05Rik	0.0595301	-0.418722	0.609	0.688	1	0.748087	-1.33674
9530077C05Rik	0.0112534	0.328398	0.062	0.006	1	1.25562	-0.79642
Aass	0.190062	0.284092	0.172	0.108	1	1.21764	-0.821258
Abca1	0.0723485	-0.443874	0.188	0.293	1	0.735158	-1.36025
Abcc10	0.192326	-0.339365	0.078	0.134	1	0.790389	-1.2652
Abcc5	0.0936497	-0.255418	0.5	0.599	1	0.837744	-1.19368
Abcc8	0.196554	0.273468	0.188	0.115	1	1.20871	-0.827329
Abhd5	0.155677	-0.284779	0.109	0.178	1	0.820868	-1.21822
Abl2	0.361155	0.259855	0.328	0.28	1	1.19736	-0.835172
AC149090.1	9.75504e-07	-0.939101	0.406	0.726	0.0210845	0.521558	-1.91733
AC157583.2	0.035265	-0.392253	0.141	0.268	1	0.761939	-1.31244
AC161607.1	0.0116558	0.389009	0.297	0.146	1	1.30949	-0.763654
Acadsb	0.20016	-0.301975	0.234	0.306	1	0.811141	-1.23283
Acadvl	0.020389	0.276128	0.297	0.146	1	1.21094	-0.825805
Acat1	0.0647874	0.318777	0.422	0.293	1	1.24727	-0.801749
Acbd3	0.244298	-0.311591	0.203	0.261	1	0.805753	-1.24108
Acbd5	0.480845	-0.289795	0.344	0.35	1	0.818019	-1.22247
Acer2	0.212068	-0.658118	0.609	0.618	1	0.633705	-1.57802
Acot9	0.0120692	0.41929	0.188	0.076	1	1.33727	-0.747792
Acrbp	0.0107515	-0.331841	0	0.096	1	0.794522	-1.25862
Acsf2	0.0146848	0.299809	0.25	0.115	1	1.23098	-0.81236
Acsl4	0.0822982	-0.328983	0.141	0.242	1	0.796097	-1.25613
Acsl5	0.108647	0.365954	0.438	0.344	1	1.28873	-0.775955
Acsm2	0.937859	0.362141	0.422	0.446	1	1.28533	-0.778009
Actb	0.0433324	0.306095	0.906	0.879	1	1.23636	-0.808828
Actn4	0.0529781	-0.370763	0.688	0.771	1	0.773373	-1.29304
Adam10	0.173701	-0.313219	0.594	0.675	1	0.804844	-1.24248
Adcy6	0.0176966	-0.452703	0.125	0.261	1	0.730672	-1.3686
Adcy9	0.0918825	-0.354267	0.125	0.217	1	0.782267	-1.27834
Add3	0.12328	-0.528354	0.359	0.433	1	0.693345	-1.44228
Adgra3	0.0294521	-0.299457	0.047	0.153	1	0.812558	-1.23068
Adh1	0.452059	-0.290845	0.359	0.382	1	0.817423	-1.22336
Adh7	0.212468	0.299762	0.484	0.414	1	1.23094	-0.812386
Adipor2	0.0221213	-0.581601	0.375	0.484	1	0.668222	-1.49651
Adpgk	0.000185268	0.549133	0.188	0.038	1	1.46321	-0.683431
Adsl	0.0511225	-0.292614	0.031	0.115	1	0.816421	-1.22486
Aff1	0.137178	-0.340462	0.484	0.567	1	0.789788	-1.26616
Aftph	0.085827	0.327084	0.562	0.439	1	1.25448	-0.797146
Agfg1	0.00642865	-0.316823	0.125	0.312	1	0.802836	-1.24558
Agmo	0.224796	-0.256346	0.469	0.548	1	0.837206	-1.19445
Ago4	0.0248975	-0.354344	0.031	0.134	1	0.782225	-1.2784
Agpat3	0.0720038	0.292187	0.375	0.242	1	1.22449	-0.816663
Ahcyl1	0.160214	-0.258615	0.297	0.382	1	0.83589	-1.19633
Ahcyl2	0.0270758	-0.352899	0.328	0.478	1	0.783009	-1.27712
Ahi1	0.0408736	0.485839	0.328	0.197	1	1.4004	-0.714082
Aif1l	0.270144	0.271432	0.281	0.217	1	1.20701	-0.828497
Ak3	0.411995	-0.265082	0.234	0.268	1	0.832151	-1.2017
Ak6	0.00768716	0.378137	0.203	0.076	1	1.29966	-0.769431
Akap7	0.00618666	0.293258	0.203	0.07	1	1.2254	-0.816057
Akr1b3	0.101389	0.375995	0.859	0.841	1	1.29773	-0.770574
Akr1e1	0.0553106	-0.319695	0.062	0.153	1	0.801239	-1.24807
Aldh1a1	0.0893299	0.281884	0.531	0.376	1	1.21578	-0.822516
Aldh2	0.0664218	0.256158	0.391	0.261	1	1.19429	-0.837315
Aldh7a1	0.0482165	0.323207	0.172	0.083	1	1.25111	-0.799291
Aldoa	0.00239576	0.541541	0.859	0.726	1	1.45553	-0.687037
Aldob	0.019383	0.455351	0.656	0.541	1	1.37112	-0.729333
Alg8	0.0235092	-0.26202	0	0.076	1	0.83392	-1.19916
Als2cl	0.30968	-0.260724	0.234	0.28	1	0.834669	-1.19808
Ammecr1l	0.0687759	-0.284843	0.094	0.191	1	0.820831	-1.21828
Amt	0.0208627	-0.328912	0.016	0.108	1	0.796137	-1.25607
Anapc10	0.350833	-0.300839	0.172	0.21	1	0.81178	-1.23186
Anapc7	0.00287834	0.290045	0.203	0.064	1	1.22268	-0.817877
Ankfn1	0.0278955	-0.973383	0.031	0.127	1	0.50931	-1.96344
Ankhd1	0.185009	0.28794	0.781	0.682	1	1.2209	-0.819071
Ankib1	0.0473195	-0.439981	0.281	0.401	1	0.737144	-1.35659
Ankrd40	0.0106178	0.368578	0.281	0.14	1	1.29108	-0.774546
Ankrd46	0.0924451	-0.57481	0.297	0.408	1	0.671375	-1.48948
Ano6	0.209454	-0.287485	0.484	0.554	1	0.819329	-1.22051
Anxa1	0.140005	0.348061	0.531	0.465	1	1.27285	-0.785639
Anxa2	0.000419739	0.602744	0.906	0.732	1	1.5186	-0.6585
Anxa3	0.103304	0.300433	0.688	0.618	1	1.23151	-0.812008
Anxa5	0.0132906	0.424997	0.641	0.49	1	1.34257	-0.744841
Anxa7	0.0145356	0.349005	0.531	0.357	1	1.27368	-0.785125
Ap1g1	0.0463068	-0.38865	0.359	0.465	1	0.763844	-1.30917
Ap3b1	0.0787487	-0.267716	0.234	0.35	1	0.830634	-1.2039
Apeh	0.0524039	0.315723	0.156	0.07	1	1.24464	-0.803448
Aplp2	0.0333465	-0.292027	0.766	0.834	1	0.816754	-1.22436
Aqp2	0.810315	0.583829	0.078	0.096	1	1.49882	-0.667191
Araf	0.041901	-0.319339	0.219	0.369	1	0.801437	-1.24776
Arf1	0.151525	0.258526	0.641	0.51	1	1.19626	-0.835942
Arfgef1	0.0403186	-0.391425	0.625	0.713	1	0.762376	-1.31169
Arhgap10	0.24508	-0.310335	0.172	0.236	1	0.806455	-1.24
Arhgap24	0.182882	-0.710384	0.141	0.197	1	0.611157	-1.63624
Arhgap29	0.00184791	0.439615	0.5	0.274	1	1.35624	-0.737331
Arhgap32	0.250137	-0.298564	0.375	0.427	1	0.813061	-1.22992
Arhgap42	0.0685668	-0.35202	0.234	0.357	1	0.783486	-1.27635
Arhgap44	0.0279023	-0.429115	0.078	0.197	1	0.742717	-1.34641
Arhgap6	0.0358598	0.276696	0.344	0.197	1	1.21142	-0.82548
Arhgdia	0.0148277	0.546304	0.484	0.325	1	1.46034	-0.684772
Arhgdib	0.210128	0.255158	0.5	0.408	1	1.19347	-0.837895
Arih2	0.293786	-0.285622	0.234	0.287	1	0.820388	-1.21894
Arl2	0.0227387	0.403156	0.328	0.185	1	1.3224	-0.756202
Armc1	0.109275	-0.269943	0.094	0.178	1	0.829352	-1.20576
Arntl2	0.0308826	-0.261622	0.016	0.102	1	0.834149	-1.19883
Arpc1a	0.240303	-0.276472	0.5	0.561	1	0.825608	-1.21123
Arpc3	0.00338427	0.541153	0.797	0.618	1	1.45513	-0.687221
Asb13	0.0249649	0.383505	0.25	0.127	1	1.30451	-0.766573
Asb3	0.116296	-0.299504	0.25	0.331	1	0.812532	-1.23072
Ascc2	0.139133	0.25921	0.312	0.21	1	1.19682	-0.835546
Ass1	0.00428215	0.654619	0.484	0.293	1	1.5742	-0.635243
Aste1	0.0460655	-0.282391	0.016	0.089	1	0.822227	-1.21621
Asxl1	0.381449	-0.282847	0.234	0.274	1	0.821967	-1.21659
Atg12	0.0104014	-0.465219	0.078	0.217	1	0.724361	-1.38053
Atl3	0.0895065	0.287288	0.375	0.268	1	1.22034	-0.819441
Atp10b	0.404011	-0.341528	0.328	0.357	1	0.789205	-1.2671
Atp1b1	0.0111296	0.330708	0.969	0.975	1	1.25763	-0.795146
Atp2b1	0.17986	-0.257722	0.359	0.452	1	0.836407	-1.19559
Atp5b	0.0462185	0.277137	0.828	0.732	1	1.21179	-0.825227
Atp5f1	0.107974	0.36564	0.688	0.561	1	1.28845	-0.776124
Atp5g1	0.0708609	0.278594	0.734	0.611	1	1.21301	-0.824394
Atp5l	0.0490186	0.275583	0.703	0.535	1	1.21048	-0.826116
Atp5o	0.117154	-0.25247	0.062	0.134	1	0.839458	-1.19124
Atp6ap2	0.109534	0.493612	0.422	0.35	1	1.40797	-0.710245
Atp6v0a4	0.23431	0.284095	0.094	0.051	1	1.21765	-0.821257
Atp6v1h	0.218462	0.309719	0.281	0.217	1	1.23947	-0.806799
Atp8b1	0.00082765	-0.621004	0.812	0.879	1	0.650218	-1.53795
Atxn10	0.57768	-0.256315	0.516	0.465	1	0.837224	-1.19442
Auts2	0.280458	-0.313662	0.359	0.439	1	0.804597	-1.24286
AW112010	0.0665674	0.475368	0.312	0.191	1	1.39027	-0.719283
Axl	0.0657422	0.288221	0.172	0.083	1	1.22113	-0.818911
AY036118	1.89427e-05	-0.630943	0.984	0.968	0.409428	0.645754	-1.54858
Azi2	0.0502357	-0.39589	0.156	0.28	1	0.76002	-1.31575
B3galt2	0.0738979	-0.282845	0.031	0.102	1	0.821969	-1.21659
B3gntl1	0.122046	0.286337	0.266	0.178	1	1.21954	-0.819981
B430010I23Rik	0.182809	0.376221	0.188	0.127	1	1.29794	-0.770453
Bag2	0.039621	-0.269988	0	0.064	1	0.829327	-1.2058
Bag3	0.0735552	-0.391807	0.141	0.242	1	0.762175	-1.31204
Baiap2l1	0.100134	-0.329567	0.281	0.369	1	0.795775	-1.25664
Basp1	0.0759594	-0.466387	0.047	0.121	1	0.723775	-1.38164
Bax	0.180318	0.268849	0.359	0.274	1	1.20485	-0.829981
Bbs5	0.00287838	-0.362196	0	0.127	1	0.777979	-1.28538
Bbs9	0.18866	-0.282033	0.219	0.306	1	0.822431	-1.21591
Bbx	0.0366935	-0.358925	0.453	0.586	1	0.779745	-1.28247
BC005537	0.106896	0.304909	0.562	0.433	1	1.23534	-0.809493
Bcar1	0.102038	-0.348894	0.156	0.242	1	0.785186	-1.27358
Bcas2	0.191553	0.288407	0.438	0.389	1	1.22129	-0.818805
Bcas3	0.135284	-0.28759	0.531	0.599	1	0.81927	-1.2206
Bcat1	0.0399795	-0.349981	0.047	0.14	1	0.784595	-1.27454
Bcl10	0.154616	-0.328789	0.109	0.178	1	0.796204	-1.25596
Bcl7b	0.0648836	0.329718	0.156	0.076	1	1.25677	-0.795692
Bcr	0.0026373	-0.653509	0.109	0.28	1	0.635732	-1.57299
Bdp1	0.18234	-0.30395	0.219	0.306	1	0.810032	-1.23452
Bex3	0.233792	-0.293033	0.344	0.389	1	0.816184	-1.22521
Bfar	0.248527	-0.259126	0.188	0.242	1	0.835594	-1.19675
Bicc1	0.118823	-0.371539	0.25	0.363	1	0.772958	-1.29373
Bicd2	0.199227	-0.267613	0.109	0.172	1	0.830693	-1.20381
Bicra	0.0669628	-0.323203	0.172	0.287	1	0.799293	-1.25111
Birc6	0.0121306	-0.380895	0.547	0.669	1	0.767961	-1.30215
Blzf1	0.000803581	0.339073	0.234	0.07	1	1.26494	-0.790549
Bmp2k	0.0396769	-0.271938	0.062	0.172	1	0.828206	-1.20743
Bmpr1b	0.0811614	0.394535	0.484	0.344	1	1.31452	-0.760734
Bnc2	0.0592381	0.262974	0.094	0.032	1	1.19995	-0.833368
Bnip3l	0.068051	0.30045	0.469	0.363	1	1.23153	-0.811999
Boc	0.352834	-0.25335	0.125	0.166	1	0.838946	-1.19197
Bod1l	0.117357	-0.29233	0.281	0.382	1	0.816582	-1.22462
Bola2	0.00412654	-0.516657	0.094	0.255	1	0.698989	-1.43064
Bptf	0.00906703	-0.539003	0.312	0.478	1	0.688246	-1.45297
Braf	0.152849	-0.324117	0.375	0.484	1	0.798787	-1.2519
Brd1	0.061835	-0.344284	0.266	0.389	1	0.787699	-1.26952
Bsdc1	0.0392438	-0.363686	0.109	0.223	1	0.777177	-1.28671
Btbd9	0.0369567	-0.366502	0.672	0.732	1	0.775661	-1.28922
Btf3l4	0.04892	-0.257823	0.062	0.166	1	0.836349	-1.19567
C030014I23Rik	0.213403	0.271884	0.094	0.051	1	1.20738	-0.828237
C1galt1c1	0.0190495	0.322278	0.203	0.089	1	1.2503	-0.799806
C2cd3	0.371992	0.319434	0.219	0.178	1	1.24784	-0.801384
Cacul1	0.0951781	-0.284904	0.141	0.236	1	0.820796	-1.21833
Cadm2	0.958379	0.599412	0.062	0.064	1	1.5151	-0.660023
Calb1	0.437715	0.49596	0.062	0.038	1	1.41026	-0.70909
Calm2	0.021385	0.514065	0.719	0.58	1	1.42807	-0.700247
Calml4	0.117843	0.388552	0.391	0.306	1	1.30908	-0.763896
Camk1d	0.0105165	-0.383667	0.75	0.854	1	0.766487	-1.30465
Camk2d	0.0447658	0.26877	0.688	0.548	1	1.20478	-0.830027
Camkmt	0.0255563	-0.612781	0.266	0.376	1	0.653935	-1.5292
Camsap3	0.119183	-0.287183	0.125	0.21	1	0.819501	-1.22026
Capg	0.0117364	0.454376	0.5	0.338	1	1.37019	-0.729826
Capns1	0.00308555	0.524435	0.656	0.478	1	1.43837	-0.695231
Card19	0.0278682	0.255078	0.219	0.102	1	1.1934	-0.837942
Casc4	0.0149792	-0.326483	0.047	0.172	1	0.797478	-1.25395
Cask	0.554337	0.253817	0.406	0.369	1	1.19236	-0.838675
Casp9	0.236132	0.251475	0.109	0.064	1	1.19042	-0.840037
Ccdc32	0.120824	-0.25899	0.031	0.089	1	0.835673	-1.19664
Ccdc34	0.132676	0.329655	0.125	0.064	1	1.25671	-0.795727
Ccdc6	0.179822	-0.300387	0.266	0.331	1	0.812035	-1.23147
Ccdc82	0.147809	-0.314882	0.188	0.268	1	0.803917	-1.24391
Ccdc85b	0.0181167	-0.265943	0	0.083	1	0.831655	-1.20242
Ccnd1	0.000298013	0.732059	0.391	0.172	1	1.66101	-0.602044
Ccndbp1	0.132828	-0.271878	0.078	0.146	1	0.828241	-1.20738
Ccng1	0.0687979	0.357699	0.312	0.21	1	1.28138	-0.780408
Ccni	0.345809	0.271048	0.359	0.312	1	1.20668	-0.828717
Ccs	0.0172811	-0.289278	0.078	0.217	1	0.818311	-1.22203
Ccser1	0.48616	-0.331996	0.812	0.834	1	0.794437	-1.25875
Cct3	0.0478045	0.330925	0.406	0.268	1	1.25782	-0.795026
Cd151	0.00434464	0.535585	0.391	0.21	1	1.44953	-0.689879
Cd46	0.142547	0.317457	0.219	0.14	1	1.24613	-0.802483
Cd55	0.0516034	0.323181	0.266	0.159	1	1.25109	-0.799306
Cd81	0.00169053	0.449673	0.906	0.752	1	1.36573	-0.732209
Cd82	0.0248357	0.358455	0.5	0.312	1	1.28205	-0.779999
Cd9	0.000118575	0.461116	0.969	0.981	1	1.37661	-0.726424
Cdc14a	0.117448	-0.351373	0.094	0.172	1	0.783838	-1.27577
Cdh16	0.0623682	0.314925	0.656	0.548	1	1.24395	-0.803893
Cdh4	0.0141312	0.413242	0.266	0.127	1	1.33168	-0.750934
Cdk13	0.162379	-0.31293	0.438	0.503	1	0.805005	-1.24223
Cdk5rap3	0.00037691	0.513253	0.281	0.096	1	1.42726	-0.700641
Cdkn1b	0.0148148	-0.396885	0.219	0.395	1	0.759496	-1.31666
Cdo1	0.164355	-0.478636	0.5	0.529	1	0.717656	-1.39343
Cds1	0.198943	-0.414683	0.172	0.236	1	0.750184	-1.33301
Cebpb	0.0914632	-0.438483	0.25	0.344	1	0.73791	-1.35518
Celf2	0.0114863	-0.700619	0.734	0.841	1	0.615308	-1.6252
Cep170	0.0334047	0.259694	0.109	0.038	1	1.19722	-0.835265
Cers3	0.0579821	-0.546504	0.188	0.293	1	0.684677	-1.46054
Cers4	0.244778	-0.276671	0.031	0.07	1	0.825494	-1.2114
Ces1f	0.299172	0.366887	0.172	0.121	1	1.28957	-0.775454
Cfap20	0.172347	-0.260389	0.156	0.229	1	0.834863	-1.1978
Cfl1	0.054261	0.317905	0.594	0.459	1	1.24652	-0.802234
Cggbp1	0.0686619	-0.306021	0.219	0.338	1	0.80887	-1.23629
Chchd10	0.0139411	0.409147	0.75	0.561	1	1.3279	-0.753068
Chd3	0.228544	0.264511	0.484	0.395	1	1.20123	-0.832481
Chd7	0.184702	-0.259156	0.141	0.21	1	0.835576	-1.19678
Chd9	0.372595	0.386085	0.719	0.701	1	1.30684	-0.765203
Chic2	0.0531796	-0.339205	0.281	0.408	1	0.790477	-1.26506
Chl1	0.0168544	-0.522697	0.031	0.14	1	0.696069	-1.43664
Chmp2b	0.0777453	-0.301202	0.219	0.331	1	0.811576	-1.23217
Chrac1	0.166282	0.31615	0.281	0.191	1	1.245	-0.803211
Chst11	0.125254	-0.498952	0.141	0.21	1	0.70762	-1.41319
Chst9	0.333158	-0.335911	0.297	0.357	1	0.792284	-1.26217
Ciao1	0.117786	0.330522	0.188	0.115	1	1.25747	-0.795249
Cited2	0.247216	-0.273229	0.234	0.293	1	0.827465	-1.20851
Ckap4	0.0810459	0.352364	0.25	0.159	1	1.27665	-0.7833
Ckap5	0.0308465	-0.26852	0.188	0.338	1	0.830171	-1.20457
Clca3a2	0.361183	0.30832	0.312	0.248	1	1.23827	-0.807582
Cldn7	0.107577	0.339273	0.672	0.618	1	1.26512	-0.79044
Clec2d	0.00397081	0.360973	0.531	0.299	1	1.28429	-0.778639
Cln3	0.0638944	-0.314315	0.094	0.197	1	0.804233	-1.24342
Clock	0.0419147	-0.316793	0.188	0.331	1	0.802852	-1.24556
Clpp	0.0137905	0.380418	0.375	0.21	1	1.30172	-0.768215
Clpx	0.132287	0.25669	0.297	0.21	1	1.19473	-0.837006
Clta	0.0357005	0.288344	0.828	0.669	1	1.22124	-0.818841
Cltb	0.0860169	0.30898	0.469	0.363	1	1.23883	-0.807212
Clu	0.00385375	1.03196	0.703	0.561	1	2.04481	-0.489044
Cmc2	0.0866344	0.306556	0.156	0.083	1	1.23675	-0.80857
Cmpk1	0.0717346	-0.3114	0.281	0.401	1	0.805859	-1.24091
Cmss1	0.0701757	-0.27208	0.938	0.911	1	0.828125	-1.20755
Cnnm1	0.00121148	-0.656278	0.141	0.35	1	0.634513	-1.57601
Cnot3	0.10895	0.251753	0.188	0.108	1	1.19065	-0.839875
Coa7	0.00810028	0.346712	0.156	0.051	1	1.27166	-0.786374
Cog5	0.133228	-0.30364	0.5	0.58	1	0.810206	-1.23425
Col4a2	0.308282	-0.254107	0.031	0.064	1	0.838506	-1.1926
Col4a3	0.0516916	-0.468365	0.609	0.656	1	0.722783	-1.38354
Col4a3bp	0.118338	-0.279417	0.359	0.51	1	0.823924	-1.2137
Col4a4	0.371569	-0.400507	0.703	0.611	1	0.757592	-1.31997
Col4a5	0.000162246	-0.579179	0.781	0.822	1	0.669345	-1.494
Commd10	0.020752	0.421836	0.359	0.223	1	1.33963	-0.746474
Commd8	0.0639293	0.330396	0.219	0.127	1	1.25736	-0.795318
Comtd1	0.0180738	0.368673	0.188	0.076	1	1.29117	-0.774494
Copg2	0.106309	-0.45189	0.312	0.395	1	0.731085	-1.36783
Coq10b	0.0238154	0.363429	0.297	0.159	1	1.28648	-0.777315
Coq3	0.00513559	0.322327	0.266	0.108	1	1.25035	-0.799779
Coq8a	0.0779349	-0.28445	0.031	0.102	1	0.821054	-1.21795
Coro1b	0.0562734	-0.295726	0.156	0.261	1	0.814662	-1.2275
Coro2a	0.00361024	0.573008	0.375	0.197	1	1.48762	-0.672214
Cox17	0.00315411	-0.414206	0.016	0.153	1	0.750433	-1.33256
Cox18	0.403672	0.268145	0.141	0.102	1	1.20426	-0.830387
Cox5a	0.0494961	0.36525	0.844	0.669	1	1.2881	-0.776334
Cox6b1	0.024912	0.306028	0.797	0.662	1	1.2363	-0.808866
Cox7a2	0.283404	0.404327	0.594	0.58	1	1.32347	-0.755589
Cp	0.121417	-0.487031	0.25	0.338	1	0.713492	-1.40156
Cpeb2	0.0953324	0.304576	0.391	0.261	1	1.23506	-0.80968
Cpne4	0.0323944	0.298662	0.078	0.019	1	1.23	-0.813006
Cpox	0.119685	0.252074	0.344	0.248	1	1.19092	-0.839689
Cpped1	0.0160842	-0.511618	0.125	0.261	1	0.701435	-1.42565
Crbn	0.292936	-0.250001	0.109	0.159	1	0.840896	-1.18921
Creb3	0.0491655	0.277713	0.156	0.07	1	1.21227	-0.824898
Crebrf	0.12646	-0.31223	0.438	0.503	1	0.805396	-1.24163
Crim1	0.0509728	-0.569906	0.594	0.65	1	0.673661	-1.48443
Crip1	0.111275	-0.383927	0.172	0.261	1	0.766349	-1.30489
Crip2	0.149165	0.258683	0.578	0.529	1	1.19639	-0.835851
Crkl	0.0549091	-0.331411	0.078	0.172	1	0.794759	-1.25824
Crtc3	0.147053	-0.327333	0.25	0.338	1	0.797009	-1.25469
Crybg1	4.14039e-05	0.633208	0.828	0.599	0.894904	1.55101	-0.644741
Crybg3	0.0315775	-0.434589	0.078	0.191	1	0.739904	-1.35153
Cryz	0.155909	0.427588	0.172	0.102	1	1.34498	-0.743504
Cs	0.0863083	-0.287941	0.219	0.331	1	0.81907	-1.2209
Csde1	0.00391562	0.47874	0.672	0.535	1	1.39353	-0.717604
Csnk1a1	0.0407611	0.267756	0.766	0.599	1	1.20393	-0.830611
Csnk2a2	0.0296864	-0.493521	0.25	0.369	1	0.71029	-1.40788
Csnk2b	0.145535	0.320019	0.266	0.191	1	1.24835	-0.801059
Cspp1	0.0307851	-0.319757	0.281	0.446	1	0.801205	-1.24812
Ctdsp1	0.000403374	0.572894	0.25	0.076	1	1.4875	-0.672267
Ctif	0.090584	-0.35743	0.125	0.217	1	0.780554	-1.28114
Ctnnal1	0.0484897	-0.332157	0.406	0.554	1	0.794348	-1.25889
Ctnnd2	0.00304878	-0.781633	0.141	0.318	1	0.581708	-1.71908
Ctsb	0.00434177	0.512996	0.578	0.408	1	1.42701	-0.700766
Cttnbp2	0.00636526	-0.475121	0	0.108	1	0.719407	-1.39003
Cuedc1	0.219956	-0.260263	0.328	0.395	1	0.834936	-1.1977
Cuedc2	0.00173863	0.44514	0.297	0.115	1	1.36145	-0.734513
Cul1	0.311319	-0.316204	0.453	0.465	1	0.80318	-1.24505
Cul3	0.157293	-0.262835	0.438	0.535	1	0.833448	-1.19983
Cux1	0.0761689	-0.400904	0.688	0.739	1	0.757383	-1.32034
Cyba	0.000811835	0.677054	0.688	0.465	1	1.59887	-0.625441
Cycs	0.0274552	0.478488	0.453	0.293	1	1.39328	-0.717729
Cyp2e1	0.0110772	0.366271	0.312	0.159	1	1.28902	-0.775785
Cyp2j13	0.225779	0.397725	0.094	0.051	1	1.31743	-0.759055
Cyp2j5	0.0232662	0.342354	0.359	0.21	1	1.26782	-0.788753
Cyp4f15	0.0235092	-0.377865	0	0.076	1	0.769576	-1.29942
Dab1	0.237066	-0.343954	0.094	0.153	1	0.787879	-1.26923
Dbp	0.00355976	0.275575	0.125	0.025	1	1.21048	-0.826121
Dbr1	0.0286185	-0.260079	0.016	0.102	1	0.835042	-1.19754
Dcaf10	0.271281	-0.322622	0.188	0.242	1	0.799615	-1.2506
Dcdc2a	0.406792	-0.262138	0.203	0.242	1	0.833851	-1.19925
Dclre1c	0.0484099	-0.279477	0.031	0.115	1	0.82389	-1.21375
Dcn	0.77453	-0.256547	0.062	0.051	1	0.837089	-1.19462
Dctd	0.0397644	0.351132	0.141	0.057	1	1.27556	-0.783969
Dctn3	0.00638395	0.472137	0.547	0.363	1	1.38716	-0.720896
Dctpp1	0.0586676	-0.360686	0.047	0.127	1	0.778794	-1.28404
Dcun1d3	0.126936	0.279954	0.203	0.127	1	1.21416	-0.823617
Dcxr	0.0282531	0.345683	0.281	0.153	1	1.27075	-0.786935
Ddb1	0.00458062	0.454006	0.531	0.325	1	1.36984	-0.730013
Ddrgk1	0.0132599	0.38273	0.531	0.376	1	1.30381	-0.766985
Ddx42	0.184469	-0.271823	0.172	0.242	1	0.828272	-1.20733
Ddx58	0.238021	-0.278923	0.172	0.229	1	0.824206	-1.21329
Defb1	0.223968	0.286958	0.531	0.427	1	1.22007	-0.819628
Dennd2d	0.121629	-0.341797	0.312	0.401	1	0.789058	-1.26733
Dennd4c	0.136301	-0.272797	0.328	0.439	1	0.827714	-1.20815
Depdc5	0.347125	-0.260097	0.156	0.204	1	0.835032	-1.19756
Depdc7	0.150828	-0.323583	0.156	0.229	1	0.799083	-1.25143
Dera	0.0311211	-0.403047	0.094	0.21	1	0.756259	-1.3223
Derl1	0.0388411	0.284973	0.453	0.299	1	1.21839	-0.820757
Derl2	0.21681	-0.353188	0.172	0.229	1	0.782852	-1.27738
Dgkh	0.0340333	-0.48955	0.406	0.573	1	0.712247	-1.40401
Dgki	0.0972062	-0.321879	0.047	0.121	1	0.800027	-1.24996
Dguok	0.0428963	0.479395	0.344	0.229	1	1.39416	-0.717278
Dhcr24	0.140797	0.262052	0.312	0.21	1	1.19918	-0.833901
Dhrs3	0.174612	-0.433938	0.422	0.503	1	0.740239	-1.35092
Diaph2	0.220642	-0.2768	0.672	0.713	1	0.82542	-1.2115
Dixdc1	0.226616	0.288816	0.266	0.191	1	1.22164	-0.818574
Dlc1	0.0108272	-0.731005	0.078	0.217	1	0.602484	-1.6598
Dmac2	0.0126505	0.260377	0.203	0.083	1	1.19779	-0.834869
Dmkn	0.0206223	0.431467	0.172	0.07	1	1.3486	-0.741507
Dnaja4	0.0286595	0.274506	0.156	0.064	1	1.20958	-0.826734
Dnajb11	0.207066	-0.301003	0.219	0.287	1	0.811688	-1.232
Dnajc21	0.0807383	-0.292199	0.094	0.185	1	0.816656	-1.22451
Dnajc9	0.127731	-0.334203	0.078	0.146	1	0.793222	-1.26068
Dnase1	0.100621	0.454346	0.266	0.178	1	1.37016	-0.729841
Dnlz	0.308773	-0.256723	0.141	0.185	1	0.836987	-1.19476
Dnmt1	0.0305116	-0.251015	0	0.07	1	0.840305	-1.19004
Dock1	0.063845	-0.281539	0.609	0.694	1	0.822713	-1.21549
Dock5	0.0326747	-0.392216	0.172	0.306	1	0.761959	-1.31241
Dock7	0.442447	0.307932	0.625	0.65	1	1.23793	-0.807799
Dock8	0.153115	-0.50612	0.688	0.688	1	0.704114	-1.42023
Dr1	0.0552015	-0.331851	0.094	0.191	1	0.794516	-1.25863
Drap1	0.0212655	0.332856	0.438	0.268	1	1.2595	-0.793963
Drg1	0.0451536	-0.374093	0.344	0.433	1	0.77159	-1.29602
Dsc2	0.0731113	-0.327017	0.031	0.102	1	0.797183	-1.25442
Dsg2	0.0407233	-0.615206	0.203	0.306	1	0.652837	-1.53178
Dtd1	0.0301475	-0.488563	0.141	0.268	1	0.712735	-1.40305
Dtnb	0.048476	-0.333285	0.5	0.631	1	0.793727	-1.25988
Dtnbp1	0.332267	-0.2743	0.25	0.299	1	0.826851	-1.20941
Dusp12	0.0446892	-0.3103	0.047	0.14	1	0.806474	-1.23997
Dusp16	0.260126	-0.277965	0.594	0.624	1	0.824753	-1.21248
Dusp3	0.29876	0.250851	0.109	0.07	1	1.18991	-0.8404
Dync1h1	0.0513994	0.331203	0.453	0.299	1	1.25806	-0.794873
Dynll2	0.261873	-0.250122	0.25	0.318	1	0.840825	-1.18931
Dynlt1f	0.0386805	-0.250286	0.016	0.096	1	0.84073	-1.18944
Eaf2	0.0535679	-0.370711	0.078	0.178	1	0.773401	-1.29299
Ecd	0.0553106	-0.287274	0.062	0.153	1	0.819449	-1.22033
Eci1	0.0551341	0.270964	0.516	0.357	1	1.20661	-0.828766
Ecsit	0.156346	0.270336	0.141	0.083	1	1.20609	-0.829126
Edem2	0.0768293	0.267903	0.234	0.134	1	1.20406	-0.830526
Eed	0.239446	-0.250409	0.141	0.191	1	0.840658	-1.18954
Eef1d	0.0217978	0.325858	0.625	0.465	1	1.25341	-0.797824
Eef1g	0.091952	0.3326	0.547	0.439	1	1.25928	-0.794104
Egfros	0.000684811	-0.582309	0.062	0.274	1	0.667894	-1.49724
Egln2	0.104248	0.281602	0.234	0.146	1	1.21554	-0.822677
Ehmt1	0.0277297	-0.353428	0.344	0.49	1	0.782722	-1.27759
Eid1	0.300537	-0.289959	0.266	0.299	1	0.817925	-1.22261
Eif1a	0.0325532	-0.484559	0.234	0.363	1	0.714716	-1.39916
Eif2b1	0.110526	0.269067	0.109	0.051	1	1.20503	-0.829856
Eif3d	0.0419403	0.267384	0.312	0.172	1	1.20362	-0.830825
Eif3k	0.0403339	0.347815	0.312	0.197	1	1.27263	-0.785773
Eif4g2	0.0178904	-0.406033	0.531	0.662	1	0.754696	-1.32504
Eif4g3	0.0429197	-0.434838	0.406	0.497	1	0.739777	-1.35176
Eif5a	0.00466687	0.451884	0.75	0.548	1	1.36783	-0.731087
Eif5b	0.0778001	-0.342959	0.406	0.484	1	0.788422	-1.26836
Eipr1	0.0785122	-0.301327	0.078	0.166	1	0.811505	-1.23228
Elf1	0.0294179	-0.314206	0.641	0.739	1	0.804294	-1.24333
Elovl4	0.0931178	-0.276293	0.031	0.096	1	0.82571	-1.21108
Emg1	0.0310075	0.291804	0.219	0.108	1	1.22417	-0.81688
Emsy	0.0189994	-0.404592	0.141	0.287	1	0.75545	-1.32371
Emx2os	0.0241375	-0.363217	0.141	0.28	1	0.777429	-1.28629
Enpp2	0.0564516	0.335808	0.125	0.051	1	1.26208	-0.79234
Eny2	0.0792831	0.264989	0.438	0.312	1	1.20163	-0.832205
Epb41l5	0.0796052	-0.31502	0.328	0.439	1	0.80384	-1.24403
Epha4	0.0946019	0.251426	0.188	0.102	1	1.19038	-0.840065
Ephx2	0.0240211	0.273147	0.172	0.07	1	1.20844	-0.827513
Epn2	0.396242	-0.306127	0.281	0.299	1	0.80881	-1.23638
Epor	0.0778206	0.25255	0.266	0.159	1	1.19131	-0.839411
Erbb4	0.347259	-0.427396	0.438	0.459	1	0.743603	-1.3448
Erbin	0.00557564	-0.501217	0.594	0.732	1	0.706511	-1.41541
Ercc4	0.028537	-0.319358	0.031	0.127	1	0.801426	-1.24778
Ergic2	0.155899	-0.334602	0.266	0.35	1	0.793003	-1.26103
Erh	0.00964659	-0.410908	0.062	0.204	1	0.75215	-1.32952
Eri3	0.0486082	-0.415239	0.328	0.42	1	0.749895	-1.33352
Erich4	0.0559993	0.364399	0.094	0.032	1	1.28734	-0.776793
Erp29	0.0346955	0.305381	0.594	0.446	1	1.23575	-0.809228
Errfi1	0.902415	0.300907	0.297	0.306	1	1.23192	-0.811742
Esf1	0.105986	-0.2842	0.172	0.274	1	0.821197	-1.21774
Esr1	0.242478	-0.296721	0.031	0.07	1	0.814101	-1.22835
Esrrg	0.586958	0.589826	0.125	0.102	1	1.50507	-0.664423
Etfa	0.595716	-0.260407	0.391	0.389	1	0.834853	-1.19782
Etfbkmt	0.0198641	0.347462	0.234	0.108	1	1.27232	-0.785966
Etl4	0.175745	-0.261366	0.812	0.847	1	0.834298	-1.19861
Etv6	0.0957193	-0.36928	0.531	0.599	1	0.774169	-1.29171
Exoc2	0.0605357	-0.458891	0.203	0.293	1	0.727545	-1.37448
Exosc5	0.0276176	0.282689	0.312	0.172	1	1.21646	-0.822057
Ezh2	0.0132185	-0.397828	0.031	0.146	1	0.759	-1.31752
F3	0.0470064	0.32403	0.594	0.414	1	1.25182	-0.798836
Fam129b	0.00187376	0.4466	0.5	0.255	1	1.36282	-0.73377
Fam162a	0.0231531	0.343383	0.656	0.465	1	1.26873	-0.788191
Fam193b	0.346128	-0.252225	0.188	0.229	1	0.839601	-1.19104
Fam25c	0.108555	-0.83098	0.047	0.115	1	0.562147	-1.77889
Fam78b	0.0807914	-0.34419	0.016	0.076	1	0.78775	-1.26944
Fam83f	0.0361265	-0.327406	0.047	0.146	1	0.796968	-1.25475
Fam91a1	0.488436	-0.296339	0.297	0.325	1	0.814316	-1.22802
Fam96a	0.187317	0.272505	0.281	0.204	1	1.2079	-0.827881
Fanca	0.0850547	0.28455	0.141	0.07	1	1.21803	-0.820998
Fance	0.0195281	-0.306491	0.078	0.217	1	0.808606	-1.2367
Far1	0.0198895	0.432074	0.703	0.522	1	1.34917	-0.741196
Far1os	0.573168	-0.288257	0.281	0.287	1	0.818891	-1.22116
Farp1	0.0637312	-0.413107	0.531	0.605	1	0.751004	-1.33155
Farp2	0.105452	-0.398882	0.156	0.242	1	0.758446	-1.31849
Fbxl20	0.115924	-0.289372	0.266	0.395	1	0.818258	-1.22211
Fbxl3	0.0339772	-0.440535	0.172	0.293	1	0.736861	-1.35711
Fbxo11	0.197503	-0.286447	0.375	0.452	1	0.819919	-1.21963
Fbxo32	0.545242	0.259711	0.094	0.07	1	1.19724	-0.835255
Fbxo33	0.174171	-0.348935	0.062	0.121	1	0.785163	-1.27362
Fbxo42	0.142281	-0.332388	0.172	0.248	1	0.794221	-1.2591
Fbxo9	0.0939577	0.278607	0.266	0.166	1	1.21302	-0.824387
Fbxw11	0.194983	-0.328696	0.328	0.395	1	0.796256	-1.25588
Fdxr	0.130979	0.255298	0.078	0.032	1	1.19358	-0.837814
Fer1l4	0.386435	-0.265484	0.141	0.185	1	0.83192	-1.20204
Fgd3	0.0195549	-0.446232	0.125	0.268	1	0.733957	-1.36248
Fgf9	0.0139592	-0.330492	0	0.089	1	0.795265	-1.25744
Fgfr2	0.0326349	-0.318073	0.859	0.898	1	0.80214	-1.24666
Fggy	0.482045	0.349261	0.219	0.178	1	1.27391	-0.784986
Fkbp2	0.0375937	0.383744	0.344	0.21	1	1.30472	-0.766446
Fkbp4	0.455548	-0.262808	0.297	0.325	1	0.833464	-1.19981
Fkbp5	0.00750307	0.412154	0.234	0.102	1	1.33067	-0.7515
Fkbp8	0.0332425	0.30386	0.422	0.268	1	1.23444	-0.810082
Flcn	0.202654	0.265773	0.078	0.038	1	1.20228	-0.831753
Flg	0.0342092	-0.295395	0.031	0.121	1	0.814849	-1.22722
Fmnl2	0.466396	-0.322724	0.172	0.204	1	0.799559	-1.25069
Fmo5	0.723894	-0.321389	0.344	0.293	1	0.800299	-1.24953
Fnbp1	0.222938	-0.433411	0.219	0.268	1	0.740509	-1.35042
Fndc3b	0.217129	-0.263977	0.406	0.471	1	0.832789	-1.20078
Fnip2	0.149421	0.27424	0.5	0.408	1	1.20936	-0.826886
Fnta	0.339535	-0.308727	0.25	0.28	1	0.807354	-1.23861
Focad	0.0534178	0.266347	0.25	0.14	1	1.20276	-0.831422
Folr1	0.504919	-0.317548	0.312	0.344	1	0.802433	-1.24621
Foxk2	0.370157	-0.267787	0.172	0.204	1	0.830593	-1.20396
Foxq1	0.00588924	-0.585587	0.625	0.752	1	0.666378	-1.50065
Fras1	0.276189	-0.300725	0.797	0.796	1	0.811844	-1.23176
Frk	0.468763	0.250591	0.578	0.58	1	1.18969	-0.840552
Frmd4a	0.0382647	-0.437763	0.031	0.121	1	0.738278	-1.3545
Frmd4b	0.481833	0.29948	0.312	0.255	1	1.2307	-0.812545
Frmpd4	0.0631521	-0.367465	0.031	0.108	1	0.775143	-1.29008
Frs2	0.689133	-0.253636	0.344	0.338	1	0.83878	-1.19221
Fstl4	0.113666	0.63222	0.141	0.076	1	1.54995	-0.645183
Ftl1-ps1	0.125841	-0.419324	0.453	0.497	1	0.747775	-1.3373
Fto	0.0584235	-0.411162	0.422	0.522	1	0.752018	-1.32976
Ftsj3	0.00732419	0.283566	0.125	0.032	1	1.2172	-0.821558
Fuca1	0.0300988	0.284148	0.547	0.357	1	1.21769	-0.821226
Furin	0.143243	0.31022	0.266	0.178	1	1.2399	-0.806519
Fut8	3.24497e-05	0.803167	0.672	0.42	0.701369	1.74493	-0.57309
Fut9	0.474151	0.252086	0.719	0.637	1	1.19093	-0.839682
Fxyd3	0.0260275	0.541435	0.531	0.395	1	1.45542	-0.687087
Gab1	0.0400555	-0.580465	0.484	0.58	1	0.668748	-1.49533
Gabrp	0.00383507	0.492568	0.219	0.076	1	1.40695	-0.710759
Galnt1	0.0264298	0.465164	0.406	0.261	1	1.38047	-0.724389
Galnt18	0.00371281	-0.559562	0.438	0.637	1	0.678508	-1.47382
Garem1	0.461286	-0.25486	0.219	0.255	1	0.838068	-1.19322
Gas6	0.0595018	0.399467	0.391	0.287	1	1.31902	-0.758138
Gata2	0.240796	-0.28753	0.141	0.197	1	0.819304	-1.22055
Gatm	0.0494057	0.424864	0.219	0.115	1	1.34245	-0.744909
Gatsl2	0.172714	-0.329929	0.125	0.191	1	0.795576	-1.25695
Gclc	0.00840886	-0.690983	0.375	0.535	1	0.619432	-1.61438
Gclm	0.120018	-0.344059	0.828	0.803	1	0.787822	-1.26932
Gcn1l1	0.113498	0.432452	0.312	0.217	1	1.34953	-0.741001
Gdi1	0.130077	0.258565	0.156	0.089	1	1.19629	-0.835919
Gfer	0.0191119	-0.405191	0.078	0.204	1	0.755136	-1.32426
Gfm2	0.148728	-0.255395	0.141	0.229	1	0.837758	-1.19366
Gfpt1	0.00075198	0.668644	0.391	0.185	1	1.58958	-0.629098
Gga3	0.0319385	-0.267557	0.031	0.127	1	0.830725	-1.20377
Ggct	0.373608	0.263824	0.234	0.185	1	1.20066	-0.832877
Ggnbp2	0.214775	0.27738	0.516	0.427	1	1.21199	-0.825088
Ghitm	0.134171	-0.315685	0.391	0.465	1	0.803469	-1.2446
Git2	0.220561	-0.262024	0.188	0.261	1	0.833917	-1.19916
Gldc	0.327586	-0.320829	0.172	0.223	1	0.80061	-1.24905
Gle1	0.117696	-0.307124	0.094	0.178	1	0.808251	-1.23724
Glrx	0.136473	-0.257493	0.047	0.108	1	0.83654	-1.1954
Glrx5	0.0870404	0.328189	0.391	0.28	1	1.25544	-0.796536
Gls	0.064959	-0.274045	0.594	0.726	1	0.826998	-1.20919
Glyat	0.173776	0.291704	0.156	0.096	1	1.22409	-0.816937
Gm10031	0.027994	0.379548	0.203	0.096	1	1.30093	-0.768679
Gm10069	0.0305116	-0.259622	0	0.07	1	0.835307	-1.19716
Gm10964	0.0554459	-0.28728	0.031	0.108	1	0.819446	-1.22034
Gm10974	0.0107515	-0.329527	0	0.096	1	0.795797	-1.2566
Gm11808	0.140051	-0.255435	0.906	0.917	1	0.837734	-1.1937
Gm12216	0.0920277	0.284887	0.141	0.07	1	1.21831	-0.820806
Gm13219	0.336642	-0.514617	0.203	0.236	1	0.699979	-1.42862
Gm14296	0.0596838	-0.254652	0.047	0.134	1	0.838189	-1.19305
Gm14326	0.0108442	0.301185	0.141	0.045	1	1.23216	-0.811585
Gm15283	0.0147549	-0.402529	0.219	0.369	1	0.756531	-1.32182
Gm15347	0.0320712	-0.250336	0.016	0.102	1	0.8407	-1.18948
Gm15446	0.208845	-0.252671	0.062	0.115	1	0.839341	-1.19141
Gm15614	0.0223867	-0.435414	0.062	0.172	1	0.739481	-1.3523
Gm15638	0.0411756	-0.254272	0.016	0.096	1	0.83841	-1.19273
Gm15883	0.00297785	0.303284	0.078	0.006	1	1.23395	-0.810405
Gm26688	0.0522676	-0.478597	0.188	0.299	1	0.717675	-1.39339
Gm26724	0.0476773	-0.443445	0.078	0.172	1	0.735377	-1.35985
Gm26936	0.314718	-0.283897	0.094	0.14	1	0.821369	-1.21748
Gm29114	0.148913	-0.268808	0.188	0.28	1	0.830005	-1.20481
Gm2a	0.474529	0.279918	0.188	0.159	1	1.21413	-0.823638
Gm31224	0.0748697	-0.309776	0.047	0.127	1	0.806767	-1.23952
Gm32856	0.0185222	0.313182	0.172	0.07	1	1.24244	-0.804865
Gm33037	0.0416873	0.281228	0.141	0.057	1	1.21523	-0.82289
Gm34648	0.0769167	-0.259773	0.016	0.076	1	0.835219	-1.19729
Gm37240	0.0371911	-0.346296	0.516	0.624	1	0.786601	-1.27129
Gm37401	0.134759	-0.323005	0.016	0.064	1	0.799403	-1.25093
Gm37494	0.141525	-0.31293	0.125	0.204	1	0.805005	-1.24223
Gm38825	0.00358523	0.390961	0.266	0.115	1	1.31127	-0.762621
Gm40271	0.0218733	-0.443144	0.297	0.452	1	0.73553	-1.35956
Gm42031	0.0025391	0.545838	0.141	0.032	1	1.45987	-0.684994
Gm42418	3.89932e-12	-0.981834	1	1	8.42799e-08	0.506336	-1.97498
Gm42836	0.0208717	-0.539397	0.125	0.255	1	0.688058	-1.45337
Gm42906	0.525594	-0.378096	0.094	0.121	1	0.769452	-1.29963
Gm44148	0.031114	-0.382704	0.047	0.146	1	0.766999	-1.30378
Gm47027	0.0697583	-0.263129	0.078	0.172	1	0.833279	-1.20008
Gm47167	0.0330529	-0.513872	0.125	0.236	1	0.70034	-1.42788
Gm47283	0.102752	0.267791	0.234	0.146	1	1.20396	-0.83059
Gm48678	0.0871405	-0.339997	0.203	0.306	1	0.790043	-1.26575
Gm4876	0.0716769	-0.366612	0.094	0.185	1	0.775602	-1.28932
Gm4924	0.0860606	0.26328	0.172	0.089	1	1.2002	-0.833191
Gm5784	0.0764493	-0.560128	0.062	0.146	1	0.678242	-1.4744
Gm6563	0.0556776	-0.289791	0.094	0.197	1	0.81802	-1.22246
Gm6665	0.0564806	-0.27469	0.062	0.159	1	0.826628	-1.20973
Gmcl1	0.00330837	0.483493	0.328	0.153	1	1.39813	-0.715244
Gmppa	0.0571228	0.2907	0.125	0.051	1	1.22323	-0.817505
Gnas	0.0790534	-0.279352	0.703	0.764	1	0.823961	-1.21365
Gnptg	0.15334	0.306027	0.203	0.134	1	1.2363	-0.808866
Gns	0.0454897	0.326815	0.578	0.42	1	1.25424	-0.797295
Golga2	0.0604351	0.386794	0.234	0.134	1	1.30748	-0.764827
Golga5	0.426332	0.254954	0.234	0.178	1	1.1933	-0.838014
Gpatch11	0.0357599	0.443323	0.188	0.089	1	1.35973	-0.735439
Gpd2	0.0269861	0.523856	0.469	0.325	1	1.43779	-0.69551
Gphn	0.0390306	-0.30023	0.875	0.924	1	0.812123	-1.23134
Gpi1	0.00398971	0.538897	0.547	0.363	1	1.45286	-0.688297
Gprc5b	0.113984	-0.340866	0.094	0.172	1	0.789567	-1.26652
Gpt2	0.416167	0.276733	0.094	0.064	1	1.21145	-0.825458
Gpx3	0.151615	0.701847	0.859	0.809	1	1.62659	-0.614785
Gpx4	0.122922	0.269497	0.828	0.745	1	1.20539	-0.829609
Grb14	0.366439	-0.254264	0.094	0.134	1	0.838414	-1.19273
Grb2	0.0406875	-0.320344	0.25	0.382	1	0.800879	-1.24863
Grhl3	0.104232	-0.409099	0.078	0.153	1	0.753093	-1.32786
Grik1	0.285091	0.285446	0.297	0.223	1	1.21879	-0.820488
Grik3	0.0381654	0.317976	0.234	0.127	1	1.24658	-0.802195
Grina	0.000270392	0.578976	0.547	0.299	1	1.49379	-0.669439
Grip1os2	0.206933	-0.289848	0.141	0.21	1	0.817988	-1.22251
Grk5	0.273825	-0.258372	0.203	0.274	1	0.836031	-1.19613
Grpel1	0.210411	-0.283856	0.422	0.503	1	0.821393	-1.21744
Grpel2	0.00859027	-0.42735	0.031	0.159	1	0.743626	-1.34476
Gsdmc2	0.0479192	0.360703	0.828	0.707	1	1.28405	-0.778785
Gsdmc3	0.116214	0.255219	0.812	0.669	1	1.19352	-0.83786
Gsta4	0.0423938	0.469777	0.703	0.561	1	1.3849	-0.722076
Gsto1	0.0749461	0.256855	0.578	0.465	1	1.19487	-0.83691
Gstt2	0.0666191	0.288979	0.547	0.452	1	1.22178	-0.818481
Gtf2i	0.224468	-0.334971	0.531	0.586	1	0.7928	-1.26135
Guca2a	0.0507631	0.314582	0.156	0.07	1	1.24365	-0.804084
Gxylt1	0.0852921	0.292863	0.172	0.089	1	1.22507	-0.816281
H2afv	0.285994	-0.267155	0.344	0.395	1	0.830957	-1.20343
H2-D1	0.269142	0.419107	0.766	0.771	1	1.3371	-0.747887
H2-T23	0.056526	0.323026	0.203	0.108	1	1.25095	-0.799391
Hacd4	0.115604	0.378871	0.594	0.497	1	1.30032	-0.769039
Hace1	0.158432	-0.350551	0.172	0.248	1	0.784285	-1.27505
Hdac11	0.0289892	0.269306	0.125	0.045	1	1.20523	-0.829719
Hdac8	0.290791	-0.28611	0.375	0.401	1	0.82011	-1.21935
Hdgf	0.0053773	0.408926	0.516	0.338	1	1.3277	-0.753184
Hdgfl3	0.0393943	-0.296134	0.125	0.248	1	0.814432	-1.22785
Heg1	0.689201	-0.346017	0.391	0.376	1	0.786753	-1.27105
Heph	0.0180125	-0.376759	0.625	0.758	1	0.770166	-1.29842
Herc4	0.191957	-0.339166	0.266	0.35	1	0.790498	-1.26502
Herpud1	0.0131412	0.464757	0.453	0.293	1	1.38008	-0.724593
Hes6	0.00869775	0.339287	0.234	0.102	1	1.26513	-0.790432
Hgd	0.140173	0.256975	0.156	0.089	1	1.19497	-0.836841
Higd1a	0.0243442	0.390148	0.234	0.121	1	1.31053	-0.763051
Hint2	0.372254	0.310048	0.312	0.248	1	1.23975	-0.806615
Hip1r	0.589113	-0.257718	0.281	0.299	1	0.83641	-1.19559
Hipk1	0.169259	-0.271462	0.469	0.541	1	0.82848	-1.20703
Hipk2	0.167699	-0.39036	0.438	0.503	1	0.762939	-1.31072
Hist1h2bc	0.0421323	-0.405261	0.453	0.573	1	0.7551	-1.32433
Hivep3	0.310361	0.361804	0.391	0.331	1	1.28503	-0.778191
Hltf	0.298231	-0.331735	0.141	0.191	1	0.794581	-1.25853
Hmgb1	0.0556401	0.387585	0.641	0.51	1	1.3082	-0.764408
Hmgcs2	0.179785	-0.375532	0.062	0.121	1	0.770821	-1.29732
Hnf1aos1	0.00335098	0.267559	0.109	0.019	1	1.20377	-0.830724
Hnf1b	0.16583	-0.270919	0.172	0.255	1	0.828791	-1.20658
Hnrnpa0	0.0717745	0.315199	0.531	0.414	1	1.24418	-0.80374
Hnrnpdl	0.0786074	-0.26833	0.266	0.389	1	0.83028	-1.20441
Hnrnph2	0.173945	-0.29788	0.125	0.197	1	0.813447	-1.22934
Homer2	0.0383746	-0.619604	0.047	0.14	1	0.65085	-1.53645
Hook3	0.0770123	-0.375018	0.281	0.389	1	0.771096	-1.29686
Hoxb3	0.167956	-0.279956	0.281	0.363	1	0.823616	-1.21416
Hoxb3os	0.0406425	-0.492262	0.172	0.274	1	0.710909	-1.40665
Hoxb4	0.144169	-0.351294	0.188	0.261	1	0.783881	-1.2757
Hoxb5	0.0137895	-0.431749	0.047	0.166	1	0.741362	-1.34887
Hp	0.268277	0.319318	0.156	0.108	1	1.24774	-0.801449
Hp1bp3	0.151666	-0.347474	0.328	0.401	1	0.785959	-1.27233
Hpgd	0.156298	-0.251093	0.031	0.083	1	0.84026	-1.19011
Hprt	0.0352037	0.291465	0.453	0.293	1	1.22388	-0.817072
Hsd11b2	0.286077	0.257034	0.062	0.032	1	1.19502	-0.836807
Hsd17b2	0.0349559	-0.28332	0.016	0.096	1	0.821698	-1.21699
Hsd17b4	0.114929	0.326605	0.812	0.707	1	1.25406	-0.797411
Hsd3b2	0.00624771	0.326485	0.188	0.064	1	1.25395	-0.797477
Hspa1a	0.0233066	-0.388962	0.375	0.503	1	0.763679	-1.30945
Hspa1b	0.636338	-0.259395	0.719	0.624	1	0.835438	-1.19698
Hspa4l	0.212169	-0.298386	0.438	0.49	1	0.813162	-1.22977
Hspb11	0.0652112	-0.25184	0.031	0.108	1	0.839825	-1.19072
Hspb2	0.0421711	0.318087	0.203	0.102	1	1.24668	-0.802133
Hspbap1	0.149065	0.329236	0.172	0.108	1	1.25635	-0.795958
Hspd1	0.65733	0.276246	0.484	0.465	1	1.21104	-0.825737
Hspe1	0.0278823	0.348143	0.547	0.369	1	1.27292	-0.785595
Htatip2	0.0338247	-0.360782	0.031	0.121	1	0.778742	-1.28412
Htatsf1	0.0476894	-0.341016	0.078	0.185	1	0.789485	-1.26665
Htr4	0.497493	-0.345901	0.047	0.07	1	0.786816	-1.27094
Icam1	0.580758	-0.259717	0.078	0.096	1	0.835252	-1.19724
Id1	0.0875177	-0.495987	0.188	0.287	1	0.709076	-1.41029
Id3	0.00549409	-0.707635	0.141	0.331	1	0.612323	-1.63312
Ifnar1	0.0263437	-0.256155	0.031	0.134	1	0.837316	-1.19429
Ifnar2	0.144597	0.281933	0.094	0.045	1	1.21582	-0.822488
Ifrd1	0.0336701	-0.469646	0.188	0.325	1	0.722142	-1.38477
Ift74	0.22722	-0.250087	0.141	0.197	1	0.840846	-1.18928
Igbp1	0.0716254	-0.263421	0.156	0.268	1	0.83311	-1.20032
Igdcc4	0.035404	-0.271486	0.016	0.096	1	0.828466	-1.20705
Igf1r	0.0612714	-0.368344	0.703	0.777	1	0.774671	-1.29087
Igfbp4	0.0326016	0.454621	0.188	0.089	1	1.37042	-0.729702
Igsf11	0.000758307	0.382039	0.094	0.006	1	1.30318	-0.767352
Igsf5	0.236187	-0.404056	0.484	0.522	1	0.75573	-1.32322
Iigp1	0.0948379	0.714242	0.062	0.019	1	1.64062	-0.609525
Il13ra1	0.141309	-0.293229	0.078	0.146	1	0.816074	-1.22538
Il1r1	0.124934	-0.408495	0.422	0.49	1	0.753409	-1.3273
Il6st	0.0525795	-0.498657	0.422	0.535	1	0.707766	-1.4129
Ilf2	0.780562	0.290717	0.203	0.191	1	1.22325	-0.817495
Ilvbl	0.0403108	0.374399	0.281	0.166	1	1.2963	-0.771427
Immp1l	0.0414333	-0.279688	0.188	0.318	1	0.823769	-1.21393
Imp3	0.121667	0.255685	0.391	0.274	1	1.1939	-0.837589
Impact	0.0606985	-0.300405	0.062	0.159	1	0.812024	-1.23149
Ing4	0.0811613	-0.306198	0.141	0.242	1	0.80877	-1.23644
Inmt	0.625114	0.258696	0.188	0.166	1	1.1964	-0.835843
Ino80	0.0105465	-0.454336	0.156	0.331	1	0.729846	-1.37015
Insr	0.113034	-0.294363	0.234	0.338	1	0.815432	-1.22634
Ints1	0.0279876	0.252156	0.156	0.064	1	1.19099	-0.839641
Ints7	0.0638736	-0.260247	0.047	0.134	1	0.834945	-1.19768
Iqcb1	0.158937	-0.298837	0.109	0.185	1	0.812907	-1.23015
Iqsec2	0.0798418	-0.379275	0.109	0.197	1	0.768824	-1.30069
Irf2bpl	0.0977956	0.293626	0.391	0.274	1	1.22572	-0.815849
Iscu	0.460588	-0.264309	0.547	0.554	1	0.832597	-1.20106
Isoc2b	0.291009	0.294473	0.094	0.057	1	1.22644	-0.81537
Itgav	0.0174727	0.279346	0.391	0.223	1	1.21364	-0.823964
Itgb6	0.0661048	-0.355985	0.688	0.764	1	0.781336	-1.27986
Itpkb	0.0231964	0.258394	0.172	0.07	1	1.19615	-0.836018
Ivd	0.271809	-0.261877	0.172	0.229	1	0.834002	-1.19904
Ivl	0.388825	-0.312563	0.047	0.076	1	0.80521	-1.24191
Jarid2	0.031112	-0.497366	0.344	0.484	1	0.708399	-1.41163
Jmjd1c	0.256416	-0.28358	0.609	0.586	1	0.82155	-1.21721
Kalrn	0.00515919	-0.510429	0.25	0.433	1	0.702014	-1.42447
Kansl3	0.204921	-0.265465	0.156	0.223	1	0.831931	-1.20202
Kap	0.770987	0.321468	1	1	1	1.2496	-0.800255
Kazn	0.083819	-0.323068	0.266	0.389	1	0.799368	-1.25099
Kcnj1	0.316772	0.293383	0.078	0.045	1	1.22551	-0.815987
Kcnma1	0.265995	-0.293373	0.359	0.433	1	0.815992	-1.2255
Kcnq5	0.407234	-0.332973	0.234	0.274	1	0.793899	-1.25961
Kctd13	0.0705964	-0.265906	0.062	0.153	1	0.831677	-1.20239
Kdelr2	0.414649	-0.257419	0.203	0.248	1	0.836583	-1.19534
Kdm3a	0.170558	-0.319789	0.188	0.268	1	0.801187	-1.24815
Kdm3b	0.0751278	-0.251494	0.375	0.503	1	0.840026	-1.19044
Kdm7a	0.414236	0.355513	0.328	0.312	1	1.27944	-0.781592
Kdsr	0.036759	0.276847	0.312	0.178	1	1.21154	-0.825393
Keap1	0.123414	0.315415	0.203	0.121	1	1.24437	-0.80362
Khk	0.381358	0.401159	0.281	0.236	1	1.32057	-0.75725
Kif16b	0.241247	-0.276241	0.266	0.331	1	0.82574	-1.21104
Kif1b	0.248468	0.316106	0.516	0.408	1	1.24497	-0.803235
Kif5b	0.184049	-0.25525	0.594	0.662	1	0.837842	-1.19354
Kifap3	0.0361783	-0.422771	0.188	0.312	1	0.745991	-1.3405
Kin	0.181721	-0.303058	0.109	0.172	1	0.810532	-1.23376
Kitl	0.0716885	-0.387677	0.125	0.229	1	0.764359	-1.30829
Kl	0.222834	0.436096	0.203	0.14	1	1.35294	-0.739132
Klf3	0.0811308	0.257234	0.516	0.382	1	1.19519	-0.83669
Klf5	0.0233651	0.351978	0.531	0.376	1	1.27631	-0.783509
Klf8	0.0139592	-0.305859	0	0.089	1	0.808961	-1.23615
Klhdc10	0.405122	-0.272178	0.266	0.306	1	0.828068	-1.20763
Klhl14	0.154479	0.332779	0.188	0.115	1	1.25944	-0.794005
Klhl15	0.0391231	-0.303188	0.031	0.121	1	0.810459	-1.23387
Klhl21	0.00613974	0.480279	0.25	0.108	1	1.39501	-0.716839
Klhl3	0.426394	0.304717	0.062	0.038	1	1.23518	-0.809601
Klhl5	0.188378	-0.281796	0.172	0.248	1	0.822567	-1.21571
Klk1	0.787808	0.326915	0.094	0.108	1	1.25433	-0.79724
Kmt2d	0.163996	-0.291255	0.125	0.191	1	0.817191	-1.2237
Kmt5b	0.483419	-0.278207	0.344	0.357	1	0.824615	-1.21269
Knop1	0.0407859	-0.261058	0.172	0.299	1	0.834476	-1.19836
Kpna6	0.0135072	-0.422497	0.109	0.255	1	0.746132	-1.34025
Kremen1	0.0657344	-0.349746	0.203	0.306	1	0.784722	-1.27434
Krt15	0.591992	0.607731	0.234	0.217	1	1.52386	-0.656228
Krt19	0.0129182	0.430342	0.922	0.911	1	1.34755	-0.742086
Krt23	0.0511302	0.296149	0.375	0.255	1	1.22786	-0.814424
Krt7	0.0421727	0.438295	0.844	0.796	1	1.355	-0.738006
Krt8	0.00821123	0.452846	0.891	0.796	1	1.36874	-0.7306
Krtcap3	0.0927832	0.26432	0.25	0.153	1	1.20107	-0.832591
L2hgdh	0.0974354	-0.348189	0.125	0.21	1	0.78557	-1.27296
Lactb	0.100507	-0.381288	0.172	0.261	1	0.767752	-1.3025
Lama3	0.0310072	0.35814	0.422	0.28	1	1.28177	-0.78017
Lamc2	0.340198	-0.339575	0.375	0.401	1	0.790274	-1.26538
Lamp2	0.019178	0.347445	0.891	0.758	1	1.27231	-0.785975
Large1	0.343564	-0.28727	0.453	0.49	1	0.819451	-1.22033
Larp1b	0.0805042	-0.340801	0.328	0.439	1	0.789603	-1.26646
Larp4	0.127337	-0.28988	0.219	0.318	1	0.81797	-1.22254
Lars	0.148534	-0.304329	0.203	0.28	1	0.809819	-1.23484
Lars2	0.0150449	-0.45904	0.375	0.516	1	0.72747	-1.37463
Ldhb	0.660421	0.289711	0.438	0.42	1	1.2224	-0.818066
Ldlr	0.0379663	0.305914	0.312	0.185	1	1.2362	-0.808929
Leng1	0.0129286	0.319928	0.141	0.045	1	1.24827	-0.80111
Lgals3bp	0.223049	0.315752	0.188	0.127	1	1.24466	-0.803432
Lgr4	0.149108	-0.503542	0.531	0.554	1	0.705373	-1.41769
Lhfp	0.996367	-0.286756	0.266	0.248	1	0.819743	-1.21989
Lhfpl2	0.0424795	-0.504175	0.219	0.338	1	0.705064	-1.41831
Limk2	0.155692	-0.414974	0.625	0.656	1	0.750033	-1.33327
Lims1	0.118151	-0.309663	0.406	0.548	1	0.80683	-1.23942
Lmna	0.11554	-0.284947	0.172	0.261	1	0.820772	-1.21837
Lmo7	0.235895	-0.322143	0.641	0.694	1	0.799881	-1.25019
Lncpint	0.00136034	-0.488558	0.828	0.949	1	0.712737	-1.40304
Lonp2	0.456645	-0.319489	0.375	0.395	1	0.801353	-1.24789
Lpar6	0.153158	-0.253367	0.047	0.108	1	0.838936	-1.19199
Lpgat1	0.0587752	-0.495911	0.266	0.363	1	0.709114	-1.41021
Lpl	0.0816448	-0.30973	0.125	0.229	1	0.806793	-1.23948
Lppos	0.234299	-0.276882	0.078	0.127	1	0.825373	-1.21157
Lrba	0.0198772	-0.348496	0.875	0.911	1	0.785403	-1.27323
Lrch1	0.0174269	-0.50885	0.531	0.65	1	0.702782	-1.42292
Lrp10	0.133494	0.264164	0.359	0.248	1	1.20094	-0.832681
Lrpap1	0.0471473	0.448777	0.5	0.369	1	1.36488	-0.732664
Lrrc26	0.116822	0.336156	0.141	0.076	1	1.26239	-0.792149
Lrrc4	0.218177	-0.34965	0.156	0.223	1	0.784774	-1.27425
Lrrc40	0.0585559	-0.316169	0.031	0.108	1	0.8032	-1.24502
Lrrc59	0.0104374	0.347712	0.297	0.153	1	1.27254	-0.78583
Lrrfip1	0.046186	-0.25193	0.484	0.65	1	0.839772	-1.1908
Lrrk1	0.00498008	-0.477063	0.359	0.554	1	0.718439	-1.39191
Lsg1	0.0711858	-0.318412	0.062	0.146	1	0.801952	-1.24696
Lsm4	0.026787	-0.369747	0.203	0.35	1	0.773918	-1.29213
Luc7l	0.227356	-0.289094	0.391	0.439	1	0.818416	-1.22187
Luc7l2	0.0407693	-0.345202	0.766	0.86	1	0.787198	-1.27033
Lurap1l	0.289536	-0.290861	0.688	0.758	1	0.817414	-1.22337
Ly6a	0.0340324	0.440063	0.656	0.567	1	1.35666	-0.737102
Ly6d	0.496717	0.395865	0.234	0.287	1	1.31573	-0.760034
Ly6e	8.38591e-08	0.746751	0.969	0.758	0.00181253	1.67801	-0.595944
Lypd2	0.120153	0.764193	0.328	0.236	1	1.69842	-0.588783
Macf1	0.0284636	-0.384815	0.672	0.764	1	0.765877	-1.30569
Macrod2	0.0122294	0.366395	0.297	0.146	1	1.28913	-0.775718
Maea	0.0471294	-0.324846	0.188	0.331	1	0.798383	-1.25253
Maf	0.349117	0.267045	0.141	0.102	1	1.20334	-0.83102
Magoh	0.0174833	0.331041	0.297	0.153	1	1.25792	-0.794963
Man2a1	0.0508839	-0.454559	0.453	0.548	1	0.729733	-1.37036
Manea	0.0284494	0.295948	0.188	0.083	1	1.22769	-0.814537
Manf	0.0678598	0.30744	0.562	0.433	1	1.23751	-0.808075
Map1b	0.0185599	0.25353	0.156	0.057	1	1.19212	-0.838841
Map2k2	0.0246203	0.38497	0.344	0.21	1	1.30583	-0.765795
Map3k20	0.174435	-0.401403	0.141	0.204	1	0.757121	-1.32079
Mapk8ip1	0.0677649	0.252413	0.109	0.045	1	1.1912	-0.839491
Mapkap1	0.0137257	-0.422894	0.5	0.631	1	0.745927	-1.34061
Mapkbp1	0.0108442	0.289869	0.141	0.045	1	1.22253	-0.817977
Marc2	0.158082	0.339796	0.328	0.229	1	1.26558	-0.790153
Marcks	0.427482	-0.336592	0.25	0.287	1	0.79191	-1.26277
Marcksl1	0.249685	-0.266892	0.062	0.108	1	0.831108	-1.20321
Mat2a	0.403387	-0.312192	0.484	0.497	1	0.805417	-1.24159
Mblac2	0.532473	0.349841	0.156	0.134	1	1.27442	-0.784671
Mbnl2	0.014512	-0.386188	0.734	0.847	1	0.765149	-1.30694
Mbnl3	0.531674	-0.2808	0.219	0.242	1	0.823134	-1.21487
Mbtps1	0.0244932	-0.378314	0.125	0.268	1	0.769336	-1.29982
Mcc	0.352492	-0.351763	0.359	0.414	1	0.783626	-1.27612
Mcee	0.0900483	0.364941	0.344	0.236	1	1.28783	-0.776501
Mcl1	0.430752	-0.291291	0.375	0.389	1	0.817171	-1.22373
Mcm9	0.0492055	-0.323864	0.094	0.204	1	0.798927	-1.25168
Mctp2	0.0655435	-0.33991	0.094	0.191	1	0.79009	-1.26568
Mdh1	4.29079e-06	0.718707	0.859	0.618	0.0927411	1.64571	-0.607642
Me1	0.160986	-0.324265	0.375	0.452	1	0.798705	-1.25203
Mecp2	0.193027	-0.308073	0.25	0.325	1	0.80772	-1.23805
Med10	0.0818279	-0.278475	0.078	0.166	1	0.824462	-1.21291
Med15	0.189232	-0.285014	0.203	0.274	1	0.820734	-1.21842
Med17	0.0348462	-0.347699	0.094	0.21	1	0.785836	-1.27253
Med8	0.0722089	0.400198	0.203	0.115	1	1.31969	-0.757754
Meox2	0.0779349	-0.358623	0.031	0.102	1	0.779908	-1.2822
Mep1a	0.323353	0.367923	0.312	0.248	1	1.29049	-0.774897
Mepce	0.0553106	-0.31875	0.062	0.153	1	0.801765	-1.24725
Metap1	0.629395	-0.250056	0.141	0.153	1	0.840864	-1.18925
Mettl23	0.0887153	-0.352175	0.109	0.197	1	0.783402	-1.27648
Mfge8	0.00645832	0.434942	0.141	0.038	1	1.35186	-0.739724
Mfhas1	0.220908	-0.257436	0.266	0.331	1	0.836573	-1.19535
Mgat4b	0.00657068	0.367003	0.375	0.197	1	1.28967	-0.775392
Mgrn1	0.214895	-0.259091	0.156	0.21	1	0.835614	-1.19672
Mgst1	0.236141	0.512456	0.609	0.535	1	1.42648	-0.701028
Mgst3	0.0114138	0.310737	0.547	0.35	1	1.24034	-0.80623
Mia3	0.103326	0.26862	0.359	0.261	1	1.20466	-0.830113
Micu3	0.11474	-0.302858	0.125	0.204	1	0.810645	-1.23359
Mid1	0.953231	-0.331338	0.422	0.401	1	0.794799	-1.25818
Mid2	0.166263	-0.280728	0.156	0.229	1	0.823176	-1.21481
Midn	0.109112	0.253808	0.172	0.096	1	1.19235	-0.83868
Mier1	0.0537967	-0.384049	0.422	0.529	1	0.766284	-1.305
Mier3	0.0696904	-0.317428	0.109	0.21	1	0.802499	-1.24611
Mindy4	0.0139592	-0.322496	0	0.089	1	0.799685	-1.25049
Minpp1	0.160173	0.255871	0.234	0.159	1	1.19406	-0.837481
Miox	0.540185	0.276071	0.375	0.344	1	1.21089	-0.825837
Mitf	0.0608722	0.321793	0.328	0.223	1	1.24988	-0.800075
Mkl1	0.0558963	-0.463431	0.516	0.611	1	0.725259	-1.37882
Mkl2	0.0770659	-0.415185	0.297	0.408	1	0.749923	-1.33347
Mlec	0.0198328	0.352686	0.516	0.338	1	1.27694	-0.783125
Mllt10	0.137713	-0.293015	0.656	0.713	1	0.816194	-1.2252
Mlph	0.0203358	0.261288	0.203	0.089	1	1.19855	-0.834343
Mmgt2	0.0480331	0.359357	0.344	0.223	1	1.28285	-0.779512
Mmp14	0.314785	0.299752	0.125	0.083	1	1.23093	-0.812392
Mmp15	0.0968674	0.330785	0.172	0.096	1	1.2577	-0.795104
Mob1b	0.0558911	-0.403661	0.219	0.338	1	0.755937	-1.32286
Mogs	0.000165524	0.45625	0.281	0.083	1	1.37197	-0.728878
Mphosph9	0.0387829	0.280166	0.188	0.089	1	1.21433	-0.823496
Mpp6	0.226873	-0.440644	0.438	0.465	1	0.736806	-1.35721
Mpp7	0.0882384	0.260834	0.734	0.631	1	1.19817	-0.834605
Mpped2	0.0400555	0.525425	0.625	0.522	1	1.43936	-0.694754
Mpv17l	0.106389	-0.360591	0.312	0.401	1	0.778845	-1.28395
Mrpl1	0.133164	-0.254195	0.141	0.223	1	0.838455	-1.19267
Mrpl11	0.0033144	0.443016	0.328	0.159	1	1.35944	-0.735595
Mrpl23	0.0703052	0.330603	0.25	0.146	1	1.25754	-0.795204
Mrpl24	0.177856	0.310719	0.297	0.217	1	1.24033	-0.80624
Mrpl3	0.0354518	-0.255497	0.094	0.21	1	0.837698	-1.19375
Mrpl34	0.00659069	-0.54794	0.203	0.376	1	0.683996	-1.462
Mrpl46	0.00251691	0.324854	0.25	0.096	1	1.25254	-0.798379
Mrpl50	0.124625	-0.268417	0.094	0.172	1	0.83023	-1.20449
Mrpl55	0.0617622	0.254702	0.203	0.108	1	1.19309	-0.83816
Mrpl57	0.211685	0.295772	0.5	0.439	1	1.22754	-0.814636
Mrps11	0.263915	0.258033	0.156	0.102	1	1.19585	-0.836227
Mrps16	0.194928	0.259037	0.297	0.21	1	1.19668	-0.835646
Mrps26	0.104026	-0.258025	0.156	0.255	1	0.836232	-1.19584
Mrps36	0.121041	-0.259187	0.219	0.312	1	0.835559	-1.1968
Mrs2	0.0719446	-0.331642	0.109	0.204	1	0.794631	-1.25844
Msantd4	0.0132537	0.287783	0.203	0.083	1	1.22076	-0.81916
Msl1	0.125576	0.324288	0.141	0.076	1	1.25205	-0.798693
Msln	0.000218422	0.825319	0.547	0.331	1	1.77193	-0.564357
Mss51	0.0217567	0.254023	0.109	0.032	1	1.19253	-0.838555
Mt1	0.25749	0.508141	0.359	0.293	1	1.42222	-0.703128
mt-Atp6	1.35343e-05	-0.702856	0.922	0.981	0.292531	0.614355	-1.62772
Mtch1	0.110678	-0.344005	0.188	0.28	1	0.787851	-1.26928
Mtch2	0.171925	0.27341	0.281	0.204	1	1.20866	-0.827362
Mtcl1	0.089715	-0.404294	0.547	0.643	1	0.755606	-1.32344
mt-Co2	0.00053318	-0.529564	0.859	0.955	1	0.692764	-1.44349
mt-Co3	0.0382238	-0.298469	0.938	0.968	1	0.813115	-1.22984
mt-Cytb	0.0947061	-0.272729	0.75	0.854	1	0.827752	-1.20809
Mtfmt	0.0358571	-0.292555	0.016	0.096	1	0.816455	-1.22481
Mtfr1l	0.201804	-0.278055	0.203	0.274	1	0.824702	-1.21256
Mtmr10	0.136871	-0.288051	0.094	0.166	1	0.819008	-1.22099
Mtmr2	0.221857	-0.28161	0.125	0.185	1	0.822672	-1.21555
mt-Nd1	0.160929	-0.312388	0.734	0.777	1	0.805307	-1.24176
mt-Nd2	0.000170231	-0.609631	0.828	0.924	1	0.655365	-1.52587
mt-Nd4	0.00101802	-0.508126	0.938	0.975	1	0.703135	-1.4222
mt-Nd4l	0.192336	-0.301155	0.266	0.344	1	0.811603	-1.23213
mt-Nd5	0.00030749	-0.734335	0.297	0.522	1	0.601095	-1.66363
mt-Nd6	0.00677283	-0.498025	0.172	0.344	1	0.708075	-1.41228
Mtpap	0.0942441	-0.26457	0.094	0.185	1	0.832447	-1.20128
Mtss1	0.240696	-0.268351	0.391	0.459	1	0.830268	-1.20443
Mtus1	0.148766	-0.323825	0.516	0.561	1	0.798949	-1.25164
Mtx1	0.00778413	0.310375	0.203	0.076	1	1.24003	-0.806432
Muc1	0.271562	0.330889	0.359	0.306	1	1.25779	-0.795047
Myh9	0.337446	-0.253763	0.719	0.682	1	0.838706	-1.19231
Myo5a	0.164323	-0.410846	0.172	0.236	1	0.752182	-1.32947
Myo5b	0.0874293	-0.284535	0.391	0.516	1	0.821006	-1.21802
Myof	0.0498224	0.280025	0.812	0.732	1	1.21422	-0.823577
N6amt1	0.045692	-0.356509	0.062	0.159	1	0.781052	-1.28032
Naa16	0.0746	-0.336439	0.094	0.185	1	0.791994	-1.26264
Nacc2	0.176929	-0.250893	0.094	0.159	1	0.840376	-1.18994
Nap1l1	0.0184378	-0.40548	0.188	0.35	1	0.754985	-1.32453
Napg	0.34282	-0.3008	0.109	0.146	1	0.811802	-1.23183
Nars	0.0817526	-0.373693	0.141	0.236	1	0.771805	-1.29566
Nat8	0.350807	-0.283628	0.109	0.146	1	0.821522	-1.21725
Nat8f6	0.00163896	0.268745	0.062	0	1	1.20476	-0.830041
Nav1	0.175072	-0.299572	0.266	0.338	1	0.812493	-1.23078
Nav2	0.310488	-0.344227	0.375	0.439	1	0.78773	-1.26947
Nbeal1	0.00079957	-0.493673	0.719	0.828	1	0.710214	-1.40803
Nbeal2	0.305484	0.256467	0.281	0.217	1	1.19455	-0.837135
Nbn	0.0130737	-0.320802	0.016	0.121	1	0.800625	-1.24902
Ncaph2	0.0323915	-0.425725	0.109	0.223	1	0.744465	-1.34325
Nckap1	0.117734	-0.351109	0.547	0.586	1	0.783981	-1.27554
Ncoa3	0.0913998	-0.307894	0.312	0.42	1	0.80782	-1.2379
Ncoa7	0.178122	0.257446	0.203	0.134	1	1.19536	-0.836567
Ncor1	0.0824785	-0.312017	0.766	0.758	1	0.805515	-1.24144
Ncstn	0.0357183	0.340618	0.297	0.166	1	1.2663	-0.789703
Ndufa11	0.128454	0.276535	0.562	0.427	1	1.21128	-0.825571
Ndufa12	0.000570109	0.488348	0.391	0.172	1	1.40284	-0.712841
Ndufa2	0.0979863	0.267895	0.672	0.529	1	1.20405	-0.830531
Ndufa4	0.0403324	0.293253	0.875	0.758	1	1.2254	-0.81606
Ndufa5	0.073548	0.267177	0.422	0.287	1	1.20345	-0.830944
Ndufa6	0.0280837	0.383373	0.531	0.357	1	1.30439	-0.766643
Ndufa9	0.0434119	0.53596	0.25	0.14	1	1.44991	-0.6897
Ndufb7	0.0116563	0.381877	0.703	0.51	1	1.30304	-0.767438
Ndufs2	0.125239	0.268754	0.344	0.229	1	1.20477	-0.830036
Nectin2	0.0632209	0.299231	0.281	0.166	1	1.23049	-0.812685
Nectin3	0.0834923	-0.452025	0.406	0.484	1	0.731016	-1.36796
Nedd4	0.0875127	-0.253447	0.719	0.745	1	0.83889	-1.19205
Nedd9	0.0347811	-0.576792	0.203	0.318	1	0.670453	-1.49153
Nek1	0.348865	-0.253257	0.156	0.204	1	0.839	-1.1919
Nek9	0.0358853	-0.374804	0.188	0.306	1	0.77121	-1.29666
Nemf	0.0547099	0.251446	0.453	0.318	1	1.1904	-0.840054
Nenf	0.0472831	0.261109	0.5	0.331	1	1.1984	-0.834446
Nfatc3	0.0397295	-0.377552	0.156	0.293	1	0.769743	-1.29914
Nfe2l2	0.0890674	-0.260964	0.531	0.682	1	0.83453	-1.19828
Nfkb1	0.3326	-0.300388	0.453	0.478	1	0.812034	-1.23148
Nfya	0.0391756	0.310874	0.188	0.089	1	1.24046	-0.806153
Nhs	0.745762	0.282331	0.094	0.115	1	1.21616	-0.822261
Ninl	0.0397452	-0.398721	0.156	0.28	1	0.75853	-1.31834
Nip7	0.0194806	-0.33113	0.062	0.185	1	0.794913	-1.258
Nit1	0.000480181	0.539697	0.469	0.236	1	1.45367	-0.687915
Nlk	0.103955	-0.375237	0.406	0.522	1	0.770979	-1.29705
Nlrp4e	0.00928873	-0.45284	0.031	0.153	1	0.730603	-1.36873
Nmd3	0.193487	0.257719	0.188	0.121	1	1.19559	-0.836409
Nmt2	0.0927539	-0.367456	0.109	0.197	1	0.775148	-1.29008
Nol7	0.0664815	0.252428	0.359	0.229	1	1.19121	-0.839482
Nop14	0.0450326	-0.280007	0.062	0.166	1	0.823587	-1.2142
Nop58	0.209311	-0.278854	0.141	0.204	1	0.824246	-1.21323
Notch1	0.0670655	-0.394546	0.125	0.217	1	0.760729	-1.31453
Nox4	0.753874	0.406897	0.312	0.306	1	1.32583	-0.754244
Npas2	0.0471509	-0.525863	0.109	0.21	1	0.694544	-1.43979
Npepps	0.00189427	0.524694	0.672	0.433	1	1.43863	-0.695107
Nphp3	0.0019501	0.308656	0.172	0.045	1	1.23855	-0.807393
Npm1	0.110927	0.277309	0.688	0.516	1	1.21193	-0.825129
Nqo2	0.0239427	0.254031	0.156	0.064	1	1.19253	-0.83855
Nr1h4	0.397051	0.329078	0.062	0.038	1	1.25621	-0.796045
Nrarp	0.249423	-0.270565	0.031	0.07	1	0.828995	-1.20628
Nras	0.0249649	0.359928	0.25	0.127	1	1.28336	-0.779204
Nrf1	0.131733	-0.342717	0.281	0.369	1	0.788555	-1.26814
Nsd3	0.00976586	-0.487193	0.516	0.618	1	0.713412	-1.40171
Nsmaf	0.358019	-0.274574	0.281	0.325	1	0.826694	-1.20964
Nubpl	0.0545402	0.256563	0.141	0.064	1	1.19463	-0.837079
Nucb2	0.153458	0.449872	0.109	0.057	1	1.36592	-0.732108
Nudt19	0.122856	0.5691	0.406	0.318	1	1.4836	-0.674037
Nup214	0.113264	-0.335594	0.172	0.255	1	0.792458	-1.2619
Nup93	0.016689	0.382439	0.203	0.089	1	1.30354	-0.767139
Nvl	0.0792718	-0.34288	0.172	0.274	1	0.788466	-1.26829
Nxf1	0.0804525	0.271192	0.484	0.363	1	1.2068	-0.828635
Nxn	0.0681691	-0.806255	0.531	0.599	1	0.571864	-1.74867
Nxpe3	0.0300655	-0.35583	0.047	0.153	1	0.78142	-1.27972
Oard1	0.339836	-0.328277	0.203	0.236	1	0.796487	-1.25551
Oas1c	0.0305116	-0.257018	0	0.07	1	0.836816	-1.19501
Ocln	0.0200139	0.397057	0.391	0.236	1	1.31682	-0.759406
Ocrl	0.0142538	0.263959	0.438	0.248	1	1.20077	-0.8328
Odc1	0.498594	0.306883	0.297	0.261	1	1.23703	-0.808387
Odf2	0.192972	0.341522	0.188	0.127	1	1.26709	-0.789208
Ola1	0.0683768	-0.369351	0.203	0.312	1	0.774131	-1.29177
Optn	0.0628561	0.427016	0.203	0.108	1	1.34445	-0.743799
Orc5	0.0557304	-0.427359	0.344	0.471	1	0.743622	-1.34477
Osbp	0.0484582	-0.328647	0.141	0.268	1	0.796283	-1.25584
Osbpl1a	0.0788347	-0.270455	0.016	0.076	1	0.829058	-1.20619
Osbpl2	0.0589551	-0.347149	0.328	0.439	1	0.786136	-1.27204
Osbpl3	0.180627	-0.382186	0.484	0.516	1	0.767274	-1.30332
Osbpl5	0.0547386	0.298706	0.25	0.14	1	1.23004	-0.812981
Otud4	0.840165	-0.305377	0.484	0.439	1	0.809231	-1.23574
Otud5	0.314173	-0.256843	0.188	0.236	1	0.836917	-1.19486
Otud7b	0.159465	-0.254417	0.172	0.242	1	0.838326	-1.19285
P4ha2	0.0374224	0.350283	0.156	0.07	1	1.27481	-0.78443
Pabpc1	0.0279424	-0.309848	0.547	0.707	1	0.806727	-1.23958
Pacsin2	0.15643	-0.350801	0.375	0.452	1	0.784149	-1.27527
Paf1	0.0573937	0.256559	0.172	0.083	1	1.19463	-0.837082
Pah	0.118501	0.278775	0.234	0.146	1	1.21316	-0.82429
Pan3	0.14579	-0.308833	0.609	0.643	1	0.807295	-1.23871
Pank1	0.172852	-0.294216	0.156	0.236	1	0.815516	-1.22622
Papd5	0.700049	-0.299762	0.234	0.236	1	0.812386	-1.23094
Pard3bos1	0.0445466	-0.378987	0.094	0.21	1	0.768977	-1.30043
Pard6b	0.0342284	-0.335447	0.125	0.255	1	0.792538	-1.26177
Park2	0.160613	0.2601	0.656	0.58	1	1.19756	-0.83503
Park7	0.0750713	0.268752	0.766	0.631	1	1.20477	-0.830037
Parl	0.0645138	-0.379074	0.094	0.185	1	0.768931	-1.30051
Parp2	0.0416034	-0.270512	0.047	0.146	1	0.829025	-1.20624
Pawr	0.00089814	-0.839077	0.484	0.611	1	0.559001	-1.7889
Pax2	0.000723834	-0.698291	0.594	0.739	1	0.616302	-1.62258
Pax8	0.00284494	-0.662643	0.438	0.554	1	0.63172	-1.58298
Pbxip1	0.00605382	0.459047	0.484	0.299	1	1.37463	-0.727467
Pcbp3	0.356876	-0.343187	0.172	0.21	1	0.788298	-1.26856
Pcgf5	0.0536767	-0.404177	0.234	0.35	1	0.755667	-1.32333
Pck1	0.273805	0.34228	0.219	0.159	1	1.26776	-0.788794
Pcmtd2	0.0715845	-0.309881	0.125	0.236	1	0.806709	-1.23961
Pcnx3	0.286616	0.305656	0.156	0.115	1	1.23598	-0.809074
Pdcd6	0.0830736	-0.303977	0.438	0.51	1	0.810016	-1.23454
Pde1a	0.0136477	0.451284	0.594	0.427	1	1.36726	-0.731392
Pde1c	0.0147813	-0.542001	0.109	0.255	1	0.686818	-1.45599
Pde4d	5.82061e-06	1.02507	0.75	0.516	0.125807	2.03505	-0.491387
Pde8b	0.000411848	0.768827	0.688	0.452	1	1.70388	-0.586894
Pdlim2	0.0711858	-0.452401	0.062	0.146	1	0.730825	-1.36832
Pdlim3	0.0750418	0.422901	0.234	0.134	1	1.34062	-0.745923
Pdlim5	0.0703214	-0.382932	0.453	0.548	1	0.766877	-1.30399
Pdss2	0.000599875	-0.680531	0.156	0.382	1	0.623936	-1.60273
Pdzd2	0.137909	-0.371093	0.203	0.293	1	0.773196	-1.29333
Pdzk1	0.0472528	0.411181	0.281	0.166	1	1.32977	-0.752008
Pdzrn3	0.0286649	-0.621925	0.203	0.338	1	0.649803	-1.53893
Peg3	0.11971	-0.306419	0.156	0.255	1	0.808646	-1.23663
Peli2	0.129226	-0.337333	0.125	0.21	1	0.791503	-1.26342
Per2	0.0148053	0.318922	0.188	0.076	1	1.2474	-0.801669
Pfdn4	0.0863795	-0.290415	0.141	0.242	1	0.817667	-1.22299
Pfn1	0.198371	-0.261253	0.828	0.796	1	0.834363	-1.19852
Pfn2	0.0889241	-0.393255	0.203	0.293	1	0.76141	-1.31335
Pgap1	0.281366	-0.267123	0.281	0.35	1	0.830975	-1.20341
Pgd	0.00808953	0.29274	0.375	0.185	1	1.22496	-0.81635
Phactr2	0.00782041	-0.53192	0.875	0.898	1	0.691634	-1.44585
Phf11d	0.0305116	-0.266366	0	0.07	1	0.831411	-1.20277
Phf12	0.13292	-0.356429	0.188	0.268	1	0.781095	-1.28025
Phf14	0.106458	-0.417642	0.375	0.446	1	0.748647	-1.33574
Phf20l1	0.353472	-0.263467	0.453	0.465	1	0.833084	-1.20036
Phip	0.220272	-0.256758	0.406	0.484	1	0.836967	-1.19479
Phka1	0.0383995	-0.316904	0.203	0.338	1	0.802791	-1.24565
Phldb2	0.113803	-0.405382	0.734	0.809	1	0.755036	-1.32444
Phlpp1	0.456754	-0.274773	0.406	0.408	1	0.82658	-1.2098
Phyhip	0.000737551	0.278594	0.094	0.006	1	1.21301	-0.824394
Pi4ka	0.107651	-0.332385	0.219	0.325	1	0.794222	-1.25909
Pias1	0.724758	0.250658	0.406	0.369	1	1.18975	-0.840513
Pid1	0.00998234	-0.740547	0.234	0.401	1	0.598512	-1.67081
Piezo1	0.0565275	-0.364409	0.203	0.325	1	0.776787	-1.28735
Pigl	0.121246	-0.275051	0.078	0.153	1	0.826421	-1.21004
Pigr	0.338236	-0.322008	0.281	0.204	1	0.799956	-1.25007
Pigt	0.042021	0.341157	0.375	0.242	1	1.26677	-0.789408
Pik3c2g	0.67143	0.280971	0.062	0.083	1	1.21501	-0.823037
Pim1	0.213953	-0.252514	0.172	0.236	1	0.839432	-1.19128
Pinx1	0.0637342	0.346012	0.109	0.045	1	1.27104	-0.786756
Pip5k1a	0.0118605	-0.412534	0.125	0.293	1	0.751302	-1.33102
Pitpna	0.180763	-0.341296	0.328	0.376	1	0.789332	-1.26689
Pkhd1	0.234739	-0.511318	0.547	0.548	1	0.701581	-1.42535
Pkn1	0.131518	-0.286672	0.125	0.204	1	0.819791	-1.21982
Pkn2	0.171604	-0.292491	0.562	0.618	1	0.816491	-1.22475
Pkp3	0.0387417	0.26417	0.25	0.134	1	1.20094	-0.832678
Pkp4	0.309902	0.271983	0.859	0.803	1	1.20747	-0.828181
Pla2g4a	0.203324	-0.366563	0.344	0.414	1	0.775628	-1.28928
Plaa	0.068773	-0.319159	0.109	0.217	1	0.801537	-1.2476
Plac8	0.029711	0.550642	0.25	0.134	1	1.46474	-0.682716
Plagl1	0.041968	-0.457883	0.094	0.204	1	0.728054	-1.37352
Plcb1	0.111989	0.415122	0.703	0.624	1	1.33341	-0.749956
Plce1	0.31426	-0.594134	0.266	0.299	1	0.662442	-1.50957
Plcg1	0.109275	-0.336258	0.109	0.191	1	0.792093	-1.26248
Plcxd1	0.000737551	0.280759	0.094	0.006	1	1.21483	-0.823158
Plekha6	0.00764263	-0.598515	0.578	0.669	1	0.660434	-1.51416
Plekhn1	0.00980411	0.267958	0.219	0.089	1	1.2041	-0.830494
Plet1	1.08123e-05	0.812807	0.906	0.828	0.233698	1.75663	-0.569273
Plscr1	0.0340333	0.257466	0.344	0.191	1	1.19538	-0.836556
Plxna2	0.0428542	0.382146	0.516	0.376	1	1.30328	-0.767295
Pnkd	0.0586064	0.361185	0.5	0.369	1	1.28448	-0.778525
Pof1b	0.0368095	-0.518783	0.344	0.465	1	0.69796	-1.43275
Pogk	0.143358	0.251862	0.141	0.076	1	1.19074	-0.839812
Pole4	0.109741	-0.253711	0.125	0.223	1	0.838736	-1.19227
Polr2a	0.0578763	-0.336832	0.234	0.369	1	0.791778	-1.26298
Polr2c	0.0287516	0.359671	0.312	0.185	1	1.28313	-0.779342
Polr2g	0.0469113	0.328459	0.359	0.229	1	1.25567	-0.796387
Pomgnt1	0.300648	0.328698	0.312	0.255	1	1.25588	-0.796255
Pop5	0.183703	0.333132	0.406	0.325	1	1.25974	-0.793811
Pot1a	0.0849354	-0.277288	0.062	0.146	1	0.825141	-1.21191
Pparg	0.352031	-1.04103	0.328	0.344	1	0.485981	-2.05769
Ppargc1a	0.543353	0.298191	0.281	0.248	1	1.2296	-0.813272
Ppat	0.0979507	0.288075	0.141	0.076	1	1.22101	-0.818994
Ppfibp2	0.381211	-0.349454	0.469	0.516	1	0.784881	-1.27408
Ppia	0.0237046	0.299263	0.922	0.873	1	1.23052	-0.812667
Ppie	0.10139	-0.294778	0.078	0.159	1	0.815198	-1.2267
Ppm1b	0.0712086	-0.339236	0.172	0.274	1	0.79046	-1.26509
Ppm1h	0.0579524	-0.605361	0.484	0.554	1	0.657307	-1.52136
Ppm1l	0.2013	-0.369379	0.234	0.293	1	0.774116	-1.2918
Ppp1r16a	0.155551	-0.291179	0.062	0.121	1	0.817234	-1.22364
Ppp1r9a	0.681236	0.250009	0.391	0.363	1	1.18921	-0.840891
Ppp2r1a	0.0218098	0.343854	0.391	0.229	1	1.26914	-0.787933
Ppp2r5a	0.125536	0.441197	0.406	0.318	1	1.35773	-0.736523
Ppp2r5c	0.169027	0.304468	0.391	0.306	1	1.23496	-0.809741
Ppp3cb	0.00319115	0.447367	0.469	0.28	1	1.36355	-0.73338
Ppp4r3a	0.0591703	-0.354014	0.188	0.318	1	0.782404	-1.27811
Ppp6r2	0.0960595	0.336007	0.219	0.127	1	1.26226	-0.792231
Pqbp1	0.0426779	0.273688	0.141	0.057	1	1.20889	-0.827202
Pqlc2	0.00135753	0.251867	0.125	0.019	1	1.19075	-0.839809
Prag1	0.211324	-0.334987	0.125	0.178	1	0.792791	-1.26137
Prdm10	0.0175315	-0.462755	0.094	0.217	1	0.725599	-1.37817
Prdx2	0.0549338	0.260427	0.656	0.535	1	1.19783	-0.834841
Prdx3	0.229473	0.286432	0.25	0.185	1	1.21962	-0.819927
Prdx5	0.0253948	0.471151	0.891	0.809	1	1.38622	-0.721389
Prim2	0.0180738	-0.374801	0.031	0.14	1	0.771212	-1.29666
Prkaa1	0.0375865	0.273708	0.281	0.159	1	1.20891	-0.827191
Prkar1a	0.0267871	-0.430442	0.25	0.376	1	0.742034	-1.34765
Prkce	0.215245	-0.263297	0.406	0.471	1	0.833182	-1.20022
Prkd1	0.43595	-0.319432	0.078	0.108	1	0.801385	-1.24784
Prkra	0.0945352	-0.259499	0.047	0.121	1	0.835378	-1.19706
Prpf39	0.180102	-0.330876	0.297	0.35	1	0.795054	-1.25778
Prpsap2	0.0401537	0.294313	0.234	0.121	1	1.2263	-0.81546
Prrg4	0.16258	0.271785	0.109	0.057	1	1.2073	-0.828294
Psap	0.00290482	0.492187	0.891	0.752	1	1.40658	-0.710946
Psca	0.134289	0.465884	0.906	0.943	1	1.38116	-0.724027
Psd3	0.0527893	-0.342886	0.609	0.682	1	0.788462	-1.26829
Psmb3	0.110033	-0.344405	0.188	0.268	1	0.787633	-1.26963
Psmb5	0.0730498	0.336075	0.609	0.465	1	1.26232	-0.792194
Psmd11	0.248329	0.258197	0.375	0.306	1	1.19598	-0.836132
Psmd12	0.0108732	0.275726	0.375	0.197	1	1.2106	-0.826035
Psmd2	0.0334201	0.298827	0.375	0.242	1	1.23014	-0.812913
Psme1	0.00478347	0.46021	0.391	0.217	1	1.37574	-0.72688
Ptbp1	0.0428031	0.386184	0.328	0.21	1	1.30693	-0.765151
Ptgfrn	0.0755784	0.286407	0.312	0.197	1	1.2196	-0.819942
Ptgr1	0.0565899	0.428646	0.234	0.134	1	1.34597	-0.742959
Ptpn21	0.0621179	-0.346333	0.062	0.146	1	0.786581	-1.27133
Ptpn4	0.102666	0.36541	0.328	0.236	1	1.28825	-0.776248
Ptpra	0.116851	-0.325744	0.219	0.318	1	0.797887	-1.25331
Ptprd	0.60836	0.709783	0.281	0.261	1	1.63556	-0.611412
Ptprj	0.0245768	0.26112	0.828	0.58	1	1.19841	-0.83444
Ptprm	0.312082	-0.291616	0.547	0.567	1	0.816986	-1.22401
Pttg1ip	0.124411	0.278459	0.609	0.497	1	1.2129	-0.824471
Pum2	0.130167	-0.349648	0.5	0.573	1	0.784776	-1.27425
Pxylp1	0.0828479	0.255063	0.125	0.057	1	1.19339	-0.837951
Pycard	0.0537714	0.271955	0.438	0.299	1	1.20744	-0.828197
Qk	0.176003	0.352261	0.484	0.414	1	1.27656	-0.783355
Qser1	0.0193127	0.251047	0.297	0.146	1	1.19007	-0.840287
R3hdm1	0.0799044	-0.479102	0.375	0.452	1	0.717424	-1.39388
Rab10os	0.0670635	-0.290995	0.312	0.427	1	0.817338	-1.22348
Rab27b	0.181982	-0.600953	0.703	0.688	1	0.659319	-1.51672
Rab39	0.0222324	-0.412907	0.203	0.363	1	0.751109	-1.33137
Rab5a	0.309725	-0.265424	0.141	0.191	1	0.831954	-1.20199
Rab5c	0.139692	0.354574	0.391	0.287	1	1.27861	-0.782101
Rabgap1l	0.0670909	0.320947	0.75	0.631	1	1.24915	-0.800544
Rabif	0.0357123	0.304793	0.234	0.121	1	1.23524	-0.809558
Rac1	0.128054	-0.274722	0.406	0.497	1	0.82661	-1.20976
Rad51b	0.855386	-0.256174	0.234	0.229	1	0.837306	-1.19431
Raf1	0.26668	-0.274652	0.297	0.357	1	0.82665	-1.2097
Ralgapa1	0.0445798	-0.406549	0.453	0.567	1	0.754426	-1.32551
Ran	0.0469499	0.303733	0.438	0.287	1	1.23433	-0.810153
Ranbp1	0.261795	0.298962	0.328	0.274	1	1.23026	-0.812837
Ranbp2	0.071498	-0.330704	0.344	0.452	1	0.795148	-1.25763
Ranbp3l	2.43955e-06	-1.04841	0.438	0.701	0.0527284	0.483501	-2.06825
Rap1gap2	0.0217097	-0.668424	0.125	0.274	1	0.629194	-1.58934
Rap1gds1	0.125992	-0.315597	0.172	0.261	1	0.803518	-1.24453
Rapgef5	0.250504	-0.278265	0.266	0.318	1	0.824582	-1.21274
Raph1	0.00948667	-0.619024	0.453	0.573	1	0.651111	-1.53584
Rarb	0.120471	-0.419584	0.266	0.357	1	0.74764	-1.33754
Rasa1	0.0395938	-0.36953	0.297	0.452	1	0.774035	-1.29193
Rassf3	0.121364	-0.383856	0.359	0.446	1	0.766386	-1.30483
Rbbp5	0.00272262	0.334881	0.125	0.025	1	1.26127	-0.79285
Rbbp8	0.0281179	-0.376181	0.25	0.408	1	0.770474	-1.2979
Rbfox2	0.125989	-0.452874	0.375	0.42	1	0.730586	-1.36876
Rbm25	0.0354134	-0.387503	0.484	0.599	1	0.764451	-1.30813
Rbm33	0.024996	-0.486288	0.266	0.401	1	0.713859	-1.40084
Rbpj	0.187142	-0.341801	0.25	0.306	1	0.789056	-1.26734
Rbpms	0.00364441	-0.564585	0.812	0.911	1	0.67615	-1.47896
Rbpms2	0.011414	0.253084	0.094	0.019	1	1.19175	-0.839101
Rc3h1	0.309547	-0.274554	0.391	0.42	1	0.826706	-1.20962
Rcc1	0.113534	-0.321669	0.141	0.229	1	0.800144	-1.24978
Rdh14	0.0809221	-0.306935	0.109	0.204	1	0.808357	-1.23708
Reep3	0.0604826	0.40018	0.531	0.395	1	1.31967	-0.757764
Reps1	0.110428	-0.312797	0.297	0.401	1	0.805079	-1.24211
Rest	0.264224	0.279865	0.203	0.146	1	1.21408	-0.823668
Retreg1	0.0246634	-0.4534	0.281	0.401	1	0.73032	-1.36926
Retreg3	0.441204	-0.25608	0.141	0.172	1	0.83736	-1.19423
Retsat	0.00190134	0.441819	0.156	0.038	1	1.35832	-0.736206
Rfx3	0.37314	-0.279403	0.203	0.248	1	0.823932	-1.21369
Rfx7	0.117678	-0.410931	0.375	0.459	1	0.752138	-1.32954
Rgs12	0.200758	-0.35049	0.109	0.166	1	0.784318	-1.27499
Rgs5	0.0496606	-0.454625	0.016	0.089	1	0.7297	-1.37043
Rida	0.32587	0.311876	0.625	0.592	1	1.24132	-0.805594
Rilpl2	0.198471	-0.286888	0.125	0.191	1	0.819668	-1.22001
Rit1	0.0404412	0.32737	0.156	0.07	1	1.25472	-0.796988
Rlf	0.100657	-0.330561	0.297	0.389	1	0.795227	-1.2575
Rmnd5b	0.0027224	0.379816	0.188	0.057	1	1.30118	-0.768536
Rnf114	0.0344329	0.27208	0.234	0.121	1	1.20755	-0.828125
Rnf135	0.0169566	0.288977	0.156	0.057	1	1.22177	-0.818482
Rnf150	0.0785122	-0.462833	0.078	0.166	1	0.72556	-1.37825
Rnf186	0.0175391	0.40019	0.375	0.21	1	1.31968	-0.757758
Rnf19a	0.0812203	-0.310696	0.219	0.338	1	0.806253	-1.24031
Rnf19b	0.00520418	0.595263	0.312	0.159	1	1.51075	-0.661924
Rnf24	0.208053	-0.321756	0.266	0.344	1	0.800095	-1.24985
Rnf43	0.130603	-0.424497	0.234	0.325	1	0.745098	-1.3421
Rnf5	0.113278	-0.295706	0.109	0.191	1	0.814674	-1.22749
Rnls	0.0816448	-0.414211	0.125	0.229	1	0.75043	-1.33257
Robo2	0.916043	-0.281479	0.078	0.076	1	0.822747	-1.21544
Rora	0.254763	-0.444944	0.422	0.471	1	0.734613	-1.36126
Rorc	0.00711356	0.280285	0.172	0.057	1	1.21443	-0.823428
Rpl11	0.0551716	-0.255133	0.734	0.815	1	0.83791	-1.19345
Rpl13a	0.271646	0.339693	0.234	0.185	1	1.26549	-0.79021
Rpl23a	0.0966079	-0.281183	0.078	0.159	1	0.822916	-1.21519
Rpl34	0.153475	0.354918	0.344	0.274	1	1.27891	-0.781914
Rpl41	0.0797172	0.252486	0.984	0.962	1	1.19126	-0.839449
Rpl5	0.0999229	-0.351792	0.516	0.599	1	0.78361	-1.27615
Rpl6	0.175004	-0.273242	0.812	0.847	1	0.827458	-1.20852
Rpl7	0.0230466	0.355779	0.922	0.834	1	1.27968	-0.781448
Rpl7a-ps5	0.103253	0.417651	0.344	0.255	1	1.33575	-0.748643
Rprd2	0.244922	-0.311374	0.281	0.344	1	0.805874	-1.24089
Rps12-ps3	0.0972891	-0.393182	0.547	0.65	1	0.761448	-1.31329
Rps16	0.0436	0.305654	0.812	0.739	1	1.23598	-0.809075
Rps17	0.017985	-0.421561	0.219	0.369	1	0.746616	-1.33938
Rps18	0.0954929	-0.345913	0.375	0.459	1	0.78681	-1.27095
Rps23	0.0854466	0.302173	0.891	0.796	1	1.233	-0.81103
Rps28	0.00123608	0.511089	0.609	0.363	1	1.42513	-0.701692
Rps3a1	0.0799488	-0.356052	0.719	0.783	1	0.7813	-1.27992
Rps6	0.00987745	-0.401202	0.578	0.713	1	0.757227	-1.32061
Rps6ka3	0.0670223	0.284858	0.594	0.484	1	1.21829	-0.820822
Rps7	0.0407915	0.348917	0.453	0.318	1	1.2736	-0.785173
Rreb1	0.607268	-0.259601	0.484	0.465	1	0.835319	-1.19715
Rrp7a	0.0024605	0.374365	0.234	0.083	1	1.29627	-0.771445
Rsf1os1	0.0740687	0.26708	0.203	0.108	1	1.20337	-0.831
Rsrc1	0.189366	0.303499	0.453	0.389	1	1.23413	-0.810285
Rsrp1	0.1411	0.322497	0.734	0.631	1	1.25049	-0.799685
Rtcb	0.00506422	0.41735	0.281	0.127	1	1.33547	-0.748799
Rtf1	0.0551768	0.307892	0.422	0.299	1	1.2379	-0.807821
Rtn1	0.136977	-0.481739	0.172	0.236	1	0.716114	-1.39643
S100a14	0.0761085	0.36797	0.25	0.159	1	1.29054	-0.774872
S100a4	0.290006	0.345393	0.156	0.108	1	1.2705	-0.787093
S100a6	0.00146744	0.713017	1	0.994	1	1.63923	-0.610043
S100g	0.143546	1.40446	0.281	0.21	1	2.64719	-0.37776
Samd12	0.239888	-0.281761	0.656	0.675	1	0.822586	-1.21568
Samd4b	0.151469	-0.308797	0.109	0.178	1	0.807314	-1.23867
Samm50	0.0912585	-0.287878	0.078	0.159	1	0.819106	-1.22084
Sash1	0.0123353	-0.584321	0.438	0.58	1	0.666963	-1.49933
Sbf2	0.34718	-0.254631	0.484	0.51	1	0.838201	-1.19303
Sbsn	0.00615299	0.454146	0.141	0.038	1	1.36997	-0.729942
Sbspon	0.031265	0.400415	0.656	0.503	1	1.31989	-0.75764
Scaf1	0.110049	-0.33011	0.125	0.204	1	0.795476	-1.25711
Scaf11	0.0338151	-0.270353	0.359	0.51	1	0.829117	-1.2061
Scfd2	0.132087	0.254411	0.344	0.242	1	1.19285	-0.838329
Scmh1	0.123354	-0.375788	0.484	0.529	1	0.770684	-1.29755
Scube2	0.174526	-0.467744	0.078	0.14	1	0.723095	-1.38294
Sdhc	0.0428574	0.306072	0.391	0.255	1	1.23634	-0.808841
Sec11c	0.0517285	0.272341	0.312	0.191	1	1.20777	-0.827975
Sec22a	0.129657	0.281284	0.281	0.185	1	1.21528	-0.822858
Sec24c	0.20141	-0.271851	0.156	0.223	1	0.828256	-1.20736
Sec62	0.0169179	0.393137	0.766	0.656	1	1.31325	-0.761472
Secisbp2	0.239591	-0.264697	0.094	0.146	1	0.832373	-1.20138
Secisbp2l	0.0268769	-0.462948	0.219	0.357	1	0.725502	-1.37836
Sel1l	0.231274	0.307571	0.438	0.369	1	1.23762	-0.808001
Sel1l3	0.102205	-0.25053	0.078	0.159	1	0.840588	-1.18964
Selenok	0.0152027	0.333452	0.828	0.675	1	1.26002	-0.793635
Selenos	0.0919298	0.251184	0.453	0.344	1	1.19018	-0.840207
Senp8	0.198471	-0.297485	0.125	0.191	1	0.813669	-1.229
Sephs1	0.0282554	-0.251433	0.016	0.102	1	0.840062	-1.19039
Sept11	0.116571	-0.29056	0.078	0.153	1	0.817585	-1.22311
Serinc2	0.117078	-0.354543	0.391	0.452	1	0.782118	-1.27858
Serinc3	0.0138801	0.335024	0.547	0.344	1	1.2614	-0.792771
Serinc5	0.101337	-0.275325	0.094	0.178	1	0.826264	-1.21027
Serpinb6b	0.000557555	-0.703203	0.109	0.325	1	0.614207	-1.62812
Sestd1	0.115575	0.348465	0.516	0.382	1	1.27321	-0.785419
Setd7	0.0228152	-0.460737	0.234	0.369	1	0.726615	-1.37624
Sfi1	0.216629	0.261993	0.484	0.401	1	1.19913	-0.833935
Sfn	0.110467	0.281277	0.344	0.229	1	1.21527	-0.822862
Sgcd	0.325413	-0.267515	0.031	0.064	1	0.830749	-1.20373
Sh2b1	0.49529	0.314072	0.141	0.108	1	1.24321	-0.804368
Sh2d4a	0.0790194	-0.323	0.625	0.688	1	0.799406	-1.25093
Sh3bgrl2	0.0936328	-0.327235	0.234	0.318	1	0.797063	-1.25461
Sh3d19	0.102829	-0.402627	0.609	0.688	1	0.75648	-1.32191
Sh3gl2	0.658555	-0.298152	0.422	0.427	1	0.813293	-1.22957
Sh3yl1	0.0529345	0.265458	0.422	0.293	1	1.20202	-0.831935
Shank2	0.531766	0.32506	0.281	0.242	1	1.25272	-0.798265
Shroom2	0.0472897	-0.452364	0.109	0.223	1	0.730844	-1.36828
Shroom3	0.00655443	-0.379648	0.719	0.815	1	0.768625	-1.30102
Siae	0.00414272	0.318428	0.172	0.051	1	1.24697	-0.801943
Sidt1	0.355988	0.317313	0.266	0.229	1	1.24601	-0.802563
Sik1	0.38835	-0.30832	0.172	0.204	1	0.807582	-1.23826
Sik2	0.344322	-0.257571	0.391	0.439	1	0.836495	-1.19546
Sipa1l1	0.623964	-0.251167	0.406	0.401	1	0.840216	-1.19017
Sirt2	0.00274973	0.435937	0.25	0.096	1	1.35279	-0.739213
Skap2	0.0218105	0.352972	0.344	0.197	1	1.27719	-0.782969
Skp1a	0.0361623	-0.379868	0.344	0.471	1	0.768508	-1.30122
Slc12a2	0.200337	0.252165	0.922	0.847	1	1.19099	-0.839635
Slc12a7	0.0622357	-0.345077	0.234	0.363	1	0.787266	-1.27022
Slc13a1	0.0546344	0.337994	0.172	0.083	1	1.264	-0.791141
Slc16a11	0.000799409	0.45056	0.297	0.108	1	1.36657	-0.731759
Slc18b1	0.0193699	-0.270848	0.031	0.14	1	0.828832	-1.20652
Slc19a2	0.0860542	-0.302667	0.047	0.121	1	0.810752	-1.23342
Slc1a4	0.335539	0.326125	0.203	0.153	1	1.25364	-0.797676
Slc22a23	0.0609716	-0.422782	0.656	0.726	1	0.745985	-1.34051
Slc22a6	0.139022	0.361684	0.156	0.089	1	1.28492	-0.778256
Slc25a12	0.0231951	0.272992	0.266	0.134	1	1.20831	-0.827601
Slc25a13	0.00641551	0.493524	0.312	0.153	1	1.40788	-0.710288
Slc25a35	0.0635979	0.271574	0.156	0.076	1	1.20712	-0.828415
Slc25a36	0.0403703	-0.38727	0.359	0.497	1	0.764575	-1.30792
Slc2a1	0.105246	-0.317295	0.094	0.178	1	0.802573	-1.24599
Slc2a2	0.0101581	0.269807	0.094	0.019	1	1.20565	-0.82943
Slc30a7	0.0547388	-0.2996	0.094	0.204	1	0.812478	-1.2308
Slc34a1	0.0747227	0.768917	0.469	0.369	1	1.70399	-0.586858
Slc35a3	0.0961964	0.269636	0.188	0.102	1	1.2055	-0.829529
Slc35b4	0.123359	-0.262004	0.109	0.191	1	0.833929	-1.19914
Slc35f5	0.113132	-0.371072	0.188	0.274	1	0.773208	-1.29331
Slc37a3	0.0180738	-0.386522	0.031	0.14	1	0.764972	-1.30724
Slc38a2	0.426868	0.295716	0.469	0.401	1	1.22749	-0.814668
Slc39a4	0.010881	0.407536	0.422	0.242	1	1.32642	-0.75391
Slc44a1	0.321035	-0.26061	0.547	0.58	1	0.834735	-1.19799
Slc47a1	0.530047	0.369781	0.141	0.115	1	1.29216	-0.7739
Slc50a1	0.1885	-0.327642	0.188	0.248	1	0.796838	-1.25496
Slc51a	0.00114286	0.309772	0.125	0.019	1	1.23951	-0.806769
Slc51b	0.00297785	0.384266	0.078	0.006	1	1.3052	-0.766169
Slc5a12	0.126122	0.739531	0.078	0.032	1	1.66963	-0.598934
Slc6a8	0.033912	0.315898	0.203	0.096	1	1.24479	-0.803351
Slc7a1	0.107031	-0.511686	0.359	0.414	1	0.701402	-1.42572
Slc7a6	0.00863861	-0.427675	0.109	0.274	1	0.743459	-1.34506
Slc8a1	0.500164	0.831934	0.297	0.331	1	1.78007	-0.561776
Slco1a6	0.0293452	0.453797	0.156	0.064	1	1.36964	-0.730118
Slco2a1	0.268	-0.258516	0.25	0.306	1	0.835948	-1.19625
Slco4a1	0.025032	-0.54867	0.234	0.357	1	0.68365	-1.46274
Slf1	0.0834943	-0.393028	0.094	0.178	1	0.76153	-1.31315
Slf2	0.0795085	-0.343685	0.297	0.389	1	0.788026	-1.26899
Sltm	0.328135	-0.292272	0.609	0.611	1	0.816615	-1.22457
Smad6	0.0538416	-0.477743	0.094	0.191	1	0.7181	-1.39256
Smap1	0.137075	-0.274141	0.266	0.363	1	0.826942	-1.20927
Smarcc2	0.167639	-0.266855	0.234	0.318	1	0.831129	-1.20318
Smim15	0.215792	-0.259677	0.172	0.242	1	0.835275	-1.19721
Smim4	0.484126	0.26913	0.281	0.242	1	1.20508	-0.82982
Smoc2	0.0302807	0.587737	0.172	0.076	1	1.50289	-0.665386
Smyd3	0.0468615	-0.390588	0.828	0.86	1	0.762819	-1.31093
Smyd4	0.0635015	-0.301267	0.047	0.127	1	0.811539	-1.23223
Snap23	0.259063	0.25983	0.266	0.21	1	1.19734	-0.835186
Snap47	0.0409828	0.308201	0.359	0.229	1	1.23816	-0.807648
Sncg	0.270573	0.375179	0.422	0.369	1	1.297	-0.77101
Snhg11	0.0298359	-0.776588	0.172	0.312	1	0.583746	-1.71307
Snip1	0.00922914	0.300524	0.109	0.025	1	1.23159	-0.811958
Snrnp40	0.0437961	-0.313954	0.062	0.166	1	0.804434	-1.24311
Snrpd3	0.424131	-0.260744	0.234	0.268	1	0.834657	-1.1981
Sntb1	0.283246	-0.359816	0.219	0.28	1	0.779264	-1.28326
Snx12	0.259328	-0.27487	0.344	0.389	1	0.826525	-1.20989
Snx14	0.0899012	0.276654	0.156	0.083	1	1.21138	-0.825503
Snx16	0.0107515	-0.298297	0	0.096	1	0.813212	-1.22969
Snx19	0.147348	-0.334599	0.109	0.178	1	0.793005	-1.26103
Snx21	0.329199	-0.261974	0.109	0.153	1	0.833946	-1.19912
Snx27	0.134724	-0.358401	0.234	0.312	1	0.780029	-1.282
Snx31	0.803106	-0.499702	0.438	0.35	1	0.707253	-1.41392
Snx6	0.0983719	-0.293787	0.25	0.331	1	0.815758	-1.22585
Snx9	0.0915314	-0.282041	0.375	0.478	1	0.822427	-1.21591
Sorbs2	0.117097	0.370903	0.75	0.713	1	1.29316	-0.773299
Sord	0.240843	0.291097	0.219	0.159	1	1.22357	-0.81728
Spag6l	0.090595	0.27579	0.672	0.497	1	1.21066	-0.825998
Spata13	0.00705719	0.420558	0.438	0.255	1	1.33845	-0.747135
Spata6	0.107593	-0.296407	0.188	0.287	1	0.814278	-1.22808
Spcs3	0.198088	0.413201	0.234	0.159	1	1.33164	-0.750956
Spink1	0.0336438	0.529756	0.391	0.268	1	1.44369	-0.692672
Spint2	0.093148	0.338518	0.875	0.86	1	1.26446	-0.790853
Spns1	0.100414	0.258418	0.141	0.07	1	1.19617	-0.836004
Spp1	0.00275042	0.566775	0.984	0.994	1	1.48121	-0.675124
Sppl2a	0.0967081	-0.480769	0.391	0.465	1	0.716595	-1.39549
Sppl3	0.00084728	-0.583787	0.406	0.611	1	0.66721	-1.49878
Sprr1a	0.145048	-0.685723	0.375	0.503	1	0.621694	-1.60851
Spryd7	0.137821	-0.299154	0.125	0.204	1	0.812729	-1.23042
Spsb2	0.0525074	0.262684	0.172	0.083	1	1.19971	-0.833536
Sptbn1	0.279637	-0.314266	0.641	0.688	1	0.80426	-1.24338
Sptbn2	0.000658076	0.544263	0.562	0.318	1	1.45827	-0.685742
Sptssb	0.679512	-0.464424	0.266	0.274	1	0.72476	-1.37977
Sqle	0.0173081	-0.545254	0.094	0.229	1	0.685271	-1.45928
Src	0.164929	-0.277222	0.094	0.159	1	0.825179	-1.21186
Srebf2	0.00219305	0.555838	0.516	0.312	1	1.47002	-0.680262
Srek1	0.230472	-0.260365	0.484	0.541	1	0.834877	-1.19778
Srek1ip1	0.125105	-0.267258	0.109	0.191	1	0.830898	-1.20352
Srgap2	0.134663	0.306065	0.547	0.427	1	1.23633	-0.808845
Srp72	0.018548	0.467701	0.266	0.14	1	1.3829	-0.723116
Srrm2	0.00320184	-0.529342	0.688	0.809	1	0.69287	-1.44327
Srsf3	0.046478	0.335283	0.531	0.35	1	1.26162	-0.792629
Srsf5	0.0945112	0.454551	0.531	0.49	1	1.37036	-0.729737
Ssb	0.0246566	0.286831	0.547	0.369	1	1.21996	-0.819701
Ssx2ip	0.369936	-0.278345	0.156	0.191	1	0.824536	-1.2128
St13	0.0650002	0.253695	0.609	0.446	1	1.19226	-0.838746
St14	0.0285928	0.354205	0.484	0.306	1	1.27828	-0.782301
St3gal4	0.0207464	-0.342027	0.031	0.14	1	0.788932	-1.26754
St3gal6	0.0377167	-0.458463	0.156	0.28	1	0.727761	-1.37408
St5	0.207581	-0.315932	0.5	0.529	1	0.803332	-1.24482
St6gal1	0.0104341	0.501081	0.328	0.172	1	1.41527	-0.706577
St7	0.463365	-0.291463	0.234	0.255	1	0.817073	-1.22388
Stag2	0.20357	-0.26628	0.422	0.497	1	0.83146	-1.2027
Stam2	0.080486	-0.28384	0.125	0.229	1	0.821402	-1.21743
Stat1	0.035965	0.607363	0.297	0.178	1	1.52347	-0.656395
Stbd1	0.059161	-0.338085	0.016	0.083	1	0.79109	-1.26408
Stk10	0.0109675	0.255548	0.062	0.006	1	1.19379	-0.837669
Stk3	0.00567004	0.464493	0.531	0.325	1	1.37983	-0.724726
Stn1	0.00827585	-0.352699	0	0.102	1	0.783118	-1.27695
Stox2	0.035917	-0.417648	0.406	0.548	1	0.748644	-1.33575
Strip1	0.19516	0.273246	0.141	0.089	1	1.20852	-0.827456
Stt3b	0.0440366	0.268752	0.469	0.331	1	1.20476	-0.830037
Stx16	0.435154	-0.273595	0.344	0.369	1	0.827256	-1.20882
Stx6	0.281889	-0.286664	0.219	0.268	1	0.819795	-1.21982
Stxbp6	0.0378781	-0.453717	0.094	0.204	1	0.730159	-1.36956
Suds3	0.127183	-0.285823	0.219	0.325	1	0.820274	-1.21911
Sumf1	0.00543388	0.362055	0.797	0.586	1	1.28526	-0.778056
Supv3l1	0.0295231	-0.307858	0.031	0.127	1	0.807841	-1.23787
Susd1	0.291362	-0.252406	0.125	0.178	1	0.839495	-1.19119
Susd6	0.209949	-0.348447	0.375	0.414	1	0.785429	-1.27319
Svbp	0.273383	-0.270428	0.234	0.293	1	0.829073	-1.20617
Swap70	0.463189	-0.339668	0.141	0.166	1	0.790223	-1.26547
Swt1	0.0107471	-0.545538	0.188	0.338	1	0.685136	-1.45956
Syap1	0.238613	-0.307312	0.172	0.236	1	0.808146	-1.2374
Sytl2	0.277505	-0.3741	0.172	0.229	1	0.771587	-1.29603
Szrd1	0.297496	-0.290042	0.172	0.217	1	0.817878	-1.22268
Tab2	0.650695	-0.251683	0.359	0.325	1	0.839916	-1.1906
Taf4b	0.13113	-0.271292	0.109	0.185	1	0.828577	-1.20689
Tagln2	0.0792882	0.2969	0.234	0.14	1	1.2285	-0.814
Tanc1	0.336642	-0.259044	0.594	0.599	1	0.835641	-1.19669
Tanc2	0.108307	-0.403756	0.406	0.548	1	0.755888	-1.32295
Taok1	0.030201	-0.321509	0.453	0.592	1	0.800233	-1.24964
Taok3	0.0309087	-0.462522	0.234	0.382	1	0.725716	-1.37795
Tap1	0.178682	0.310186	0.109	0.057	1	1.23987	-0.806538
Tap2	0.0486704	0.291509	0.188	0.096	1	1.22392	-0.817047
Tapbpl	0.040238	0.257654	0.141	0.057	1	1.19553	-0.836447
Tardbp	0.092135	0.272856	0.531	0.427	1	1.2082	-0.827679
Tars	0.0589811	-0.324548	0.062	0.153	1	0.798549	-1.25227
Tbc1d14	0.0115031	0.269413	0.375	0.191	1	1.20532	-0.829657
Tbc1d16	0.0444428	0.383794	0.375	0.242	1	1.30477	-0.766419
Tbc1d9	0.47396	-0.293858	0.141	0.172	1	0.815718	-1.22591
Tbx3	0.0529555	-0.341512	0.375	0.497	1	0.789214	-1.26708
Tceal8	0.0564156	0.306754	0.344	0.217	1	1.23692	-0.808459
Tcerg1	0.0322326	-0.394293	0.203	0.325	1	0.760862	-1.3143
Tcf7l2	0.145634	0.261075	0.547	0.452	1	1.19837	-0.834466
Tcn2	0.374235	0.403165	0.312	0.268	1	1.32241	-0.756197
Tctex1d2	0.0427218	-0.257698	0.031	0.121	1	0.836421	-1.19557
Tecpr2	0.0234431	-0.37623	0.547	0.726	1	0.770448	-1.29795
Tenm3	0.0257757	-0.764094	0.172	0.287	1	0.588823	-1.6983
Terf1	0.135931	-0.349437	0.219	0.293	1	0.78489	-1.27406
Terf2	0.0366983	-0.344971	0.078	0.185	1	0.787324	-1.27013
Tesk1	0.0201163	0.287361	0.203	0.089	1	1.22041	-0.8194
Tfap2a	0.00489115	-0.405028	0	0.115	1	0.755222	-1.32411
Tfcp2	0.0859557	-0.262879	0.078	0.166	1	0.833423	-1.19987
Tfdp2	0.0321677	-0.426607	0.375	0.497	1	0.744009	-1.34407
Tfeb	0.191998	-0.263974	0.031	0.076	1	0.832791	-1.20078
Tgm2	0.0352667	0.372507	0.625	0.459	1	1.2946	-0.772439
Thbs1	0.366341	-0.416941	0.172	0.217	1	0.749011	-1.33509
Them7	0.67857	-0.250861	0.125	0.102	1	0.840395	-1.18992
Thnsl2	0.236132	0.341345	0.109	0.064	1	1.26694	-0.789305
Thoc1	0.308327	-0.276397	0.172	0.217	1	0.825651	-1.21117
Thrap3	0.0372222	-0.341083	0.25	0.42	1	0.789449	-1.26671
Thsd4	0.145669	-0.612251	0.359	0.408	1	0.654175	-1.52864
Thyn1	0.0139488	0.356575	0.188	0.076	1	1.28038	-0.781016
Tifa	0.00895846	0.291897	0.156	0.051	1	1.22425	-0.816827
Timp2	0.050871	0.367007	0.734	0.713	1	1.28967	-0.775389
Timp3	0.106146	0.299767	0.688	0.561	1	1.23095	-0.812384
Tiparp	0.0766262	0.256501	0.203	0.108	1	1.19458	-0.837116
Tiprl	0.0516981	-0.321002	0.094	0.204	1	0.800514	-1.2492
Tirap	0.000304839	0.337853	0.172	0.032	1	1.26387	-0.791218
Tjp2	0.395413	-0.251047	0.391	0.42	1	0.840286	-1.19007
Tjp3	0.142386	0.367162	0.375	0.287	1	1.28981	-0.775306
Tle1	0.171832	-0.28167	0.156	0.236	1	0.822638	-1.2156
Tm6sf1	0.408993	-0.278528	0.125	0.166	1	0.824432	-1.21296
Tma7	0.0134279	0.368512	0.672	0.478	1	1.29102	-0.774581
Tmbim4	0.082437	-0.320679	0.406	0.516	1	0.800693	-1.24892
Tmcc1	0.0796149	-0.416443	0.547	0.599	1	0.74927	-1.33463
Tmcc3	0.00671612	-0.385575	0.641	0.771	1	0.765474	-1.30638
Tmed7	0.103198	0.322333	0.438	0.331	1	1.25035	-0.799775
Tmem11	0.166354	-0.267922	0.141	0.21	1	0.830515	-1.20407
Tmem110	0.0234904	0.38831	0.219	0.102	1	1.30886	-0.764024
Tmem131	0.101965	0.413563	0.469	0.35	1	1.33197	-0.750767
Tmem131l	0.00755209	0.267642	0.438	0.229	1	1.20384	-0.830676
Tmem170	0.00246001	-0.447036	0.016	0.159	1	0.733549	-1.36324
Tmem176a	0.0601273	0.276175	0.812	0.682	1	1.21098	-0.825777
Tmem176b	0.00648483	0.417108	0.719	0.605	1	1.33525	-0.748925
Tmem19	0.0838712	-0.273354	0.078	0.166	1	0.827394	-1.20861
Tmem205	0.0958963	0.288809	0.547	0.439	1	1.22163	-0.818577
Tmem213	0.0569833	0.36774	0.141	0.064	1	1.29033	-0.774995
Tmem219	0.00131327	0.352042	0.234	0.076	1	1.27637	-0.783474
Tmem245	0.140841	-0.417934	0.391	0.478	1	0.748496	-1.33601
Tmem259	0.482778	-0.276238	0.203	0.229	1	0.825742	-1.21103
Tmem27	0.0479341	0.498765	0.594	0.471	1	1.413	-0.707712
Tmem30a	0.0110365	0.378369	0.641	0.446	1	1.29987	-0.769307
Tmem38b	0.154616	-0.306464	0.109	0.178	1	0.808621	-1.23667
Tmem50a	0.0381783	0.318684	0.641	0.465	1	1.24719	-0.801801
Tmem64	0.0929475	-0.810368	0.297	0.376	1	0.570236	-1.75366
Tmem68	0.0534798	-0.297318	0.062	0.159	1	0.813764	-1.22886
Tmem79	0.754684	0.298583	0.094	0.083	1	1.22994	-0.813051
Tmem80	0.116571	-0.263613	0.078	0.153	1	0.832999	-1.20048
Tmem9b	0.0254742	0.341654	0.328	0.191	1	1.26721	-0.789136
Tmigd1	0.0818879	0.325657	0.188	0.102	1	1.25324	-0.797935
Tmpo	0.0986878	-0.271845	0.156	0.261	1	0.828259	-1.20735
Tmtc4	0.0635254	-0.282862	0.078	0.178	1	0.821959	-1.21661
Tmx3	0.100233	0.326462	0.328	0.223	1	1.25393	-0.79749
Tnfrsf12a	0.0871719	-0.298826	0.062	0.146	1	0.812914	-1.23014
Tnfrsf21	0.0238467	0.269902	0.578	0.382	1	1.20573	-0.829376
Tnks	0.0484484	-0.410444	0.266	0.389	1	0.752392	-1.32909
Tnn	0.249238	-0.349356	0.109	0.166	1	0.784934	-1.27399
Tnpo2	0.0320585	-0.32226	0.109	0.236	1	0.799816	-1.25029
Tnrc18	0.0574012	-0.352667	0.312	0.414	1	0.783135	-1.27692
Tns1	0.316004	0.253605	0.438	0.389	1	1.19218	-0.838798
Tns4	0.377221	-0.279376	0.047	0.076	1	0.823947	-1.21367
Tob2	0.184698	0.344584	0.156	0.096	1	1.26978	-0.787535
Tomm5	0.0491274	-0.340669	0.203	0.331	1	0.789675	-1.26634
Top1	0.0390501	-0.384823	0.469	0.605	1	0.765873	-1.3057
Tox	0.0137227	0.373963	0.203	0.083	1	1.29591	-0.77166
Tpd52l2	0.141073	-0.282566	0.141	0.223	1	0.822128	-1.21636
Tpp1	0.0399455	0.359214	0.406	0.274	1	1.28273	-0.779589
Tra2a	0.0216011	-0.397968	0.359	0.535	1	0.758927	-1.31765
Traf4	0.0310062	-0.308671	0.047	0.153	1	0.807385	-1.23857
Trak2	0.0273201	0.32872	0.219	0.108	1	1.2559	-0.796242
Trim56	0.179477	0.324303	0.219	0.153	1	1.25206	-0.798684
Trp53bp1	0.352174	0.304759	0.281	0.242	1	1.23521	-0.809578
Trp63	0.429778	-0.502634	0.312	0.331	1	0.705817	-1.4168
Trpc1	0.209388	0.260345	0.094	0.051	1	1.19777	-0.834888
[truncated: 146 more rows]

[truncated: 8 more sheets: DE genes_IntC, DE genes_EC, DE genes_Immune, DE genes_CCD, DE genes_OMCD, DE genes_IMCD1, DEgenes_IMCD2, DEgenes_IMCD3]
