# Supplementary material for: TFAP2A orchestrates gene regulatory networks and tubular architecture in kidney outer medullary collecting ducts
Source: JCI Insight. 2025 Aug 28;10(19):e192361. doi: 10.1172/jci.insight.192361 (PMC12513497; doi:10.1172/jci.insight.192361)
Supplement: Supplemental table 12 [file jciinsight-10-192361-s070.xlsx]

## Sheet: GO-BP_OMCD_down
ID	Description	GeneRatio	BgRatio	pvalue	p.adjust	qvalue	geneID	Count
GO:0030111	regulation of Wnt signaling pathway	16/217	317/29008	2.57725e-09	8.14152e-06	6.16369e-06	Kank1/Lgr4/Macf1/Gnaq/Csnk1d/Dcdc2a/Thra/Itga3/Ppp2r3a/Vgll4/Plpp3/Wls/Rbms3/Foxo3/Egf/Egfr	16
GO:0016055	Wnt signaling pathway	18/217	449/29008	9.50666e-09	1.07196e-05	8.11547e-06	Wnt9b/Kank1/Lgr4/Macf1/Gnaq/Csnk1d/Dcdc2a/Thra/Itga3/Ppp2r3a/Vgll4/Plpp3/Tcf7l1/Wls/Rbms3/Foxo3/Egf/Egfr	18
GO:0198738	cell-cell signaling by wnt	18/217	451/29008	1.01801e-08	1.07196e-05	8.11547e-06	Wnt9b/Kank1/Lgr4/Macf1/Gnaq/Csnk1d/Dcdc2a/Thra/Itga3/Ppp2r3a/Vgll4/Plpp3/Tcf7l1/Wls/Rbms3/Foxo3/Egf/Egfr	18
GO:0060070	canonical Wnt signaling pathway	14/217	303/29008	7.8521e-08	6.2012e-05	4.69473e-05	Wnt9b/Kank1/Lgr4/Gnaq/Csnk1d/Thra/Ppp2r3a/Plpp3/Tcf7l1/Wls/Rbms3/Foxo3/Egf/Egfr	14
GO:0010810	regulation of cell-substrate adhesion	12/217	226/29008	1.5341e-07	9.69246e-05	7.33786e-05	Kank1/Macf1/Plet1/Pik3r1/Peak1/Itga3/Nrp1/Npnt/Utrn/Dock1/Thbs1/Acer2	12
GO:0007015	actin filament organization	16/217	453/29008	3.58927e-07	0.000188975	0.000143067	Myo1d/Kank1/Pik3r1/Svil/Nrp1/Arhgef10l/Rapgef3/Myh10/Shroom4/Myo1e/Enah/Cgnl1/Cd2ap/Cald1/Fmn2/Shroom3	16
GO:0030177	positive regulation of Wnt signaling pathway	9/217	139/29008	1.09845e-06	0.000495714	0.00037529	Kank1/Lgr4/Macf1/Csnk1d/Thra/Ppp2r3a/Wls/Egf/Egfr	9
GO:0001655	urogenital system development	14/217	385/29008	1.40097e-06	0.000553206	0.000418815	Wnt9b/Lgr4/Efnb2/Glis2/Itga3/Nrp1/Npnt/Zfp950/Col4a1/Cdkn1b/Myo1e/Pax2/Frem2/Col4a3	14
GO:0090263	positive regulation of canonical Wnt signaling pathway	8/217	108/29008	1.59755e-06	0.000560742	0.00042452	Kank1/Lgr4/Csnk1d/Thra/Ppp2r3a/Wls/Egf/Egfr	8
GO:0072001	renal system development	13/217	342/29008	2.06657e-06	0.000652831	0.000494237	Wnt9b/Lgr4/Efnb2/Glis2/Itga3/Nrp1/Npnt/Zfp950/Col4a1/Myo1e/Pax2/Frem2/Col4a3	13
GO:0060828	regulation of canonical Wnt signaling pathway	11/217	247/29008	2.8475e-06	0.000817751	0.000619093	Kank1/Lgr4/Gnaq/Csnk1d/Thra/Ppp2r3a/Wls/Rbms3/Foxo3/Egf/Egfr	11
GO:0031589	cell-substrate adhesion	13/217	366/29008	4.33181e-06	0.00114035	0.000863323	Kank1/Macf1/Plet1/Pik3r1/Peak1/Itga3/Ptprk/Nrp1/Npnt/Utrn/Dock1/Thbs1/Acer2	13
GO:0001952	regulation of cell-matrix adhesion	8/217	128/29008	5.71008e-06	0.00138755	0.00105047	Macf1/Plet1/Pik3r1/Peak1/Nrp1/Utrn/Thbs1/Acer2	8
GO:0001822	kidney development	12/217	327/29008	7.33186e-06	0.00162902	0.00123328	Wnt9b/Lgr4/Efnb2/Glis2/Itga3/Nrp1/Npnt/Zfp950/Myo1e/Pax2/Frem2/Col4a3	12
GO:0021648	vestibulocochlear nerve morphogenesis	3/217	6/29008	8.12169e-06	0.00162902	0.00123328	Nrp1/Pax2/Atp8b1	3
GO:0007160	cell-matrix adhesion	10/217	225/29008	8.2508e-06	0.00162902	0.00123328	Macf1/Plet1/Pik3r1/Peak1/Ptprk/Nrp1/Npnt/Utrn/Thbs1/Acer2	10
GO:0072659	protein localization to plasma membrane	11/217	301/29008	1.83844e-05	0.00341625	0.00258634	Gorasp2/Sytl2/Kalrn/Macf1/Atp2c1/Pik3r1/Itga3/Dennd4c/Fcho2/Numb/Egfr	11
GO:0007409	axonogenesis	14/217	487/29008	2.0291e-05	0.00352918	0.00267183	Lgr4/Kalrn/Macf1/Efnb2/Sema3c/Nrp1/Myh10/Stxbp5/Enah/Apbb2/Boc/Numb/Alcam/Mgll	14
GO:0050808	synapse organization	14/217	489/29008	2.12264e-05	0.00352918	0.00267183	Kalrn/Efnb2/Pik3r1/Itga3/Nrp1/Utrn/Malat1/Col4a1/Myh10/Ppfibp1/Adgrl2/Numb/Zmynd8/Dnm3	14
GO:0001654	eye development	13/217	430/29008	2.39315e-05	0.00353259	0.00267442	Kmt2c/Nrp1/Ppp2r3a/Col4a1/Myh10/Cdkn1b/Nipbl/Sipa1l3/Pax2/Hipk1/Tenm3/Frem2/Egfr	13
GO:0007411	axon guidance	10/217	255/29008	2.43406e-05	0.00353259	0.00267442	Lgr4/Kalrn/Efnb2/Sema3c/Nrp1/Myh10/Enah/Apbb2/Boc/Alcam	10
GO:0097485	neuron projection guidance	10/217	256/29008	2.51669e-05	0.00353259	0.00267442	Lgr4/Kalrn/Efnb2/Sema3c/Nrp1/Myh10/Enah/Apbb2/Boc/Alcam	10
GO:0150063	visual system development	13/217	433/29008	2.57201e-05	0.00353259	0.00267442	Kmt2c/Nrp1/Ppp2r3a/Col4a1/Myh10/Cdkn1b/Nipbl/Sipa1l3/Pax2/Hipk1/Tenm3/Frem2/Egfr	13
GO:0048880	sensory system development	13/217	437/29008	2.82862e-05	0.00372317	0.0028187	Kmt2c/Nrp1/Ppp2r3a/Col4a1/Myh10/Cdkn1b/Nipbl/Sipa1l3/Pax2/Hipk1/Tenm3/Frem2/Egfr	13
GO:0021562	vestibulocochlear nerve development	3/217	9/29008	3.35487e-05	0.00423922	0.00320938	Nrp1/Pax2/Atp8b1	3
GO:0061005	cell differentiation involved in kidney development	5/217	52/29008	4.36737e-05	0.0052928	0.00400701	Wnt9b/Lgr4/Glis2/Myo1e/Pax2	5
GO:0060562	epithelial tube morphogenesis	12/217	394/29008	4.59484e-05	0.0052928	0.00400701	Wnt9b/Lgr4/Efnb2/Nrp1/Npnt/Col4a1/Enah/Pax2/Lcn2/Egf/Tead1/Shroom3	12
GO:0072173	metanephric tubule morphogenesis	3/217	10/29008	4.76621e-05	0.0052928	0.00400701	Wnt9b/Lgr4/Pax2	3
GO:0051017	actin filament bundle assembly	8/217	172/29008	4.85886e-05	0.0052928	0.00400701	Pik3r1/Nrp1/Arhgef10l/Rapgef3/Myh10/Cgnl1/Cald1/Fmn2	8
GO:0035272	exocrine system development	5/217	54/29008	5.25029e-05	0.00542512	0.00410719	Sema3c/Nrp1/Wls/Polb/Egfr	5
GO:0061572	actin filament bundle organization	8/217	175/29008	5.48992e-05	0.00542512	0.00410719	Pik3r1/Nrp1/Arhgef10l/Rapgef3/Myh10/Cgnl1/Cald1/Fmn2	8
GO:0048640	negative regulation of developmental growth	7/217	129/29008	5.49553e-05	0.00542512	0.00410719	Sema3c/Tomm70a/Nrp1/Vgll4/Cdkn1b/Wwc1/Gdf15	7
GO:0045663	positive regulation of myoblast differentiation	4/217	29/29008	6.24684e-05	0.00588239	0.00445337	Pik3r1/Boc/Btg1/Ranbp3l	4
GO:0007030	Golgi organization	7/217	132/29008	6.35858e-05	0.00588239	0.00445337	Gorasp2/Csnk1d/Fam174b/Tmed5/Myo18a/Pi4k2b/Atp8b1	7
GO:0072178	nephric duct morphogenesis	3/217	11/29008	6.51736e-05	0.00588239	0.00445337	Wnt9b/Efnb2/Pax2	3
GO:0072176	nephric duct development	3/217	12/29008	8.64186e-05	0.00739088	0.0055954	Wnt9b/Efnb2/Pax2	3
GO:0042632	cholesterol homeostasis	6/217	96/29008	8.65661e-05	0.00739088	0.0055954	Srebf2/Mylip/Rora/Ephx2/Gpr39/Gramd1b	6
GO:0055092	sterol homeostasis	6/217	97/29008	9.1704e-05	0.0076235	0.00577151	Srebf2/Mylip/Rora/Ephx2/Gpr39/Gramd1b	6
GO:0010812	negative regulation of cell-substrate adhesion	5/217	61/29008	9.46626e-05	0.00766767	0.00580495	Kank1/Plet1/Pik3r1/Thbs1/Acer2	5
GO:0051058	negative regulation of small GTPase mediated signal transduction	5/217	62/29008	0.000102344	0.00808266	0.00611912	Kank1/Arhgap24/Itga3/Cgnl1/Cd2ap	5
GO:0010631	epithelial cell migration	10/217	306/29008	0.000111748	0.00861002	0.00651838	Kank1/Macf1/Efnb2/Itga3/Nrp1/Plpp3/Dock1/Thbs1/Lcn2/Egf	10
GO:1990778	protein localization to cell periphery	11/217	369/29008	0.000115055	0.00865374	0.00655148	Gorasp2/Sytl2/Kalrn/Macf1/Atp2c1/Pik3r1/Itga3/Dennd4c/Fcho2/Numb/Egfr	11
GO:0090132	epithelium migration	10/217	308/29008	0.000117857	0.00865836	0.00655497	Kank1/Macf1/Efnb2/Itga3/Nrp1/Plpp3/Dock1/Thbs1/Lcn2/Egf	10
GO:0090130	tissue migration	10/217	310/29008	0.000124246	0.00892029	0.00675327	Kank1/Macf1/Efnb2/Itga3/Nrp1/Plpp3/Dock1/Thbs1/Lcn2/Egf	10
GO:0031346	positive regulation of cell projection organization	12/217	441/29008	0.000133256	0.00923012	0.00698783	Kalrn/Macf1/Pik3r1/Itga3/Nrp1/Sgk1/Tenm3/Lcn2/Numb/Zmynd8/Camk1d/Dnm3	12
GO:0120032	regulation of plasma membrane bounded cell projection assembly	8/217	199/29008	0.000134405	0.00923012	0.00698783	Kank1/Arhgap24/Pik3r1/Dcdc2a/Nrp1/Atp8b1/Zmynd8/Dnm3	8
GO:0051491	positive regulation of filopodium assembly	4/217	36/29008	0.000148706	0.0098031	0.00742162	Pik3r1/Nrp1/Zmynd8/Dnm3	4
GO:0060491	regulation of cell projection assembly	8/217	202/29008	0.000148955	0.0098031	0.00742162	Kank1/Arhgap24/Pik3r1/Dcdc2a/Nrp1/Atp8b1/Zmynd8/Dnm3	8
GO:0007435	salivary gland morphogenesis	4/217	37/29008	0.000165759	0.0105061	0.00795385	Sema3c/Nrp1/Polb/Egfr	4
GO:0072003	kidney rudiment formation	2/217	3/29008	0.000166289	0.0105061	0.00795385	Wnt9b/Pax2	2
GO:0072006	nephron development	7/217	155/29008	0.000173556	0.0107502	0.00813867	Wnt9b/Lgr4/Itga3/Npnt/Myo1e/Pax2/Col4a3	7
GO:0010634	positive regulation of epithelial cell migration	7/217	156/29008	0.000180572	0.0109697	0.00830484	Itga3/Nrp1/Plpp3/Dock1/Thbs1/Lcn2/Egf	7
GO:0001953	negative regulation of cell-matrix adhesion	4/217	38/29008	0.000184179	0.0109778	0.00831093	Plet1/Pik3r1/Thbs1/Acer2	4
GO:0031345	negative regulation of cell projection organization	8/217	211/29008	0.000200592	0.0115096	0.00871354	Kank1/Arhgap24/Efnb2/Sema3c/Itga3/Nrp1/Mylip/Dnm3	8
GO:1905332	positive regulation of morphogenesis of an epithelium	4/217	39/29008	0.000204032	0.0115096	0.00871354	Lgr4/Pax2/Lcn2/Egf	4
GO:2000036	regulation of stem cell population maintenance	4/217	39/29008	0.000204032	0.0115096	0.00871354	Wnt9b/Tcf7l1/Pax2/Tead1	4
GO:1903076	regulation of protein localization to plasma membrane	6/217	115/29008	0.000233599	0.0129463	0.00980122	Kalrn/Atp2c1/Pik3r1/Itga3/Numb/Egfr	6
GO:0007431	salivary gland development	4/217	41/29008	0.00024829	0.0135233	0.010238	Sema3c/Nrp1/Polb/Egfr	4
GO:0010769	regulation of cell morphogenesis involved in differentiation	6/217	121/29008	0.000307465	0.0164624	0.0124632	Kank1/Kalrn/Nrp1/Dock1/Sgk1/Numb	6
GO:0061138	morphogenesis of a branching epithelium	8/217	226/29008	0.000318789	0.0167842	0.0127068	Wnt9b/Lgr4/Sema3c/Nrp1/Npnt/Col4a1/Pax2/Egf	8
GO:0007525	somatic muscle development	2/217	4/29008	0.000330935	0.0168617	0.0127654	Ppp2r3a/Utrn	2
GO:0021650	vestibulocochlear nerve formation	2/217	4/29008	0.000330935	0.0168617	0.0127654	Pax2/Atp8b1	2
GO:0007264	small GTPase mediated signal transduction	11/217	425/29008	0.000386517	0.0192855	0.0146005	Kank1/Kalrn/Arhgap24/Itga3/Nrp1/Rapgef3/Dock1/Dennd4c/Sipa1l3/Cgnl1/Cd2ap	11
GO:0051056	regulation of small GTPase mediated signal transduction	8/217	233/29008	0.000390716	0.0192855	0.0146005	Kank1/Arhgap24/Itga3/Nrp1/Dennd4c/Sipa1l3/Cgnl1/Cd2ap	8
GO:0042060	wound healing	10/217	361/29008	0.000418971	0.020362	0.0154154	Kank1/Arhgap24/Macf1/Plet1/Plpp3/Ppl/Myh10/Kng2/Myof/Thbs1	10
GO:0010632	regulation of epithelial cell migration	8/217	241/29008	0.000488547	0.0233836	0.017703	Macf1/Itga3/Nrp1/Plpp3/Dock1/Thbs1/Lcn2/Egf	8
GO:0061333	renal tubule morphogenesis	5/217	87/29008	0.000502429	0.0235268	0.0178114	Wnt9b/Lgr4/Npnt/Col4a1/Pax2	5
GO:0034329	cell junction assembly	11/217	439/29008	0.000506433	0.0235268	0.0178114	Macf1/Efnb2/Pik3r1/Peak1/Ptprk/Nrp1/Adgrl2/Hipk1/Cldn8/Numb/Dnm3	11
GO:0030901	midbrain development	4/217	50/29008	0.000535741	0.0237112	0.017951	Wnt9b/Ndst1/Csnk1d/Wls	4
GO:0001763	morphogenesis of a branching structure	8/217	245/29008	0.000544424	0.0237112	0.017951	Wnt9b/Lgr4/Sema3c/Nrp1/Npnt/Col4a1/Pax2/Egf	8
GO:0060666	dichotomous subdivision of terminal units involved in salivary gland branching	2/217	5/29008	0.000548836	0.0237112	0.017951	Sema3c/Nrp1	2
GO:0072179	nephric duct formation	2/217	5/29008	0.000548836	0.0237112	0.017951	Wnt9b/Pax2	2
GO:0001667	ameboidal-type cell migration	11/217	444/29008	0.000556182	0.0237112	0.017951	Kank1/Macf1/Efnb2/Sema3c/Itga3/Nrp1/Plpp3/Dock1/Thbs1/Lcn2/Egf	11
GO:0048754	branching morphogenesis of an epithelial tube	7/217	188/29008	0.000558406	0.0237112	0.017951	Wnt9b/Lgr4/Nrp1/Npnt/Col4a1/Pax2/Egf	7
GO:0072170	metanephric tubule development	3/217	22/29008	0.000572427	0.0237112	0.017951	Wnt9b/Lgr4/Pax2	3
GO:0072273	metanephric nephron morphogenesis	3/217	22/29008	0.000572427	0.0237112	0.017951	Wnt9b/Lgr4/Pax2	3
GO:0048806	genitalia development	4/217	51/29008	0.000577956	0.0237112	0.017951	Wnt9b/Dnajc19/Lgr4/Nipbl	4
GO:0010811	positive regulation of cell-substrate adhesion	6/217	139/29008	0.00064287	0.0260362	0.0197112	Itga3/Nrp1/Npnt/Utrn/Dock1/Thbs1	6
GO:0072202	cell differentiation involved in metanephros development	3/217	23/29008	0.000654672	0.0261786	0.019819	Wnt9b/Lgr4/Pax2	3
GO:0021545	cranial nerve development	4/217	53/29008	0.000669381	0.0264322	0.020011	Slc1a3/Nrp1/Pax2/Atp8b1	4
GO:0051222	positive regulation of protein transport	9/217	317/29008	0.000679809	0.0265125	0.0200718	Atp2c1/Tomm70a/Pik3r1/Wls/Rapgef3/Myh10/Myo18a/Cd2ap/Gpr39	9
GO:1904375	regulation of protein localization to cell periphery	6/217	141/29008	0.000692915	0.0266941	0.0202093	Kalrn/Atp2c1/Pik3r1/Itga3/Numb/Egfr	6
GO:1902903	regulation of supramolecular fiber organization	10/217	388/29008	0.000730955	0.0278203	0.0210619	Kank1/Pik3r1/Svil/Nrp1/Arhgef10l/Rapgef3/Cdkn1b/Sgk1/Cgnl1/Fmn2	10
GO:0042176	regulation of protein catabolic process	10/217	389/29008	0.000745438	0.0280253	0.0212171	Ndfip1/Sf3b3/Csnk1d/Mylip/Ppp2r3a/Vgll4/Desi1/Egf/Fmn2/Egfr	10
GO:1905475	regulation of protein localization to membrane	7/217	199/29008	0.000781027	0.0280253	0.0212171	Kalrn/Atp2c1/Pik3r1/Itga3/Numb/Zmynd8/Egfr	7
GO:0061038	uterus morphogenesis	2/217	6/29008	0.000819193	0.0280253	0.0212171	Wnt9b/Nipbl	2
GO:0071716	leukotriene transport	2/217	6/29008	0.000819193	0.0280253	0.0212171	Abcc1/Abcc4	2
GO:0072174	metanephric tubule formation	2/217	6/29008	0.000819193	0.0280253	0.0212171	Wnt9b/Pax2	2
GO:0072177	mesonephric duct development	2/217	6/29008	0.000819193	0.0280253	0.0212171	Wnt9b/Pax2	2
GO:1900028	negative regulation of ruffle assembly	2/217	6/29008	0.000819193	0.0280253	0.0212171	Kank1/Arhgap24	2
GO:0007528	neuromuscular junction development	4/217	56/29008	0.000825058	0.0280253	0.0212171	Kalrn/Utrn/Col4a1/Ppfibp1	4
GO:0051489	regulation of filopodium assembly	4/217	56/29008	0.000825058	0.0280253	0.0212171	Pik3r1/Nrp1/Zmynd8/Dnm3	4
GO:0072577	endothelial cell apoptotic process	4/217	56/29008	0.000825058	0.0280253	0.0212171	Hipk1/Thbs1/Foxo3/Col4a3	4
GO:0072207	metanephric epithelium development	3/217	25/29008	0.000840907	0.0282599	0.0213946	Wnt9b/Lgr4/Pax2	3
GO:0051492	regulation of stress fiber assembly	5/217	98/29008	0.000864193	0.0287367	0.0217556	Pik3r1/Nrp1/Arhgef10l/Rapgef3/Cgnl1	5
GO:1905953	negative regulation of lipid localization	4/217	57/29008	0.000882174	0.0290291	0.021977	Srebf2/Osbpl8/Thbs1/Egf	4
GO:0099173	postsynapse organization	7/217	204/29008	0.000902977	0.0294073	0.0222633	Kalrn/Itga3/Nrp1/Myh10/Numb/Zmynd8/Dnm3	7
GO:0072073	kidney epithelium development	6/217	150/29008	0.000956515	0.0306797	0.0232266	Wnt9b/Lgr4/Efnb2/Npnt/Myo1e/Pax2	6
GO:1904951	positive regulation of establishment of protein localization	9/217	333/29008	0.000961471	0.0306797	0.0232266	Atp2c1/Tomm70a/Pik3r1/Wls/Rapgef3/Myh10/Myo18a/Cd2ap/Gpr39	9
GO:0048638	regulation of developmental growth	10/217	406/29008	0.00103018	0.0321884	0.0243688	Macf1/Sema3c/Tomm70a/Nrp1/Vgll4/Cdkn1b/Wwc1/Nipbl/Gdf15/Mgll	10
GO:0150115	cell-substrate junction organization	5/217	102/29008	0.00103471	0.0321884	0.0243688	Macf1/Pik3r1/Peak1/Ptprk/Nrp1	5
GO:0022604	regulation of cell morphogenesis	9/217	337/29008	0.00104496	0.0321884	0.0243688	Kank1/Kalrn/Macf1/Nrp1/Dock1/Myh10/Sgk1/Numb/Shroom3	9
GO:0003338	metanephros morphogenesis	3/217	27/29008	0.0010577	0.0321884	0.0243688	Wnt9b/Lgr4/Pax2	3
GO:0031032	actomyosin structure organization	7/217	210/29008	0.00106862	0.0321884	0.0243688	Pik3r1/Nrp1/Arhgef10l/Rapgef3/Myh10/Myo18a/Cgnl1	7
GO:0010770	positive regulation of cell morphogenesis involved in differentiation	5/217	103/29008	0.00108097	0.0321884	0.0243688	Kalrn/Nrp1/Dock1/Sgk1/Numb	5
GO:0006650	glycerophospholipid metabolic process	8/217	273/29008	0.00109694	0.0321884	0.0243688	Dnajc19/Abhd3/Pik3r1/Cish/Mboat2/Ptdss2/Pi4k2b/Pnpla7	8
GO:0040013	negative regulation of locomotion	9/217	341/29008	0.00113423	0.0321884	0.0243688	Kank1/Sema3c/Ptprk/Nrp1/Osbpl8/Srgap3/Thbs1/Foxo3/Zmynd8	9
GO:0072038	mesenchymal stem cell maintenance involved in nephron morphogenesis	2/217	7/29008	0.00114122	0.0321884	0.0243688	Wnt9b/Pax2	2
GO:0072282	metanephric nephron tubule morphogenesis	2/217	7/29008	0.00114122	0.0321884	0.0243688	Lgr4/Pax2	2
GO:0090370	negative regulation of cholesterol efflux	2/217	7/29008	0.00114122	0.0321884	0.0243688	Srebf2/Egf	2
GO:1902455	negative regulation of stem cell population maintenance	2/217	7/29008	0.00114122	0.0321884	0.0243688	Wnt9b/Pax2	2
GO:1904953	Wnt signaling pathway involved in midbrain dopaminergic neuron differentiation	2/217	7/29008	0.00114122	0.0321884	0.0243688	Wnt9b/Csnk1d	2
GO:0098884	postsynaptic neurotransmitter receptor internalization	3/217	28/29008	0.00117813	0.0326466	0.0247157	Efnb2/Numb/Dnm3	3
GO:0140239	postsynaptic endocytosis	3/217	28/29008	0.00117813	0.0326466	0.0247157	Efnb2/Numb/Dnm3	3
GO:0007224	smoothened signaling pathway	6/217	157/29008	0.00121012	0.0332415	0.0251661	Ndst1/Dcdc2a/Glis2/Rora/Boc/Hipk1	6
GO:0061326	renal tubule development	5/217	106/29008	0.001229	0.033469	0.0253384	Wnt9b/Lgr4/Npnt/Col4a1/Pax2	5
GO:0110053	regulation of actin filament organization	8/217	279/29008	0.00125959	0.034009	0.0257472	Kank1/Pik3r1/Svil/Nrp1/Arhgef10l/Rapgef3/Cgnl1/Fmn2	8
GO:0001658	branching involved in ureteric bud morphogenesis	4/217	64/29008	0.00136236	0.0361656	0.0273798	Wnt9b/Lgr4/Npnt/Pax2	4
GO:0045661	regulation of myoblast differentiation	4/217	64/29008	0.00136236	0.0361656	0.0273798	Pik3r1/Boc/Btg1/Ranbp3l	4
GO:0010595	positive regulation of endothelial cell migration	5/217	109/29008	0.0013915	0.0366312	0.0277323	Nrp1/Plpp3/Thbs1/Lcn2/Egf	5
GO:0010977	negative regulation of neuron projection development	6/217	162/29008	0.00142065	0.0367932	0.027855	Kank1/Efnb2/Sema3c/Nrp1/Mylip/Dnm3	6
GO:0032835	glomerulus development	4/217	65/29008	0.00144329	0.0367932	0.027855	Lgr4/Myo1e/Pax2/Col4a3	4
GO:0021602	cranial nerve morphogenesis	3/217	30/29008	0.0014441	0.0367932	0.027855	Nrp1/Pax2/Atp8b1	3
GO:0110020	regulation of actomyosin structure organization	5/217	110/29008	0.00144903	0.0367932	0.027855	Pik3r1/Nrp1/Arhgef10l/Rapgef3/Cgnl1	5
GO:0009267	cellular response to starvation	6/217	164/29008	0.00151226	0.0367932	0.027855	Wnt9b/Srebf2/Wrn/Cpeb4/Foxo3/Nuak2	6
GO:0003339	regulation of mesenchymal to epithelial transition involved in metanephros morphogenesis	2/217	8/29008	0.00151413	0.0367932	0.027855	Wnt9b/Pax2	2
GO:0006855	drug transmembrane transport	2/217	8/29008	0.00151413	0.0367932	0.027855	Abcc4/Atp8b1	2
GO:0006930	substrate-dependent cell migration, cell extension	2/217	8/29008	0.00151413	0.0367932	0.027855	Nrp1/Myh10	2
GO:0021603	cranial nerve formation	2/217	8/29008	0.00151413	0.0367932	0.027855	Pax2/Atp8b1	2
GO:1905274	regulation of modification of postsynaptic actin cytoskeleton	2/217	8/29008	0.00151413	0.0367932	0.027855	Kalrn/Myh10	2
GO:0006644	phospholipid metabolic process	9/217	360/29008	0.00164643	0.0397028	0.0300577	Dnajc19/Abhd3/Pik3r1/Cish/Plpp3/Mboat2/Ptdss2/Pi4k2b/Pnpla7	9
GO:0032231	regulation of actin filament bundle assembly	5/217	114/29008	0.00169679	0.0405897	0.0307292	Pik3r1/Nrp1/Arhgef10l/Rapgef3/Cgnl1	5
GO:0055088	lipid homeostasis	6/217	168/29008	0.00170891	0.0405897	0.0307292	Srebf2/Mylip/Rora/Ephx2/Gpr39/Gramd1b	6
GO:0030038	contractile actin filament bundle assembly	5/217	115/29008	0.0017633	0.0409577	0.0310078	Pik3r1/Nrp1/Arhgef10l/Rapgef3/Cgnl1	5
GO:0043149	stress fiber assembly	5/217	115/29008	0.0017633	0.0409577	0.0310078	Pik3r1/Nrp1/Arhgef10l/Rapgef3/Cgnl1	5
GO:0072009	nephron epithelium development	5/217	115/29008	0.0017633	0.0409577	0.0310078	Wnt9b/Lgr4/Npnt/Myo1e/Pax2	5
GO:0010876	lipid localization	10/217	437/29008	0.00177667	0.0409673	0.031015	Abcc1/Srebf2/Osbpl9/Osbpl8/Abcc4/4932438A13Rik/Thbs1/Atp8b1/Egf/Gramd1b	10
GO:0150116	regulation of cell-substrate junction organization	4/217	69/29008	0.00180059	0.0412178	0.0312047	Macf1/Pik3r1/Peak1/Nrp1	4
GO:0051897	positive regulation of protein kinase B signaling	5/217	116/29008	0.00183169	0.0416282	0.0315154	Osbpl8/Thbs1/Egf/Gdf15/Egfr	5
GO:0048146	positive regulation of fibroblast proliferation	4/217	70/29008	0.00189866	0.0424962	0.0321725	Kmt2c/Rps3a1/Egf/Egfr	4
GO:0048332	mesoderm morphogenesis	4/217	70/29008	0.00189866	0.0424962	0.0321725	Macf1/Tcf7l1/Wls/Pax2	4
GO:0032956	regulation of actin cytoskeleton organization	9/217	368/29008	0.00191118	0.0424962	0.0321725	Kank1/Pik3r1/Svil/Nrp1/Arhgef10l/Rapgef3/Cgnl1/Cd2ap/Fmn2	9
GO:0019827	stem cell population maintenance	6/217	172/29008	0.00192439	0.0424962	0.0321725	Wnt9b/Tcf7l1/Nipbl/Pax2/Foxo3/Tead1	6
GO:1990414	replication-born double-strand break repair via sister chromatid exchange	2/217	9/29008	0.00193715	0.0424962	0.0321725	Rad21/Nipbl	2
GO:0032922	circadian regulation of gene expression	4/217	71/29008	0.00200037	0.0426971	0.0323246	Lgr4/Csnk1d/Npas2/Rora	4
GO:0048488	synaptic vesicle endocytosis	4/217	71/29008	0.00200037	0.0426971	0.0323246	Scamp5/Fcho2/4932438A13Rik/Dnm3	4
GO:0060675	ureteric bud morphogenesis	4/217	71/29008	0.00200037	0.0426971	0.0323246	Wnt9b/Lgr4/Npnt/Pax2	4
GO:0140238	presynaptic endocytosis	4/217	71/29008	0.00200037	0.0426971	0.0323246	Scamp5/Fcho2/4932438A13Rik/Dnm3	4
GO:0007498	mesoderm development	5/217	119/29008	0.00204856	0.0434322	0.0328812	Macf1/Tcf7l1/Wls/Pax2/Tead1	5
GO:0042908	xenobiotic transport	3/217	34/29008	0.00208219	0.0437643	0.0331326	Abcc1/Abcc4/Atp8b1	3
GO:0072171	mesonephric tubule morphogenesis	4/217	72/29008	0.00210579	0.0437643	0.0331326	Wnt9b/Lgr4/Npnt/Pax2	4
GO:1905330	regulation of morphogenesis of an epithelium	4/217	72/29008	0.00210579	0.0437643	0.0331326	Lgr4/Pax2/Lcn2/Egf	4
GO:0098727	maintenance of cell number	6/217	176/29008	0.00215985	0.0445945	0.0337611	Wnt9b/Tcf7l1/Nipbl/Pax2/Foxo3/Tead1	6
GO:0001558	regulation of cell growth	10/217	450/29008	0.00219822	0.0449022	0.033994	Macf1/Sema3c/Tomm70a/Nrp1/Vgll4/Cdkn1b/4932438A13Rik/Sgk1/Mgll/Egfr	10
GO:0017015	regulation of transforming growth factor beta receptor signaling pathway	5/217	121/29008	0.00220318	0.0449022	0.033994	Snx25/Itga3/Npnt/Thbs1/Veph1	5
GO:0046486	glycerolipid metabolic process	9/217	377/29008	0.00224863	0.0452843	0.0342833	Dnajc19/Abhd3/Pik3r1/Cish/Mboat2/Ptdss2/Pi4k2b/Pnpla7/Mgll	9
GO:0032369	negative regulation of lipid transport	3/217	35/29008	0.00226493	0.0452843	0.0342833	Srebf2/Thbs1/Egf	3
GO:0099590	neurotransmitter receptor internalization	3/217	35/29008	0.00226493	0.0452843	0.0342833	Efnb2/Numb/Dnm3	3
GO:0046847	filopodium assembly	4/217	74/29008	0.00232801	0.046128	0.034922	Pik3r1/Nrp1/Zmynd8/Dnm3	4
GO:1901653	cellular response to peptide	8/217	308/29008	0.00233633	0.046128	0.034922	Abcc1/Soga1/Kank1/Pik3r1/Osbpl8/Dennd4c/Sgk1/Gdf15	8
GO:0032836	glomerular basement membrane development	2/217	10/29008	0.00240952	0.0467663	0.0354053	Myo1e/Col4a3	2
GO:0048703	embryonic viscerocranium morphogenesis	2/217	10/29008	0.00240952	0.0467663	0.0354053	Ndst1/Nipbl	2
GO:0043010	camera-type eye development	9/217	381/29008	0.00241307	0.0467663	0.0354053	Kmt2c/Nrp1/Col4a1/Myh10/Cdkn1b/Pax2/Hipk1/Tenm3/Egfr	9
GO:1903844	regulation of cellular response to transforming growth factor beta stimulus	5/217	124/29008	0.00245082	0.0472081	0.0357398	Snx25/Itga3/Npnt/Thbs1/Veph1	5
GO:0016358	dendrite development	8/217	313/29008	0.00257898	0.0493757	0.0373807	Kalrn/Dcdc2a/Nrp1/Sgk1/Numb/Zmynd8/Camk1d/Dnm3	8

## Sheet: GO-BP_OMCD_up
ID	Description	GeneRatio	BgRatio	pvalue	p.adjust	qvalue	geneID	Count
GO:0006091	generation of precursor metabolites and energy	39/247	428/29008	1.81673e-28	6.59475e-25	4.74455e-25	Nr1d1/Aldob/Per2/Atp5b/Sod2/Ndufa12/Khk/Sdhb/Ier3/Ndufs2/Pgk1/Pgam2/Dld/Mdh1/Cisd1/Ndufs3/Atp5h/Arl2/Cycs/Suclg1/Entpd5/Idh3g/Atp5d/Park7/Sdhd/Cox5b/Ndufv1/Ndufb6/Cox5a/Atp5a1/Aass/Cyc1/Ndufb9/Cox6a1/Ndufa7/Phb2/Idh3a/Gys1/Chchd10	39
GO:0046034	ATP metabolic process	31/247	259/29008	2.26075e-26	4.10326e-23	2.95206e-23	Aldob/Atp5b/Ndufa12/Atp5g3/Khk/Ier3/Ndufs2/Pgk1/Pgam2/Dld/Hspa8/Atpif1/Atp6v1b1/Ndufs3/Atp5h/Arl2/Cycs/Entpd5/Atp5d/Park7/Sdhd/Cox5b/Ndufv1/Ndufb6/Cox5a/Atp5a1/Cyc1/Ndufb9/Cox6a1/Ndufa7/Chchd10	31
GO:0009060	aerobic respiration	26/247	161/29008	1.02188e-25	1.23648e-22	8.89576e-23	Atp5b/Ndufa12/Sdhb/Ndufs2/Dld/Mdh1/Ndufs3/Atp5h/Arl2/Cycs/Suclg1/Idh3g/Atp5d/Park7/Sdhd/Cox5b/Ndufv1/Ndufb6/Cox5a/Atp5a1/Cyc1/Ndufb9/Cox6a1/Ndufa7/Idh3a/Chchd10	26
GO:0015980	energy derivation by oxidation of organic compounds	32/247	305/29008	2.22671e-25	2.02074e-22	1.45381e-22	Nr1d1/Per2/Atp5b/Sod2/Ndufa12/Khk/Sdhb/Ndufs2/Dld/Mdh1/Cisd1/Ndufs3/Atp5h/Arl2/Cycs/Suclg1/Idh3g/Atp5d/Park7/Sdhd/Cox5b/Ndufv1/Ndufb6/Cox5a/Atp5a1/Cyc1/Ndufb9/Cox6a1/Ndufa7/Idh3a/Gys1/Chchd10	32
GO:0045333	cellular respiration	28/247	215/29008	6.16031e-25	4.47238e-22	3.21763e-22	Atp5b/Sod2/Ndufa12/Sdhb/Ndufs2/Dld/Mdh1/Cisd1/Ndufs3/Atp5h/Arl2/Cycs/Suclg1/Idh3g/Atp5d/Park7/Sdhd/Cox5b/Ndufv1/Ndufb6/Cox5a/Atp5a1/Cyc1/Ndufb9/Cox6a1/Ndufa7/Idh3a/Chchd10	28
GO:0006119	oxidative phosphorylation	20/247	113/29008	7.241e-21	4.38081e-18	3.15174e-18	Atp5b/Ndufa12/Ndufs2/Dld/Ndufs3/Atp5h/Cycs/Atp5d/Park7/Sdhd/Cox5b/Ndufv1/Ndufb6/Cox5a/Atp5a1/Cyc1/Ndufb9/Cox6a1/Ndufa7/Chchd10	20
GO:0022904	respiratory electron transport chain	17/247	87/29008	1.08663e-18	5.63496e-16	4.05403e-16	Sod2/Ndufa12/Sdhb/Ndufs2/Dld/Ndufs3/Cycs/Park7/Sdhd/Cox5b/Ndufv1/Ndufb6/Cox5a/Cyc1/Ndufb9/Cox6a1/Ndufa7	17
GO:0022900	electron transport chain	17/247	95/29008	5.30406e-18	2.40672e-15	1.7315e-15	Sod2/Ndufa12/Sdhb/Ndufs2/Dld/Ndufs3/Cycs/Park7/Sdhd/Cox5b/Ndufv1/Ndufb6/Cox5a/Cyc1/Ndufb9/Cox6a1/Ndufa7	17
GO:0042775	mitochondrial ATP synthesis coupled electron transport	15/247	65/29008	8.30139e-18	3.34823e-15	2.40886e-15	Ndufa12/Ndufs2/Dld/Ndufs3/Cycs/Park7/Sdhd/Cox5b/Ndufv1/Ndufb6/Cox5a/Cyc1/Ndufb9/Cox6a1/Ndufa7	15
GO:0019646	aerobic electron transport chain	14/247	53/29008	1.30103e-17	4.49954e-15	3.23717e-15	Ndufs2/Dld/Ndufs3/Cycs/Park7/Sdhd/Cox5b/Ndufv1/Ndufb6/Cox5a/Cyc1/Ndufb9/Cox6a1/Ndufa7	14
GO:0042773	ATP synthesis coupled electron transport	15/247	67/29008	1.3635e-17	4.49954e-15	3.23717e-15	Ndufa12/Ndufs2/Dld/Ndufs3/Cycs/Park7/Sdhd/Cox5b/Ndufv1/Ndufb6/Cox5a/Cyc1/Ndufb9/Cox6a1/Ndufa7	15
GO:0072521	purine-containing compound metabolic process	24/247	395/29008	6.98124e-14	2.11183e-11	1.51934e-11	Cacnb4/Atp2b2/Aldob/Pde4d/Atp5b/Ttr/Atp5g3/Khk/Ier3/Pgk1/Pgam2/Dld/Atp5h/Arl2/Suclg1/Entpd5/Icmt/Acss1/Atp5d/Atp5a1/Nudt4/Prpsap2/Glyat/Mcee	24
GO:0009117	nucleotide metabolic process	24/247	451/29008	1.21131e-12	3.38236e-10	2.43341e-10	Cacnb4/Atp2b2/Aldob/Pde4d/Atp5b/Atp5g3/Khk/Ier3/Pgk1/Pgam2/Dld/Atp5h/Arl2/Haao/Suclg1/Entpd5/Acss1/Atp5d/Park7/Atp5a1/Nudt4/Prpsap2/Glyat/Mcee	24
GO:0006163	purine nucleotide metabolic process	22/247	373/29008	1.45165e-12	3.76391e-10	2.70792e-10	Cacnb4/Atp2b2/Aldob/Pde4d/Atp5b/Atp5g3/Khk/Ier3/Pgk1/Pgam2/Dld/Atp5h/Arl2/Suclg1/Entpd5/Acss1/Atp5d/Atp5a1/Nudt4/Prpsap2/Glyat/Mcee	22
GO:0006753	nucleoside phosphate metabolic process	24/247	460/29008	1.84234e-12	4.45847e-10	3.20761e-10	Cacnb4/Atp2b2/Aldob/Pde4d/Atp5b/Atp5g3/Khk/Ier3/Pgk1/Pgam2/Dld/Atp5h/Arl2/Haao/Suclg1/Entpd5/Acss1/Atp5d/Park7/Atp5a1/Nudt4/Prpsap2/Glyat/Mcee	24
GO:0019693	ribose phosphate metabolic process	22/247	379/29008	1.99168e-12	4.51861e-10	3.25089e-10	Cacnb4/Atp2b2/Aldob/Pde4d/Atp5b/Atp5g3/Khk/Ier3/Pgk1/Pgam2/Dld/Atp5h/Arl2/Suclg1/Entpd5/Acss1/Atp5d/Atp5a1/Nudt4/Prpsap2/Glyat/Mcee	22
GO:0009150	purine ribonucleotide metabolic process	21/247	348/29008	3.09581e-12	6.61046e-10	4.75585e-10	Cacnb4/Atp2b2/Aldob/Pde4d/Atp5b/Atp5g3/Khk/Ier3/Pgk1/Pgam2/Dld/Atp5h/Arl2/Suclg1/Entpd5/Acss1/Atp5d/Atp5a1/Nudt4/Glyat/Mcee	21
GO:0009259	ribonucleotide metabolic process	21/247	367/29008	8.46729e-12	1.70757e-09	1.2285e-09	Cacnb4/Atp2b2/Aldob/Pde4d/Atp5b/Atp5g3/Khk/Ier3/Pgk1/Pgam2/Dld/Atp5h/Arl2/Suclg1/Entpd5/Acss1/Atp5d/Atp5a1/Nudt4/Glyat/Mcee	21
GO:0006120	mitochondrial electron transport, NADH to ubiquinone	8/247	29/29008	9.07347e-11	1.73351e-08	1.24716e-08	Ndufs2/Dld/Ndufs3/Park7/Ndufv1/Ndufb6/Ndufb9/Ndufa7	8
GO:1902600	proton transmembrane transport	11/247	100/29008	9.92393e-10	1.80119e-07	1.29586e-07	Atp5b/Atp5g3/Atp6v1e1/Atp6v1b1/Atp6v0a4/Atp5h/Atp5d/Park7/Atp5a1/Phb2/Slc25a4	11
GO:0006790	sulfur compound metabolic process	16/247	326/29008	2.4183e-08	4.1802e-06	3.00742e-06	Gpx3/Spock3/Sod2/Dld/Hspa9/Ciapin1/Hagh/Suclg1/Icmt/Acss1/Park7/Glrx5/Amd2/Cth/Glyat/Mcee	16
GO:0043648	dicarboxylic acid metabolic process	9/247	85/29008	4.76925e-08	7.86926e-06	5.66148e-06	Sdhb/Ass1/Dld/Mdh1/Phyh/Haao/Suclg1/Idh3g/Idh3a	9
GO:2001234	negative regulation of apoptotic signaling pathway	13/247	242/29008	1.81791e-07	2.86914e-05	2.06418e-05	Clu/Sod2/Ier3/Ndufs3/Dab2/Herpud1/Park7/Vdac2/Bcl2/Zmynd11/Prdx2/Lgals3/Cth	13
GO:0006099	tricarboxylic acid cycle	6/247	32/29008	2.69995e-07	4.08368e-05	2.93797e-05	Sdhb/Mdh1/Suclg1/Idh3g/Sdhd/Idh3a	6
GO:0010257	NADH dehydrogenase complex assembly	7/247	57/29008	5.48383e-07	7.65627e-05	5.50826e-05	Ndufa12/Ndufs2/Ndufs3/Ndufb6/Ndufa9/Ndufb9/Ndufa11	7
GO:0032981	mitochondrial respiratory chain complex I assembly	7/247	57/29008	5.48383e-07	7.65627e-05	5.50826e-05	Ndufa12/Ndufs2/Ndufs3/Ndufb6/Ndufa9/Ndufb9/Ndufa11	7
GO:0042743	hydrogen peroxide metabolic process	7/247	58/29008	6.19156e-07	8.32421e-05	5.98879e-05	Gpx3/Sod2/Prdx5/Cycs/Park7/Prdx2/Cyba	7
GO:0008637	apoptotic mitochondrial changes	9/247	117/29008	7.55407e-07	9.79331e-05	7.04573e-05	Sod2/Pycard/Ppp2r2b/Ier3/Atpif1/Vdac2/Bcl2/Slc25a4/Chchd10	9
GO:0006090	pyruvate metabolic process	9/247	120/29008	9.35495e-07	0.000117098	8.42455e-05	Ldhb/Aldob/Khk/Ier3/Pgk1/Pgam2/Dld/Arl2/Entpd5	9
GO:0015985	energy coupled proton transport, down electrochemical gradient	5/247	22/29008	1.00561e-06	0.000117753	8.47167e-05	Atp5b/Atp5g3/Atp5h/Atp5d/Atp5a1	5
GO:0015986	ATP synthesis coupled proton transport	5/247	22/29008	1.00561e-06	0.000117753	8.47167e-05	Atp5b/Atp5g3/Atp5h/Atp5d/Atp5a1	5
GO:0051924	regulation of calcium ion transport	13/247	286/29008	1.20689e-06	0.000134739	9.6937e-05	Kcne1/Cacnb4/Stc1/Atp2b2/Pde4d/Slc8a1/Usp2/S100a1/Bcl2/Cyba/Dbi/Lgals3/Calm2	13
GO:0006081	cellular aldehyde metabolic process	7/247	64/29008	1.2249e-06	0.000134739	9.6937e-05	Aldob/Khk/Scnn1b/Dab2/Aldh2/Hagh/Park7	7
GO:0072593	reactive oxygen species metabolic process	12/247	244/29008	1.3775e-06	0.000147069	0.000105807	Gpx3/Sod2/Ier3/Prdx5/Atpif1/Ndufs3/Aldh2/Cycs/Park7/Bcl2/Prdx2/Cyba	12
GO:0010959	regulation of metal ion transport	16/247	443/29008	1.49698e-06	0.000155258	0.000111699	Kcne1/Cacnb4/Stc1/Atp2b2/Pde4d/Slc8a1/Hsd3b2/Usp2/Scnn1b/Kcnc2/S100a1/Bcl2/Cyba/Dbi/Lgals3/Calm2	16
GO:0006520	cellular amino acid metabolic process	12/247	256/29008	2.26996e-06	0.000222994	0.000160432	Ass1/Odc1/Ttc36/Haao/Icmt/Park7/Aass/Aars/Bckdha/Cth/Slc16a2/Glyat	12
GO:0006839	mitochondrial transport	11/247	212/29008	2.27294e-06	0.000222994	0.000160432	Atp5b/Ppp2r2b/Ier3/Atpif1/Atp5h/Atp5d/Vdac2/Bcl2/Atp5a1/Slc25a4/Chchd10	11
GO:0006123	mitochondrial electron transport, cytochrome c to oxygen	4/247	12/29008	2.40695e-06	0.000229927	0.00016542	Cycs/Cox5b/Cox5a/Cox6a1	4
GO:0051651	maintenance of location in cell	11/247	220/29008	3.25017e-06	0.000302516	0.000217643	Pde4d/Slc8a1/Arl2/Park7/Anxa6/Cyba/Ftl1/Dbi/Calm2/Fth1/Chchd10	11
GO:0043524	negative regulation of neuron apoptotic process	10/247	184/29008	4.37321e-06	0.000396869	0.000285525	Sod2/Tfap2b/Lgmn/Kras/Park7/Bcl2/Prdx2/Aars/Vegfb/Hras	10
GO:0043523	regulation of neuron apoptotic process	12/247	276/29008	4.91478e-06	0.000435138	0.000313057	Grid2/Sod2/Tfap2b/Ppp2r2b/Lgmn/Kras/Park7/Bcl2/Prdx2/Aars/Vegfb/Hras	12
GO:0034765	regulation of ion transmembrane transport	16/247	497/29008	6.47118e-06	0.000559295	0.000402381	Kcne1/Cacnb4/Clcnkb/Kcnh5/Pde4d/Per2/Slc8a1/Slc34a1/Kcnc2/S100a1/Park7/Cyba/Dbi/Calm2/Phb2/Slc25a4	16
GO:0003014	renal system process	8/247	115/29008	6.66162e-06	0.000561443	0.000403926	Stc1/Slc15a2/Tfap2b/Lgmn/Atp6v1b1/Aqp3/Bcl2/Cyba	8
GO:0051235	maintenance of location	13/247	335/29008	6.80537e-06	0.000561443	0.000403926	Pde4d/Slc8a1/Ces1f/Arl2/Park7/Anxa6/Cyba/Ftl1/Plin3/Dbi/Calm2/Fth1/Chchd10	13
GO:0010038	response to metal ion	12/247	292/29008	8.69249e-06	0.000701194	0.00050447	Aldob/Khk/Anxa7/Ass1/Pgam2/Slc34a1/Id2/Lgmn/Haao/Park7/Bcl2/Calm2	12
GO:2001233	regulation of apoptotic signaling pathway	14/247	402/29008	1.03054e-05	0.000812474	0.000584529	Clu/Sod2/Pycard/Ier3/Ndufs3/Dab2/Herpud1/Park7/Vdac2/Bcl2/Zmynd11/Prdx2/Lgals3/Cth	14
GO:0009636	response to toxic substance	8/247	123/29008	1.09412e-05	0.000812474	0.000584529	Sod2/Ass1/Kcnc2/Aldh2/Park7/Bcl2/Prdx2/Glyat	8
GO:0046902	regulation of mitochondrial membrane permeability	6/247	59/29008	1.10787e-05	0.000812474	0.000584529	Ier3/Atpif1/Vdac2/Bcl2/Slc25a4/Chchd10	6
GO:0006103	2-oxoglutarate metabolic process	4/247	17/29008	1.11911e-05	0.000812474	0.000584529	Dld/Phyh/Idh3g/Idh3a	4
GO:0042776	mitochondrial ATP synthesis coupled proton transport	4/247	17/29008	1.11911e-05	0.000812474	0.000584529	Atp5b/Atp5h/Atp5d/Atp5a1	4
GO:0019249	lactate biosynthetic process	3/247	6/29008	1.19695e-05	0.000851948	0.000612928	Ldhb/Per2/Park7	3
GO:0042391	regulation of membrane potential	15/247	465/29008	1.23332e-05	0.000860954	0.000619407	Kcne1/Cacnb4/Kcnh5/Grid2/Slc8a1/Sod2/Slc34a1/Dld/Atpif1/Kcnc2/Park7/Bcl2/Eif4a3/Baiap2/Chchd10	15
GO:0006096	glycolytic process	7/247	92/29008	1.41119e-05	0.000946343	0.00068084	Aldob/Khk/Ier3/Pgk1/Pgam2/Arl2/Entpd5	7
GO:0033108	mitochondrial respiratory chain complex assembly	7/247	92/29008	1.41119e-05	0.000946343	0.00068084	Ndufa12/Ndufs2/Ndufs3/Ndufb6/Ndufa9/Ndufb9/Ndufa11	7
GO:0097193	intrinsic apoptotic signaling pathway	12/247	307/29008	1.43385e-05	0.000946343	0.00068084	Clu/Sod2/Tmem117/Pycard/Ier3/Ndufs3/Aldh2/Herpud1/Park7/Vdac2/Bcl2/Hras	12
GO:0006757	ATP generation from ADP	7/247	93/29008	1.51509e-05	0.000973902	0.000700668	Aldob/Khk/Ier3/Pgk1/Pgam2/Arl2/Entpd5	7
GO:0051402	neuron apoptotic process	12/247	309/29008	1.52927e-05	0.000973902	0.000700668	Grid2/Sod2/Tfap2b/Ppp2r2b/Lgmn/Kras/Park7/Bcl2/Prdx2/Aars/Vegfb/Hras	12
GO:0051341	regulation of oxidoreductase activity	7/247	95/29008	1.74191e-05	0.00109019	0.000784333	Prdx5/Ecsit/S100a1/Kras/Park7/Cyba/Phb2	7
GO:0006089	lactate metabolic process	4/247	19/29008	1.79829e-05	0.0011064	0.000795994	Ldhb/Per2/Hagh/Park7	4
GO:0090559	regulation of membrane permeability	7/247	97/29008	1.99607e-05	0.00120762	0.000868814	Ier3/Hspa8/Atpif1/Vdac2/Bcl2/Slc25a4/Chchd10	7
GO:0009314	response to radiation	14/247	430/29008	2.17664e-05	0.0012867	0.000925708	Cacnb4/Per2/Sod2/Hmgn1/Ube2a/Usp2/Id2/Nucks1/Eef1d/Ttc36/Kras/Bcl2/Swi5/Hras	14
GO:1902108	regulation of mitochondrial membrane permeability involved in apoptotic process	5/247	40/29008	2.21738e-05	0.0012867	0.000925708	Ier3/Atpif1/Vdac2/Slc25a4/Chchd10	5
GO:1901605	alpha-amino acid metabolic process	9/247	177/29008	2.2472e-05	0.0012867	0.000925708	Ass1/Odc1/Ttc36/Haao/Icmt/Park7/Aass/Cth/Glyat	9
GO:0006874	cellular calcium ion homeostasis	15/247	490/29008	2.26856e-05	0.0012867	0.000925708	Cacnb4/Calb1/Stc1/Atp2b2/Pde4d/Slc8a1/Anxa7/Pth1r/Tmem178/Herpud1/Anxa6/Bcl2/Cyba/Dbi/Calm2	15
GO:0006816	calcium ion transport	14/247	434/29008	2.40948e-05	0.0013456	0.000968084	Kcne1/Cacnb4/Stc1/Atp2b2/Pde4d/Slc8a1/Usp2/S100a1/Anxa6/Bcl2/Cyba/Dbi/Lgals3/Calm2	14
GO:0046031	ADP metabolic process	7/247	101/29008	2.59657e-05	0.0014068	0.00101211	Aldob/Khk/Ier3/Pgk1/Pgam2/Arl2/Entpd5	7
GO:2001243	negative regulation of intrinsic apoptotic signaling pathway	7/247	101/29008	2.59657e-05	0.0014068	0.00101211	Clu/Sod2/Ndufs3/Herpud1/Park7/Vdac2/Bcl2	7
GO:1901214	regulation of neuron death	13/247	384/29008	2.86755e-05	0.00153076	0.0011013	Grid2/Clu/Sod2/Tfap2b/Ppp2r2b/Lgmn/Kras/Park7/Bcl2/Prdx2/Aars/Vegfb/Hras	13
GO:0044829	positive regulation by host of viral genome replication	3/247	8/29008	3.30937e-05	0.00170309	0.00122528	Hspa8/Nucks1/Ppib	3
GO:0009135	purine nucleoside diphosphate metabolic process	7/247	105/29008	3.33853e-05	0.00170309	0.00122528	Aldob/Khk/Ier3/Pgk1/Pgam2/Arl2/Entpd5	7
GO:0009179	purine ribonucleoside diphosphate metabolic process	7/247	105/29008	3.33853e-05	0.00170309	0.00122528	Aldob/Khk/Ier3/Pgk1/Pgam2/Arl2/Entpd5	7
GO:0044282	small molecule catabolic process	12/247	335/29008	3.37803e-05	0.00170309	0.00122528	Aldob/Khk/Echs1/Ces1f/Phyh/Hagh/Park7/Etfa/Dbi/Aass/Bckdha/Slc27a2	12
GO:0006165	nucleoside diphosphate phosphorylation	7/247	106/29008	3.54894e-05	0.00176475	0.00126964	Aldob/Khk/Ier3/Pgk1/Pgam2/Arl2/Entpd5	7
GO:0051928	positive regulation of calcium ion transport	8/247	145/29008	3.60347e-05	0.00176765	0.00127172	Kcne1/Cacnb4/Stc1/Atp2b2/S100a1/Dbi/Lgals3/Calm2	8
GO:0043467	regulation of generation of precursor metabolites and energy	8/247	147/29008	3.9735e-05	0.00192317	0.00138361	Khk/Ier3/Cisd1/Arl2/Cycs/Entpd5/Park7/Phb2	8
GO:0050727	regulation of inflammatory response	12/247	342/29008	4.12635e-05	0.00197087	0.00141793	Slit2/Nr1d1/Pycard/Ier3/Nr1d2/Dnase1/Aldh2/Park7/Ddt/Ifi35/Psmb4/Snx4	12
GO:0046939	nucleotide phosphorylation	7/247	109/29008	4.24651e-05	0.00200192	0.00144027	Aldob/Khk/Ier3/Pgk1/Pgam2/Arl2/Entpd5	7
GO:0050678	regulation of epithelial cell proliferation	13/247	403/29008	4.70664e-05	0.0021904	0.00157587	Nr1d1/Hmgn1/Rap1gap/Rida/Atpif1/Stat1/Dab2/Cyba/Atp5a1/Vegfb/Hras/Aimp1/Phb2	13
GO:0046394	carboxylic acid biosynthetic process	11/247	295/29008	5.0063e-05	0.00230036	0.00165498	Ldhb/Nr1d1/Per2/Ass1/Ces1f/Haao/Acss1/Park7/Aass/Cth/Slc27a2	11
GO:0016053	organic acid biosynthetic process	11/247	296/29008	5.16107e-05	0.00234183	0.00168482	Ldhb/Nr1d1/Per2/Ass1/Ces1f/Haao/Acss1/Park7/Aass/Cth/Slc27a2	11
GO:0009185	ribonucleoside diphosphate metabolic process	7/247	113/29008	5.34782e-05	0.00239661	0.00172423	Aldob/Khk/Ier3/Pgk1/Pgam2/Arl2/Entpd5	7
GO:0050673	epithelial cell proliferation	14/247	471/29008	5.83724e-05	0.00258405	0.00185907	Nr1d1/Hmgn1/Rap1gap/Rida/Id2/Atpif1/Stat1/Dab2/Cyba/Atp5a1/Vegfb/Hras/Aimp1/Phb2	14
GO:0006575	cellular modified amino acid metabolic process	9/247	202/29008	6.30365e-05	0.0027569	0.00198343	Gpx3/Sod2/Ass1/Pcyox1/Hagh/Icmt/Park7/Cth/Slc16a2	9
GO:0097237	cellular response to toxic substance	5/247	50/29008	6.66191e-05	0.0028789	0.0020712	Sod2/Kcnc2/Aldh2/Park7/Prdx2	5
GO:0031647	regulation of protein stability	11/247	307/29008	7.15411e-05	0.00295774	0.00212793	Nr1d1/Clu/Cog7/Pycard/Usp2/Hspa8/Kras/Park7/Bcl2/Ppib/Phb2	11
GO:0043921	modulation by host of viral transcription	2/247	2/29008	7.22123e-05	0.00295774	0.00212793	Psmc3/Nucks1	2
GO:2000277	positive regulation of oxidative phosphorylation uncoupler activity	2/247	2/29008	7.22123e-05	0.00295774	0.00212793	Park7/Slc25a4	2
GO:2000377	regulation of reactive oxygen species metabolic process	8/247	160/29008	7.23533e-05	0.00295774	0.00212793	Sod2/Ier3/Aldh2/Cycs/Park7/Bcl2/Prdx2/Cyba	8
GO:1901215	negative regulation of neuron death	10/247	255/29008	7.25176e-05	0.00295774	0.00212793	Sod2/Tfap2b/Lgmn/Kras/Park7/Bcl2/Prdx2/Aars/Vegfb/Hras	10
GO:0070997	neuron death	13/247	428/29008	8.63728e-05	0.0034837	0.00250633	Grid2/Clu/Sod2/Tfap2b/Ppp2r2b/Lgmn/Kras/Park7/Bcl2/Prdx2/Aars/Vegfb/Hras	13
GO:0009165	nucleotide biosynthetic process	9/247	215/29008	0.000101574	0.00397071	0.0028567	Atp5b/Atp5g3/Dld/Atp5h/Haao/Acss1/Atp5d/Atp5a1/Prpsap2	9
GO:1904062	regulation of cation transmembrane transport	12/247	376/29008	0.00010168	0.00397071	0.0028567	Kcne1/Cacnb4/Pde4d/Slc8a1/Kcnc2/S100a1/Park7/Cyba/Dbi/Calm2/Phb2/Slc25a4	12
GO:0006164	purine nucleotide biosynthetic process	8/247	168/29008	0.000101729	0.00397071	0.0028567	Atp5b/Atp5g3/Dld/Atp5h/Acss1/Atp5d/Atp5a1/Prpsap2	8
GO:0046390	ribose phosphate biosynthetic process	8/247	171/29008	0.000115022	0.00439504	0.00316198	Atp5b/Atp5g3/Dld/Atp5h/Acss1/Atp5d/Atp5a1/Prpsap2	8
GO:0050680	negative regulation of epithelial cell proliferation	8/247	171/29008	0.000115022	0.00439504	0.00316198	Rap1gap/Rida/Atpif1/Stat1/Dab2/Atp5a1/Aimp1/Phb2	8
GO:0097345	mitochondrial outer membrane permeabilization	4/247	30/29008	0.000118125	0.00446661	0.00321347	Ier3/Atpif1/Vdac2/Chchd10	4
GO:0035264	multicellular organism growth	9/247	220/29008	0.000120899	0.00447818	0.0032218	Pde4d/Arid5b/Scnn1b/Lgmn/H3f3b/Atxn2/Icmt/Bcl2/Ppib	9
GO:1901293	nucleoside phosphate biosynthetic process	9/247	220/29008	0.000120899	0.00447818	0.0032218	Atp5b/Atp5g3/Dld/Atp5h/Haao/Acss1/Atp5d/Atp5a1/Prpsap2	9
GO:0009132	nucleoside diphosphate metabolic process	7/247	129/29008	0.000123364	0.00452333	0.00325428	Aldob/Khk/Ier3/Pgk1/Pgam2/Arl2/Entpd5	7
GO:0046689	response to mercury ion	3/247	12/29008	0.000126769	0.00459746	0.00330761	Pgam2/Slc34a1/Park7	3
GO:0072522	purine-containing compound biosynthetic process	8/247	174/29008	0.000129718	0.00459746	0.00330761	Atp5b/Atp5g3/Dld/Atp5h/Acss1/Atp5d/Atp5a1/Prpsap2	8
GO:1903169	regulation of calcium ion transmembrane transport	8/247	174/29008	0.000129718	0.00459746	0.00330761	Kcne1/Cacnb4/Pde4d/Slc8a1/S100a1/Cyba/Dbi/Calm2	8
GO:0001656	metanephros development	6/247	91/29008	0.000130645	0.00459746	0.00330761	Calb1/Slit2/Tfap2b/Kif26b/Id2/Bcl2	6
GO:0043270	positive regulation of ion transport	11/247	329/29008	0.000131718	0.00459746	0.00330761	Kcne1/Cacnb4/Stc1/Atp2b2/Slc34a1/Kcnc2/S100a1/Dbi/Lgals3/Calm2/Snx4	11
GO:0006754	ATP biosynthetic process	5/247	58/29008	0.000136317	0.00471268	0.00339051	Atp5b/Atp5g3/Atp5h/Atp5d/Atp5a1	5
GO:2001242	regulation of intrinsic apoptotic signaling pathway	8/247	176/29008	0.000140352	0.00480638	0.00345792	Clu/Sod2/Pycard/Ndufs3/Herpud1/Park7/Vdac2/Bcl2	8
GO:0006734	NADH metabolic process	4/247	32/29008	0.000152944	0.00518865	0.00373294	Aldob/Mdh1/Idh3g/Idh3a	4
GO:0032411	positive regulation of transporter activity	7/247	134/29008	0.000156289	0.00525304	0.00377926	Kcne1/Cacnb4/Kcnc2/S100a1/Park7/Calm2/Slc25a4	7
GO:1901617	organic hydroxy compound biosynthetic process	9/247	230/29008	0.000168858	0.00560321	0.00403119	Ldhb/Nr1d1/Per2/Pth1r/Ces1f/Dab2/Park7/Ddt/Slc27a2	9
GO:0022898	regulation of transmembrane transporter activity	10/247	283/29008	0.000170201	0.00560321	0.00403119	Kcne1/Cacnb4/Pde4d/Kcnc2/S100a1/Park7/Bcl2/Calm2/Phb2/Slc25a4	10
GO:0044788	modulation by host of viral process	4/247	33/29008	0.000172881	0.00560321	0.00403119	Psmc3/Hspa8/Nucks1/Ppib	4
GO:1902110	positive regulation of mitochondrial membrane permeability involved in apoptotic process	4/247	33/29008	0.000172881	0.00560321	0.00403119	Ier3/Atpif1/Vdac2/Chchd10	4
GO:0003091	renal water homeostasis	3/247	14/29008	0.000207117	0.00640954	0.0046113	Tfap2b/Atp6v1b1/Aqp3	3
GO:0046459	short-chain fatty acid metabolic process	3/247	14/29008	0.000207117	0.00640954	0.0046113	Ces1f/Phyh/Acss1	3
GO:0070071	proton-transporting two-sector ATPase complex assembly	3/247	14/29008	0.000207117	0.00640954	0.0046113	Aldob/Atp6v1b1/Atp5d	3
GO:0016052	carbohydrate catabolic process	7/247	141/29008	0.000213994	0.00640954	0.0046113	Aldob/Khk/Ier3/Pgk1/Pgam2/Arl2/Entpd5	7
GO:0006001	fructose catabolic process	2/247	3/29008	0.000215417	0.00640954	0.0046113	Aldob/Khk	2
GO:0061624	fructose catabolic process to hydroxyacetone phosphate and glyceraldehyde-3-phosphate	2/247	3/29008	0.000215417	0.00640954	0.0046113	Aldob/Khk	2
GO:0061625	glycolytic process through fructose-1-phosphate	2/247	3/29008	0.000215417	0.00640954	0.0046113	Aldob/Khk	2
GO:0061740	protein targeting to lysosome involved in chaperone-mediated autophagy	2/247	3/29008	0.000215417	0.00640954	0.0046113	Clu/Hspa8	2
GO:0097274	urea homeostasis	2/247	3/29008	0.000215417	0.00640954	0.0046113	Tfap2b/Scnn1b	2
GO:2001199	negative regulation of dendritic cell differentiation	2/247	3/29008	0.000215417	0.00640954	0.0046113	Tmem176b/Tmem176a	2
GO:1902686	mitochondrial outer membrane permeabilization involved in programmed cell death	4/247	35/29008	0.000218281	0.00641821	0.00461754	Ier3/Atpif1/Vdac2/Chchd10	4
GO:0009062	fatty acid catabolic process	6/247	100/29008	0.000219245	0.00641821	0.00461754	Echs1/Ces1f/Phyh/Etfa/Dbi/Slc27a2	6
GO:1905710	positive regulation of membrane permeability	5/247	65/29008	0.000234132	0.00679918	0.00489163	Ier3/Hspa8/Atpif1/Vdac2/Chchd10	5
GO:0010043	response to zinc ion	4/247	36/29008	0.000243933	0.0070276	0.00505596	Aldob/Khk/Ass1/Haao	4
GO:0032409	regulation of transporter activity	10/247	297/29008	0.000250719	0.00716621	0.00515568	Kcne1/Cacnb4/Pde4d/Kcnc2/S100a1/Park7/Bcl2/Calm2/Phb2/Slc25a4	10
GO:1901387	positive regulation of voltage-gated calcium channel activity	3/247	15/29008	0.00025727	0.00724504	0.00521239	Kcne1/Cacnb4/S100a1	3
GO:2001237	negative regulation of extrinsic apoptotic signaling pathway	6/247	103/29008	0.000257468	0.00724504	0.00521239	Dab2/Park7/Bcl2/Zmynd11/Prdx2/Lgals3	6
GO:0006458	'de novo' protein folding	4/247	37/29008	0.000271683	0.00752831	0.00541619	Hspa8/Hspa9/Hspe1/Entpd5	4
GO:0051084	'de novo' posttranslational protein folding	4/247	37/29008	0.000271683	0.00752831	0.00541619	Hspa8/Hspa9/Hspe1/Entpd5	4
GO:0035794	positive regulation of mitochondrial membrane permeability	4/247	38/29008	0.000301628	0.0082767	0.00595461	Ier3/Atpif1/Vdac2/Chchd10	4
GO:0048872	homeostasis of number of cells	11/247	363/29008	0.000306919	0.0082767	0.00595461	Prdx5/Id2/Scnn1b/Hspa9/Atpif1/Stat1/Atxn2/Kras/Bcl2/Prdx2/Dock10	11
GO:0009206	purine ribonucleoside triphosphate biosynthetic process	5/247	69/29008	0.00030989	0.0082767	0.00595461	Atp5b/Atp5g3/Atp5h/Atp5d/Atp5a1	5
GO:0030104	water homeostasis	5/247	69/29008	0.00030989	0.0082767	0.00595461	Tfap2b/Anxa7/Scnn1b/Atp6v1b1/Aqp3	5
GO:0009152	purine ribonucleotide biosynthetic process	7/247	150/29008	0.000312236	0.0082767	0.00595461	Atp5b/Atp5g3/Dld/Atp5h/Acss1/Atp5d/Atp5a1	7
GO:0044794	positive regulation by host of viral process	3/247	16/29008	0.000314651	0.0082767	0.00595461	Hspa8/Nucks1/Ppib	3
GO:0072350	tricarboxylic acid metabolic process	3/247	16/29008	0.000314651	0.0082767	0.00595461	Ass1/Idh3g/Idh3a	3
GO:0009145	purine nucleoside triphosphate biosynthetic process	5/247	70/29008	0.000331435	0.00862452	0.00620485	Atp5b/Atp5g3/Atp5h/Atp5d/Atp5a1	5
GO:0007006	mitochondrial membrane organization	6/247	108/29008	0.000332626	0.00862452	0.00620485	Ier3/Atpif1/Vdac2/Bcl2/Slc25a4/Chchd10	6
GO:0140053	mitochondrial gene expression	6/247	109/29008	0.000349529	0.0089985	0.00647391	Mrps34/Mrps16/Mrpl12/Ndufa7/Chchd10/Mrps17	6
GO:0009201	ribonucleoside triphosphate biosynthetic process	5/247	72/29008	0.000377904	0.00964695	0.00694044	Atp5b/Atp5g3/Atp5h/Atp5d/Atp5a1	5
GO:0099173	postsynapse organization	8/247	204/29008	0.000381665	0.00964695	0.00694044	Il1rapl1/Grid2/Hspa8/Lgmn/Ndrg1/Ptprd/Baiap2/Dock10	8
GO:0010522	regulation of calcium ion transport into cytosol	6/247	111/29008	0.000385347	0.00964695	0.00694044	Pde4d/Slc8a1/Bcl2/Cyba/Dbi/Calm2	6
GO:1903707	negative regulation of hemopoiesis	6/247	111/29008	0.000385347	0.00964695	0.00694044	Tmem178/Tmem176b/Id2/Tmem176a/Hspa9/Prdx2	6
GO:0006631	fatty acid metabolic process	12/247	439/29008	0.000418997	0.0104175	0.00749482	Per2/Echs1/Dld/Cyp2a4/Ces1f/Atp6v1b1/Phyh/Cyb5a/Acss1/Etfa/Dbi/Slc27a2	12
GO:0071211	protein targeting to vacuole involved in autophagy	2/247	4/29008	0.00042841	0.0105076	0.00755964	Clu/Hspa8	2
GO:0097089	methyl-branched fatty acid metabolic process	2/247	4/29008	0.00042841	0.0105076	0.00755964	Phyh/Slc27a2	2
GO:0043217	myelin maintenance	3/247	18/29008	0.000452756	0.0109567	0.00788271	Clu/Epb41l3/Ndrg1	3
GO:0110096	cellular response to aldehyde	3/247	18/29008	0.000452756	0.0109567	0.00788271	Scnn1b/Aldh2/Park7	3
GO:0051283	negative regulation of sequestering of calcium ion	6/247	115/29008	0.000465552	0.0111917	0.00805182	Pde4d/Slc8a1/Anxa6/Cyba/Dbi/Calm2	6
GO:1990748	cellular detoxification	4/247	43/29008	0.000487766	0.0116486	0.00838052	Sod2/Aldh2/Park7/Prdx2	4
GO:0009260	ribonucleotide biosynthetic process	7/247	162/29008	0.000496318	0.0117754	0.00847173	Atp5b/Atp5g3/Dld/Atp5h/Acss1/Atp5d/Atp5a1	7
GO:0051282	regulation of sequestering of calcium ion	6/247	117/29008	0.000510243	0.0120272	0.00865286	Pde4d/Slc8a1/Anxa6/Cyba/Dbi/Calm2	6
GO:0006457	protein folding	7/247	163/29008	0.000514891	0.0120584	0.00867535	Clu/Hspa8/Hspa9/Arl2/Hspe1/Entpd5/Ppib	7
GO:1901021	positive regulation of calcium ion transmembrane transporter activity	4/247	44/29008	0.000532983	0.0122748	0.00883103	Kcne1/Cacnb4/S100a1/Calm2	4
GO:0055067	monovalent inorganic cation homeostasis	7/247	164/29008	0.000534013	0.0122748	0.00883103	Atp5b/Slc8a1/Tfap2b/Scnn1b/Atp6v1b1/Atp6v0a4/Bcl2	7
GO:0044827	modulation by host of viral genome replication	3/247	19/29008	0.000534276	0.0122748	0.00883103	Hspa8/Nucks1/Ppib	3
GO:0046395	carboxylic acid catabolic process	8/247	216/29008	0.000557089	0.0126642	0.00911121	Echs1/Ces1f/Phyh/Etfa/Dbi/Aass/Bckdha/Slc27a2	8
GO:0051208	sequestering of calcium ion	6/247	119/29008	0.000558204	0.0126642	0.00911121	Pde4d/Slc8a1/Anxa6/Cyba/Dbi/Calm2	6
GO:0016054	organic acid catabolic process	8/247	218/29008	0.00059182	0.0133435	0.0095999	Echs1/Ces1f/Phyh/Etfa/Dbi/Aass/Bckdha/Slc27a2	8
GO:0072329	monocarboxylic acid catabolic process	6/247	121/29008	0.000609595	0.0136588	0.00982676	Echs1/Ces1f/Phyh/Etfa/Dbi/Slc27a2	6
GO:2001236	regulation of extrinsic apoptotic signaling pathway	7/247	168/29008	0.000616231	0.0136588	0.00982676	Pycard/Dab2/Park7/Bcl2/Zmynd11/Prdx2/Lgals3	7
GO:0010310	regulation of hydrogen peroxide metabolic process	3/247	20/29008	0.000624619	0.0136588	0.00982676	Sod2/Cycs/Prdx2	3
GO:0050665	hydrogen peroxide biosynthetic process	3/247	20/29008	0.000624619	0.0136588	0.00982676	Sod2/Cycs/Cyba	3
GO:1901028	regulation of mitochondrial outer membrane permeabilization involved in apoptotic signaling pathway	3/247	20/29008	0.000624619	0.0136588	0.00982676	Ier3/Atpif1/Chchd10	3
GO:0008631	intrinsic apoptotic signaling pathway in response to oxidative stress	4/247	46/29008	0.000632224	0.0137424	0.00988684	Sod2/Aldh2/Park7/Bcl2	4
GO:0051100	negative regulation of binding	7/247	169/29008	0.000638278	0.0137914	0.0099221	Per2/Rap1gap/Id2/Dab2/Ttc36/Park7/Eif4a3	7
GO:0006749	glutathione metabolic process	5/247	81/29008	0.000650432	0.0139708	0.0100512	Gpx3/Sod2/Hagh/Park7/Cth	5
GO:0007623	circadian rhythm	8/247	222/29008	0.000666533	0.0142324	0.0102394	Dbp/Nr1d1/Per2/Ass1/Nr1d2/Usp2/Id2/Ndufa9	8
GO:0009142	nucleoside triphosphate biosynthetic process	5/247	82/29008	0.000687918	0.0145183	0.0104451	Atp5b/Atp5g3/Atp5h/Atp5d/Atp5a1	5
GO:0051279	regulation of release of sequestered calcium ion into cytosol	5/247	82/29008	0.000687918	0.0145183	0.0104451	Pde4d/Slc8a1/Cyba/Dbi/Calm2	5
GO:0023041	neuronal signal transduction	2/247	5/29008	0.000710001	0.014561	0.0104758	Clu/Olfm1	2
GO:0033864	positive regulation of NAD(P)H oxidase activity	2/247	5/29008	0.000710001	0.014561	0.0104758	Park7/Cyba	2
GO:0051596	methylglyoxal catabolic process	2/247	5/29008	0.000710001	0.014561	0.0104758	Hagh/Park7	2
GO:0061727	methylglyoxal catabolic process to lactate	2/247	5/29008	0.000710001	0.014561	0.0104758	Hagh/Park7	2
GO:2000275	regulation of oxidative phosphorylation uncoupler activity	2/247	5/29008	0.000710001	0.014561	0.0104758	Park7/Slc25a4	2
GO:0006941	striated muscle contraction	7/247	173/29008	0.000732802	0.0149442	0.0107515	Kcne1/Stc1/Pde4d/Slc8a1/Pgam2/Vegfb/Calm2	7
GO:0022037	metencephalon development	6/247	126/29008	0.000754179	0.0152943	0.0110033	Kcne1/Atp2b2/Grid2/Atxn2/Bcl2/Aars	6
GO:2001259	positive regulation of cation channel activity	5/247	84/29008	0.000767711	0.0154822	0.0111385	Kcne1/Cacnb4/Kcnc2/S100a1/Calm2	5
GO:0006979	response to oxidative stress	11/247	407/29008	0.000793506	0.015914	0.0114492	Gpx3/Slc8a1/Sod2/Ndufa12/Ndufs2/Prdx5/Aldh2/Park7/Bcl2/Prdx2/Atox1	11
GO:0043124	negative regulation of I-kappaB kinase/NF-kappaB signaling	4/247	49/29008	0.000804655	0.0159612	0.0114832	Nr1d1/Pycard/Stat1/Zmynd11	4
GO:0055081	anion homeostasis	4/247	49/29008	0.000804655	0.0159612	0.0114832	Stc1/Tfap2b/Slc34a1/Atp6v1b1	4
GO:0043271	negative regulation of ion transport	7/247	176/29008	0.000810707	0.0159938	0.0115067	Kcne1/Stc1/Hsd3b2/Usp2/Park7/Bcl2/Calm2	7
GO:0048732	gland development	12/247	477/29008	0.000866265	0.0169562	0.012199	Cacnb4/Slit2/Atp2b2/Sod2/Arid5b/Rap1gap/Id2/Icmt/Bcl2/Prdx2/Phb2/Man2a1	12
GO:1903426	regulation of reactive oxygen species biosynthetic process	4/247	50/29008	0.000868832	0.0169562	0.012199	Sod2/Cycs/Park7/Cyba	4
GO:0009205	purine ribonucleoside triphosphate metabolic process	5/247	87/29008	0.000900095	0.0174724	0.0125704	Atp5b/Atp5g3/Atp5h/Atp5d/Atp5a1	5
GO:0045862	positive regulation of proteolysis	10/247	351/29008	0.000917392	0.0176647	0.0127088	Clu/Pycard/Hspa8/Lgmn/Atpif1/Stat1/Dab2/Cycs/Herpud1/Psme1	10
GO:0060048	cardiac muscle contraction	6/247	131/29008	0.000923937	0.0176647	0.0127088	Kcne1/Stc1/Pde4d/Slc8a1/Vegfb/Calm2	6
GO:2001257	regulation of cation channel activity	7/247	180/29008	0.000924601	0.0176647	0.0127088	Kcne1/Cacnb4/Pde4d/Kcnc2/S100a1/Park7/Calm2	7
GO:0070839	metal ion export	4/247	51/29008	0.000936532	0.0177262	0.012753	Kcne1/Slc8a1/Calm2/Atox1	4
GO:0006637	acyl-CoA metabolic process	5/247	88/29008	0.000947782	0.0177262	0.012753	Dld/Suclg1/Acss1/Glyat/Mcee	5
GO:0035383	thioester metabolic process	5/247	88/29008	0.000947782	0.0177262	0.012753	Dld/Suclg1/Acss1/Glyat/Mcee	5
GO:0010880	regulation of release of sequestered calcium ion into cytosol by sarcoplasmic reticulum	3/247	23/29008	0.000952231	0.0177262	0.012753	Pde4d/Slc8a1/Calm2	3
GO:1903428	positive regulation of reactive oxygen species biosynthetic process	3/247	23/29008	0.000952231	0.0177262	0.012753	Sod2/Park7/Cyba	3
GO:0060047	heart contraction	8/247	235/29008	0.00096344	0.0178433	0.0128372	Kcne1/Stc1/Pde4d/Slc8a1/Pebp1/S100a1/Vegfb/Calm2	8
GO:1901019	regulation of calcium ion transmembrane transporter activity	5/247	89/29008	0.000997322	0.0182324	0.0131172	Kcne1/Cacnb4/Pde4d/S100a1/Calm2	5
GO:1904427	positive regulation of calcium ion transmembrane transport	5/247	89/29008	0.000997322	0.0182324	0.0131172	Kcne1/Cacnb4/S100a1/Dbi/Calm2	5
GO:0010212	response to ionizing radiation	6/247	133/29008	0.000999515	0.0182324	0.0131172	Sod2/Nucks1/Eef1d/Bcl2/Swi5/Hras	6
GO:0042180	cellular ketone metabolic process	8/247	238/29008	0.00104509	0.0184819	0.0132967	Nr1d1/Ces1f/Scnn1b/Dab2/Hagh/Park7/Dbi/Ndufa9	8
GO:0097191	extrinsic apoptotic signaling pathway	8/247	238/29008	0.00104509	0.0184819	0.0132967	Pycard/Dab2/Krt8/Park7/Bcl2/Zmynd11/Prdx2/Lgals3	8
GO:0070588	calcium ion transmembrane transport	9/247	296/29008	0.00104637	0.0184819	0.0132967	Kcne1/Cacnb4/Atp2b2/Pde4d/Slc8a1/S100a1/Cyba/Dbi/Calm2	9
GO:0001561	fatty acid alpha-oxidation	2/247	6/29008	0.00105902	0.0184819	0.0132967	Phyh/Slc27a2	2
GO:0006105	succinate metabolic process	2/247	6/29008	0.00105902	0.0184819	0.0132967	Sdhb/Suclg1	2
GO:0009438	methylglyoxal metabolic process	2/247	6/29008	0.00105902	0.0184819	0.0132967	Hagh/Park7	2
GO:0019626	short-chain fatty acid catabolic process	2/247	6/29008	0.00105902	0.0184819	0.0132967	Ces1f/Phyh	2
GO:0019682	glyceraldehyde-3-phosphate metabolic process	2/247	6/29008	0.00105902	0.0184819	0.0132967	Aldob/Khk	2
GO:0070072	vacuolar proton-transporting V-type ATPase complex assembly	2/247	6/29008	0.00105902	0.0184819	0.0132967	Aldob/Atp6v1b1	2
GO:0016226	iron-sulfur cluster assembly	3/247	24/29008	0.00108145	0.0186937	0.0134491	Hspa9/Ciapin1/Glrx5	3
GO:0031163	metallo-sulfur cluster assembly	3/247	24/29008	0.00108145	0.0186937	0.0134491	Hspa9/Ciapin1/Glrx5	3
GO:0009199	ribonucleoside triphosphate metabolic process	5/247	91/29008	0.00110214	0.0189609	0.0136413	Atp5b/Atp5g3/Atp5h/Atp5d/Atp5a1	5
GO:0003012	muscle system process	11/247	425/29008	0.00112489	0.0192612	0.0138573	Kcne1/Stc1/Pde4d/Slc8a1/Pgam2/Scnn1b/Anxa6/Cyba/Vegfb/Calm2/Slc25a4	11
GO:1990542	mitochondrial transmembrane transport	5/247	92/29008	0.0011575	0.0197265	0.0141921	Atp5b/Atp5h/Atp5d/Atp5a1/Slc25a4	5
GO:0042692	muscle cell differentiation	11/247	428/29008	0.00118988	0.0201835	0.0145209	Cacnb4/Slc8a1/Sod2/Csrp2/Id2/H3f3b/Krt8/Kras/Bcl2/Slc25a4/Cth	11
GO:0014808	release of sequestered calcium ion into cytosol by sarcoplasmic reticulum	3/247	25/29008	0.00122124	0.020429	0.0146975	Pde4d/Slc8a1/Calm2	3
GO:0019674	NAD metabolic process	3/247	25/29008	0.00122124	0.020429	0.0146975	Ldhb/Aldob/Mdh1	3
GO:0051457	maintenance of protein location in nucleus	3/247	25/29008	0.00122124	0.020429	0.0146975	Arl2/Park7/Chchd10	3
GO:1901607	alpha-amino acid biosynthetic process	4/247	55/29008	0.00124465	0.0207252	0.0149106	Ass1/Park7/Aass/Cth	4
GO:0003015	heart process	8/247	245/29008	0.00125721	0.0208386	0.0149922	Kcne1/Stc1/Pde4d/Slc8a1/Pebp1/S100a1/Vegfb/Calm2	8
GO:0062012	regulation of small molecule metabolic process	10/247	369/29008	0.00133399	0.0219438	0.0157873	Nr1d1/Khk/Ier3/Pth1r/Ces1f/Arl2/Dab2/Entpd5/Park7/Dbi	10
GO:0009144	purine nucleoside triphosphate metabolic process	5/247	95/29008	0.00133597	0.0219438	0.0157873	Atp5b/Atp5g3/Atp5h/Atp5d/Atp5a1	5
GO:0048511	rhythmic process	9/247	307/29008	0.00134721	0.0220288	0.0158484	Tef/Dbp/Nr1d1/Per2/Ass1/Nr1d2/Usp2/Id2/Ndufa9	9
GO:1903514	release of sequestered calcium ion into cytosol by endoplasmic reticulum	3/247	26/29008	0.0013719	0.0223317	0.0160664	Pde4d/Slc8a1/Calm2	3
GO:0034767	positive regulation of ion transmembrane transport	7/247	193/29008	0.00138406	0.0224292	0.0161365	Kcne1/Cacnb4/Slc34a1/Kcnc2/S100a1/Dbi/Calm2	7
GO:0098656	anion transmembrane transport	7/247	194/29008	0.00142567	0.0230008	0.0165478	Per2/Slc25a3/Pcyox1/Slc34a1/Slc16a7/Vdac2/Slc25a4	7
GO:0008016	regulation of heart contraction	7/247	195/29008	0.00146825	0.0233699	0.0168133	Kcne1/Stc1/Pde4d/Slc8a1/Pebp1/S100a1/Calm2	7
GO:0006102	isocitrate metabolic process	2/247	7/29008	0.0014743	0.0233699	0.0168133	Idh3g/Idh3a	2
GO:1905065	positive regulation of vascular associated smooth muscle cell differentiation	2/247	7/29008	0.0014743	0.0233699	0.0168133	Sod2/Cth	2
GO:2001198	regulation of dendritic cell differentiation	2/247	7/29008	0.0014743	0.0233699	0.0168133	Tmem176b/Tmem176a	2
GO:0006936	muscle contraction	9/247	312/29008	0.00150524	0.023647	0.0170126	Kcne1/Stc1/Pde4d/Slc8a1/Pgam2/Scnn1b/Anxa6/Vegfb/Calm2	9
GO:0051353	positive regulation of oxidoreductase activity	4/247	58/29008	0.00151783	0.023647	0.0170126	S100a1/Kras/Park7/Cyba	4
GO:0061077	chaperone-mediated protein folding	4/247	58/29008	0.00151783	0.023647	0.0170126	Clu/Hspa8/Hspa9/Hspe1	4
GO:0098754	detoxification	4/247	58/29008	0.00151783	0.023647	0.0170126	Sod2/Aldh2/Park7/Prdx2	4
GO:0007588	excretion	4/247	60/29008	0.00172155	0.0264798	0.0190507	Stc1/Atp6v1b1/Atp6v0a4/Dab2	4
GO:0019748	secondary metabolic process	4/247	60/29008	0.00172155	0.0264798	0.0190507	Cyp2a4/Ddt/Bcl2/Fmo1	4
GO:0055078	sodium ion homeostasis	4/247	60/29008	0.00172155	0.0264798	0.0190507	Slc8a1/Tfap2b/Scnn1b/Atp6v1b1	4
GO:0009416	response to light stimulus	9/247	321/29008	0.00182706	0.0275716	0.0198362	Cacnb4/Per2/Hmgn1/Ube2a/Usp2/Id2/Ttc36/Kras/Bcl2	9
GO:0050891	multicellular organismal water homeostasis	4/247	61/29008	0.0018302	0.0275716	0.0198362	Tfap2b/Scnn1b/Atp6v1b1/Aqp3	4
GO:0051851	modulation by host of symbiont process	4/247	61/29008	0.0018302	0.0275716	0.0198362	Psmc3/Hspa8/Nucks1/Ppib	4
GO:1903409	reactive oxygen species biosynthetic process	4/247	61/29008	0.0018302	0.0275716	0.0198362	Sod2/Cycs/Park7/Cyba	4
GO:0030593	neutrophil chemotaxis	5/247	102/29008	0.00183051	0.0275716	0.0198362	Slit2/Pde4d/Bsg/Lgals3/Ppib	5
GO:0051480	regulation of cytosolic calcium ion concentration	10/247	386/29008	0.00185791	0.0278686	0.0200499	Calb1/Atp2b2/Pde4d/Slc8a1/Pth1r/Tmem178/Bcl2/Cyba/Dbi/Calm2	10
GO:0002274	myeloid leukocyte activation	8/247	261/29008	0.00187151	0.0279571	0.0201136	Nr1d1/Clu/Pycard/Dnase1/Scnn1b/Ndrg1/Ifi35/Snx4	8
GO:0006699	bile acid biosynthetic process	3/247	29/29008	0.00189213	0.0281492	0.0202518	Nr1d1/Ces1f/Slc27a2	3
GO:0008652	cellular amino acid biosynthetic process	4/247	62/29008	0.0019435	0.0286111	0.0205841	Ass1/Park7/Aass/Cth	4
GO:0043457	regulation of cellular respiration	4/247	62/29008	0.0019435	0.0286111	0.0205841	Cisd1/Arl2/Cycs/Park7	4
GO:0033860	regulation of NAD(P)H oxidase activity	2/247	8/29008	0.0019547	0.0286111	0.0205841	Park7/Cyba	2
GO:0070070	proton-transporting V-type ATPase complex assembly	2/247	8/29008	0.0019547	0.0286111	0.0205841	Aldob/Atp6v1b1	2
GO:1903522	regulation of blood circulation	8/247	264/29008	0.00200933	0.0292927	0.0210744	Kcne1/Stc1/Pde4d/Per2/Slc8a1/Pebp1/S100a1/Calm2	8
GO:0042744	hydrogen peroxide catabolic process	3/247	30/29008	0.00208924	0.0300785	0.0216398	Gpx3/Prdx5/Prdx2	3
GO:0043153	entrainment of circadian clock by photoperiod	3/247	30/29008	0.00208924	0.0300785	0.0216398	Per2/Usp2/Id2	3
GO:0045454	cell redox homeostasis	3/247	30/29008	0.00208924	0.0300785	0.0216398	Prdx5/Dld/Prdx2	3
GO:0002683	negative regulation of immune system process	11/247	460/29008	0.00209638	0.0300785	0.0216398	Slit2/Nr1d1/Tmem178/Tmem176b/Id2/Tmem176a/Hspa9/Prdx2/Lgals3/Psmb4/Socs6	11
GO:0045926	negative regulation of growth	8/247	266/29008	0.00210557	0.0300914	0.0216491	Slit2/Lgmn/Ndufs3/Dab2/Atxn2/Idh3g/Bcl2/Cth	8
GO:0072330	monocarboxylic acid biosynthetic process	7/247	208/29008	0.00211726	0.0301399	0.0216839	Ldhb/Nr1d1/Per2/Ces1f/Acss1/Park7/Slc27a2	7
GO:0061326	renal tubule development	5/247	106/29008	0.00216699	0.0307272	0.0221065	Calb1/Tfap2b/Kif26b/Stat1/Bcl2	5
GO:0048512	circadian behavior	4/247	64/29008	0.0021845	0.0307354	0.0221124	Nr1d1/Nr1d2/Usp2/Id2	4
GO:0070059	intrinsic apoptotic signaling pathway in response to endoplasmic reticulum stress	4/247	64/29008	0.0021845	0.0307354	0.0221124	Tmem117/Herpud1/Park7/Bcl2	4
GO:0030004	cellular monovalent inorganic cation homeostasis	5/247	107/29008	0.00225771	0.0316428	0.0227652	Atp5b/Slc8a1/Tfap2b/Atp6v0a4/Bcl2	5
GO:0009648	photoperiodism	3/247	31/29008	0.00229865	0.0317266	0.0228255	Per2/Usp2/Id2	3
GO:0010155	regulation of proton transport	3/247	31/29008	0.00229865	0.0317266	0.0228255	Park7/Phb2/Slc25a4	3
GO:0021533	cell differentiation in hindbrain	3/247	31/29008	0.00229865	0.0317266	0.0228255	Atp2b2/Grid2/Atxn2	3
GO:0032770	positive regulation of monooxygenase activity	3/247	31/29008	0.00229865	0.0317266	0.0228255	S100a1/Kras/Park7	3
GO:1902106	negative regulation of leukocyte differentiation	5/247	109/29008	0.00244739	0.0336132	0.0241828	Tmem178/Tmem176b/Id2/Tmem176a/Prdx2	5
GO:0032412	regulation of ion transmembrane transporter activity	8/247	273/29008	0.00247129	0.0336132	0.0241828	Kcne1/Cacnb4/Pde4d/Kcnc2/S100a1/Park7/Calm2/Phb2	8
GO:1903050	regulation of proteolysis involved in cellular protein catabolic process	7/247	214/29008	0.00248282	0.0336132	0.0241828	Clu/Atpif1/Dab2/Ttc36/Herpud1/Park7/Psme1	7
GO:0070327	thyroid hormone transport	2/247	9/29008	0.00249909	0.0336132	0.0241828	Ttr/Slc16a2	2
GO:0070995	NADPH oxidation	2/247	9/29008	0.00249909	0.0336132	0.0241828	Prdx5/Fmo1	2
GO:0009072	aromatic amino acid family metabolic process	3/247	32/29008	0.00252062	0.0336132	0.0241828	Ttc36/Haao/Park7	3
GO:0009649	entrainment of circadian clock	3/247	32/29008	0.00252062	0.0336132	0.0241828	Per2/Usp2/Id2	3
GO:0051085	chaperone cofactor-dependent protein refolding	3/247	32/29008	0.00252062	0.0336132	0.0241828	Hspa8/Hspa9/Hspe1	3
GO:0070296	sarcoplasmic reticulum calcium ion transport	3/247	32/29008	0.00252062	0.0336132	0.0241828	Pde4d/Slc8a1/Calm2	3
GO:0033865	nucleoside bisphosphate metabolic process	5/247	110/29008	0.00254645	0.0336132	0.0241828	Dld/Suclg1/Acss1/Glyat/Mcee	5
GO:0033875	ribonucleoside bisphosphate metabolic process	5/247	110/29008	0.00254645	0.0336132	0.0241828	Dld/Suclg1/Acss1/Glyat/Mcee	5
GO:0034032	purine nucleoside bisphosphate metabolic process	5/247	110/29008	0.00254645	0.0336132	0.0241828	Dld/Suclg1/Acss1/Glyat/Mcee	5
GO:0007622	rhythmic behavior	4/247	67/29008	0.00258347	0.0337338	0.0242695	Nr1d1/Nr1d2/Usp2/Id2	4
GO:0051817	modulation of process of other organism involved in symbiotic interaction	4/247	67/29008	0.00258347	0.0337338	0.0242695	Psmc3/Hspa8/Nucks1/Ppib	4
GO:0090398	cellular senescence	4/247	67/29008	0.00258347	0.0337338	0.0242695	Id2/Icmt/Kras/Hras	4
GO:0099175	regulation of postsynapse organization	5/247	111/29008	0.00264839	0.0344576	0.0247903	Il1rapl1/Grid2/Hspa8/Ptprd/Baiap2	5
GO:0090407	organophosphate biosynthetic process	11/247	476/29008	0.00272544	0.0353334	0.0254204	Atp5b/Atp5g3/Pth1r/Dld/Atp5h/Haao/Acss1/Atp5d/Atp5a1/Socs6/Prpsap2	11
GO:0019395	fatty acid oxidation	5/247	112/29008	0.00275325	0.0354683	0.0255175	Echs1/Phyh/Etfa/Dbi/Slc27a2	5
GO:0021697	cerebellar cortex formation	3/247	33/29008	0.00275539	0.0354683	0.0255175	Atp2b2/Grid2/Atxn2	3
GO:0072001	renal system development	9/247	342/29008	0.00279391	0.0358371	0.0257827	Calb1/Slit2/Tfap2b/Arid5b/Kif26b/Id2/Odc1/Stat1/Bcl2	9
GO:0008630	intrinsic apoptotic signaling pathway in response to DNA damage	5/247	113/29008	0.00286109	0.0363706	0.0261666	Clu/Sod2/Pycard/Ier3/Bcl2	5
GO:0001937	negative regulation of endothelial cell proliferation	4/247	69/29008	0.00287558	0.0363706	0.0261666	Atpif1/Stat1/Atp5a1/Aimp1	4
GO:0021695	cerebellar cortex development	4/247	69/29008	0.00287558	0.0363706	0.0261666	Atp2b2/Grid2/Atxn2/Aars	4
GO:0051926	negative regulation of calcium ion transport	4/247	69/29008	0.00287558	0.0363706	0.0261666	Stc1/Usp2/Bcl2/Calm2	4
GO:0006066	alcohol metabolic process	9/247	344/29008	0.00290381	0.0366001	0.0263317	Ttr/Pth1r/Ces1f/Scnn1b/Dab2/Idh3g/Park7/Nudt4/Idh3a	9
GO:0051209	release of sequestered calcium ion into cytosol	5/247	114/29008	0.00297195	0.0372006	0.0267637	Pde4d/Slc8a1/Cyba/Dbi/Calm2	5
GO:0051702	biological process involved in interaction with symbiont	5/247	114/29008	0.00297195	0.0372006	0.0267637	Psmc3/Scnn1b/Hspa8/Nucks1/Ppib	5
GO:0009187	cyclic nucleotide metabolic process	3/247	34/29008	0.00300321	0.0373344	0.02686	Cacnb4/Atp2b2/Pde4d	3
GO:0055075	potassium ion homeostasis	3/247	34/29008	0.00300321	0.0373344	0.02686	Tfap2b/Scnn1b/Atp6v1b1	3
GO:0071479	cellular response to ionizing radiation	4/247	70/29008	0.00302977	0.0375361	0.0270051	Nucks1/Eef1d/Swi5/Hras	4
GO:0001936	regulation of endothelial cell proliferation	6/247	166/29008	0.0030681	0.0377126	0.0271321	Atpif1/Stat1/Cyba/Atp5a1/Vegfb/Aimp1	6
GO:0062013	positive regulation of small molecule metabolic process	6/247	166/29008	0.0030681	0.0377126	0.0271321	Nr1d1/Pth1r/Ces1f/Dab2/Entpd5/Park7	6
GO:0006122	mitochondrial electron transport, ubiquinol to cytochrome c	2/247	10/29008	0.00310636	0.0377126	0.0271321	Cycs/Cyc1	2
GO:0072017	distal tubule development	2/247	10/29008	0.00310636	0.0377126	0.0271321	Calb1/Tfap2b	2
GO:0086064	cell communication by electrical coupling involved in cardiac conduction	2/247	10/29008	0.00310636	0.0377126	0.0271321	Pde4d/Slc8a1	2
GO:0097105	presynaptic membrane assembly	2/247	10/29008	0.00310636	0.0377126	0.0271321	Il1rapl1/Ptprd	2
GO:0032922	circadian regulation of gene expression	4/247	71/29008	0.00318951	0.0384649	0.0276733	Nr1d1/Per2/Usp2/Id2	4
GO:0055117	regulation of cardiac muscle contraction	4/247	71/29008	0.00318951	0.0384649	0.0276733	Stc1/Pde4d/Slc8a1/Calm2	4
GO:0009141	nucleoside triphosphate metabolic process	5/247	116/29008	0.00320292	0.0384987	0.0276976	Atp5b/Atp5g3/Atp5h/Atp5d/Atp5a1	5
GO:0060402	calcium ion transport into cytosol	6/247	168/29008	0.0032545	0.0387235	0.0278594	Pde4d/Slc8a1/Bcl2/Cyba/Dbi/Calm2	6
GO:0010667	negative regulation of cardiac muscle cell apoptotic process	3/247	35/29008	0.00326429	0.0387235	0.0278594	Hspa8/Bcl2/Slc25a4	3
GO:0048147	negative regulation of fibroblast proliferation	3/247	35/29008	0.00326429	0.0387235	0.0278594	Sod2/Dach1/Fth1	3
GO:0097106	postsynaptic density organization	3/247	35/29008	0.00326429	0.0387235	0.0278594	Grid2/Hspa8/Ptprd	3
GO:0050808	synapse organization	11/247	489/29008	0.00334189	0.0391948	0.0281985	Cacnb4/Il1rapl1/Atp2b2/Grid2/Hspa8/Lgmn/Ndrg1/Ptprd/Baiap2/Chchd10/Dock10	11
GO:0010822	positive regulation of mitochondrion organization	4/247	72/29008	0.0033549	0.0391948	0.0281985	Pycard/Atpif1/Slc25a4/Chchd10	4
GO:0030595	leukocyte chemotaxis	7/247	226/29008	0.00335801	0.0391948	0.0281985	Slit2/Pde4d/Lgmn/Bsg/Lgals3/Vegfb/Ppib	7
GO:0048545	response to steroid hormone	7/247	226/29008	0.00335801	0.0391948	0.0281985	Hsd3b2/Ass1/Scnn1b/Dab2/Park7/Bcl2/Phb2	7
GO:0097529	myeloid leukocyte migration	7/247	226/29008	0.00335801	0.0391948	0.0281985	Slit2/Pde4d/Lgmn/Bsg/Lgals3/Vegfb/Ppib	7
GO:0002275	myeloid cell activation involved in immune response	5/247	118/29008	0.00344655	0.0400021	0.0287792	Pycard/Dnase1/Scnn1b/Ifi35/Snx4	5
GO:1904064	positive regulation of cation transmembrane transport	6/247	170/29008	0.00344921	0.0400021	0.0287792	Kcne1/Cacnb4/Kcnc2/S100a1/Dbi/Calm2	6
GO:0098657	import into cell	7/247	228/29008	0.00352421	0.0406333	0.0292334	Slc15a2/Per2/Slc8a1/Slc34a1/Park7/Slc16a2/Slc27a2	7
GO:0042440	pigment metabolic process	4/247	73/29008	0.00352603	0.0406333	0.0292334	Atpif1/Ddt/Bcl2/Slc25a39	4
GO:0021782	glial cell development	5/247	119/29008	0.00357323	0.0409175	0.0294378	Nr1d1/Clu/Id2/Ndrg1/Kras	5
GO:0034440	lipid oxidation	5/247	119/29008	0.00357323	0.0409175	0.0294378	Echs1/Phyh/Etfa/Dbi/Slc27a2	5
GO:0006820	anion transport	11/247	495/29008	0.00366185	0.0418004	0.030073	Cacnb4/Clcnkb/Stc1/Per2/Slc25a3/Pcyox1/Slc34a1/Ces1f/Slc16a7/Vdac2/Slc25a4	11
GO:0044106	cellular amine metabolic process	5/247	120/29008	0.00370322	0.042018	0.0302296	Pebp1/Odc1/Haao/Park7/Amd2	5
GO:0052548	regulation of endopeptidase activity	9/247	357/29008	0.00370407	0.042018	0.0302296	Spock3/Pycard/Lgmn/Stat1/Cycs/Herpud1/Park7/Psmb8/Psme1	9
GO:0010728	regulation of hydrogen peroxide biosynthetic process	2/247	11/29008	0.0037754	0.0420389	0.0302446	Sod2/Cycs	2
GO:0021684	cerebellar granular layer formation	2/247	11/29008	0.0037754	0.0420389	0.0302446	Atp2b2/Grid2	2
GO:0021707	cerebellar granule cell differentiation	2/247	11/29008	0.0037754	0.0420389	0.0302446	Atp2b2/Grid2	2
GO:0061635	regulation of protein complex stability	2/247	11/29008	0.0037754	0.0420389	0.0302446	Ecsit/Hspa8	2
GO:0099545	trans-synaptic signaling by trans-synaptic complex	2/247	11/29008	0.0037754	0.0420389	0.0302446	Il1rapl1/Ptprd	2
GO:1901030	positive regulation of mitochondrial outer membrane permeabilization involved in apoptotic signaling pathway	2/247	11/29008	0.0037754	0.0420389	0.0302446	Atpif1/Chchd10	2
GO:0010594	regulation of endothelial cell migration	6/247	174/29008	0.00386448	0.0428747	0.0308459	Slit2/Stc1/Atp5b/Lgmn/Bsg/Atp5a1	6
GO:0006635	fatty acid beta-oxidation	4/247	75/29008	0.00388589	0.0428747	0.0308459	Echs1/Etfa/Dbi/Slc27a2	4
GO:0051149	positive regulation of muscle cell differentiation	4/247	75/29008	0.00388589	0.0428747	0.0308459	Sod2/Bcl2/Slc25a4/Cth	4
GO:0070482	response to oxygen levels	8/247	296/29008	0.00403341	0.0443675	0.0319199	Slc8a1/Sod2/Ndufs2/Pgk1/Aqp3/Bcl2/Sdhd/Vegfb	8
GO:0032543	mitochondrial translation	4/247	76/29008	0.00407481	0.0446875	0.0321501	Mrps34/Mrps16/Ndufa7/Mrps17	4
GO:0010664	negative regulation of striated muscle cell apoptotic process	3/247	38/29008	0.00412934	0.0450136	0.0323847	Hspa8/Bcl2/Slc25a4	3
GO:1905606	regulation of presynapse assembly	3/247	38/29008	0.00412934	0.0450136	0.0323847	Il1rapl1/Grid2/Ptprd	3
GO:0050878	regulation of body fluid levels	9/247	366/29008	0.00435271	0.0469931	0.0338089	Atp2b2/Tfap2b/Anxa7/Scnn1b/Atp6v1b1/Aqp3/Tspan8/Prdx2/Cyba	9
GO:0009308	amine metabolic process	5/247	125/29008	0.00440446	0.0469931	0.0338089	Pebp1/Odc1/Haao/Park7/Amd2	5
GO:0018958	phenol-containing compound metabolic process	5/247	125/29008	0.00440446	0.0469931	0.0338089	Atp2b2/Park7/Ddt/Bcl2/Slc16a2	5
GO:0030902	hindbrain development	6/247	179/29008	0.00443434	0.0469931	0.0338089	Kcne1/Atp2b2/Grid2/Atxn2/Bcl2/Aars	6
GO:0002931	response to ischemia	3/247	39/29008	0.00444563	0.0469931	0.0338089	Per2/Cycs/Bcl2	3
GO:0021680	cerebellar Purkinje cell layer development	3/247	39/29008	0.00444563	0.0469931	0.0338089	Atp2b2/Atxn2/Aars	3
GO:0071320	cellular response to cAMP	3/247	39/29008	0.00444563	0.0469931	0.0338089	Kcne1/Pde4d/Slc8a1	3
GO:0005977	glycogen metabolic process	4/247	78/29008	0.00447106	0.0469931	0.0338089	Nr1d1/Per2/Khk/Gys1	4
GO:0006073	cellular glucan metabolic process	4/247	78/29008	0.00447106	0.0469931	0.0338089	Nr1d1/Per2/Khk/Gys1	4
GO:0044042	glucan metabolic process	4/247	78/29008	0.00447106	0.0469931	0.0338089	Nr1d1/Per2/Khk/Gys1	4
GO:0006914	autophagy	10/247	437/29008	0.00448768	0.0469931	0.0338089	Clu/Pycard/Anxa7/Hspa8/Atpif1/Park7/Bcl2/Rab24/Phb2/Slc25a4	10
GO:0061919	process utilizing autophagic mechanism	10/247	437/29008	0.00448768	0.0469931	0.0338089	Clu/Pycard/Anxa7/Hspa8/Atpif1/Park7/Bcl2/Rab24/Phb2/Slc25a4	10
GO:0006000	fructose metabolic process	2/247	12/29008	0.00450512	0.0469931	0.0338089	Aldob/Khk	2
GO:0006880	intracellular sequestering of iron ion	2/247	12/29008	0.00450512	0.0469931	0.0338089	Ftl1/Fth1	2
GO:0061684	chaperone-mediated autophagy	2/247	12/29008	0.00450512	0.0469931	0.0338089	Clu/Hspa8	2
GO:0019882	antigen processing and presentation	5/247	126/29008	0.0045553	0.047245	0.0339901	Ctse/Pycard/H2-K1/Psmb8/Psme1	5
GO:0032414	positive regulation of ion transmembrane transporter activity	5/247	126/29008	0.0045553	0.047245	0.0339901	Kcne1/Cacnb4/Kcnc2/S100a1/Calm2	5
GO:0001935	endothelial cell proliferation	6/247	181/29008	0.00467881	0.0482502	0.0347133	Atpif1/Stat1/Cyba/Atp5a1/Vegfb/Aimp1	6
GO:0061136	regulation of proteasomal protein catabolic process	6/247	181/29008	0.00467881	0.0482502	0.0347133	Clu/Dab2/Ttc36/Herpud1/Park7/Psme1	6
GO:0071621	granulocyte chemotaxis	5/247	127/29008	0.00470978	0.048432	0.0348441	Slit2/Pde4d/Bsg/Lgals3/Ppib	5
GO:0010632	regulation of epithelial cell migration	7/247	241/29008	0.00476202	0.0484566	0.0348618	Slit2/Stc1/Atp5b/Lgmn/Bsg/Ptprg/Atp5a1	7
GO:0019884	antigen processing and presentation of exogenous antigen	3/247	40/29008	0.00477621	0.0484566	0.0348618	Ctse/H2-K1/Psme1	3
GO:1901385	regulation of voltage-gated calcium channel activity	3/247	40/29008	0.00477621	0.0484566	0.0348618	Kcne1/Cacnb4/S100a1	3
GO:1903573	negative regulation of response to endoplasmic reticulum stress	3/247	40/29008	0.00477621	0.0484566	0.0348618	Clu/Herpud1/Park7	3
GO:0052547	regulation of peptidase activity	10/247	441/29008	0.00477892	0.0484566	0.0348618	Spock3/Pycard/Pebp1/Lgmn/Stat1/Cycs/Herpud1/Park7/Psmb8/Psme1	10
GO:0042752	regulation of circadian rhythm	5/247	128/29008	0.00486795	0.0490851	0.035314	Nr1d1/Per2/Nr1d2/Usp2/Id2	5
GO:1990266	neutrophil migration	5/247	128/29008	0.00486795	0.0490851	0.035314	Slit2/Pde4d/Bsg/Lgals3/Ppib	5
GO:0050900	leukocyte migration	9/247	373/29008	0.00491592	0.0494316	0.0355632	Slit2/Pde4d/Pycard/Lgmn/Bsg/Lgals3/Vegfb/Aimp1/Ppib	9
