# Supplementary material for: TFAP2A orchestrates gene regulatory networks and tubular architecture in kidney outer medullary collecting ducts
Source: JCI Insight. 2025 Aug 28;10(19):e192361. doi: 10.1172/jci.insight.192361 (PMC12513497; doi:10.1172/jci.insight.192361)
Supplement: Supplemental table 13 [file jciinsight-10-192361-s071.xlsx]

## Sheet: OMCD_DEGs_peaks_w_Tfap2a_motif
	MA0003.4	MA0810.1	MA0872.1	gene	gene_id	distance
chr1-39178568-39179512	TRUE	FALSE	TRUE	Npas2	ENSMUSG00000026077	14218
chr1-39193678-39194550	FALSE	TRUE	FALSE	Npas2	ENSMUSG00000026077	0
chr1-39201201-39202125	TRUE	TRUE	FALSE	Npas2	ENSMUSG00000026077	0
chr1-39210861-39211742	TRUE	TRUE	FALSE	Npas2	ENSMUSG00000026077	0
chr1-39259427-39260320	TRUE	FALSE	FALSE	Npas2	ENSMUSG00000026077	0
chr1-39301777-39302645	TRUE	FALSE	FALSE	Npas2	ENSMUSG00000026077	0
chr1-82586497-82587389	TRUE	FALSE	FALSE	Col4a3	ENSMUSG00000079465	0
chr1-82634278-82635206	TRUE	TRUE	FALSE	Col4a3	ENSMUSG00000079465	0
chr1-82636123-82636942	TRUE	FALSE	FALSE	Col4a3	ENSMUSG00000079465	0
chr1-82637062-82637781	TRUE	FALSE	FALSE	Col4a3	ENSMUSG00000079465	0
chr1-82642960-82643836	FALSE	TRUE	FALSE	Col4a3	ENSMUSG00000079465	0
chr1-88024698-88025446	TRUE	FALSE	FALSE	Usp40	ENSMUSG00000005501	16146
chr1-125676455-125677397	TRUE	FALSE	FALSE	Gpr39	ENSMUSG00000026343	0
chr1-125694077-125695012	TRUE	FALSE	FALSE	Gpr39	ENSMUSG00000026343	0
chr1-125825172-125826134	TRUE	FALSE	FALSE	Gpr39	ENSMUSG00000026343	0
chr1-132290931-132291841	TRUE	FALSE	FALSE	Klhdc8a	ENSMUSG00000042115	6784
chr1-132292461-132293366	FALSE	TRUE	FALSE	Klhdc8a	ENSMUSG00000042115	5259
chr1-132298461-132299427	FALSE	TRUE	TRUE	Klhdc8a	ENSMUSG00000042115	0
chr1-132304473-132305405	TRUE	TRUE	FALSE	Klhdc8a	ENSMUSG00000042115	0
chr1-132306048-132306824	TRUE	FALSE	FALSE	Klhdc8a	ENSMUSG00000042115	0
chr1-132322529-132323468	TRUE	FALSE	FALSE	Nuak2	ENSMUSG00000009772	0
chr1-132333441-132334371	FALSE	TRUE	FALSE	Nuak2	ENSMUSG00000009772	0
chr1-132335031-132336031	TRUE	FALSE	FALSE	Nuak2	ENSMUSG00000009772	1542
chr1-151245613-151246514	TRUE	FALSE	FALSE	Ivns1abp	ENSMUSG00000023150	97962
chr1-151255266-151256051	TRUE	FALSE	FALSE	Ivns1abp	ENSMUSG00000023150	88425
chr1-151264491-151265369	TRUE	FALSE	FALSE	Ivns1abp	ENSMUSG00000023150	79107
chr1-151289575-151290427	TRUE	TRUE	FALSE	Ivns1abp	ENSMUSG00000023150	54049
chr1-151304480-151305338	TRUE	FALSE	FALSE	Ivns1abp	ENSMUSG00000023150	39138
chr1-151338639-151339503	TRUE	FALSE	FALSE	Ivns1abp	ENSMUSG00000023150	4973
chr1-162004868-162005812	FALSE	TRUE	FALSE	Dnm3	ENSMUSG00000040265	0
chr1-162109202-162110125	TRUE	FALSE	FALSE	Dnm3	ENSMUSG00000040265	0
chr1-162217174-162218094	TRUE	FALSE	FALSE	Dnm3	ENSMUSG00000040265	0
chr1-162229737-162230532	TRUE	FALSE	FALSE	Dnm3	ENSMUSG00000040265	0
chr1-162281765-162282717	FALSE	FALSE	TRUE	Dnm3	ENSMUSG00000040265	0
chr1-162293892-162294711	FALSE	FALSE	TRUE	Dnm3	ENSMUSG00000040265	0
chr1-162359092-162359940	FALSE	FALSE	TRUE	Dnm3	ENSMUSG00000040265	0
chr1-162463307-162464270	FALSE	TRUE	FALSE	Dnm3	ENSMUSG00000040265	0
chr1-174501607-174502444	TRUE	FALSE	FALSE	Fmn2	ENSMUSG00000028354	0
chr1-174553410-174554282	FALSE	TRUE	FALSE	Fmn2	ENSMUSG00000028354	0
chr1-174608936-174609757	FALSE	TRUE	TRUE	Fmn2	ENSMUSG00000028354	0
chr1-174766371-174767315	TRUE	FALSE	FALSE	Fmn2	ENSMUSG00000028354	0
chr1-181876677-181877602	TRUE	FALSE	TRUE	Enah	ENSMUSG00000022995	18781
chr1-181878025-181879002	FALSE	TRUE	FALSE	Enah	ENSMUSG00000022995	17381
chr1-181881288-181882207	FALSE	FALSE	TRUE	Enah	ENSMUSG00000022995	14176
chr1-181921480-181922437	TRUE	FALSE	TRUE	Enah	ENSMUSG00000022995	0
chr1-182019432-182020392	FALSE	TRUE	FALSE	Enah	ENSMUSG00000022995	0
chr2-4706258-4706708	TRUE	FALSE	FALSE	Bend7	ENSMUSG00000048186	11122
chr2-4717417-4718279	TRUE	FALSE	TRUE	Bend7	ENSMUSG00000048186	0
chr2-4726214-4727111	TRUE	FALSE	FALSE	Bend7	ENSMUSG00000048186	0
chr2-5299725-5300544	TRUE	FALSE	FALSE	Camk1d	ENSMUSG00000039145	0
chr2-5314338-5315225	TRUE	TRUE	FALSE	Camk1d	ENSMUSG00000039145	0
chr2-5478439-5479283	TRUE	FALSE	FALSE	Camk1d	ENSMUSG00000039145	0
chr2-5600993-5601868	FALSE	FALSE	TRUE	Camk1d	ENSMUSG00000039145	0
chr2-5602306-5603313	TRUE	FALSE	FALSE	Camk1d	ENSMUSG00000039145	0
chr2-5613530-5614504	TRUE	FALSE	FALSE	Camk1d	ENSMUSG00000039145	0
chr2-5643817-5644739	FALSE	FALSE	TRUE	Camk1d	ENSMUSG00000039145	0
chr2-5676543-5677453	TRUE	TRUE	FALSE	Camk1d	ENSMUSG00000039145	0
chr2-5714261-5715206	FALSE	TRUE	FALSE	Camk1d	ENSMUSG00000039145	0
chr2-5735856-5736788	TRUE	TRUE	FALSE	Camk1d	ENSMUSG00000039145	21340
chr2-5743841-5744729	FALSE	FALSE	TRUE	Camk1d	ENSMUSG00000039145	29325
chr2-24975742-24976490	TRUE	TRUE	FALSE	Pnpla7	ENSMUSG00000036833	0
chr2-25032642-25033468	FALSE	TRUE	FALSE	Pnpla7	ENSMUSG00000036833	0
chr2-31151909-31152812	FALSE	TRUE	FALSE	Gpr107	ENSMUSG00000000194	0
chr2-31160271-31161184	FALSE	TRUE	TRUE	Gpr107	ENSMUSG00000000194	0
chr2-31165031-31165788	TRUE	FALSE	FALSE	Gpr107	ENSMUSG00000000194	0
chr2-31188323-31189329	TRUE	FALSE	FALSE	Gpr107	ENSMUSG00000000194	0
chr2-31194064-31195021	FALSE	FALSE	TRUE	Gpr107	ENSMUSG00000000194	0
chr2-31222637-31223640	FALSE	TRUE	FALSE	Gpr107	ENSMUSG00000000194	3861
chr2-32387490-32388404	FALSE	FALSE	TRUE	Lcn2	ENSMUSG00000026822	0
chr2-32390624-32391449	TRUE	TRUE	FALSE	Lcn2	ENSMUSG00000026822	2371
chr2-38739279-38740283	TRUE	TRUE	FALSE	Nr6a1	ENSMUSG00000063972	0
chr2-38767283-38767965	FALSE	TRUE	FALSE	Nr6a1	ENSMUSG00000063972	0
chr2-38785978-38786946	FALSE	TRUE	FALSE	Nr6a1	ENSMUSG00000063972	0
chr2-44504009-44504857	TRUE	FALSE	FALSE	Gtdc1	ENSMUSG00000036890	59554
chr2-44528360-44529224	FALSE	FALSE	TRUE	Gtdc1	ENSMUSG00000036890	35187
chr2-44556659-44557547	TRUE	TRUE	FALSE	Gtdc1	ENSMUSG00000036890	6864
chr2-44606159-44607016	TRUE	FALSE	FALSE	Gtdc1	ENSMUSG00000036890	0
chr2-44782530-44783426	TRUE	TRUE	FALSE	Gtdc1	ENSMUSG00000036890	0
chr2-44920402-44921306	TRUE	TRUE	FALSE	Gtdc1	ENSMUSG00000036890	0
chr2-44926696-44927655	TRUE	TRUE	FALSE	Gtdc1	ENSMUSG00000036890	0
chr2-65221796-65222600	TRUE	FALSE	FALSE	Cobll1	ENSMUSG00000034903	0
chr2-65222681-65223459	TRUE	FALSE	FALSE	Cobll1	ENSMUSG00000034903	0
chr2-65238323-65239163	FALSE	TRUE	FALSE	Cobll1	ENSMUSG00000034903	0
chr2-65264379-65265323	TRUE	FALSE	FALSE	Cobll1	ENSMUSG00000034903	24975
chr2-65268416-65269308	TRUE	FALSE	FALSE	Cobll1	ENSMUSG00000034903	29012
chr2-65273890-65274814	FALSE	FALSE	TRUE	Cobll1	ENSMUSG00000034903	34486
chr2-70689930-70690822	FALSE	TRUE	FALSE	Gorasp2	ENSMUSG00000014959	0
chr2-70704163-70705073	TRUE	FALSE	FALSE	Gorasp2	ENSMUSG00000014959	0
chr2-70708195-70708845	FALSE	TRUE	FALSE	Gorasp2	ENSMUSG00000014959	0
chr2-93403866-93404811	TRUE	TRUE	FALSE	Cd82	ENSMUSG00000027215	14299
chr2-93421135-93422050	FALSE	FALSE	TRUE	Cd82	ENSMUSG00000027215	0
chr2-93427855-93428768	TRUE	FALSE	FALSE	Cd82	ENSMUSG00000027215	0
chr2-93432518-93433412	TRUE	FALSE	FALSE	Cd82	ENSMUSG00000027215	0
chr2-93435528-93436502	TRUE	FALSE	FALSE	Cd82	ENSMUSG00000027215	0
chr2-93439361-93440172	TRUE	TRUE	FALSE	Cd82	ENSMUSG00000027215	0
chr2-93451220-93452014	TRUE	FALSE	FALSE	Cd82	ENSMUSG00000027215	0
chr2-93452259-93453136	TRUE	FALSE	FALSE	Cd82	ENSMUSG00000027215	0
chr2-93462100-93463032	FALSE	FALSE	TRUE	Cd82	ENSMUSG00000027215	0
chr2-109932233-109933635	TRUE	TRUE	TRUE	Lgr4	ENSMUSG00000050199	0
chr2-109977065-109977999	FALSE	TRUE	FALSE	Lgr4	ENSMUSG00000050199	0
chr2-110012015-110012829	TRUE	FALSE	FALSE	Lgr4	ENSMUSG00000050199	0
chr2-150826435-150827350	FALSE	FALSE	TRUE	Pygb	ENSMUSG00000033059	0
chr2-150933455-150934337	FALSE	TRUE	TRUE	Ninl	ENSMUSG00000068115	181
chr2-150979748-150980642	TRUE	FALSE	FALSE	Ninl	ENSMUSG00000068115	0
chr2-151000514-151001404	FALSE	TRUE	FALSE	Ninl	ENSMUSG00000068115	0
chr2-157030559-157031452	TRUE	FALSE	FALSE	Soga1	ENSMUSG00000055485	0
chr2-157047797-157048650	FALSE	TRUE	FALSE	Soga1	ENSMUSG00000055485	0
chr2-157052117-157052991	FALSE	FALSE	TRUE	Soga1	ENSMUSG00000055485	0
chr2-157054342-157055326	TRUE	FALSE	FALSE	Soga1	ENSMUSG00000055485	0
chr2-157065171-157066051	TRUE	FALSE	FALSE	Soga1	ENSMUSG00000055485	0
chr2-157069019-157069816	FALSE	TRUE	FALSE	Soga1	ENSMUSG00000055485	0
chr2-157070011-157070759	FALSE	TRUE	FALSE	Soga1	ENSMUSG00000055485	0
chr2-165778671-165779624	FALSE	TRUE	FALSE	Zmynd8	ENSMUSG00000039671	4527
chr2-165787672-165788591	FALSE	FALSE	TRUE	Zmynd8	ENSMUSG00000039671	0
chr2-165791437-165792346	TRUE	FALSE	FALSE	Zmynd8	ENSMUSG00000039671	0
chr2-165804165-165805083	TRUE	FALSE	FALSE	Zmynd8	ENSMUSG00000039671	0
chr2-165825849-165826734	TRUE	TRUE	FALSE	Zmynd8	ENSMUSG00000039671	0
chr2-165828505-165829394	TRUE	FALSE	FALSE	Zmynd8	ENSMUSG00000039671	0
chr2-165831522-165832644	TRUE	FALSE	FALSE	Zmynd8	ENSMUSG00000039671	0
chr2-165857292-165858119	TRUE	FALSE	FALSE	Zmynd8	ENSMUSG00000039671	0
chr2-165866793-165867746	FALSE	TRUE	TRUE	Zmynd8	ENSMUSG00000039671	0
chr2-165880174-165881074	TRUE	FALSE	FALSE	Zmynd8	ENSMUSG00000039671	0
chr2-165884377-165885143	TRUE	TRUE	FALSE	Zmynd8	ENSMUSG00000039671	0
chr2-165886770-165887655	TRUE	TRUE	FALSE	Zmynd8	ENSMUSG00000039671	0
chr2-165888326-165889078	TRUE	FALSE	FALSE	Zmynd8	ENSMUSG00000039671	0
chr2-165900156-165901079	TRUE	FALSE	FALSE	Zmynd8	ENSMUSG00000039671	1139
chr2-165906175-165906901	TRUE	FALSE	FALSE	Zmynd8	ENSMUSG00000039671	7158
chr2-165912638-165913405	TRUE	FALSE	FALSE	Zmynd8	ENSMUSG00000039671	13621
chr2-165927562-165928405	FALSE	FALSE	TRUE	Zmynd8	ENSMUSG00000039671	28545
chr2-165929400-165930324	TRUE	TRUE	FALSE	Zmynd8	ENSMUSG00000039671	30383
chr3-19251026-19251899	FALSE	FALSE	TRUE	Pde7a	ENSMUSG00000069094	0
chr3-19260428-19261200	FALSE	TRUE	FALSE	Pde7a	ENSMUSG00000069094	0
chr3-30691885-30692802	FALSE	FALSE	TRUE	Lrrc31	ENSMUSG00000074653	0
chr3-30702215-30703260	TRUE	FALSE	FALSE	Lrrc31	ENSMUSG00000074653	2371
chr3-30721838-30722747	TRUE	FALSE	FALSE	Lrrc31	ENSMUSG00000074653	21994
chr3-34072505-34073403	TRUE	FALSE	FALSE	Dnajc19	ENSMUSG00000027679	0
chr3-34096960-34097863	TRUE	FALSE	FALSE	Dnajc19	ENSMUSG00000027679	15633
chr3-34119562-34120444	TRUE	FALSE	FALSE	Dnajc19	ENSMUSG00000027679	38235
chr3-34120801-34121732	FALSE	TRUE	FALSE	Dnajc19	ENSMUSG00000027679	39474
chr3-34148983-34149762	TRUE	FALSE	FALSE	Dnajc19	ENSMUSG00000027679	67656
chr3-36778097-36778974	FALSE	FALSE	TRUE	4932438A13Rik	ENSMUSG00000037270	84131
chr3-36819238-36820089	FALSE	FALSE	TRUE	4932438A13Rik	ENSMUSG00000037270	43016
chr3-36830628-36831523	TRUE	TRUE	FALSE	4932438A13Rik	ENSMUSG00000037270	31582
chr3-36940995-36941776	FALSE	TRUE	FALSE	4932438A13Rik	ENSMUSG00000037270	0
chr3-36976774-36977660	TRUE	FALSE	FALSE	4932438A13Rik	ENSMUSG00000037270	0
chr3-36981973-36982928	TRUE	FALSE	FALSE	4932438A13Rik	ENSMUSG00000037270	0
chr3-37020366-37021288	TRUE	TRUE	FALSE	4932438A13Rik	ENSMUSG00000037270	0
chr3-53512671-53513590	TRUE	TRUE	FALSE	Frem2	ENSMUSG00000037016	348
chr3-53525395-53526330	FALSE	FALSE	TRUE	Frem2	ENSMUSG00000037016	0
chr3-53531483-53532334	TRUE	FALSE	FALSE	Frem2	ENSMUSG00000037016	0
chr3-53545212-53546096	TRUE	TRUE	FALSE	Frem2	ENSMUSG00000037016	0
chr3-53564221-53565157	FALSE	FALSE	TRUE	Frem2	ENSMUSG00000037016	0
chr3-53587365-53588250	FALSE	TRUE	FALSE	Frem2	ENSMUSG00000037016	0
chr3-53598194-53599100	FALSE	FALSE	TRUE	Frem2	ENSMUSG00000037016	0
chr3-53650037-53650864	TRUE	FALSE	TRUE	Frem2	ENSMUSG00000037016	0
chr3-53656885-53657738	FALSE	FALSE	TRUE	Frem2	ENSMUSG00000037016	0
chr3-53659017-53659799	FALSE	TRUE	FALSE	Frem2	ENSMUSG00000037016	1661
chr3-53701657-53702487	TRUE	FALSE	FALSE	Frem2	ENSMUSG00000037016	44301
chr3-66050055-66050976	TRUE	FALSE	FALSE	Veph1	ENSMUSG00000027831	2581
chr3-66062131-66063088	FALSE	FALSE	TRUE	Veph1	ENSMUSG00000027831	0
chr3-66077762-66078534	FALSE	TRUE	TRUE	Veph1	ENSMUSG00000027831	0
chr3-66078940-66079820	FALSE	FALSE	TRUE	Veph1	ENSMUSG00000027831	0
chr3-66098080-66099005	TRUE	TRUE	FALSE	Veph1	ENSMUSG00000027831	0
chr3-66113031-66113960	TRUE	FALSE	FALSE	Veph1	ENSMUSG00000027831	0
chr3-66236068-66237061	TRUE	FALSE	FALSE	Veph1	ENSMUSG00000027831	0
chr3-69126611-69127433	TRUE	FALSE	TRUE	Kpna4	ENSMUSG00000027782	0
chr3-86142172-86143061	FALSE	TRUE	FALSE	Rps3a1	ENSMUSG00000028081	0
chr3-88677129-88678030	FALSE	FALSE	TRUE	2810403A07Rik	ENSMUSG00000028060	7763
chr3-88685361-88686218	TRUE	TRUE	FALSE	2810403A07Rik	ENSMUSG00000028060	0
chr3-88695256-88696179	FALSE	FALSE	TRUE	2810403A07Rik	ENSMUSG00000028060	0
chr3-95305892-95306637	TRUE	FALSE	FALSE	Anxa9	ENSMUSG00000015702	0
chr3-95307123-95308013	TRUE	FALSE	FALSE	Anxa9	ENSMUSG00000015702	0
chr3-100553350-100554235	TRUE	FALSE	FALSE	Man1a2	ENSMUSG00000008763	7972
chr3-100604556-100605603	TRUE	FALSE	TRUE	Man1a2	ENSMUSG00000008763	0
chr3-100685274-100686229	FALSE	FALSE	TRUE	Man1a2	ENSMUSG00000008763	0
chr3-100740115-100740953	TRUE	FALSE	FALSE	Man1a2	ENSMUSG00000008763	54611
chr3-103762583-103763601	FALSE	TRUE	FALSE	Hipk1	ENSMUSG00000008730	0
chr3-103790811-103791710	FALSE	TRUE	FALSE	Hipk1	ENSMUSG00000008730	0
chr3-121890342-121891219	FALSE	TRUE	FALSE	Arhgap29	ENSMUSG00000039831	62106
chr3-121900103-121901047	FALSE	TRUE	FALSE	Arhgap29	ENSMUSG00000039831	52278
chr3-121902992-121903892	FALSE	FALSE	TRUE	Arhgap29	ENSMUSG00000039831	49433
chr3-121935813-121936712	FALSE	TRUE	FALSE	Arhgap29	ENSMUSG00000039831	16613
chr3-121939499-121940394	TRUE	FALSE	FALSE	Arhgap29	ENSMUSG00000039831	12931
chr3-121952831-121953669	TRUE	TRUE	FALSE	Arhgap29	ENSMUSG00000039831	0
chr3-121967369-121968255	FALSE	TRUE	TRUE	Arhgap29	ENSMUSG00000039831	0
chr3-121979040-121979859	FALSE	FALSE	TRUE	Arhgap29	ENSMUSG00000039831	0
chr3-122014161-122015067	TRUE	TRUE	FALSE	Arhgap29	ENSMUSG00000039831	0
chr3-122018909-122019811	TRUE	FALSE	TRUE	Arhgap29	ENSMUSG00000039831	2757
chr3-129672340-129673144	TRUE	FALSE	FALSE	Egf	ENSMUSG00000028017	4430
chr3-129754652-129755630	TRUE	TRUE	FALSE	Egf	ENSMUSG00000028017	0
chr3-132869703-132870583	FALSE	TRUE	FALSE	Npnt	ENSMUSG00000040998	11161
chr3-132876053-132876972	TRUE	FALSE	FALSE	Npnt	ENSMUSG00000040998	4772
chr3-132882997-132883813	TRUE	FALSE	TRUE	Npnt	ENSMUSG00000040998	0
chr3-132884245-132885163	FALSE	TRUE	FALSE	Npnt	ENSMUSG00000040998	0
chr3-132907367-132908241	TRUE	FALSE	FALSE	Npnt	ENSMUSG00000040998	0
chr3-132949764-132950604	TRUE	TRUE	TRUE	Npnt	ENSMUSG00000040998	0
chr3-132965122-132966004	TRUE	FALSE	FALSE	Npnt	ENSMUSG00000040998	14830
chr3-133005030-133005944	FALSE	TRUE	FALSE	Gstcd	ENSMUSG00000028018	0
chr3-133091364-133092309	TRUE	TRUE	TRUE	Gstcd	ENSMUSG00000028018	0
chr3-137606988-137607972	TRUE	FALSE	FALSE	Ddit4l	ENSMUSG00000046818	13639
chr3-137625953-137626675	TRUE	FALSE	FALSE	Ddit4l	ENSMUSG00000046818	0
chr3-159840373-159841283	TRUE	FALSE	FALSE	Wls	ENSMUSG00000028173	0
chr3-159872527-159873383	FALSE	TRUE	FALSE	Wls	ENSMUSG00000028173	0
chr3-159884901-159885816	FALSE	TRUE	FALSE	Wls	ENSMUSG00000028173	0
chr4-21847425-21848611	FALSE	TRUE	FALSE	Pnisr	ENSMUSG00000028248	0
chr4-62427198-62427684	TRUE	FALSE	FALSE	Rnf183	ENSMUSG00000063851	0
chr4-62430487-62431359	TRUE	FALSE	FALSE	Rnf183	ENSMUSG00000063851	0
chr4-62434173-62434921	FALSE	TRUE	FALSE	Rnf183	ENSMUSG00000063851	0
chr4-62440413-62441324	TRUE	TRUE	FALSE	Rnf183	ENSMUSG00000063851	5160
chr4-86717055-86718009	FALSE	TRUE	FALSE	Dennd4c	ENSMUSG00000038024	30545
chr4-86718265-86719030	TRUE	FALSE	FALSE	Dennd4c	ENSMUSG00000038024	29524
chr4-86748174-86749026	TRUE	FALSE	FALSE	Dennd4c	ENSMUSG00000038024	0
chr4-86911465-86912429	FALSE	FALSE	TRUE	Acer2	ENSMUSG00000038007	0
chr4-86930588-86931543	TRUE	TRUE	FALSE	Acer2	ENSMUSG00000038007	0
chr4-86957591-86958506	TRUE	TRUE	TRUE	Acer2	ENSMUSG00000038007	22768
chr4-109076402-109077309	FALSE	TRUE	FALSE	Osbpl9	ENSMUSG00000028559	0
chr4-109078804-109079429	TRUE	FALSE	FALSE	Osbpl9	ENSMUSG00000028559	0
chr4-109108989-109109310	TRUE	FALSE	FALSE	Osbpl9	ENSMUSG00000028559	0
chr4-109128754-109129670	TRUE	FALSE	FALSE	Osbpl9	ENSMUSG00000028559	0
chr4-109161920-109162759	FALSE	TRUE	FALSE	Osbpl9	ENSMUSG00000028559	0
chr4-109173539-109174512	TRUE	FALSE	FALSE	Osbpl9	ENSMUSG00000028559	0
chr4-109184768-109185522	TRUE	FALSE	TRUE	Osbpl9	ENSMUSG00000028559	0
chr4-109185814-109186796	TRUE	FALSE	FALSE	Osbpl9	ENSMUSG00000028559	0
chr4-109201629-109202539	FALSE	FALSE	TRUE	Osbpl9	ENSMUSG00000028559	0
chr4-109212462-109213304	TRUE	FALSE	FALSE	Osbpl9	ENSMUSG00000028559	10189
chr4-116850100-116850801	TRUE	FALSE	FALSE	Zswim5	ENSMUSG00000033948	26574
chr4-116859435-116860341	FALSE	TRUE	FALSE	Zswim5	ENSMUSG00000033948	17034
chr4-116874503-116875379	FALSE	TRUE	FALSE	Zswim5	ENSMUSG00000033948	1996
chr4-116876957-116877716	TRUE	FALSE	TRUE	Zswim5	ENSMUSG00000033948	0
chr4-116949629-116950450	FALSE	TRUE	FALSE	Zswim5	ENSMUSG00000033948	0
chr4-116986544-116987463	TRUE	TRUE	TRUE	Zswim5	ENSMUSG00000033948	0
chr4-119539143-119540055	TRUE	FALSE	FALSE	Foxj3	ENSMUSG00000032998	0
chr4-119589176-119590127	FALSE	FALSE	TRUE	Foxj3	ENSMUSG00000032998	0
chr4-119603599-119604381	FALSE	TRUE	TRUE	Foxj3	ENSMUSG00000032998	0
chr4-123423773-123424710	TRUE	TRUE	FALSE	Macf1	ENSMUSG00000028649	0
chr4-123434476-123435348	FALSE	TRUE	FALSE	Macf1	ENSMUSG00000028649	0
chr4-123478518-123479410	TRUE	FALSE	FALSE	Macf1	ENSMUSG00000028649	0
chr4-123564003-123565031	FALSE	FALSE	TRUE	Macf1	ENSMUSG00000028649	0
chr4-123588816-123589876	TRUE	FALSE	FALSE	Macf1	ENSMUSG00000028649	0
chr4-123594438-123595425	TRUE	FALSE	FALSE	Macf1	ENSMUSG00000028649	0
chr4-123633129-123634038	TRUE	FALSE	TRUE	Macf1	ENSMUSG00000028649	0
chr4-123658901-123659831	TRUE	FALSE	FALSE	Macf1	ENSMUSG00000028649	0
chr4-123663129-123663904	FALSE	TRUE	FALSE	Macf1	ENSMUSG00000028649	0
chr4-123664332-123665279	TRUE	TRUE	TRUE	Macf1	ENSMUSG00000028649	0
chr4-123686909-123687760	TRUE	TRUE	TRUE	Macf1	ENSMUSG00000028649	2548
chr4-123690021-123690947	FALSE	FALSE	TRUE	Macf1	ENSMUSG00000028649	5660
chr4-131873182-131874018	TRUE	TRUE	FALSE	Srsf4	ENSMUSG00000028911	0
chr4-131897509-131898434	FALSE	TRUE	TRUE	Srsf4	ENSMUSG00000028911	0
chr4-136310459-136311325	FALSE	FALSE	TRUE	Hnrnpr	ENSMUSG00000066037	0
chr4-136323994-136324871	TRUE	FALSE	FALSE	Hnrnpr	ENSMUSG00000066037	0
chr4-140527424-140528303	TRUE	FALSE	FALSE	Arhgef10l	ENSMUSG00000040964	0
chr4-140532085-140532931	TRUE	TRUE	FALSE	Arhgef10l	ENSMUSG00000040964	0
chr4-140547278-140548161	TRUE	FALSE	TRUE	Arhgef10l	ENSMUSG00000040964	0
chr4-140559813-140560658	FALSE	FALSE	TRUE	Arhgef10l	ENSMUSG00000040964	0
chr4-140581605-140582430	TRUE	FALSE	TRUE	Arhgef10l	ENSMUSG00000040964	0
chr4-140591999-140592836	TRUE	FALSE	FALSE	Arhgef10l	ENSMUSG00000040964	0
chr4-140593830-140594497	TRUE	FALSE	FALSE	Arhgef10l	ENSMUSG00000040964	0
chr4-140598608-140599314	TRUE	TRUE	FALSE	Arhgef10l	ENSMUSG00000040964	0
chr4-140604212-140605180	FALSE	TRUE	FALSE	Arhgef10l	ENSMUSG00000040964	0
chr4-140611598-140612508	TRUE	TRUE	TRUE	Arhgef10l	ENSMUSG00000040964	0
chr4-140616840-140617749	TRUE	FALSE	TRUE	Arhgef10l	ENSMUSG00000040964	0
chr4-140623728-140625471	FALSE	TRUE	FALSE	Arhgef10l	ENSMUSG00000040964	0
chr4-140630723-140631654	TRUE	TRUE	FALSE	Arhgef10l	ENSMUSG00000040964	0
chr4-140640868-140641762	FALSE	TRUE	FALSE	Arhgef10l	ENSMUSG00000040964	0
chr4-140647506-140648102	TRUE	FALSE	FALSE	Arhgef10l	ENSMUSG00000040964	0
chr4-140657432-140658341	FALSE	TRUE	FALSE	Arhgef10l	ENSMUSG00000040964	0
chr4-140661333-140662243	TRUE	FALSE	FALSE	Arhgef10l	ENSMUSG00000040964	0
chr4-140662632-140663572	FALSE	TRUE	FALSE	Arhgef10l	ENSMUSG00000040964	0
chr4-140665489-140666382	TRUE	FALSE	FALSE	Arhgef10l	ENSMUSG00000040964	0
chr4-140669859-140670638	TRUE	TRUE	FALSE	Arhgef10l	ENSMUSG00000040964	3846
chr4-141468497-141469310	TRUE	TRUE	FALSE	Spen	ENSMUSG00000040761	0
chr4-141493742-141494724	TRUE	FALSE	FALSE	Spen	ENSMUSG00000040761	0
chr4-141500376-141501362	TRUE	FALSE	FALSE	Spen	ENSMUSG00000040761	0
chr4-141516599-141517436	FALSE	FALSE	TRUE	Spen	ENSMUSG00000040761	0
chr4-141536190-141537093	TRUE	FALSE	TRUE	Spen	ENSMUSG00000040761	0
chr4-141538229-141539117	FALSE	TRUE	FALSE	Spen	ENSMUSG00000040761	0
chr4-141546570-141547441	FALSE	TRUE	TRUE	Spen	ENSMUSG00000040761	7972
chr5-17555864-17556807	TRUE	FALSE	FALSE	Sema3c	ENSMUSG00000028780	17473
chr5-17574217-17575100	TRUE	TRUE	FALSE	Sema3c	ENSMUSG00000028780	0
chr5-17624529-17624915	TRUE	FALSE	FALSE	Sema3c	ENSMUSG00000028780	0
chr5-17711811-17712706	TRUE	FALSE	FALSE	Sema3c	ENSMUSG00000028780	0
chr5-25275567-25276300	FALSE	FALSE	TRUE	Kmt2c	ENSMUSG00000038056	0
chr5-25313887-25314856	FALSE	TRUE	FALSE	Kmt2c	ENSMUSG00000038056	0
chr5-25315103-25315978	TRUE	FALSE	FALSE	Kmt2c	ENSMUSG00000038056	0
chr5-25484924-25485891	FALSE	FALSE	TRUE	Kmt2c	ENSMUSG00000038056	0
chr5-25498549-25499252	TRUE	TRUE	FALSE	Kmt2c	ENSMUSG00000038056	0
chr5-52748513-52749409	TRUE	TRUE	FALSE	Pi4k2b	ENSMUSG00000029186	0
chr5-52753204-52753976	TRUE	FALSE	TRUE	Pi4k2b	ENSMUSG00000029186	0
chr5-66319174-66320089	TRUE	FALSE	FALSE	Apbb2	ENSMUSG00000029207	0
chr5-66323756-66324551	FALSE	TRUE	FALSE	Apbb2	ENSMUSG00000029207	0
chr5-66341594-66342506	TRUE	FALSE	FALSE	Apbb2	ENSMUSG00000029207	0
chr5-66346503-66347397	TRUE	FALSE	FALSE	Apbb2	ENSMUSG00000029207	0
chr5-66398588-66399467	TRUE	TRUE	FALSE	Apbb2	ENSMUSG00000029207	0
chr5-66405999-66406933	TRUE	TRUE	FALSE	Apbb2	ENSMUSG00000029207	0
chr5-66452876-66453727	TRUE	FALSE	FALSE	Apbb2	ENSMUSG00000029207	0
chr5-66503677-66504727	TRUE	TRUE	FALSE	Apbb2	ENSMUSG00000029207	0
chr5-66515911-66516809	TRUE	FALSE	FALSE	Apbb2	ENSMUSG00000029207	0
chr5-66532587-66533585	TRUE	FALSE	FALSE	Apbb2	ENSMUSG00000029207	0
chr5-66555027-66555836	TRUE	FALSE	FALSE	Apbb2	ENSMUSG00000029207	0
chr5-66559442-66560336	FALSE	TRUE	FALSE	Apbb2	ENSMUSG00000029207	0
chr5-66576365-66577331	TRUE	FALSE	TRUE	Apbb2	ENSMUSG00000029207	0
chr5-66582055-66582943	TRUE	TRUE	FALSE	Apbb2	ENSMUSG00000029207	0
chr5-66609271-66610065	FALSE	FALSE	TRUE	Apbb2	ENSMUSG00000029207	0
chr5-66618338-66619088	FALSE	FALSE	TRUE	Apbb2	ENSMUSG00000029207	0
chr5-66619978-66620875	FALSE	TRUE	FALSE	Apbb2	ENSMUSG00000029207	1149
chr5-66626934-66627460	FALSE	TRUE	FALSE	Apbb2	ENSMUSG00000029207	8105
chr5-92682372-92683161	FALSE	TRUE	TRUE	Shroom3	ENSMUSG00000029381	273
chr5-92683474-92683947	TRUE	TRUE	FALSE	Shroom3	ENSMUSG00000029381	0
chr5-92707746-92708702	TRUE	FALSE	FALSE	Shroom3	ENSMUSG00000029381	0
chr5-92712717-92713633	FALSE	TRUE	FALSE	Shroom3	ENSMUSG00000029381	0
chr5-92715643-92716452	TRUE	FALSE	FALSE	Shroom3	ENSMUSG00000029381	0
chr5-92718641-92719545	TRUE	FALSE	FALSE	Shroom3	ENSMUSG00000029381	0
chr5-92725608-92726525	TRUE	FALSE	FALSE	Shroom3	ENSMUSG00000029381	0
chr5-92729284-92730295	FALSE	TRUE	FALSE	Shroom3	ENSMUSG00000029381	0
chr5-92759161-92760032	TRUE	FALSE	FALSE	Shroom3	ENSMUSG00000029381	0
chr5-92763219-92764119	TRUE	FALSE	FALSE	Shroom3	ENSMUSG00000029381	0
chr5-92785788-92786721	TRUE	TRUE	FALSE	Shroom3	ENSMUSG00000029381	0
chr5-92788670-92789595	TRUE	TRUE	FALSE	Shroom3	ENSMUSG00000029381	0
chr5-92800007-92800755	FALSE	TRUE	FALSE	Shroom3	ENSMUSG00000029381	0
chr5-92808805-92809739	FALSE	TRUE	FALSE	Shroom3	ENSMUSG00000029381	0
chr5-92812682-92813529	FALSE	TRUE	FALSE	Shroom3	ENSMUSG00000029381	0
chr5-92823171-92824070	FALSE	TRUE	FALSE	Shroom3	ENSMUSG00000029381	0
chr5-92824476-92825236	TRUE	FALSE	FALSE	Shroom3	ENSMUSG00000029381	0
chr5-92830104-92831069	TRUE	FALSE	FALSE	Shroom3	ENSMUSG00000029381	0
chr5-92843829-92844662	TRUE	FALSE	FALSE	Shroom3	ENSMUSG00000029381	0
chr5-92854624-92855407	FALSE	TRUE	FALSE	Shroom3	ENSMUSG00000029381	0
chr5-92856006-92856995	FALSE	TRUE	FALSE	Shroom3	ENSMUSG00000029381	0
chr5-92876809-92877777	TRUE	FALSE	FALSE	Shroom3	ENSMUSG00000029381	0
chr5-92897563-92898453	FALSE	TRUE	FALSE	Shroom3	ENSMUSG00000029381	0
chr5-92905326-92906275	TRUE	FALSE	FALSE	Shroom3	ENSMUSG00000029381	0
chr5-92931831-92932624	TRUE	FALSE	FALSE	Shroom3	ENSMUSG00000029381	0
chr5-92937109-92938058	TRUE	FALSE	FALSE	Shroom3	ENSMUSG00000029381	0
chr5-92942202-92943163	FALSE	TRUE	FALSE	Shroom3	ENSMUSG00000029381	0
chr5-92950309-92951236	FALSE	TRUE	TRUE	Shroom3	ENSMUSG00000029381	0
chr5-92954072-92954865	TRUE	FALSE	FALSE	Shroom3	ENSMUSG00000029381	0
chr5-92986936-92987778	TRUE	FALSE	FALSE	Shroom3	ENSMUSG00000029381	21617
chr5-92988508-92989427	TRUE	FALSE	FALSE	Shroom3	ENSMUSG00000029381	23189
chr5-92996219-92997023	FALSE	FALSE	TRUE	Shroom3	ENSMUSG00000029381	30900
chr5-92997367-92998316	TRUE	FALSE	FALSE	Shroom3	ENSMUSG00000029381	32048
chr5-102418877-102419766	TRUE	FALSE	FALSE	Arhgap24	ENSMUSG00000057315	61624
chr5-102626383-102627249	TRUE	FALSE	FALSE	Arhgap24	ENSMUSG00000057315	0
chr5-102705050-102705926	FALSE	FALSE	TRUE	Arhgap24	ENSMUSG00000057315	0
chr5-102719292-102720256	TRUE	FALSE	FALSE	Arhgap24	ENSMUSG00000057315	0
chr5-102744091-102745145	FALSE	FALSE	TRUE	Arhgap24	ENSMUSG00000057315	0
chr5-102785945-102786816	FALSE	TRUE	FALSE	Arhgap24	ENSMUSG00000057315	0
chr5-102821192-102822052	FALSE	TRUE	FALSE	Arhgap24	ENSMUSG00000057315	0
chr5-102871429-102872378	FALSE	TRUE	TRUE	Arhgap24	ENSMUSG00000057315	0
chr5-102872779-102873619	FALSE	FALSE	TRUE	Arhgap24	ENSMUSG00000057315	0
chr5-102880979-102881790	TRUE	FALSE	FALSE	Arhgap24	ENSMUSG00000057315	0
chr5-108132214-108133096	FALSE	TRUE	TRUE	Tmed5	ENSMUSG00000063406	0
chr5-113436750-113437750	TRUE	TRUE	FALSE	Wscd2	ENSMUSG00000063430	52582
chr5-113461599-113462341	FALSE	TRUE	FALSE	Wscd2	ENSMUSG00000063430	27991
chr5-113464590-113465486	TRUE	FALSE	FALSE	Wscd2	ENSMUSG00000063430	24846
chr5-113476539-113477491	TRUE	FALSE	FALSE	Wscd2	ENSMUSG00000063430	12841
chr5-113485462-113486432	TRUE	FALSE	FALSE	Wscd2	ENSMUSG00000063430	3900
chr5-113492388-113493332	TRUE	TRUE	FALSE	Wscd2	ENSMUSG00000063430	0
chr5-113536517-113537496	TRUE	TRUE	FALSE	Wscd2	ENSMUSG00000063430	0
chr5-113540907-113541786	TRUE	TRUE	FALSE	Wscd2	ENSMUSG00000063430	0
chr5-113550504-113551495	FALSE	FALSE	TRUE	Wscd2	ENSMUSG00000063430	0
chr5-113553125-113554065	TRUE	FALSE	FALSE	Wscd2	ENSMUSG00000063430	0
chr5-113559366-113560219	FALSE	FALSE	TRUE	Wscd2	ENSMUSG00000063430	0
chr5-113596912-113597756	FALSE	TRUE	TRUE	Wscd2	ENSMUSG00000063430	7186
chr5-137749208-137750002	TRUE	FALSE	TRUE	Tsc22d4	ENSMUSG00000029723	0
chr5-138742686-138744045	TRUE	FALSE	FALSE	Fam20c	ENSMUSG00000025854	10468
chr5-138754450-138755338	FALSE	FALSE	TRUE	Fam20c	ENSMUSG00000025854	0
chr5-138757615-138758269	FALSE	TRUE	FALSE	Fam20c	ENSMUSG00000025854	0
chr5-138785999-138786861	FALSE	TRUE	FALSE	Fam20c	ENSMUSG00000025854	0
chr5-138788272-138789251	TRUE	TRUE	TRUE	Fam20c	ENSMUSG00000025854	0
chr5-138790838-138791771	FALSE	FALSE	TRUE	Fam20c	ENSMUSG00000025854	0
chr5-148332321-148333241	TRUE	FALSE	FALSE	Slc7a1	ENSMUSG00000041313	0
chr5-148361128-148362049	TRUE	TRUE	FALSE	Slc7a1	ENSMUSG00000041313	0
chr5-148383646-148384295	TRUE	TRUE	FALSE	Slc7a1	ENSMUSG00000041313	0
chr5-148418782-148419700	FALSE	FALSE	TRUE	Slc7a1	ENSMUSG00000041313	18877
chr5-148435505-148436360	TRUE	TRUE	TRUE	Slc7a1	ENSMUSG00000041313	35600
chr5-148438863-148439866	FALSE	TRUE	FALSE	Slc7a1	ENSMUSG00000041313	38958
chr6-17077493-17078386	FALSE	TRUE	FALSE	Tes	ENSMUSG00000029552	0
chr6-17693982-17694878	TRUE	FALSE	FALSE	St7	ENSMUSG00000029534	0
chr6-17708914-17709809	TRUE	FALSE	FALSE	St7	ENSMUSG00000029534	0
chr6-17746342-17747196	TRUE	FALSE	FALSE	St7	ENSMUSG00000029534	0
chr6-17755701-17756691	TRUE	FALSE	FALSE	St7	ENSMUSG00000029534	0
chr6-17772280-17773201	TRUE	FALSE	FALSE	St7	ENSMUSG00000029534	0
chr6-17810794-17811650	FALSE	TRUE	FALSE	St7	ENSMUSG00000029534	0
chr6-17840227-17841148	FALSE	TRUE	FALSE	St7	ENSMUSG00000029534	0
chr6-17851977-17852798	FALSE	FALSE	TRUE	St7	ENSMUSG00000029534	0
chr6-17870462-17871377	FALSE	TRUE	FALSE	St7	ENSMUSG00000029534	0
chr6-34598061-34599025	TRUE	FALSE	FALSE	Cald1	ENSMUSG00000029761	0
chr6-34708390-34708930	TRUE	FALSE	FALSE	Cald1	ENSMUSG00000029761	0
chr6-59174915-59175684	TRUE	FALSE	FALSE	Tigd2	ENSMUSG00000049232	33185
chr6-59185028-59185946	TRUE	FALSE	FALSE	Tigd2	ENSMUSG00000049232	22923
chr6-59220002-59220969	TRUE	FALSE	FALSE	Tigd2	ENSMUSG00000049232	7968
chr6-59231663-59232479	TRUE	TRUE	FALSE	Tigd2	ENSMUSG00000049232	19629
chr6-72627036-72627894	FALSE	FALSE	TRUE	Tcf7l1	ENSMUSG00000055799	0
chr6-72630113-72631054	TRUE	FALSE	FALSE	Tcf7l1	ENSMUSG00000055799	0
chr6-72655083-72656016	TRUE	TRUE	TRUE	Tcf7l1	ENSMUSG00000055799	0
chr6-72659995-72660929	TRUE	FALSE	FALSE	Tcf7l1	ENSMUSG00000055799	0
chr6-72662679-72663616	FALSE	TRUE	FALSE	Tcf7l1	ENSMUSG00000055799	0
chr6-72678359-72679280	FALSE	TRUE	FALSE	Tcf7l1	ENSMUSG00000055799	0
chr6-72690294-72691109	FALSE	FALSE	TRUE	Tcf7l1	ENSMUSG00000055799	0
chr6-72750649-72751599	FALSE	FALSE	TRUE	Tcf7l1	ENSMUSG00000055799	0
chr6-72761343-72762282	FALSE	TRUE	FALSE	Tcf7l1	ENSMUSG00000055799	0
chr6-72768616-72769549	TRUE	FALSE	FALSE	Tcf7l1	ENSMUSG00000055799	0
chr6-72788834-72789766	FALSE	FALSE	TRUE	Tcf7l1	ENSMUSG00000055799	0
chr6-72794832-72795667	TRUE	TRUE	FALSE	Tcf7l1	ENSMUSG00000055799	5577
chr6-88724114-88724959	TRUE	FALSE	FALSE	Mgll	ENSMUSG00000033174	0
chr6-88731791-88732724	FALSE	FALSE	TRUE	Mgll	ENSMUSG00000033174	0
chr6-88744787-88745651	TRUE	TRUE	FALSE	Mgll	ENSMUSG00000033174	0
chr6-88750600-88751553	TRUE	FALSE	FALSE	Mgll	ENSMUSG00000033174	0
chr6-88755417-88756304	FALSE	TRUE	FALSE	Mgll	ENSMUSG00000033174	0
chr6-88766703-88767523	TRUE	TRUE	FALSE	Mgll	ENSMUSG00000033174	0
chr6-88776243-88777035	TRUE	FALSE	FALSE	Mgll	ENSMUSG00000033174	0
chr6-88784785-88785761	FALSE	TRUE	FALSE	Mgll	ENSMUSG00000033174	0
chr6-88787240-88787977	FALSE	TRUE	FALSE	Mgll	ENSMUSG00000033174	0
chr6-88791948-88793023	TRUE	FALSE	FALSE	Mgll	ENSMUSG00000033174	0
chr6-88809982-88810695	FALSE	FALSE	TRUE	Mgll	ENSMUSG00000033174	0
chr6-88812640-88813393	TRUE	FALSE	FALSE	Mgll	ENSMUSG00000033174	0
chr6-112900460-112901276	TRUE	TRUE	FALSE	Srgap3	ENSMUSG00000030257	0
chr6-112920462-112921402	TRUE	FALSE	FALSE	Srgap3	ENSMUSG00000030257	0
chr6-112950133-112951095	FALSE	FALSE	TRUE	Srgap3	ENSMUSG00000030257	2866
chr6-114868693-114869603	TRUE	FALSE	FALSE	Vgll4	ENSMUSG00000030315	0
chr6-114890469-114891354	TRUE	FALSE	FALSE	Vgll4	ENSMUSG00000030315	0
chr6-114921466-114922380	TRUE	FALSE	FALSE	Vgll4	ENSMUSG00000030315	0
chr6-114941033-114942005	TRUE	TRUE	TRUE	Vgll4	ENSMUSG00000030315	0
chr6-114963825-114964658	TRUE	FALSE	FALSE	Vgll4	ENSMUSG00000030315	0
chr6-114968538-114969449	TRUE	FALSE	TRUE	Vgll4	ENSMUSG00000030315	0
chr6-131304530-131305456	FALSE	FALSE	TRUE	Styk1	ENSMUSG00000032899	0
chr6-131346739-131347701	TRUE	FALSE	FALSE	Styk1	ENSMUSG00000032899	0
chr6-133971794-133972583	TRUE	FALSE	FALSE	Etv6	ENSMUSG00000030199	63116
chr6-134035465-134036046	FALSE	TRUE	TRUE	Etv6	ENSMUSG00000030199	0
chr6-134038709-134039584	TRUE	FALSE	FALSE	Etv6	ENSMUSG00000030199	0
chr6-134041571-134042513	FALSE	TRUE	FALSE	Etv6	ENSMUSG00000030199	0
chr6-134127939-134128851	TRUE	FALSE	FALSE	Etv6	ENSMUSG00000030199	0
chr6-134142308-134143231	TRUE	FALSE	FALSE	Etv6	ENSMUSG00000030199	0
chr6-134151757-134152580	TRUE	TRUE	FALSE	Etv6	ENSMUSG00000030199	0
chr6-134176982-134177900	TRUE	FALSE	FALSE	Etv6	ENSMUSG00000030199	0
chr6-134186281-134186816	TRUE	FALSE	FALSE	Etv6	ENSMUSG00000030199	0
chr6-134188634-134190137	FALSE	TRUE	TRUE	Etv6	ENSMUSG00000030199	0
chr6-134222240-134223194	FALSE	TRUE	TRUE	Etv6	ENSMUSG00000030199	0
chr6-134226128-134227057	FALSE	TRUE	FALSE	Etv6	ENSMUSG00000030199	0
chr6-134240232-134241120	TRUE	FALSE	FALSE	Etv6	ENSMUSG00000030199	0
chr6-134256310-134257252	TRUE	TRUE	FALSE	Etv6	ENSMUSG00000030199	0
chr6-134919852-134920788	TRUE	FALSE	FALSE	Cdkn1b	ENSMUSG00000003031	0
chr6-134926743-134927593	FALSE	TRUE	TRUE	Cdkn1b	ENSMUSG00000003031	1229
chr6-146082118-146082981	TRUE	FALSE	FALSE	Itpr2	ENSMUSG00000030287	25317
chr6-146110812-146111747	TRUE	FALSE	FALSE	Itpr2	ENSMUSG00000030287	0
chr6-146239232-146240104	FALSE	FALSE	TRUE	Itpr2	ENSMUSG00000030287	0
chr6-146250594-146251411	TRUE	FALSE	FALSE	Itpr2	ENSMUSG00000030287	0
chr6-146260741-146261677	TRUE	FALSE	FALSE	Itpr2	ENSMUSG00000030287	0
chr6-146282527-146283384	TRUE	TRUE	FALSE	Itpr2	ENSMUSG00000030287	0
chr6-146297614-146298469	TRUE	TRUE	FALSE	Itpr2	ENSMUSG00000030287	0
chr6-146330786-146331741	TRUE	FALSE	FALSE	Itpr2	ENSMUSG00000030287	0
chr6-146333253-146334186	FALSE	TRUE	FALSE	Itpr2	ENSMUSG00000030287	0
chr6-146427013-146427841	FALSE	TRUE	FALSE	Itpr2	ENSMUSG00000030287	0
chr6-146429546-146430501	TRUE	FALSE	TRUE	Itpr2	ENSMUSG00000030287	0
chr6-146436702-146437559	TRUE	TRUE	FALSE	Itpr2	ENSMUSG00000030287	0
chr6-146457270-146458164	TRUE	FALSE	FALSE	Itpr2	ENSMUSG00000030287	0
chr6-146460742-146461602	FALSE	TRUE	FALSE	Itpr2	ENSMUSG00000030287	0
chr6-146468087-146468943	TRUE	FALSE	FALSE	Itpr2	ENSMUSG00000030287	0
chr6-146493629-146494396	FALSE	TRUE	FALSE	Itpr2	ENSMUSG00000030287	0
chr6-146494747-146495582	TRUE	FALSE	FALSE	Itpr2	ENSMUSG00000030287	0
chr6-146501790-146502696	FALSE	FALSE	TRUE	Itpr2	ENSMUSG00000030287	0
chr6-146884573-146885488	TRUE	FALSE	TRUE	Ppfibp1	ENSMUSG00000016487	2998
chr6-146888054-146888925	TRUE	FALSE	TRUE	Ppfibp1	ENSMUSG00000016487	0
chr6-146909801-146910690	TRUE	FALSE	FALSE	Ppfibp1	ENSMUSG00000016487	0
chr6-146916285-146917077	TRUE	FALSE	FALSE	Ppfibp1	ENSMUSG00000016487	0
chr6-146918068-146918958	FALSE	FALSE	TRUE	Ppfibp1	ENSMUSG00000016487	0
chr6-146924803-146925889	TRUE	TRUE	FALSE	Ppfibp1	ENSMUSG00000016487	0
chr6-146955381-146956283	TRUE	FALSE	FALSE	Ppfibp1	ENSMUSG00000016487	0
chr6-146964977-146965952	FALSE	FALSE	TRUE	Ppfibp1	ENSMUSG00000016487	0
chr7-28066251-28067103	TRUE	FALSE	FALSE	Fcgbp	ENSMUSG00000047730	4132
chr7-28082693-28083438	FALSE	FALSE	TRUE	Fcgbp	ENSMUSG00000047730	0
chr7-28083931-28084851	FALSE	TRUE	FALSE	Fcgbp	ENSMUSG00000047730	0
chr7-29321660-29322537	TRUE	FALSE	FALSE	Sipa1l3	ENSMUSG00000030583	0
chr7-29400329-29401183	TRUE	FALSE	FALSE	Sipa1l3	ENSMUSG00000030583	0
chr7-29444524-29445393	TRUE	FALSE	TRUE	Sipa1l3	ENSMUSG00000030583	0
chr7-29447234-29448091	FALSE	FALSE	TRUE	Sipa1l3	ENSMUSG00000030583	0
chr7-29453018-29453992	TRUE	TRUE	FALSE	Sipa1l3	ENSMUSG00000030583	0
chr7-29461472-29462329	TRUE	FALSE	FALSE	Sipa1l3	ENSMUSG00000030583	0
chr7-29462573-29463319	FALSE	TRUE	FALSE	Sipa1l3	ENSMUSG00000030583	0
chr7-29496621-29497649	FALSE	FALSE	TRUE	Sipa1l3	ENSMUSG00000030583	0
chr7-29518264-29519159	FALSE	FALSE	TRUE	Sipa1l3	ENSMUSG00000030583	0
chr7-55961990-55962919	TRUE	TRUE	FALSE	Nipa2	ENSMUSG00000030452	0
chr7-73756623-73757537	FALSE	TRUE	FALSE	Fam174b	ENSMUSG00000078670	0
chr7-73772165-73773057	FALSE	TRUE	FALSE	Fam174b	ENSMUSG00000078670	0
chr7-90332338-90333262	TRUE	FALSE	FALSE	Sytl2	ENSMUSG00000030616	15436
chr7-90370081-90371007	FALSE	FALSE	TRUE	Sytl2	ENSMUSG00000030616	0
chr7-110701715-110702243	FALSE	FALSE	TRUE	Ampd3	ENSMUSG00000005686	65962
chr7-110706304-110707291	TRUE	FALSE	FALSE	Ampd3	ENSMUSG00000005686	60914
chr7-110710186-110711117	TRUE	FALSE	FALSE	Ampd3	ENSMUSG00000005686	57088
chr7-110718208-110719089	FALSE	FALSE	TRUE	Ampd3	ENSMUSG00000005686	49116
chr7-110730906-110731870	TRUE	FALSE	FALSE	Ampd3	ENSMUSG00000005686	36335
chr7-110741653-110742606	TRUE	FALSE	FALSE	Ampd3	ENSMUSG00000005686	25599
chr7-110756151-110757043	FALSE	TRUE	FALSE	Ampd3	ENSMUSG00000005686	11162
chr7-110773380-110774271	TRUE	FALSE	FALSE	Ampd3	ENSMUSG00000005686	0
chr7-110784658-110785329	FALSE	FALSE	TRUE	Ampd3	ENSMUSG00000005686	0
chr7-110790585-110791466	TRUE	TRUE	FALSE	Ampd3	ENSMUSG00000005686	0
chr7-110792534-110793330	TRUE	FALSE	TRUE	Ampd3	ENSMUSG00000005686	0
chr7-110804028-110804961	FALSE	FALSE	TRUE	Ampd3	ENSMUSG00000005686	0
chr7-111370103-111371094	TRUE	TRUE	FALSE	Galnt18	ENSMUSG00000038296	100566
chr7-111548459-111549517	FALSE	FALSE	TRUE	Galnt18	ENSMUSG00000038296	0
chr7-111616034-111616944	TRUE	FALSE	TRUE	Galnt18	ENSMUSG00000038296	0
chr7-111674814-111675673	TRUE	FALSE	FALSE	Galnt18	ENSMUSG00000038296	0
chr7-111730249-111731263	FALSE	TRUE	FALSE	Galnt18	ENSMUSG00000038296	0
chr7-111738967-111739876	FALSE	TRUE	FALSE	Galnt18	ENSMUSG00000038296	0
chr7-111759726-111760461	TRUE	TRUE	FALSE	Galnt18	ENSMUSG00000038296	0
chr7-111771045-111771917	FALSE	TRUE	FALSE	Galnt18	ENSMUSG00000038296	0
chr7-111779625-111780529	TRUE	TRUE	FALSE	Galnt18	ENSMUSG00000038296	0
chr7-112678894-112679769	FALSE	FALSE	TRUE	Tead1	ENSMUSG00000055320	0
chr7-112680839-112681503	TRUE	FALSE	FALSE	Tead1	ENSMUSG00000055320	0
chr7-112695519-112696408	FALSE	TRUE	FALSE	Tead1	ENSMUSG00000055320	0
chr7-112696980-112697963	FALSE	FALSE	TRUE	Tead1	ENSMUSG00000055320	0
chr7-112699749-112700652	FALSE	FALSE	TRUE	Tead1	ENSMUSG00000055320	0
chr7-112743431-112744172	FALSE	TRUE	FALSE	Tead1	ENSMUSG00000055320	0
chr7-112779262-112780155	FALSE	FALSE	TRUE	Tead1	ENSMUSG00000055320	0
chr7-112811723-112812615	TRUE	FALSE	TRUE	Tead1	ENSMUSG00000055320	0
chr7-112822775-112824181	FALSE	FALSE	TRUE	Tead1	ENSMUSG00000055320	0
chr7-112825905-112826819	TRUE	TRUE	FALSE	Tead1	ENSMUSG00000055320	0
chr7-112840146-112841083	TRUE	FALSE	FALSE	Tead1	ENSMUSG00000055320	0
chr7-112872600-112873559	TRUE	FALSE	TRUE	Tead1	ENSMUSG00000055320	0
chr7-112918184-112918960	TRUE	FALSE	FALSE	Tead1	ENSMUSG00000055320	11376
chr7-126503144-126504052	TRUE	FALSE	TRUE	Atxn2l	ENSMUSG00000032637	0
chr7-126519144-126520119	TRUE	TRUE	FALSE	Atxn2l	ENSMUSG00000032637	15706
chr7-130621629-130622610	TRUE	TRUE	FALSE	Tacc2	ENSMUSG00000030852	0
chr7-130692438-130693354	FALSE	FALSE	TRUE	Tacc2	ENSMUSG00000030852	0
chr7-130716211-130717134	TRUE	FALSE	FALSE	Tacc2	ENSMUSG00000030852	0
chr7-134534555-134535460	FALSE	TRUE	FALSE	Dock1	ENSMUSG00000058325	135226
chr7-134541408-134542336	TRUE	FALSE	FALSE	Dock1	ENSMUSG00000058325	128350
chr7-134553686-134554553	TRUE	FALSE	FALSE	Dock1	ENSMUSG00000058325	116133
chr7-134589809-134590789	TRUE	FALSE	FALSE	Dock1	ENSMUSG00000058325	79897
chr7-134670237-134671142	FALSE	TRUE	FALSE	Dock1	ENSMUSG00000058325	0
chr7-134671644-134672374	FALSE	FALSE	TRUE	Dock1	ENSMUSG00000058325	0
chr7-134673751-134674615	TRUE	FALSE	FALSE	Dock1	ENSMUSG00000058325	0
chr7-134692874-134693678	TRUE	FALSE	FALSE	Dock1	ENSMUSG00000058325	0
chr7-134708733-134709723	TRUE	FALSE	FALSE	Dock1	ENSMUSG00000058325	0
chr7-134749198-134750112	TRUE	FALSE	FALSE	Dock1	ENSMUSG00000058325	0
chr7-134821778-134822545	TRUE	FALSE	FALSE	Dock1	ENSMUSG00000058325	0
chr7-134937590-134938552	FALSE	TRUE	TRUE	Fam196a	ENSMUSG00000073805	0
chr7-135005819-135006748	TRUE	FALSE	FALSE	Dock1	ENSMUSG00000058325	0
chr7-135031187-135032141	FALSE	FALSE	TRUE	Dock1	ENSMUSG00000058325	0
chr7-135034489-135035392	FALSE	TRUE	FALSE	Dock1	ENSMUSG00000058325	0
chr7-135038196-135039096	FALSE	FALSE	TRUE	Dock1	ENSMUSG00000058325	0
chr7-135054360-135055284	TRUE	FALSE	FALSE	Dock1	ENSMUSG00000058325	0
chr7-135065031-135065976	TRUE	FALSE	FALSE	Dock1	ENSMUSG00000058325	0
chr7-135088173-135089008	FALSE	FALSE	TRUE	Dock1	ENSMUSG00000058325	0
chr7-141122775-141123671	TRUE	FALSE	FALSE	Ptdss2	ENSMUSG00000025495	0
chr7-141130857-141131727	FALSE	FALSE	TRUE	Ptdss2	ENSMUSG00000025495	0
chr7-141133972-141134966	FALSE	TRUE	FALSE	Ptdss2	ENSMUSG00000025495	0
chr7-141142872-141143678	FALSE	FALSE	TRUE	Ptdss2	ENSMUSG00000025495	0
chr7-141156025-141156883	FALSE	TRUE	TRUE	Ptdss2	ENSMUSG00000025495	0
chr8-8477285-8478167	TRUE	FALSE	FALSE	Efnb2	ENSMUSG00000001300	139266
chr8-8658544-8659441	FALSE	TRUE	FALSE	Efnb2	ENSMUSG00000001300	0
chr8-11173265-11174200	FALSE	TRUE	TRUE	Col4a1	ENSMUSG00000031502	24222
chr8-11182301-11183135	FALSE	FALSE	TRUE	Col4a1	ENSMUSG00000031502	15287
chr8-11187296-11188223	FALSE	FALSE	TRUE	Col4a1	ENSMUSG00000031502	10199
chr8-11195126-11196183	TRUE	TRUE	FALSE	Col4a1	ENSMUSG00000031502	2239
chr8-11234511-11235414	FALSE	TRUE	TRUE	Col4a1	ENSMUSG00000031502	0
chr8-11254521-11255354	TRUE	TRUE	FALSE	Col4a1	ENSMUSG00000031502	0
chr8-11259880-11260776	FALSE	TRUE	TRUE	Col4a1	ENSMUSG00000031502	0
chr8-11263947-11264669	TRUE	TRUE	FALSE	Col4a1	ENSMUSG00000031502	0
chr8-11270583-11271516	TRUE	FALSE	FALSE	Col4a1	ENSMUSG00000031502	0
chr8-11271986-11272848	TRUE	FALSE	FALSE	Col4a1	ENSMUSG00000031502	0
chr8-11592059-11592914	TRUE	TRUE	FALSE	Ankrd10	ENSMUSG00000031508	18668
chr8-11601812-11602752	FALSE	FALSE	TRUE	Ankrd10	ENSMUSG00000031508	8830
chr8-11636334-11636740	TRUE	FALSE	FALSE	Ankrd10	ENSMUSG00000031508	579
chr8-11642954-11643847	TRUE	FALSE	FALSE	Ankrd10	ENSMUSG00000031508	7199
chr8-33291506-33292335	TRUE	FALSE	FALSE	Wrn	ENSMUSG00000031583	0
chr8-33385205-33386115	TRUE	TRUE	TRUE	Wrn	ENSMUSG00000031583	0
chr8-33786197-33787085	FALSE	FALSE	TRUE	Rbpms	ENSMUSG00000031586	0
chr8-33799285-33800185	FALSE	FALSE	TRUE	Rbpms	ENSMUSG00000031586	0
chr8-33806327-33807224	TRUE	FALSE	FALSE	Rbpms	ENSMUSG00000031586	0
chr8-33811130-33811976	TRUE	FALSE	FALSE	Rbpms	ENSMUSG00000031586	0
chr8-33879652-33880521	TRUE	FALSE	FALSE	Rbpms	ENSMUSG00000031586	0
chr8-33892626-33893490	FALSE	FALSE	TRUE	Rbpms	ENSMUSG00000031586	0
chr8-33903627-33904478	TRUE	FALSE	FALSE	Rbpms	ENSMUSG00000031586	0
chr8-33916576-33917477	TRUE	TRUE	FALSE	Rbpms	ENSMUSG00000031586	0
chr8-33918061-33918934	TRUE	FALSE	FALSE	Rbpms	ENSMUSG00000031586	0
chr8-33929397-33930342	FALSE	TRUE	FALSE	Rbpms	ENSMUSG00000031586	0
chr8-33959897-33960807	TRUE	FALSE	FALSE	Rbpms	ENSMUSG00000031586	30033
chr8-33963497-33964384	FALSE	TRUE	FALSE	Rbpms	ENSMUSG00000031586	33633
chr8-33978319-33979212	FALSE	TRUE	FALSE	Rbpms	ENSMUSG00000031586	48455
chr8-46091630-46092443	TRUE	FALSE	TRUE	Snx25	ENSMUSG00000038291	0
chr8-46151993-46152810	FALSE	FALSE	TRUE	Snx25	ENSMUSG00000038291	0
chr8-48232785-48233701	TRUE	FALSE	FALSE	Tenm3	ENSMUSG00000031561	0
chr8-48489165-48490015	TRUE	FALSE	FALSE	Tenm3	ENSMUSG00000031561	0
chr8-48579361-48580208	FALSE	FALSE	TRUE	Tenm3	ENSMUSG00000031561	0
chr8-48672132-48673037	FALSE	TRUE	FALSE	Tenm3	ENSMUSG00000031561	0
chr8-48775455-48776332	FALSE	FALSE	TRUE	Tenm3	ENSMUSG00000031561	0
chr8-70629426-70630371	FALSE	TRUE	FALSE	Gdf15	ENSMUSG00000038508	0
chr8-70631302-70632203	FALSE	TRUE	FALSE	Gdf15	ENSMUSG00000038508	0
chr8-70635266-70636196	FALSE	TRUE	TRUE	Gdf15	ENSMUSG00000038508	2809
chr8-90828328-90829243	FALSE	TRUE	TRUE	Chd9	ENSMUSG00000056608	0
chr8-90832719-90833641	TRUE	FALSE	FALSE	Chd9	ENSMUSG00000056608	0
chr8-90834199-90835150	TRUE	TRUE	FALSE	Chd9	ENSMUSG00000056608	0
chr8-90842674-90843608	TRUE	FALSE	FALSE	Chd9	ENSMUSG00000056608	0
chr8-90859648-90860513	TRUE	FALSE	FALSE	Chd9	ENSMUSG00000056608	0
chr8-90861313-90862061	TRUE	FALSE	FALSE	Chd9	ENSMUSG00000056608	0
chr8-90869085-90870029	FALSE	TRUE	FALSE	Chd9	ENSMUSG00000056608	0
chr8-90886904-90887725	TRUE	FALSE	FALSE	Chd9	ENSMUSG00000056608	0
chr8-91019467-91020374	TRUE	FALSE	FALSE	Chd9	ENSMUSG00000056608	0
chr8-91058915-91059807	FALSE	FALSE	TRUE	Chd9	ENSMUSG00000056608	4406
chr8-91060210-91061185	FALSE	TRUE	FALSE	Chd9	ENSMUSG00000056608	5701
chr8-105727225-105728148	FALSE	TRUE	FALSE	Gfod2	ENSMUSG00000013150	0
chr8-105750350-105751274	TRUE	FALSE	FALSE	Gfod2	ENSMUSG00000013150	0
chr8-105758145-105759061	TRUE	TRUE	FALSE	Gfod2	ENSMUSG00000013150	0
chr8-106571663-106572501	TRUE	FALSE	FALSE	Gm10073	ENSMUSG00000060019	464
chr8-128010450-128011398	TRUE	FALSE	FALSE	Nrp1	ENSMUSG00000025810	347674
chr8-128024844-128025850	FALSE	FALSE	TRUE	Nrp1	ENSMUSG00000025810	333222
chr8-128157393-128158264	FALSE	TRUE	FALSE	Nrp1	ENSMUSG00000025810	200808
chr8-128289831-128290861	FALSE	FALSE	TRUE	Nrp1	ENSMUSG00000025810	68211
chr8-128326975-128327811	TRUE	FALSE	FALSE	Nrp1	ENSMUSG00000025810	31261
chr8-128341370-128342101	TRUE	FALSE	FALSE	Nrp1	ENSMUSG00000025810	16971
chr8-128345940-128346869	TRUE	FALSE	FALSE	Nrp1	ENSMUSG00000025810	12203
chr8-128356838-128357813	FALSE	TRUE	FALSE	Nrp1	ENSMUSG00000025810	1259
chr8-128386972-128387908	FALSE	TRUE	FALSE	Nrp1	ENSMUSG00000025810	0
chr8-128415831-128416602	FALSE	FALSE	TRUE	Nrp1	ENSMUSG00000025810	0
chr8-128488161-128489066	FALSE	TRUE	FALSE	Nrp1	ENSMUSG00000025810	0
chr9-20466747-20467663	TRUE	FALSE	FALSE	Gm26733	ENSMUSG00000097469	0
chr9-20544125-20545036	TRUE	FALSE	FALSE	Gm26733	ENSMUSG00000097469	0
chr9-40299829-40300718	TRUE	FALSE	FALSE	Gramd1b	ENSMUSG00000040111	0
chr9-40321066-40321963	TRUE	FALSE	FALSE	Gramd1b	ENSMUSG00000040111	0
chr9-40336463-40337392	TRUE	FALSE	FALSE	Gramd1b	ENSMUSG00000040111	0
chr9-40345856-40346765	TRUE	FALSE	FALSE	Gramd1b	ENSMUSG00000040111	0
chr9-40358219-40359097	FALSE	TRUE	FALSE	Gramd1b	ENSMUSG00000040111	0
chr9-40376026-40376849	TRUE	TRUE	FALSE	Gramd1b	ENSMUSG00000040111	0
chr9-40381284-40382247	TRUE	FALSE	TRUE	Gramd1b	ENSMUSG00000040111	0
chr9-40396796-40397738	TRUE	FALSE	FALSE	Gramd1b	ENSMUSG00000040111	0
chr9-40405174-40406045	TRUE	FALSE	FALSE	Gramd1b	ENSMUSG00000040111	0
chr9-40413361-40414143	FALSE	TRUE	FALSE	Gramd1b	ENSMUSG00000040111	0
chr9-40420500-40421451	TRUE	FALSE	FALSE	Gramd1b	ENSMUSG00000040111	0
chr9-40426223-40427143	FALSE	FALSE	TRUE	Gramd1b	ENSMUSG00000040111	0
chr9-40447013-40447896	TRUE	TRUE	FALSE	Gramd1b	ENSMUSG00000040111	0
chr9-40450105-40451005	FALSE	FALSE	TRUE	Gramd1b	ENSMUSG00000040111	0
chr9-40455085-40455856	FALSE	TRUE	FALSE	Gramd1b	ENSMUSG00000040111	0
chr9-40455952-40456643	FALSE	TRUE	FALSE	Gramd1b	ENSMUSG00000040111	0
chr9-50425800-50426612	FALSE	FALSE	TRUE	Plet1	ENSMUSG00000032068	67912
chr9-50437837-50438732	FALSE	TRUE	FALSE	Plet1	ENSMUSG00000032068	55792
chr9-50440383-50441254	TRUE	TRUE	FALSE	Plet1	ENSMUSG00000032068	53270
chr9-50448802-50449708	TRUE	TRUE	FALSE	Plet1	ENSMUSG00000032068	44816
chr9-50462452-50463427	TRUE	TRUE	TRUE	Plet1	ENSMUSG00000032068	31097
chr9-50475512-50476434	FALSE	TRUE	FALSE	Plet1	ENSMUSG00000032068	18090
chr9-50496689-50497611	TRUE	FALSE	FALSE	Plet1	ENSMUSG00000032068	0
chr9-50505265-50506272	FALSE	FALSE	TRUE	Plet1	ENSMUSG00000032068	0
chr9-50800681-50801643	TRUE	FALSE	FALSE	Alg9	ENSMUSG00000032059	0
chr9-50803040-50803940	FALSE	FALSE	TRUE	Alg9	ENSMUSG00000032059	0
chr9-54501342-54502216	TRUE	FALSE	FALSE	Dmxl2	ENSMUSG00000041268	0
chr9-56183151-56183962	TRUE	FALSE	FALSE	Peak1	ENSMUSG00000074305	17163
chr9-56205304-56206198	TRUE	FALSE	FALSE	Peak1	ENSMUSG00000074305	0
chr9-56324394-56325315	FALSE	TRUE	FALSE	Peak1	ENSMUSG00000074305	0
chr9-56346583-56347425	TRUE	FALSE	FALSE	Peak1	ENSMUSG00000074305	0
chr9-56350898-56351882	TRUE	FALSE	FALSE	Peak1	ENSMUSG00000074305	0
chr9-56368503-56369304	FALSE	TRUE	FALSE	Peak1	ENSMUSG00000074305	0
chr9-56417709-56418601	TRUE	FALSE	TRUE	Peak1	ENSMUSG00000074305	0
chr9-57462335-57463294	FALSE	TRUE	FALSE	Scamp5	ENSMUSG00000040722	0
chr9-61965359-61966273	TRUE	TRUE	TRUE	Paqr5	ENSMUSG00000032278	0
chr9-61977292-61978188	FALSE	TRUE	FALSE	Paqr5	ENSMUSG00000032278	0
chr9-61997639-61998518	TRUE	FALSE	FALSE	Paqr5	ENSMUSG00000032278	0
chr9-61999796-62000689	FALSE	FALSE	TRUE	Paqr5	ENSMUSG00000032278	0
chr9-62001949-62002717	TRUE	FALSE	FALSE	Paqr5	ENSMUSG00000032278	0
chr9-62022943-62023838	TRUE	FALSE	FALSE	Paqr5	ENSMUSG00000032278	0
chr9-62026416-62027317	TRUE	FALSE	FALSE	Paqr5	ENSMUSG00000032278	0
chr9-68619764-68620650	TRUE	TRUE	FALSE	Rora	ENSMUSG00000032238	33135
chr9-68653265-68654209	FALSE	FALSE	TRUE	Rora	ENSMUSG00000032238	0
chr9-68820150-68821031	TRUE	FALSE	FALSE	Rora	ENSMUSG00000032238	0
chr9-68884228-68885123	FALSE	FALSE	TRUE	Rora	ENSMUSG00000032238	0
chr9-68897969-68898877	FALSE	TRUE	FALSE	Rora	ENSMUSG00000032238	0
chr9-68930947-68931860	TRUE	TRUE	FALSE	Rora	ENSMUSG00000032238	0
chr9-68940741-68941618	TRUE	FALSE	TRUE	Rora	ENSMUSG00000032238	0
chr9-69017826-69018630	TRUE	TRUE	FALSE	Rora	ENSMUSG00000032238	0
chr9-69037373-69038304	TRUE	FALSE	FALSE	Rora	ENSMUSG00000032238	0
chr9-69055015-69055975	TRUE	FALSE	TRUE	Rora	ENSMUSG00000032238	0
chr9-69084748-69085668	TRUE	TRUE	TRUE	Rora	ENSMUSG00000032238	0
chr9-69149907-69150848	TRUE	FALSE	FALSE	Rora	ENSMUSG00000032238	0
chr9-69175714-69176529	TRUE	FALSE	FALSE	Rora	ENSMUSG00000032238	0
chr9-69194577-69195451	FALSE	FALSE	TRUE	Rora	ENSMUSG00000032238	0
chr9-69242246-69243155	TRUE	FALSE	FALSE	Rora	ENSMUSG00000032238	0
chr9-69259122-69260042	FALSE	FALSE	TRUE	Rora	ENSMUSG00000032238	0
chr9-69264932-69265866	TRUE	TRUE	FALSE	Rora	ENSMUSG00000032238	0
chr9-69289307-69290244	FALSE	TRUE	TRUE	Rora	ENSMUSG00000032238	0
chr9-69338985-69339914	TRUE	FALSE	FALSE	Rora	ENSMUSG00000032238	0
chr9-69354821-69355778	TRUE	FALSE	FALSE	Rora	ENSMUSG00000032238	0
chr9-69381457-69382359	TRUE	FALSE	TRUE	Rora	ENSMUSG00000032238	0
chr9-70211322-70212191	FALSE	TRUE	FALSE	Myo1e	ENSMUSG00000032220	0
chr9-70224035-70224714	TRUE	FALSE	FALSE	Myo1e	ENSMUSG00000032220	0
chr9-70229589-70230492	TRUE	FALSE	FALSE	Myo1e	ENSMUSG00000032220	0
chr9-70242258-70243094	TRUE	FALSE	FALSE	Myo1e	ENSMUSG00000032220	0
chr9-70257441-70258255	TRUE	TRUE	FALSE	Myo1e	ENSMUSG00000032220	0
chr9-70263610-70264140	FALSE	TRUE	FALSE	Myo1e	ENSMUSG00000032220	0
chr9-70266897-70267817	FALSE	FALSE	TRUE	Myo1e	ENSMUSG00000032220	0
chr9-70277235-70278186	TRUE	FALSE	FALSE	Myo1e	ENSMUSG00000032220	0
chr9-70313924-70314720	FALSE	FALSE	TRUE	Myo1e	ENSMUSG00000032220	0
chr9-70322198-70323215	TRUE	FALSE	FALSE	Myo1e	ENSMUSG00000032220	0
chr9-70371339-70372278	TRUE	FALSE	FALSE	Myo1e	ENSMUSG00000032220	0
chr9-71611575-71612527	TRUE	FALSE	TRUE	Cgnl1	ENSMUSG00000032232	13981
chr9-71612907-71613698	FALSE	TRUE	FALSE	Cgnl1	ENSMUSG00000032232	12810
chr9-71623611-71624414	TRUE	FALSE	FALSE	Cgnl1	ENSMUSG00000032232	2094
chr9-71634730-71635629	TRUE	FALSE	FALSE	Cgnl1	ENSMUSG00000032232	0
chr9-71650861-71651460	TRUE	FALSE	TRUE	Cgnl1	ENSMUSG00000032232	0
chr9-71667358-71668313	FALSE	TRUE	TRUE	Cgnl1	ENSMUSG00000032232	0
chr9-71693922-71694830	FALSE	TRUE	FALSE	Cgnl1	ENSMUSG00000032232	0
chr9-71704195-71705090	FALSE	FALSE	TRUE	Cgnl1	ENSMUSG00000032232	0
chr9-71725825-71726744	TRUE	TRUE	FALSE	Cgnl1	ENSMUSG00000032232	0
chr9-71728889-71729749	FALSE	FALSE	TRUE	Cgnl1	ENSMUSG00000032232	0
chr9-71752872-71753744	FALSE	TRUE	FALSE	Cgnl1	ENSMUSG00000032232	0
chr9-71796282-71797112	TRUE	TRUE	FALSE	Cgnl1	ENSMUSG00000032232	24679
chr9-71797220-71798170	TRUE	TRUE	FALSE	Cgnl1	ENSMUSG00000032232	25617
chr9-71805459-71806095	TRUE	FALSE	FALSE	Cgnl1	ENSMUSG00000032232	33856
chr9-83537538-83538562	FALSE	FALSE	TRUE	Sh3bgrl2	ENSMUSG00000032261	9764
chr9-83556616-83557548	TRUE	FALSE	FALSE	Sh3bgrl2	ENSMUSG00000032261	0
chr9-83562627-83563579	TRUE	FALSE	FALSE	Sh3bgrl2	ENSMUSG00000032261	0
chr9-83568648-83569519	FALSE	FALSE	TRUE	Sh3bgrl2	ENSMUSG00000032261	0
chr9-83609706-83610601	TRUE	FALSE	FALSE	Sh3bgrl2	ENSMUSG00000032261	0
chr9-83616223-83617114	TRUE	TRUE	FALSE	Sh3bgrl2	ENSMUSG00000032261	0
chr9-83642917-83643863	TRUE	FALSE	FALSE	Sh3bgrl2	ENSMUSG00000032261	4115
chr9-101109714-101110606	TRUE	FALSE	FALSE	Ppp2r3a	ENSMUSG00000043154	0
chr9-101123247-101124071	FALSE	TRUE	FALSE	Ppp2r3a	ENSMUSG00000043154	0
chr9-101189936-101190840	FALSE	TRUE	FALSE	Ppp2r3a	ENSMUSG00000043154	0
chr9-101251258-101252154	TRUE	FALSE	TRUE	Ppp2r3a	ENSMUSG00000043154	0
chr9-101261400-101261721	TRUE	TRUE	FALSE	Ppp2r3a	ENSMUSG00000043154	9604
chr9-101261801-101262573	FALSE	TRUE	FALSE	Ppp2r3a	ENSMUSG00000043154	10005
chr9-101265565-101266488	FALSE	TRUE	FALSE	Ppp2r3a	ENSMUSG00000043154	13769
chr9-101272394-101273297	FALSE	TRUE	FALSE	Ppp2r3a	ENSMUSG00000043154	20598
chr9-101283873-101284815	TRUE	FALSE	FALSE	Ppp2r3a	ENSMUSG00000043154	32077
chr9-101289370-101290197	TRUE	FALSE	FALSE	Ppp2r3a	ENSMUSG00000043154	37574
chr9-105488345-105489237	FALSE	TRUE	FALSE	Atp2c1	ENSMUSG00000032570	0
chr9-105494646-105495537	FALSE	TRUE	TRUE	Atp2c1	ENSMUSG00000032570	0
chr9-105520587-105521561	TRUE	FALSE	FALSE	Atp2c1	ENSMUSG00000032570	0
chr9-105555913-105556892	TRUE	FALSE	FALSE	Atp2c1	ENSMUSG00000032570	28593
chr9-107293992-107294899	TRUE	FALSE	FALSE	Cish	ENSMUSG00000032578	1126
chr9-107296266-107297179	FALSE	FALSE	TRUE	Cish	ENSMUSG00000032578	0
chr9-107305392-107306375	FALSE	TRUE	FALSE	Cish	ENSMUSG00000032578	2607
chr9-107312565-107313582	FALSE	FALSE	TRUE	Cish	ENSMUSG00000032578	9780
chr9-111427897-111428829	TRUE	FALSE	FALSE	Dclk3	ENSMUSG00000032500	10251
chr9-111438693-111439521	FALSE	TRUE	TRUE	Dclk3	ENSMUSG00000032500	0
chr9-111467455-111468082	FALSE	FALSE	TRUE	Dclk3	ENSMUSG00000032500	0
chr9-111491009-111491920	TRUE	FALSE	FALSE	Dclk3	ENSMUSG00000032500	1400
chr9-111495310-111496274	FALSE	TRUE	FALSE	Dclk3	ENSMUSG00000032500	5701
chr9-111496844-111497738	TRUE	FALSE	FALSE	Dclk3	ENSMUSG00000032500	7235
chr9-116384002-116384630	FALSE	FALSE	TRUE	Rbms3	ENSMUSG00000039607	188115
chr9-116735043-116735890	TRUE	FALSE	FALSE	Rbms3	ENSMUSG00000039607	0
chr9-116847129-116848082	TRUE	FALSE	FALSE	Rbms3	ENSMUSG00000039607	0
chr9-116872770-116873848	FALSE	FALSE	TRUE	Rbms3	ENSMUSG00000039607	0
chr9-116897381-116898301	FALSE	TRUE	FALSE	Rbms3	ENSMUSG00000039607	0
chr9-116973400-116974323	TRUE	FALSE	FALSE	Rbms3	ENSMUSG00000039607	0
chr9-117061082-117062039	TRUE	FALSE	FALSE	Rbms3	ENSMUSG00000039607	0
chr9-117066080-117066930	TRUE	FALSE	FALSE	Rbms3	ENSMUSG00000039607	0
chr9-117153629-117154512	TRUE	FALSE	FALSE	Rbms3	ENSMUSG00000039607	0
chr9-117179093-117180006	TRUE	FALSE	FALSE	Rbms3	ENSMUSG00000039607	0
chr9-117251820-117252827	TRUE	FALSE	FALSE	Rbms3	ENSMUSG00000039607	0
chr9-117356743-117357668	FALSE	TRUE	FALSE	Rbms3	ENSMUSG00000039607	0
chr9-117365096-117365859	TRUE	FALSE	FALSE	Rbms3	ENSMUSG00000039607	0
chr9-117371428-117372275	FALSE	FALSE	TRUE	Rbms3	ENSMUSG00000039607	0
chr9-117375486-117376423	TRUE	FALSE	FALSE	Rbms3	ENSMUSG00000039607	0
chr9-117566083-117566985	FALSE	TRUE	FALSE	Rbms3	ENSMUSG00000039607	0
chr9-118926205-118927035	FALSE	TRUE	TRUE	Ctdspl	ENSMUSG00000047409	0
chr9-118939295-118940151	TRUE	FALSE	FALSE	Ctdspl	ENSMUSG00000047409	0
chr9-118940680-118941477	TRUE	FALSE	FALSE	Ctdspl	ENSMUSG00000047409	0
chr9-118958609-118959540	FALSE	FALSE	TRUE	Ctdspl	ENSMUSG00000047409	0
chr9-118972685-118973680	TRUE	TRUE	FALSE	Ctdspl	ENSMUSG00000047409	0
chr9-118980101-118981089	TRUE	TRUE	FALSE	Ctdspl	ENSMUSG00000047409	0
chr9-118993982-118994481	TRUE	FALSE	FALSE	Ctdspl	ENSMUSG00000047409	0
chr9-119004339-119005176	TRUE	FALSE	FALSE	Ctdspl	ENSMUSG00000047409	0
chr9-119010077-119011014	FALSE	TRUE	FALSE	Ctdspl	ENSMUSG00000047409	0
chr9-119029179-119030144	TRUE	FALSE	FALSE	Ctdspl	ENSMUSG00000047409	0
chr9-119031424-119032417	FALSE	TRUE	FALSE	Ctdspl	ENSMUSG00000047409	0
chr9-119035568-119036451	FALSE	TRUE	FALSE	Ctdspl	ENSMUSG00000047409	0
chr9-123252570-123253494	TRUE	FALSE	FALSE	Tmem158	ENSMUSG00000054871	5563
chr9-123259404-123260267	FALSE	TRUE	TRUE	Tmem158	ENSMUSG00000054871	0
chr9-123260406-123261281	FALSE	TRUE	TRUE	Tmem158	ENSMUSG00000054871	0
chr9-123329561-123330475	TRUE	FALSE	FALSE	Lars2	ENSMUSG00000035202	36464
chr9-123449931-123450849	TRUE	FALSE	FALSE	Lars2	ENSMUSG00000035202	0
chr9-123464818-123465855	TRUE	FALSE	FALSE	Lars2	ENSMUSG00000035202	2153
chr10-9813790-9814645	TRUE	TRUE	FALSE	Stxbp5	ENSMUSG00000019790	0
chr10-9821021-9821948	FALSE	FALSE	TRUE	Stxbp5	ENSMUSG00000019790	0
chr10-9874851-9875724	TRUE	TRUE	FALSE	Stxbp5	ENSMUSG00000019790	0
chr10-9900629-9901446	FALSE	TRUE	FALSE	Stxbp5	ENSMUSG00000019790	0
chr10-12361170-12362021	TRUE	FALSE	FALSE	Utrn	ENSMUSG00000019820	20166
chr10-12488229-12489123	TRUE	FALSE	FALSE	Utrn	ENSMUSG00000019820	0
chr10-12494462-12495286	TRUE	FALSE	TRUE	Utrn	ENSMUSG00000019820	0
chr10-12578737-12579725	TRUE	FALSE	FALSE	Utrn	ENSMUSG00000019820	0
chr10-12588022-12588922	TRUE	TRUE	FALSE	Utrn	ENSMUSG00000019820	0
chr10-12633796-12634673	TRUE	FALSE	FALSE	Utrn	ENSMUSG00000019820	0
chr10-12690379-12691257	TRUE	TRUE	FALSE	Utrn	ENSMUSG00000019820	0
chr10-12705881-12706719	TRUE	FALSE	FALSE	Utrn	ENSMUSG00000019820	0
chr10-12721930-12722887	TRUE	FALSE	FALSE	Utrn	ENSMUSG00000019820	0
chr10-12726008-12726979	TRUE	TRUE	FALSE	Utrn	ENSMUSG00000019820	0
chr10-12736835-12737727	TRUE	FALSE	FALSE	Utrn	ENSMUSG00000019820	0
chr10-12757878-12758885	TRUE	FALSE	FALSE	Utrn	ENSMUSG00000019820	0
chr10-12823290-12824250	TRUE	FALSE	FALSE	Utrn	ENSMUSG00000019820	0
chr10-12842126-12843007	TRUE	FALSE	FALSE	Utrn	ENSMUSG00000019820	0
chr10-12848044-12848929	FALSE	TRUE	FALSE	Utrn	ENSMUSG00000019820	0
chr10-12852593-12853553	TRUE	TRUE	FALSE	Utrn	ENSMUSG00000019820	0
chr10-12868856-12869777	TRUE	TRUE	FALSE	Utrn	ENSMUSG00000019820	7120
chr10-12874515-12875422	TRUE	FALSE	FALSE	Utrn	ENSMUSG00000019820	12779
chr10-12881681-12882618	TRUE	TRUE	FALSE	Utrn	ENSMUSG00000019820	19945
chr10-21881806-21882781	FALSE	FALSE	TRUE	Sgk1	ENSMUSG00000019970	0
chr10-21962842-21963753	FALSE	TRUE	FALSE	Sgk1	ENSMUSG00000019970	0
chr10-22000201-22001108	FALSE	FALSE	TRUE	Sgk1	ENSMUSG00000019970	297
chr10-22017428-22018268	FALSE	TRUE	FALSE	Sgk1	ENSMUSG00000019970	17524
chr10-28074338-28075232	FALSE	FALSE	TRUE	Ptprk	ENSMUSG00000019889	0
chr10-28087104-28088082	TRUE	FALSE	FALSE	Ptprk	ENSMUSG00000019889	0
chr10-28111983-28112799	TRUE	FALSE	FALSE	Ptprk	ENSMUSG00000019889	0
chr10-28186122-28187021	FALSE	FALSE	TRUE	Ptprk	ENSMUSG00000019889	0
chr10-28244803-28245660	TRUE	TRUE	FALSE	Ptprk	ENSMUSG00000019889	0
chr10-28268939-28269859	TRUE	FALSE	FALSE	Ptprk	ENSMUSG00000019889	0
chr10-28361258-28362180	TRUE	FALSE	FALSE	Ptprk	ENSMUSG00000019889	0
chr10-28387476-28388348	TRUE	FALSE	FALSE	Ptprk	ENSMUSG00000019889	0
chr10-28485313-28486247	TRUE	FALSE	FALSE	Ptprk	ENSMUSG00000019889	0
chr10-28523641-28524638	FALSE	FALSE	TRUE	Ptprk	ENSMUSG00000019889	0
chr10-40056359-40057232	TRUE	FALSE	FALSE	Slc16a10	ENSMUSG00000019838	0
chr10-40058022-40058979	TRUE	TRUE	FALSE	Slc16a10	ENSMUSG00000019838	0
chr10-40062860-40063727	FALSE	FALSE	TRUE	Slc16a10	ENSMUSG00000019838	0
chr10-40084161-40085081	TRUE	TRUE	FALSE	Slc16a10	ENSMUSG00000019838	0
chr10-40109331-40111173	FALSE	FALSE	TRUE	Slc16a10	ENSMUSG00000019838	0
chr10-40141838-40142701	FALSE	TRUE	TRUE	Slc16a10	ENSMUSG00000019838	0
chr10-40151568-40152525	TRUE	TRUE	TRUE	Slc16a10	ENSMUSG00000019838	9313
chr10-40164624-40165200	TRUE	FALSE	FALSE	Slc16a10	ENSMUSG00000019838	22369
chr10-40165828-40166748	TRUE	FALSE	TRUE	Slc16a10	ENSMUSG00000019838	23573
chr10-42101212-42102126	TRUE	TRUE	TRUE	Foxo3	ENSMUSG00000048756	79714
chr10-42115277-42116247	TRUE	FALSE	TRUE	Foxo3	ENSMUSG00000048756	65593
chr10-42127632-42128563	TRUE	TRUE	FALSE	Foxo3	ENSMUSG00000048756	53277
chr10-42131073-42132057	FALSE	TRUE	FALSE	Foxo3	ENSMUSG00000048756	49783
chr10-42133960-42134849	FALSE	TRUE	FALSE	Foxo3	ENSMUSG00000048756	46991
chr10-42152401-42153313	FALSE	TRUE	FALSE	Foxo3	ENSMUSG00000048756	28527
chr10-42177887-42178762	TRUE	FALSE	FALSE	Foxo3	ENSMUSG00000048756	3078
chr10-42225316-42226213	FALSE	TRUE	FALSE	Foxo3	ENSMUSG00000048756	0
chr10-42230618-42231505	TRUE	FALSE	FALSE	Foxo3	ENSMUSG00000048756	0
chr10-42244682-42245633	FALSE	FALSE	TRUE	Foxo3	ENSMUSG00000048756	0
chr10-42246181-42247075	TRUE	TRUE	FALSE	Foxo3	ENSMUSG00000048756	0
chr10-42251021-42251883	TRUE	FALSE	FALSE	Foxo3	ENSMUSG00000048756	0
chr10-42269163-42270108	FALSE	FALSE	TRUE	Foxo3	ENSMUSG00000048756	0
chr10-42275153-42275914	FALSE	TRUE	TRUE	Foxo3	ENSMUSG00000048756	0
chr10-42277541-42278361	FALSE	FALSE	TRUE	Foxo3	ENSMUSG00000048756	785
chr10-42291078-42291969	FALSE	TRUE	FALSE	Foxo3	ENSMUSG00000048756	14322
chr10-94313986-94314793	TRUE	FALSE	FALSE	Tmcc3	ENSMUSG00000020023	0
chr10-94334973-94335924	TRUE	FALSE	FALSE	Tmcc3	ENSMUSG00000020023	0
chr10-94397932-94398903	TRUE	FALSE	FALSE	Tmcc3	ENSMUSG00000020023	0
chr10-94415933-94416870	FALSE	TRUE	FALSE	Tmcc3	ENSMUSG00000020023	0
chr10-94449395-94450337	FALSE	TRUE	FALSE	Tmcc3	ENSMUSG00000020023	0
chr10-94495630-94496441	FALSE	TRUE	FALSE	Tmcc3	ENSMUSG00000020023	0
chr10-94520817-94521597	TRUE	FALSE	FALSE	Tmcc3	ENSMUSG00000020023	0
chr10-94557529-94558454	TRUE	FALSE	FALSE	Tmcc3	ENSMUSG00000020023	0
chr10-94568762-94569558	TRUE	FALSE	FALSE	Tmcc3	ENSMUSG00000020023	0
chr10-94574527-94575410	TRUE	FALSE	FALSE	Tmcc3	ENSMUSG00000020023	0
chr10-94592449-94592845	TRUE	FALSE	FALSE	Tmcc3	ENSMUSG00000020023	1492
chr10-94608963-94609869	FALSE	TRUE	FALSE	Tmcc3	ENSMUSG00000020023	18006
chr10-96415271-96416215	FALSE	TRUE	FALSE	Btg1	ENSMUSG00000036478	200785
chr10-96616361-96617296	FALSE	FALSE	TRUE	Btg1	ENSMUSG00000036478	0
chr10-96646214-96647134	TRUE	FALSE	FALSE	Btg1	ENSMUSG00000036478	23400
chr10-96647876-96648772	FALSE	FALSE	TRUE	Btg1	ENSMUSG00000036478	25062
chr10-96652816-96653665	FALSE	FALSE	TRUE	Btg1	ENSMUSG00000036478	30002
chr10-96658682-96659624	TRUE	FALSE	FALSE	Btg1	ENSMUSG00000036478	35868
chr10-96708403-96709539	FALSE	TRUE	FALSE	Btg1	ENSMUSG00000036478	85589
chr10-96751315-96752242	FALSE	FALSE	TRUE	Btg1	ENSMUSG00000036478	128501
chr10-96820254-96821086	FALSE	TRUE	TRUE	Btg1	ENSMUSG00000036478	197440
chr10-96847315-96848264	FALSE	FALSE	TRUE	Btg1	ENSMUSG00000036478	224501
chr10-96955034-96955949	TRUE	FALSE	FALSE	Btg1	ENSMUSG00000036478	332220
chr10-111159841-111160781	TRUE	FALSE	FALSE	Osbpl8	ENSMUSG00000020189	4020
chr10-111164232-111165161	FALSE	TRUE	FALSE	Osbpl8	ENSMUSG00000020189	0
chr10-111168085-111168923	FALSE	TRUE	FALSE	Osbpl8	ENSMUSG00000020189	0
chr10-111171236-111172168	TRUE	TRUE	FALSE	Osbpl8	ENSMUSG00000020189	0
chr10-111177499-111178417	FALSE	TRUE	FALSE	Osbpl8	ENSMUSG00000020189	0
chr10-111196116-111197062	TRUE	FALSE	FALSE	Osbpl8	ENSMUSG00000020189	0
chr10-111207279-111208102	TRUE	FALSE	FALSE	Osbpl8	ENSMUSG00000020189	0
chr10-111215480-111216463	TRUE	FALSE	FALSE	Osbpl8	ENSMUSG00000020189	0
chr11-16677512-16678385	TRUE	FALSE	FALSE	Egfr	ENSMUSG00000020122	73817
chr11-16738917-16739877	TRUE	FALSE	TRUE	Egfr	ENSMUSG00000020122	12325
chr11-16751842-16752699	TRUE	FALSE	FALSE	Egfr	ENSMUSG00000020122	0
chr11-16762502-16763365	TRUE	FALSE	FALSE	Egfr	ENSMUSG00000020122	0
chr11-16800241-16801152	FALSE	TRUE	FALSE	Egfr	ENSMUSG00000020122	0
chr11-16863181-16864050	TRUE	FALSE	FALSE	Egfr	ENSMUSG00000020122	0
chr11-16870831-16871773	TRUE	FALSE	FALSE	Egfr	ENSMUSG00000020122	0
chr11-16895156-16895972	TRUE	FALSE	FALSE	Egfr	ENSMUSG00000020122	0
chr11-30774126-30775048	TRUE	FALSE	FALSE	Psme4	ENSMUSG00000040850	0
chr11-30784993-30786014	FALSE	TRUE	TRUE	Psme4	ENSMUSG00000040850	0
chr11-31870248-31871158	FALSE	FALSE	TRUE	Cpeb4	ENSMUSG00000020300	1052
chr11-31900433-31901266	TRUE	TRUE	FALSE	Cpeb4	ENSMUSG00000020300	0
chr11-35875456-35876380	TRUE	FALSE	FALSE	Wwc1	ENSMUSG00000018849	0
chr11-35892664-35893748	TRUE	FALSE	FALSE	Wwc1	ENSMUSG00000018849	0
chr11-35925244-35926163	FALSE	TRUE	FALSE	Wwc1	ENSMUSG00000018849	0
chr11-35935324-35936216	FALSE	TRUE	FALSE	Wwc1	ENSMUSG00000018849	0
chr11-35948193-35949039	FALSE	TRUE	TRUE	Wwc1	ENSMUSG00000018849	0
chr11-35963309-35964238	TRUE	FALSE	FALSE	Wwc1	ENSMUSG00000018849	0
chr11-35972817-35973685	FALSE	FALSE	TRUE	Wwc1	ENSMUSG00000018849	0
chr11-35978913-35979827	TRUE	FALSE	FALSE	Wwc1	ENSMUSG00000018849	0
chr11-35980039-35980908	FALSE	TRUE	FALSE	Wwc1	ENSMUSG00000018849	0
chr11-35985627-35986580	FALSE	FALSE	TRUE	Wwc1	ENSMUSG00000018849	5099
chr11-52231471-52232391	TRUE	FALSE	FALSE	Skp1a	ENSMUSG00000036309	0
chr11-68644649-68645588	TRUE	FALSE	FALSE	Myh10	ENSMUSG00000020900	45970
chr11-68655241-68656083	FALSE	TRUE	FALSE	Myh10	ENSMUSG00000020900	35475
chr11-68656384-68657237	TRUE	FALSE	FALSE	Myh10	ENSMUSG00000020900	34321
chr11-68671592-68672390	FALSE	TRUE	FALSE	Myh10	ENSMUSG00000020900	19168
chr11-68681233-68682066	FALSE	FALSE	TRUE	Myh10	ENSMUSG00000020900	9492
chr11-68689037-68689995	TRUE	TRUE	FALSE	Myh10	ENSMUSG00000020900	1563
chr11-68691225-68692176	TRUE	TRUE	FALSE	Myh10	ENSMUSG00000020900	0
chr11-68692757-68693499	FALSE	TRUE	FALSE	Myh10	ENSMUSG00000020900	0
chr11-68707815-68708810	FALSE	TRUE	FALSE	Myh10	ENSMUSG00000020900	0
chr11-68754206-68755018	FALSE	TRUE	FALSE	Myh10	ENSMUSG00000020900	0
chr11-68811495-68812343	TRUE	FALSE	TRUE	Myh10	ENSMUSG00000020900	0
chr11-68814118-68815139	FALSE	TRUE	FALSE	Myh10	ENSMUSG00000020900	0
chr11-77763795-77764539	TRUE	FALSE	TRUE	Myo18a	ENSMUSG00000000631	0
chr11-77766277-77767140	TRUE	FALSE	FALSE	Myo18a	ENSMUSG00000000631	0
chr11-77772019-77772927	TRUE	FALSE	FALSE	Myo18a	ENSMUSG00000000631	0
chr11-77777237-77778139	TRUE	TRUE	FALSE	Myo18a	ENSMUSG00000000631	0
chr11-77800820-77801739	FALSE	TRUE	FALSE	Myo18a	ENSMUSG00000000631	0
chr11-77806072-77806947	TRUE	TRUE	FALSE	Myo18a	ENSMUSG00000000631	0
chr11-77807875-77808807	FALSE	TRUE	FALSE	Myo18a	ENSMUSG00000000631	0
chr11-77815678-77816589	FALSE	FALSE	TRUE	Myo18a	ENSMUSG00000000631	0
chr11-77821370-77822249	TRUE	FALSE	FALSE	Myo18a	ENSMUSG00000000631	0
chr11-77822659-77823444	TRUE	FALSE	FALSE	Myo18a	ENSMUSG00000000631	0
chr11-77825583-77826447	TRUE	FALSE	FALSE	Myo18a	ENSMUSG00000000631	0
chr11-77827154-77828140	TRUE	TRUE	FALSE	Myo18a	ENSMUSG00000000631	0
chr11-77830614-77831489	TRUE	TRUE	FALSE	Myo18a	ENSMUSG00000000631	0
chr11-77836445-77837300	TRUE	FALSE	FALSE	Myo18a	ENSMUSG00000000631	0
chr11-77847532-77848440	TRUE	TRUE	FALSE	Myo18a	ENSMUSG00000000631	0
chr11-77872336-77873201	FALSE	FALSE	TRUE	Myo18a	ENSMUSG00000000631	6355
chr11-80489496-80490340	TRUE	FALSE	FALSE	Myo1d	ENSMUSG00000035441	0
chr11-80564941-80565744	TRUE	TRUE	FALSE	Myo1d	ENSMUSG00000035441	0
chr11-80696094-80697009	FALSE	TRUE	FALSE	Myo1d	ENSMUSG00000035441	0
chr11-80701542-80702501	FALSE	FALSE	TRUE	Myo1d	ENSMUSG00000035441	0
chr11-80745209-80746086	TRUE	FALSE	FALSE	Myo1d	ENSMUSG00000035441	0
chr11-80767179-80767876	TRUE	FALSE	FALSE	Myo1d	ENSMUSG00000035441	0
chr11-80772535-80773339	FALSE	TRUE	FALSE	Myo1d	ENSMUSG00000035441	0
chr11-80774545-80775300	TRUE	FALSE	FALSE	Myo1d	ENSMUSG00000035441	0
chr11-95067344-95068253	TRUE	TRUE	FALSE	Itga3	ENSMUSG00000001507	0
chr11-95072571-95073462	TRUE	FALSE	FALSE	Itga3	ENSMUSG00000001507	0
chr11-95074453-95075344	FALSE	FALSE	TRUE	Itga3	ENSMUSG00000001507	0
chr11-95080577-95081404	FALSE	TRUE	FALSE	Itga3	ENSMUSG00000001507	3775
chr11-95096594-95097436	FALSE	TRUE	TRUE	Itga3	ENSMUSG00000001507	19792
chr11-95336462-95337334	FALSE	FALSE	TRUE	Fam117a	ENSMUSG00000038893	0
chr11-98750354-98751131	TRUE	TRUE	TRUE	Thra	ENSMUSG00000058756	0
chr11-98754452-98755330	FALSE	TRUE	FALSE	Thra	ENSMUSG00000058756	0
chr11-98762567-98763472	FALSE	TRUE	FALSE	Thra	ENSMUSG00000058756	0
chr11-98764486-98765338	TRUE	FALSE	TRUE	Thra	ENSMUSG00000058756	0
chr11-98766774-98767601	FALSE	TRUE	FALSE	Thra	ENSMUSG00000058756	0
chr11-101231273-101232219	TRUE	TRUE	FALSE	Ezh1	ENSMUSG00000006920	4809
chr11-103726730-103727477	TRUE	TRUE	FALSE	Wnt9b	ENSMUSG00000018486	0
chr11-103729014-103729954	TRUE	TRUE	FALSE	Wnt9b	ENSMUSG00000018486	0
chr11-103731938-103732614	TRUE	FALSE	FALSE	Wnt9b	ENSMUSG00000018486	0
chr11-103735177-103736097	TRUE	FALSE	FALSE	Wnt9b	ENSMUSG00000018486	0
chr11-103738836-103739772	TRUE	FALSE	FALSE	Wnt9b	ENSMUSG00000018486	0
chr11-103749354-103750256	FALSE	FALSE	TRUE	Wnt9b	ENSMUSG00000018486	0
chr11-103751933-103752789	FALSE	TRUE	FALSE	Wnt9b	ENSMUSG00000018486	2111
chr11-103752808-103753772	TRUE	FALSE	FALSE	Wnt9b	ENSMUSG00000018486	2986
chr11-107075863-107076808	FALSE	FALSE	TRUE	Bptf	ENSMUSG00000040481	0
chr11-107109956-107110865	TRUE	FALSE	FALSE	Bptf	ENSMUSG00000040481	0
chr11-107131728-107132602	TRUE	TRUE	FALSE	Bptf	ENSMUSG00000040481	0
chr11-120980495-120981327	TRUE	FALSE	FALSE	Csnk1d	ENSMUSG00000025162	0
chr11-120990818-120991662	FALSE	TRUE	FALSE	Csnk1d	ENSMUSG00000025162	0
chr12-3550006-3550934	TRUE	FALSE	FALSE	Dtnb	ENSMUSG00000071454	21446
chr12-3560381-3561308	FALSE	TRUE	FALSE	Dtnb	ENSMUSG00000071454	11072
chr12-3572000-3572865	FALSE	FALSE	TRUE	Dtnb	ENSMUSG00000071454	0
chr12-3580198-3581036	FALSE	TRUE	FALSE	Dtnb	ENSMUSG00000071454	0
chr12-3585029-3585994	TRUE	FALSE	FALSE	Dtnb	ENSMUSG00000071454	0
chr12-3599361-3600261	TRUE	FALSE	FALSE	Dtnb	ENSMUSG00000071454	0
chr12-3695475-3696403	TRUE	FALSE	FALSE	Dtnb	ENSMUSG00000071454	0
chr12-3719182-3720091	TRUE	TRUE	FALSE	Dtnb	ENSMUSG00000071454	0
chr12-3764035-3765161	FALSE	TRUE	FALSE	Dtnb	ENSMUSG00000071454	0
chr12-3768148-3769082	TRUE	FALSE	FALSE	Dtnb	ENSMUSG00000071454	0
chr12-3772840-3773827	FALSE	FALSE	TRUE	Dtnb	ENSMUSG00000071454	0
chr12-3777540-3778353	TRUE	FALSE	FALSE	Dtnb	ENSMUSG00000071454	0
chr12-3781267-3782142	TRUE	TRUE	FALSE	Dtnb	ENSMUSG00000071454	0
chr12-24783487-24784390	TRUE	TRUE	FALSE	Mboat2	ENSMUSG00000020646	47208
chr12-24800457-24801410	TRUE	TRUE	FALSE	Mboat2	ENSMUSG00000020646	30188
chr12-24822841-24823371	FALSE	TRUE	FALSE	Mboat2	ENSMUSG00000020646	8227
chr12-24831061-24831946	FALSE	TRUE	FALSE	Mboat2	ENSMUSG00000020646	0
chr12-24841204-24842141	FALSE	FALSE	TRUE	Mboat2	ENSMUSG00000020646	0
chr12-24877283-24878203	TRUE	FALSE	FALSE	Mboat2	ENSMUSG00000020646	0
chr12-24895266-24896025	FALSE	FALSE	TRUE	Mboat2	ENSMUSG00000020646	0
chr12-24899277-24900214	FALSE	TRUE	FALSE	Mboat2	ENSMUSG00000020646	0
chr12-24962270-24963081	FALSE	FALSE	TRUE	Mboat2	ENSMUSG00000020646	1968
chr12-56305368-56306295	FALSE	TRUE	FALSE	Mbip	ENSMUSG00000021028	22010
chr12-56345386-56346270	FALSE	FALSE	TRUE	Mbip	ENSMUSG00000021028	0
chr12-56402683-56403596	TRUE	FALSE	FALSE	Mbip	ENSMUSG00000021028	56788
chr12-56426309-56427223	TRUE	TRUE	FALSE	Mbip	ENSMUSG00000021028	80414
chr12-69766033-69766842	TRUE	FALSE	FALSE	Cdkl1	ENSMUSG00000020990	0
chr12-69783133-69783929	FALSE	TRUE	FALSE	Cdkl1	ENSMUSG00000020990	0
chr12-69807221-69808136	TRUE	TRUE	FALSE	Map4k5	ENSMUSG00000034761	0
chr12-69819358-69820285	TRUE	FALSE	FALSE	Map4k5	ENSMUSG00000034761	0
chr12-69843696-69844308	TRUE	FALSE	FALSE	Map4k5	ENSMUSG00000034761	0
chr12-69879037-69879952	FALSE	FALSE	TRUE	Map4k5	ENSMUSG00000034761	0
chr12-69892596-69893459	TRUE	TRUE	FALSE	Map4k5	ENSMUSG00000034761	0
chr12-79301601-79302427	TRUE	FALSE	FALSE	Rad51b	ENSMUSG00000059060	0
chr12-79313487-79314388	TRUE	FALSE	FALSE	Rad51b	ENSMUSG00000059060	0
chr12-79384859-79385773	FALSE	TRUE	FALSE	Rad51b	ENSMUSG00000059060	0
chr12-79418860-79419748	TRUE	FALSE	FALSE	Rad51b	ENSMUSG00000059060	0
chr12-79462866-79463781	FALSE	FALSE	TRUE	Rad51b	ENSMUSG00000059060	0
chr12-79481658-79482473	TRUE	FALSE	FALSE	Rad51b	ENSMUSG00000059060	0
chr12-79495457-79496392	TRUE	FALSE	FALSE	Rad51b	ENSMUSG00000059060	0
chr12-79498738-79499613	TRUE	FALSE	FALSE	Rad51b	ENSMUSG00000059060	0
chr12-79517092-79518018	TRUE	FALSE	FALSE	Rad51b	ENSMUSG00000059060	8435
chr12-79574488-79575241	FALSE	FALSE	TRUE	Rad51b	ENSMUSG00000059060	65831
chr12-79620541-79621444	FALSE	TRUE	FALSE	Rad51b	ENSMUSG00000059060	111884
chr12-79765835-79766742	TRUE	TRUE	FALSE	Rad51b	ENSMUSG00000059060	257178
chr12-79796000-79796901	TRUE	FALSE	FALSE	Rad51b	ENSMUSG00000059060	287343
chr12-79796991-79797852	FALSE	FALSE	TRUE	Rad51b	ENSMUSG00000059060	288334
chr12-83794853-83795767	TRUE	TRUE	FALSE	Numb	ENSMUSG00000021224	0
chr12-83795770-83796551	TRUE	FALSE	TRUE	Numb	ENSMUSG00000021224	0
chr12-83855585-83856495	FALSE	FALSE	TRUE	Numb	ENSMUSG00000021224	0
chr12-83882184-83883081	TRUE	FALSE	FALSE	Numb	ENSMUSG00000021224	0
chr12-83910227-83911129	TRUE	FALSE	FALSE	Numb	ENSMUSG00000021224	0
chr12-83914411-83915348	FALSE	TRUE	FALSE	Numb	ENSMUSG00000021224	0
chr12-83921528-83922406	TRUE	FALSE	FALSE	Numb	ENSMUSG00000021224	0
chr12-110737430-110738334	TRUE	FALSE	FALSE	Wdr20	ENSMUSG00000037957	0
chr12-110784019-110784937	TRUE	FALSE	FALSE	Wdr20	ENSMUSG00000037957	0
chr13-23738329-23739100	FALSE	FALSE	TRUE	Hist1h1c	ENSMUSG00000036181	0
chr13-25054966-25055691	TRUE	TRUE	FALSE	Dcdc2a	ENSMUSG00000035910	312
chr13-25076967-25077841	TRUE	FALSE	FALSE	Dcdc2a	ENSMUSG00000035910	0
chr13-25082827-25083730	TRUE	FALSE	FALSE	Dcdc2a	ENSMUSG00000035910	0
chr13-25106504-25107407	TRUE	FALSE	FALSE	Dcdc2a	ENSMUSG00000035910	0
chr13-25110329-25111240	TRUE	TRUE	FALSE	Dcdc2a	ENSMUSG00000035910	0
chr13-31820445-31821339	TRUE	FALSE	TRUE	Gmds	ENSMUSG00000038372	0
chr13-31849272-31850250	TRUE	FALSE	FALSE	Gmds	ENSMUSG00000038372	0
chr13-31876833-31877751	FALSE	TRUE	FALSE	Gmds	ENSMUSG00000038372	0
chr13-31937401-31938140	TRUE	FALSE	FALSE	Gmds	ENSMUSG00000038372	0
chr13-31938961-31939892	TRUE	FALSE	FALSE	Gmds	ENSMUSG00000038372	0
chr13-31944552-31945467	FALSE	FALSE	TRUE	Gmds	ENSMUSG00000038372	0
chr13-32018675-32019590	TRUE	TRUE	FALSE	Gmds	ENSMUSG00000038372	0
chr13-32024515-32025436	TRUE	FALSE	FALSE	Gmds	ENSMUSG00000038372	0
chr13-32066548-32067443	FALSE	TRUE	FALSE	Gmds	ENSMUSG00000038372	0
chr13-32338206-32339109	TRUE	TRUE	FALSE	Gmds	ENSMUSG00000038372	0
chr13-34861040-34861975	TRUE	FALSE	FALSE	Prpf4b	ENSMUSG00000021413	13518
chr13-34864162-34865106	TRUE	FALSE	FALSE	Prpf4b	ENSMUSG00000021413	10387
chr13-34875282-34876109	TRUE	FALSE	FALSE	Prpf4b	ENSMUSG00000021413	0
chr13-45273907-45274848	TRUE	FALSE	FALSE	Mylip	ENSMUSG00000038175	114893
chr13-45275444-45276157	FALSE	TRUE	FALSE	Mylip	ENSMUSG00000038175	113584
chr13-45284032-45284872	TRUE	FALSE	FALSE	Mylip	ENSMUSG00000038175	104869
chr13-45286581-45287538	FALSE	FALSE	TRUE	Mylip	ENSMUSG00000038175	102203
chr13-45320159-45321121	TRUE	FALSE	FALSE	Mylip	ENSMUSG00000038175	68620
chr13-45345316-45346237	TRUE	FALSE	FALSE	Mylip	ENSMUSG00000038175	43504
chr13-45389263-45390123	FALSE	TRUE	FALSE	Mylip	ENSMUSG00000038175	0
chr13-45402589-45403477	FALSE	FALSE	TRUE	Mylip	ENSMUSG00000038175	0
chr13-45404171-45405044	FALSE	FALSE	TRUE	Mylip	ENSMUSG00000038175	0
chr13-45414859-45415644	FALSE	FALSE	TRUE	Mylip	ENSMUSG00000038175	2839
chr13-51651281-51652235	TRUE	TRUE	FALSE	Secisbp2	ENSMUSG00000035139	0
chr13-51653039-51653846	TRUE	FALSE	FALSE	Secisbp2	ENSMUSG00000035139	0
chr13-51833588-51834480	FALSE	FALSE	TRUE	Gadd45g	ENSMUSG00000021453	12197
chr13-51842204-51843127	FALSE	TRUE	FALSE	Gadd45g	ENSMUSG00000021453	3550
chr13-51849038-51849956	FALSE	TRUE	FALSE	Gadd45g	ENSMUSG00000021453	569
chr13-51853140-51854104	TRUE	FALSE	FALSE	Gadd45g	ENSMUSG00000021453	4671
chr13-51856833-51857783	TRUE	FALSE	TRUE	Gadd45g	ENSMUSG00000021453	8364
chr13-51868385-51869215	FALSE	TRUE	FALSE	Gadd45g	ENSMUSG00000021453	19916
chr13-51872290-51873371	TRUE	TRUE	FALSE	Gadd45g	ENSMUSG00000021453	23821
chr13-51902480-51903442	FALSE	FALSE	TRUE	Gadd45g	ENSMUSG00000021453	54011
chr13-51905846-51906769	TRUE	TRUE	FALSE	Gadd45g	ENSMUSG00000021453	57377
chr13-98729379-98731172	FALSE	TRUE	FALSE	Fcho2	ENSMUSG00000041685	0
chr13-98814924-98815788	FALSE	FALSE	TRUE	Fcho2	ENSMUSG00000041685	0
chr13-98818958-98819872	TRUE	FALSE	FALSE	Fcho2	ENSMUSG00000041685	3508
chr13-101760433-101761180	TRUE	FALSE	FALSE	Pik3r1	ENSMUSG00000041417	0
chr13-101762704-101763508	FALSE	FALSE	TRUE	Pik3r1	ENSMUSG00000041417	0
chr13-101763830-101764705	FALSE	TRUE	FALSE	Pik3r1	ENSMUSG00000041417	0
chr13-101801115-101801990	TRUE	FALSE	FALSE	Pik3r1	ENSMUSG00000041417	32897
chr13-101811727-101812580	TRUE	FALSE	FALSE	Pik3r1	ENSMUSG00000041417	43509
chr13-101844408-101845259	FALSE	FALSE	TRUE	Pik3r1	ENSMUSG00000041417	76190
chr13-101913953-101914857	FALSE	TRUE	FALSE	Pik3r1	ENSMUSG00000041417	145735
chr13-101915914-101916805	TRUE	FALSE	FALSE	Pik3r1	ENSMUSG00000041417	147696
chr13-101989394-101990139	TRUE	FALSE	FALSE	Pik3r1	ENSMUSG00000041417	221176
chr13-102024830-102025471	FALSE	FALSE	TRUE	Pik3r1	ENSMUSG00000041417	256612
chr13-111685875-111686738	TRUE	TRUE	FALSE	Mier3	ENSMUSG00000032727	0
chr13-111725088-111726034	TRUE	TRUE	TRUE	Mier3	ENSMUSG00000032727	6491
chr14-66097230-66098144	FALSE	FALSE	TRUE	Ephx2	ENSMUSG00000022040	0
chr14-66100376-66101061	TRUE	FALSE	FALSE	Ephx2	ENSMUSG00000022040	0
chr14-66111029-66111995	FALSE	FALSE	TRUE	Ephx2	ENSMUSG00000022040	0
chr14-66129695-66130603	TRUE	FALSE	FALSE	Ephx2	ENSMUSG00000022040	5194
chr14-101759237-101760191	TRUE	TRUE	FALSE	Lmo7	ENSMUSG00000033060	0
chr14-101771160-101772100	FALSE	TRUE	FALSE	Lmo7	ENSMUSG00000033060	0
chr14-101773098-101773971	FALSE	TRUE	FALSE	Lmo7	ENSMUSG00000033060	0
chr14-101775910-101776670	TRUE	FALSE	FALSE	Lmo7	ENSMUSG00000033060	0
chr14-101807874-101808834	TRUE	FALSE	FALSE	Lmo7	ENSMUSG00000033060	0
chr14-101852351-101853218	TRUE	TRUE	FALSE	Lmo7	ENSMUSG00000033060	0
chr14-101864566-101865457	FALSE	FALSE	TRUE	Lmo7	ENSMUSG00000033060	0
chr14-101868837-101869770	FALSE	FALSE	TRUE	Lmo7	ENSMUSG00000033060	0
chr14-101891950-101893011	TRUE	FALSE	TRUE	Lmo7	ENSMUSG00000033060	0
chr14-101930321-101931238	TRUE	FALSE	FALSE	Lmo7	ENSMUSG00000033060	0
chr14-102011451-102012335	FALSE	TRUE	FALSE	Lmo7	ENSMUSG00000033060	76740
chr14-102251589-102252445	FALSE	TRUE	FALSE	Lmo7	ENSMUSG00000033060	316878
chr14-102902609-102903412	FALSE	FALSE	TRUE	Kctd12	ENSMUSG00000098557	73168
chr14-102922235-102923116	FALSE	TRUE	TRUE	Kctd12	ENSMUSG00000098557	53464
chr14-102929233-102930156	TRUE	FALSE	FALSE	Kctd12	ENSMUSG00000098557	46424
chr14-102981233-102982008	FALSE	FALSE	TRUE	Kctd12	ENSMUSG00000098557	0
chr14-102982337-102983266	TRUE	TRUE	FALSE	Kctd12	ENSMUSG00000098557	0
chr14-118473554-118474439	TRUE	TRUE	FALSE	Abcc4	ENSMUSG00000032849	8252
chr14-118531664-118532575	TRUE	FALSE	FALSE	Abcc4	ENSMUSG00000032849	0
chr14-118551461-118552428	TRUE	FALSE	FALSE	Abcc4	ENSMUSG00000032849	0
chr14-118599409-118600308	FALSE	TRUE	FALSE	Abcc4	ENSMUSG00000032849	0
chr14-118635253-118636183	TRUE	TRUE	FALSE	Abcc4	ENSMUSG00000032849	0
chr14-118642825-118643868	FALSE	TRUE	FALSE	Abcc4	ENSMUSG00000032849	0
chr14-118647702-118648341	TRUE	FALSE	FALSE	Abcc4	ENSMUSG00000032849	0
chr14-118648568-118649497	TRUE	TRUE	FALSE	Abcc4	ENSMUSG00000032849	0
chr14-118667217-118668129	FALSE	FALSE	TRUE	Abcc4	ENSMUSG00000032849	0
chr14-118690451-118691255	FALSE	TRUE	FALSE	Abcc4	ENSMUSG00000032849	0
chr15-8420392-8421408	FALSE	TRUE	FALSE	Nipbl	ENSMUSG00000022141	0
chr15-8422988-8423887	FALSE	TRUE	FALSE	Nipbl	ENSMUSG00000022141	0
chr15-8429298-8430153	TRUE	FALSE	FALSE	Nipbl	ENSMUSG00000022141	0
chr15-8441902-8442723	TRUE	FALSE	FALSE	Nipbl	ENSMUSG00000022141	0
chr15-8709969-8710915	FALSE	FALSE	TRUE	Slc1a3	ENSMUSG00000005360	0
chr15-8816234-8817218	TRUE	FALSE	FALSE	Slc1a3	ENSMUSG00000005360	105469
chr15-8821162-8821968	TRUE	TRUE	FALSE	Slc1a3	ENSMUSG00000005360	110397
chr15-8854112-8855025	TRUE	FALSE	FALSE	Ranbp3l	ENSMUSG00000048424	113400
chr15-8884643-8885516	TRUE	FALSE	FALSE	Ranbp3l	ENSMUSG00000048424	82909
chr15-8888823-8889659	FALSE	FALSE	TRUE	Ranbp3l	ENSMUSG00000048424	78766
chr15-8976881-8977792	FALSE	TRUE	FALSE	Ranbp3l	ENSMUSG00000048424	0
chr15-51937112-51938023	TRUE	FALSE	FALSE	Rad21	ENSMUSG00000022314	24581
chr15-51940972-51941866	FALSE	TRUE	FALSE	Rad21	ENSMUSG00000022314	20738
chr15-51949881-51950618	TRUE	FALSE	FALSE	Rad21	ENSMUSG00000022314	11986
chr15-52001933-52002348	TRUE	FALSE	FALSE	Rad21	ENSMUSG00000022314	10172
chr15-66574548-66575356	TRUE	FALSE	FALSE	Phf20l1	ENSMUSG00000072501	2215
chr15-68366626-68367526	FALSE	FALSE	TRUE	Gm20732	ENSMUSG00000093387	3449
chr15-68367839-68368688	TRUE	FALSE	FALSE	Gm20732	ENSMUSG00000093387	4662
chr15-68508620-68509463	FALSE	FALSE	TRUE	Gm20732	ENSMUSG00000093387	145443
chr15-81027331-81028254	FALSE	TRUE	FALSE	Mkl1	ENSMUSG00000042292	0
chr15-81042198-81043151	TRUE	TRUE	FALSE	Mkl1	ENSMUSG00000042292	0
chr15-81049558-81050486	TRUE	FALSE	FALSE	Mkl1	ENSMUSG00000042292	0
chr15-81083080-81083995	TRUE	FALSE	FALSE	Mkl1	ENSMUSG00000042292	0
chr15-81104527-81105507	FALSE	TRUE	FALSE	Mkl1	ENSMUSG00000042292	0
chr15-82015836-82016765	TRUE	TRUE	FALSE	Desi1	ENSMUSG00000022472	0
chr15-82146708-82147600	FALSE	FALSE	TRUE	Srebf2	ENSMUSG00000022463	0
chr15-82160784-82161768	TRUE	FALSE	FALSE	Srebf2	ENSMUSG00000022463	0
chr15-82184355-82185308	TRUE	FALSE	FALSE	Srebf2	ENSMUSG00000022463	0
chr15-82199244-82200194	TRUE	FALSE	FALSE	Srebf2	ENSMUSG00000022463	0
chr15-82867393-82868378	TRUE	FALSE	FALSE	Tcf20	ENSMUSG00000041852	0
chr15-82899314-82900150	TRUE	TRUE	TRUE	Tcf20	ENSMUSG00000041852	0
chr15-82905319-82905979	TRUE	TRUE	FALSE	Tcf20	ENSMUSG00000041852	0
chr15-82911416-82912349	TRUE	TRUE	TRUE	Tcf20	ENSMUSG00000041852	0
chr15-82932722-82933654	FALSE	FALSE	TRUE	Tcf20	ENSMUSG00000041852	20587
chr15-97743915-97744391	TRUE	FALSE	FALSE	Rapgef3	ENSMUSG00000022469	378
chr15-97750413-97751153	TRUE	FALSE	FALSE	Rapgef3	ENSMUSG00000022469	0
chr15-97751534-97752195	FALSE	FALSE	TRUE	Rapgef3	ENSMUSG00000022469	0
chr15-97759766-97760674	TRUE	FALSE	FALSE	Rapgef3	ENSMUSG00000022469	0
chr15-97761210-97762197	TRUE	TRUE	FALSE	Rapgef3	ENSMUSG00000022469	0
chr15-97762661-97764143	TRUE	TRUE	FALSE	Rapgef3	ENSMUSG00000022469	0
chr15-97767376-97768285	TRUE	TRUE	FALSE	Rapgef3	ENSMUSG00000022469	0
chr15-97772776-97773700	TRUE	FALSE	FALSE	Rapgef3	ENSMUSG00000022469	4803
chr16-4586301-4587207	TRUE	TRUE	FALSE	Glis2	ENSMUSG00000014303	7505
chr16-4593955-4594931	TRUE	TRUE	TRUE	Glis2	ENSMUSG00000014303	0
chr16-4595426-4596226	FALSE	TRUE	FALSE	Glis2	ENSMUSG00000014303	0
chr16-4600616-4601501	TRUE	FALSE	FALSE	Glis2	ENSMUSG00000014303	0
chr16-4602874-4603783	TRUE	FALSE	TRUE	Glis2	ENSMUSG00000014303	0
chr16-4605591-4606274	TRUE	FALSE	TRUE	Glis2	ENSMUSG00000014303	0
chr16-4607687-4608433	TRUE	TRUE	FALSE	Glis2	ENSMUSG00000014303	0
chr16-4608561-4609400	TRUE	FALSE	FALSE	Glis2	ENSMUSG00000014303	0
chr16-5094107-5094857	FALSE	FALSE	TRUE	Ppl	ENSMUSG00000039457	0
chr16-5132105-5133007	FALSE	FALSE	TRUE	Ppl	ENSMUSG00000039457	0
chr16-5136207-5137143	FALSE	FALSE	TRUE	Ppl	ENSMUSG00000039457	3725
chr16-10979089-10979920	FALSE	TRUE	FALSE	Litaf	ENSMUSG00000022500	0
chr16-10982226-10982948	FALSE	TRUE	FALSE	Litaf	ENSMUSG00000022500	0
chr16-10992717-10993649	FALSE	TRUE	TRUE	Litaf	ENSMUSG00000022500	0
chr16-11008072-11008934	TRUE	FALSE	FALSE	Litaf	ENSMUSG00000022500	0
chr16-11024379-11025407	TRUE	FALSE	FALSE	Litaf	ENSMUSG00000022500	0
chr16-11027932-11028826	TRUE	FALSE	FALSE	Litaf	ENSMUSG00000022500	0
chr16-11050881-11051818	FALSE	FALSE	TRUE	Litaf	ENSMUSG00000022500	0
chr16-11062905-11063847	FALSE	FALSE	TRUE	Litaf	ENSMUSG00000022500	0
chr16-11065853-11066739	FALSE	TRUE	FALSE	Litaf	ENSMUSG00000022500	0
chr16-14352500-14353394	TRUE	TRUE	FALSE	Abcc1	ENSMUSG00000023088	8163
chr16-14357074-14357623	FALSE	TRUE	FALSE	Abcc1	ENSMUSG00000023088	3934
chr16-14369779-14370732	TRUE	TRUE	FALSE	Abcc1	ENSMUSG00000023088	0
chr16-14377061-14377924	TRUE	FALSE	FALSE	Abcc1	ENSMUSG00000023088	0
chr16-14435224-14436127	FALSE	TRUE	FALSE	Abcc1	ENSMUSG00000023088	0
chr16-14444954-14445891	FALSE	FALSE	TRUE	Abcc1	ENSMUSG00000023088	0
chr16-23024866-23025774	TRUE	FALSE	FALSE	Kng2	ENSMUSG00000060459	0
chr16-23028752-23029648	TRUE	TRUE	FALSE	Kng2	ENSMUSG00000060459	0
chr16-23030678-23031598	TRUE	FALSE	FALSE	Kng2	ENSMUSG00000060459	1576
chr16-23039010-23039923	FALSE	TRUE	FALSE	Kng2	ENSMUSG00000060459	9908
chr16-27441875-27442790	TRUE	FALSE	FALSE	Ccdc50	ENSMUSG00000038127	0
chr16-32796948-32797863	FALSE	TRUE	FALSE	Muc20	ENSMUSG00000035638	0
chr16-32799434-32799941	TRUE	FALSE	TRUE	Muc20	ENSMUSG00000035638	1998
chr16-33983442-33984327	FALSE	TRUE	FALSE	Kalrn	ENSMUSG00000061751	0
chr16-33988268-33989026	TRUE	TRUE	FALSE	Kalrn	ENSMUSG00000061751	0
chr16-33995854-33996693	TRUE	FALSE	TRUE	Kalrn	ENSMUSG00000061751	0
chr16-34036095-34036984	FALSE	TRUE	FALSE	Kalrn	ENSMUSG00000061751	0
chr16-34094054-34094888	FALSE	TRUE	FALSE	Kalrn	ENSMUSG00000061751	0
chr16-34099507-34100410	FALSE	FALSE	TRUE	Kalrn	ENSMUSG00000061751	0
chr16-34114427-34115357	TRUE	FALSE	FALSE	Kalrn	ENSMUSG00000061751	0
chr16-34119135-34120037	TRUE	FALSE	FALSE	Kalrn	ENSMUSG00000061751	0
chr16-34125275-34126190	FALSE	TRUE	FALSE	Kalrn	ENSMUSG00000061751	0
chr16-34184497-34185384	FALSE	FALSE	TRUE	Kalrn	ENSMUSG00000061751	0
chr16-34265198-34266016	TRUE	FALSE	FALSE	Kalrn	ENSMUSG00000061751	0
chr16-34279526-34280390	TRUE	FALSE	FALSE	Kalrn	ENSMUSG00000061751	0
chr16-34320146-34321080	TRUE	FALSE	FALSE	Kalrn	ENSMUSG00000061751	0
chr16-34323338-34324129	TRUE	FALSE	FALSE	Kalrn	ENSMUSG00000061751	0
chr16-34347315-34348254	TRUE	FALSE	FALSE	Kalrn	ENSMUSG00000061751	0
chr16-34352491-34353393	FALSE	FALSE	TRUE	Kalrn	ENSMUSG00000061751	0
chr16-34368606-34369317	FALSE	TRUE	TRUE	Kalrn	ENSMUSG00000061751	0
chr16-34372029-34373011	TRUE	TRUE	FALSE	Kalrn	ENSMUSG00000061751	0
chr16-34413701-34414620	FALSE	FALSE	TRUE	Kalrn	ENSMUSG00000061751	0
chr16-34440763-34441708	TRUE	FALSE	FALSE	Kalrn	ENSMUSG00000061751	0
chr16-34562642-34563567	TRUE	FALSE	FALSE	Kalrn	ENSMUSG00000061751	0
chr16-34572058-34572863	FALSE	FALSE	TRUE	Kalrn	ENSMUSG00000061751	0
chr16-34573279-34574202	TRUE	FALSE	FALSE	Kalrn	ENSMUSG00000061751	0
chr16-44506690-44507520	TRUE	FALSE	FALSE	Boc	ENSMUSG00000022687	0
chr16-44533192-44534070	TRUE	FALSE	FALSE	Boc	ENSMUSG00000022687	0
chr16-44541900-44542804	TRUE	TRUE	FALSE	Boc	ENSMUSG00000022687	0
chr16-44557822-44558579	FALSE	FALSE	TRUE	Boc	ENSMUSG00000022687	0
chr16-44632285-44633066	TRUE	FALSE	FALSE	Boc	ENSMUSG00000022687	73387
chr16-44640655-44641568	TRUE	TRUE	FALSE	Boc	ENSMUSG00000022687	81757
chr16-52229574-52230238	TRUE	TRUE	FALSE	Alcam	ENSMUSG00000022636	18757
chr16-52243457-52244497	TRUE	FALSE	FALSE	Alcam	ENSMUSG00000022636	4498
chr16-52249923-52250845	TRUE	FALSE	FALSE	Alcam	ENSMUSG00000022636	0
chr16-52253886-52254882	TRUE	FALSE	FALSE	Alcam	ENSMUSG00000022636	0
chr16-52263524-52264421	FALSE	TRUE	FALSE	Alcam	ENSMUSG00000022636	0
chr16-52595614-52596551	TRUE	TRUE	FALSE	Alcam	ENSMUSG00000022636	141539
chr16-52648281-52649183	TRUE	FALSE	FALSE	Alcam	ENSMUSG00000022636	194206
chr16-52652969-52653848	FALSE	FALSE	TRUE	Alcam	ENSMUSG00000022636	198894
chr16-57130753-57131680	TRUE	FALSE	FALSE	Tomm70a	ENSMUSG00000022752	0
chr16-57144490-57145396	TRUE	FALSE	FALSE	Tomm70a	ENSMUSG00000022752	0
chr16-57314665-57315570	FALSE	FALSE	TRUE	Cmss1	ENSMUSG00000022748	0
chr16-57338354-57340102	TRUE	TRUE	FALSE	Cmss1	ENSMUSG00000022748	0
chr16-57606393-57607345	FALSE	TRUE	FALSE	Cmss1	ENSMUSG00000022748	0
chr16-58499073-58500006	FALSE	TRUE	FALSE	St3gal6	ENSMUSG00000022747	0
chr16-58514379-58514963	FALSE	FALSE	TRUE	St3gal6	ENSMUSG00000022747	0
chr16-58519471-58520393	FALSE	FALSE	TRUE	St3gal6	ENSMUSG00000022747	0
chr16-58522789-58523739	FALSE	TRUE	TRUE	St3gal6	ENSMUSG00000022747	0
chr16-58533721-58534607	TRUE	FALSE	FALSE	St3gal6	ENSMUSG00000022747	9477
chr16-88556155-88557100	TRUE	FALSE	TRUE	Cldn8	ENSMUSG00000050520	3727
chr17-30055954-30056904	TRUE	TRUE	FALSE	Zfand3	ENSMUSG00000044477	0
chr17-30068180-30069048	FALSE	TRUE	FALSE	Zfand3	ENSMUSG00000044477	0
chr17-30079424-30080150	TRUE	FALSE	FALSE	Zfand3	ENSMUSG00000044477	0
chr17-30096034-30096891	TRUE	FALSE	FALSE	Zfand3	ENSMUSG00000044477	0
chr17-30175500-30176352	TRUE	TRUE	FALSE	Zfand3	ENSMUSG00000044477	0
chr17-30177107-30178040	TRUE	TRUE	FALSE	Zfand3	ENSMUSG00000044477	0
chr17-30191665-30192218	FALSE	FALSE	TRUE	Zfand3	ENSMUSG00000044477	0
chr17-42826334-42827210	TRUE	FALSE	FALSE	Cd2ap	ENSMUSG00000061665	0
chr17-42859899-42860764	TRUE	TRUE	FALSE	Cd2ap	ENSMUSG00000061665	0
chr17-42908755-42909672	FALSE	FALSE	TRUE	Cd2ap	ENSMUSG00000061665	32330
chr17-42938180-42939084	FALSE	FALSE	TRUE	Cd2ap	ENSMUSG00000061665	61755
chr18-4917633-4918509	TRUE	FALSE	TRUE	Svil	ENSMUSG00000024236	2030
chr18-4929316-4930265	TRUE	TRUE	FALSE	Svil	ENSMUSG00000024236	0
chr18-4944347-4945070	TRUE	FALSE	FALSE	Svil	ENSMUSG00000024236	0
chr18-4952950-4953860	TRUE	FALSE	FALSE	Svil	ENSMUSG00000024236	0
chr18-4959421-4960334	FALSE	TRUE	FALSE	Svil	ENSMUSG00000024236	0
chr18-4967745-4968695	TRUE	FALSE	FALSE	Svil	ENSMUSG00000024236	0
chr18-4974851-4975784	TRUE	FALSE	FALSE	Svil	ENSMUSG00000024236	0
chr18-5007351-5008288	TRUE	FALSE	FALSE	Svil	ENSMUSG00000024236	0
chr18-5008615-5009477	TRUE	FALSE	FALSE	Svil	ENSMUSG00000024236	0
chr18-5048736-5049686	TRUE	FALSE	FALSE	Svil	ENSMUSG00000024236	0
chr18-5056405-5057228	FALSE	TRUE	FALSE	Svil	ENSMUSG00000024236	0
chr18-5126314-5127152	TRUE	TRUE	FALSE	Svil	ENSMUSG00000024236	7014
chr18-5133203-5134627	FALSE	TRUE	TRUE	Svil	ENSMUSG00000024236	13903
chr18-5138674-5139590	TRUE	FALSE	FALSE	Svil	ENSMUSG00000024236	19374
chr18-10640078-10640992	FALSE	FALSE	TRUE	Abhd3	ENSMUSG00000002475	3418
chr18-15281255-15282214	FALSE	TRUE	FALSE	Aqp4	ENSMUSG00000024411	107179
chr18-15358983-15359868	TRUE	FALSE	FALSE	Aqp4	ENSMUSG00000024411	29525
chr18-15403236-15404041	FALSE	TRUE	FALSE	Aqp4	ENSMUSG00000024411	0
chr18-15431216-15431959	FALSE	TRUE	FALSE	Chst9	ENSMUSG00000047161	19964
chr18-15465845-15466711	FALSE	TRUE	FALSE	Chst9	ENSMUSG00000047161	0
chr18-15543950-15544776	TRUE	FALSE	FALSE	Chst9	ENSMUSG00000047161	0
chr18-38406036-38408408	TRUE	FALSE	FALSE	Ndfip1	ENSMUSG00000024425	10566
chr18-38418538-38419466	TRUE	FALSE	FALSE	Ndfip1	ENSMUSG00000024425	0
chr18-38429206-38429851	TRUE	TRUE	FALSE	Ndfip1	ENSMUSG00000024425	0
chr18-38445485-38446196	FALSE	TRUE	FALSE	Ndfip1	ENSMUSG00000024425	0
chr18-38494469-38495404	TRUE	FALSE	TRUE	Ndfip1	ENSMUSG00000024425	30069
chr18-38495846-38496643	FALSE	TRUE	FALSE	Ndfip1	ENSMUSG00000024425	31446
chr18-38517680-38518550	FALSE	FALSE	TRUE	Ndfip1	ENSMUSG00000024425	53280
chr18-59562762-59563670	FALSE	TRUE	FALSE	Chsy3	ENSMUSG00000058152	152315
chr18-60680424-60681388	FALSE	TRUE	FALSE	Ndst1	ENSMUSG00000054008	4589
chr18-60694311-60695224	TRUE	FALSE	FALSE	Ndst1	ENSMUSG00000054008	0
chr18-60710311-60711236	FALSE	TRUE	FALSE	Ndst1	ENSMUSG00000054008	0
chr18-60734511-60735179	FALSE	FALSE	TRUE	Ndst1	ENSMUSG00000054008	21121
chr18-60735256-60736075	TRUE	FALSE	FALSE	Ndst1	ENSMUSG00000054008	21866
chr18-60740682-60741531	TRUE	FALSE	FALSE	Ndst1	ENSMUSG00000054008	27292
chr18-61447768-61448233	TRUE	FALSE	FALSE	Arhgef37	ENSMUSG00000045094	45560
chr18-61479379-61480302	TRUE	FALSE	FALSE	Arhgef37	ENSMUSG00000045094	13491
chr18-61482049-61482870	FALSE	TRUE	FALSE	Arhgef37	ENSMUSG00000045094	10923
chr18-61498036-61498971	TRUE	FALSE	FALSE	Arhgef37	ENSMUSG00000045094	0
chr18-61506359-61507067	TRUE	FALSE	FALSE	Arhgef37	ENSMUSG00000045094	0
chr18-61526404-61527313	FALSE	TRUE	FALSE	Arhgef37	ENSMUSG00000045094	0
chr18-61534275-61535156	TRUE	TRUE	FALSE	Arhgef37	ENSMUSG00000045094	0
chr18-61535408-61536029	FALSE	TRUE	FALSE	Arhgef37	ENSMUSG00000045094	0
chr18-61544501-61545436	TRUE	TRUE	TRUE	Arhgef37	ENSMUSG00000045094	7964
chr18-64598075-64599002	FALSE	TRUE	TRUE	Atp8b1	ENSMUSG00000039529	0
chr18-64606004-64606744	TRUE	FALSE	FALSE	Atp8b1	ENSMUSG00000039529	0
chr18-64636094-64636975	TRUE	FALSE	FALSE	Atp8b1	ENSMUSG00000039529	0
chr18-64637282-64638085	TRUE	FALSE	FALSE	Atp8b1	ENSMUSG00000039529	0
chr18-64660575-64661518	TRUE	FALSE	TRUE	Atp8b1	ENSMUSG00000039529	0
chr18-64682026-64682928	TRUE	FALSE	FALSE	Atp8b1	ENSMUSG00000039529	21025
chr18-64683164-64684154	FALSE	FALSE	TRUE	Atp8b1	ENSMUSG00000039529	22163
chr18-64743006-64743966	FALSE	TRUE	FALSE	Atp8b1	ENSMUSG00000039529	82005
chr18-64765695-64766292	TRUE	TRUE	FALSE	Atp8b1	ENSMUSG00000039529	104694
chr18-64766701-64767586	FALSE	FALSE	TRUE	Atp8b1	ENSMUSG00000039529	105700
chr18-64768006-64768769	TRUE	FALSE	FALSE	Atp8b1	ENSMUSG00000039529	107005
chr18-78751381-78752272	FALSE	FALSE	TRUE	Setbp1	ENSMUSG00000024548	0
chr18-78754802-78755819	TRUE	FALSE	FALSE	Setbp1	ENSMUSG00000103866	0
chr18-78792188-78793049	TRUE	TRUE	FALSE	Setbp1	ENSMUSG00000103866	0
chr18-78801166-78802121	TRUE	FALSE	FALSE	Setbp1	ENSMUSG00000103866	0
chr18-78804916-78805856	TRUE	FALSE	FALSE	Setbp1	ENSMUSG00000103866	0
chr18-78957607-78958373	FALSE	FALSE	TRUE	Setbp1	ENSMUSG00000103866	0
chr18-78979436-78979883	FALSE	FALSE	TRUE	Setbp1	ENSMUSG00000103866	0
chr18-78984035-78984941	TRUE	FALSE	FALSE	Setbp1	ENSMUSG00000103866	0
chr18-79003417-79004384	FALSE	FALSE	TRUE	Setbp1	ENSMUSG00000103866	0
chr18-79010486-79011317	FALSE	TRUE	FALSE	Setbp1	ENSMUSG00000103866	0
chr18-79020094-79020976	TRUE	FALSE	FALSE	Setbp1	ENSMUSG00000103866	0
chr18-79026624-79027486	FALSE	TRUE	FALSE	Setbp1	ENSMUSG00000103866	0
chr18-79049422-79050349	TRUE	FALSE	FALSE	Setbp1	ENSMUSG00000103866	0
chr18-79065725-79066562	TRUE	FALSE	FALSE	Setbp1	ENSMUSG00000103866	0
chr18-79068157-79069125	TRUE	FALSE	TRUE	Setbp1	ENSMUSG00000103866	0
chr18-79078504-79079172	FALSE	FALSE	TRUE	Setbp1	ENSMUSG00000103866	0
chr18-79092445-79093345	FALSE	FALSE	TRUE	Setbp1	ENSMUSG00000024548	0
chr18-79102051-79103002	TRUE	FALSE	FALSE	Setbp1	ENSMUSG00000024548	0
chr18-79105915-79106765	TRUE	FALSE	TRUE	Setbp1	ENSMUSG00000024548	0
chr18-79108483-79109447	FALSE	TRUE	FALSE	Setbp1	ENSMUSG00000024548	0
chr18-79109737-79110670	FALSE	TRUE	FALSE	Setbp1	ENSMUSG00000024548	345
chr18-79188441-79189347	TRUE	FALSE	FALSE	Setbp1	ENSMUSG00000024548	79049
chr18-79256960-79257767	FALSE	FALSE	TRUE	Setbp1	ENSMUSG00000024548	147568
chr18-79270357-79271266	TRUE	FALSE	FALSE	Setbp1	ENSMUSG00000024548	160965
chr18-79495523-79496522	FALSE	TRUE	FALSE	Setbp1	ENSMUSG00000024548	386131
chr19-5786324-5786947	TRUE	FALSE	FALSE	Malat1	ENSMUSG00000092341	8742
chr19-5787019-5787499	FALSE	TRUE	FALSE	Malat1	ENSMUSG00000092341	8190
chr19-5792818-5793730	TRUE	FALSE	FALSE	Malat1	ENSMUSG00000092341	1959
chr19-5803162-5804091	FALSE	TRUE	FALSE	Malat1	ENSMUSG00000092341	489
chr19-5809965-5810911	TRUE	FALSE	FALSE	Malat1	ENSMUSG00000092341	7292
chr19-12778773-12779609	TRUE	FALSE	FALSE	Zfp91	ENSMUSG00000024695	0
chr19-12794388-12795151	FALSE	TRUE	FALSE	Zfp91	ENSMUSG00000024695	0
chr19-12795413-12796389	FALSE	FALSE	TRUE	Zfp91	ENSMUSG00000024695	0
chr19-16075291-16076199	TRUE	FALSE	FALSE	Gnaq	ENSMUSG00000024639	56631
chr19-16160625-16161581	FALSE	TRUE	FALSE	Gnaq	ENSMUSG00000024639	0
chr19-16168178-16169136	TRUE	FALSE	FALSE	Gnaq	ENSMUSG00000024639	0
chr19-16169968-16170502	TRUE	FALSE	FALSE	Gnaq	ENSMUSG00000024639	0
chr19-16176961-16177777	TRUE	FALSE	FALSE	Gnaq	ENSMUSG00000024639	0
chr19-16183491-16184438	FALSE	TRUE	FALSE	Gnaq	ENSMUSG00000024639	0
chr19-16187726-16188614	TRUE	FALSE	FALSE	Gnaq	ENSMUSG00000024639	0
chr19-16192250-16193185	TRUE	FALSE	TRUE	Gnaq	ENSMUSG00000024639	0
chr19-16198043-16199082	FALSE	FALSE	TRUE	Gnaq	ENSMUSG00000024639	0
chr19-16252998-16253927	TRUE	FALSE	FALSE	Gnaq	ENSMUSG00000024639	0
chr19-16272952-16273817	FALSE	TRUE	TRUE	Gnaq	ENSMUSG00000024639	0
chr19-16280141-16280954	FALSE	TRUE	FALSE	Gnaq	ENSMUSG00000024639	0
chr19-16286238-16287136	TRUE	FALSE	FALSE	Gnaq	ENSMUSG00000024639	0
chr19-16287280-16288377	FALSE	TRUE	FALSE	Gnaq	ENSMUSG00000024639	0
chr19-16291849-16292795	TRUE	FALSE	FALSE	Gnaq	ENSMUSG00000024639	0
chr19-16313996-16314966	TRUE	TRUE	FALSE	Gnaq	ENSMUSG00000024639	0
chr19-16348827-16349647	FALSE	TRUE	FALSE	Gnaq	ENSMUSG00000024639	0
chr19-16359839-16360658	TRUE	FALSE	FALSE	Gnaq	ENSMUSG00000024639	0
chr19-16372875-16373734	TRUE	FALSE	FALSE	Gnaq	ENSMUSG00000024639	0
chr19-25221902-25222849	FALSE	FALSE	TRUE	Kank1	ENSMUSG00000032702	14125
chr19-25236554-25237456	TRUE	FALSE	TRUE	Kank1	ENSMUSG00000032702	0
chr19-25245816-25246702	FALSE	TRUE	FALSE	Kank1	ENSMUSG00000032702	0
chr19-25271359-25272232	TRUE	FALSE	FALSE	Kank1	ENSMUSG00000032702	0
chr19-25272933-25273882	TRUE	FALSE	FALSE	Kank1	ENSMUSG00000032702	0
chr19-25280126-25280984	FALSE	FALSE	TRUE	Kank1	ENSMUSG00000032702	0
chr19-25299844-25300699	FALSE	TRUE	FALSE	Kank1	ENSMUSG00000032702	0
chr19-25312708-25313620	FALSE	TRUE	FALSE	Kank1	ENSMUSG00000032702	0
chr19-25334111-25335112	TRUE	FALSE	FALSE	Kank1	ENSMUSG00000032702	0
chr19-25390435-25391247	TRUE	FALSE	FALSE	Kank1	ENSMUSG00000032702	0
chr19-25392110-25392909	FALSE	FALSE	TRUE	Kank1	ENSMUSG00000032702	0
chr19-25406363-25407228	TRUE	FALSE	FALSE	Kank1	ENSMUSG00000032702	0
chr19-25421846-25422730	TRUE	FALSE	FALSE	Kank1	ENSMUSG00000032702	0
chr19-25451017-25451921	TRUE	FALSE	FALSE	Kank1	ENSMUSG00000032702	16520
chr19-37822574-37823481	FALSE	TRUE	FALSE	Myof	ENSMUSG00000048612	75554
chr19-37823644-37824386	FALSE	FALSE	TRUE	Myof	ENSMUSG00000048612	74649
chr19-37836672-37837601	FALSE	FALSE	TRUE	Myof	ENSMUSG00000048612	61434
chr19-37867348-37868096	TRUE	FALSE	FALSE	Myof	ENSMUSG00000048612	30939
chr19-37877253-37878180	TRUE	FALSE	FALSE	Myof	ENSMUSG00000048612	20855
chr19-37878462-37879276	FALSE	TRUE	FALSE	Myof	ENSMUSG00000048612	19759
chr19-37912260-37913142	FALSE	TRUE	FALSE	Myof	ENSMUSG00000048612	0
chr19-37918246-37919159	TRUE	TRUE	FALSE	Myof	ENSMUSG00000048612	0
chr19-37923974-37924896	TRUE	FALSE	FALSE	Myof	ENSMUSG00000048612	0
chr19-38029598-38030429	FALSE	TRUE	FALSE	Myof	ENSMUSG00000048612	0
chr19-38033059-38033940	TRUE	FALSE	FALSE	Myof	ENSMUSG00000048612	0
chr19-43434833-43435763	TRUE	FALSE	FALSE	Cnnm1	ENSMUSG00000025189	4672
chr19-43440100-43440822	TRUE	TRUE	TRUE	Cnnm1	ENSMUSG00000025189	0
chr19-43440909-43441689	FALSE	TRUE	FALSE	Cnnm1	ENSMUSG00000025189	0
chr19-43451922-43452810	TRUE	FALSE	FALSE	Cnnm1	ENSMUSG00000025189	0
chr19-43475374-43476292	FALSE	TRUE	FALSE	Cnnm1	ENSMUSG00000025189	0
chr19-43487168-43488030	TRUE	FALSE	FALSE	Cnnm1	ENSMUSG00000025189	0
chr19-43495654-43496495	TRUE	FALSE	FALSE	Cnnm1	ENSMUSG00000025189	0
chr19-43496619-43497239	TRUE	TRUE	FALSE	Cnnm1	ENSMUSG00000025189	0
chr19-44725947-44726935	FALSE	TRUE	FALSE	Pax2	ENSMUSG00000004231	29109
chr19-44734472-44735353	TRUE	TRUE	FALSE	Pax2	ENSMUSG00000004231	20691
chr19-44746299-44747149	FALSE	FALSE	TRUE	Pax2	ENSMUSG00000004231	8895
chr19-44756157-44757126	FALSE	TRUE	FALSE	Pax2	ENSMUSG00000004231	0
chr19-44761983-44762785	TRUE	TRUE	FALSE	Pax2	ENSMUSG00000004231	0
chr19-44770222-44771125	FALSE	FALSE	TRUE	Pax2	ENSMUSG00000004231	0
chr19-44788276-44789141	FALSE	TRUE	FALSE	Pax2	ENSMUSG00000004231	0
chr19-44789973-44790837	TRUE	FALSE	FALSE	Pax2	ENSMUSG00000004231	0
chr19-44812498-44813496	TRUE	FALSE	FALSE	Pax2	ENSMUSG00000004231	0
chr19-44814826-44815726	TRUE	FALSE	FALSE	Pax2	ENSMUSG00000004231	0
chr19-44834357-44835304	FALSE	FALSE	TRUE	Pax2	ENSMUSG00000004231	0
chr19-44882318-44883257	TRUE	TRUE	FALSE	Pax2	ENSMUSG00000004231	44446
chrX-6365329-6366134	TRUE	FALSE	FALSE	Shroom4	ENSMUSG00000068270	33719
chrX-6399644-6400525	FALSE	TRUE	TRUE	Shroom4	ENSMUSG00000068270	0
chrX-6576740-6577682	FALSE	FALSE	TRUE	Shroom4	ENSMUSG00000068270	0
chrX-6627580-6628340	FALSE	TRUE	FALSE	Shroom4	ENSMUSG00000068270	0
chrX-139578464-139579389	FALSE	TRUE	FALSE	Rnf128	ENSMUSG00000031438	0
chrX-139610163-139611106	FALSE	TRUE	TRUE	Rnf128	ENSMUSG00000031438	0
chrX-153695697-153696657	TRUE	FALSE	FALSE	Kctd12b	ENSMUSG00000041633	0
chrX-164015626-164016639	FALSE	FALSE	TRUE	Car5b	ENSMUSG00000031373	0
chrX-164022666-164023560	TRUE	FALSE	FALSE	Car5b	ENSMUSG00000031373	0
chrX-164027649-164028560	TRUE	FALSE	FALSE	Car5b	ENSMUSG00000031373	0
chrX-164032269-164033196	FALSE	TRUE	FALSE	Car5b	ENSMUSG00000031373	4271
