# Supplementary material for: TFAP2A orchestrates gene regulatory networks and tubular architecture in kidney outer medullary collecting ducts
Source: JCI Insight. 2025 Aug 28;10(19):e192361. doi: 10.1172/jci.insight.192361 (PMC12513497; doi:10.1172/jci.insight.192361)
Supplement: Supplemental table 14 [file jciinsight-10-192361-s072.xlsx]

## Sheet: Info
Expressed genes as identified in bulk RNA-sequencing (RNAseq) from whole kidney samples using DESeq2:
Whole kidney samples of 4 control versus 4 knockout (Hoxb7Cre:Tfap2afl/fl) animals
Wald test for differential expression testing; Benjamini and Hochberg method for multiple testing correction
Thresholds set to be considered differentially expressed genes:
Gene count (baseMean)	≥ 5
P-value	< 0.05
Adjusted P-value	< 0.05
Foldchange	± 1.3

## Sheet: Genes Whole Kidney RNAseq
GeneID	Mean of normalized gene counts for all samples (baseMean)	Log2 foldchage (log2FC)	Standard error (lfcSE)	Wald statistic (stat)	P-value (unadjusted)	Adjusted P-value (Benjamini-Hochberg method)	Foldchange	Negative foldchange (-1/Foldchange)
0610005C13Rik	2361	0.199401	0.108575	1.83653	0.0662791	0.260378	1.14822	-0.870912
0610009B22Rik	575.156	0.314108	0.158984	1.97572	0.0481867	0.229205	1.24324	-0.804348
0610009E02Rik	235.673	-0.383374	0.254164	-1.50838	0.131458	0.348979	0.766642	-1.30439
0610009L18Rik	70.1792	-0.295028	0.248835	-1.18564	0.235766	0.461735	0.815057	-1.22691
0610009O20Rik	1450.41	0.232936	0.0954622	2.44009	0.0146837	0.150945	1.17522	-0.850901
0610010B08Rik	12.5134	-0.249412	0.518328	-0.481185	0.630385	0.78351	0.841239	-1.18872
0610010F05Rik	379.344	-0.0421594	0.0990619	-0.425587	0.670409	0.809593	0.9712	-1.02965
0610010K14Rik	576.295	-0.0214414	0.101006	-0.212278	0.83189	0.910623	0.985248	-1.01497
0610012G03Rik	1203.69	0.103187	0.0760061	1.35761	0.174586	0.398025	1.07414	-0.930974
0610030E20Rik	1176.84	-0.0332326	0.0851367	-0.390345	0.696282	0.826038	0.977228	-1.0233
0610031O16Rik	87.5319	1.54256	1.43007	1.07866	0.28074	0.50603	2.91311	-0.343276
0610037L13Rik	590.588	0.0959223	0.110666	0.866773	0.386066	0.597151	1.06875	-0.935674
0610038B21Rik	133.323	0.565773	0.258767	2.18642	0.0287851	0.189674	1.48018	-0.675594
0610039H22Rik	2.44982	-0.572114	1.16326	-0.491818	0.622848	NA	0.67263	-1.4867
0610039K10Rik	589.878	0.207869	0.251253	0.827327	0.408052	0.615064	1.15498	-0.865815
0610040B10Rik	28.344	0.677234	0.272903	2.4816	0.0130795	0.145567	1.59907	-0.625363
0610040F04Rik	519.362	-0.0955004	0.275253	-0.346955	0.728625	0.846711	0.935948	-1.06844
0610040J01Rik	898.447	0.0575324	0.0885714	0.649559	0.515977	0.700026	1.04068	-0.960906
0610043K17Rik	119.669	0.114356	0.24259	0.471395	0.637359	0.787801	1.08249	-0.923795
1010001N08Rik	3.84044	-1.27586	0.740206	-1.72366	0.0847689	NA	0.412978	-2.42144
1110002J07Rik	18.0312	0.356509	0.375604	0.94916	0.342539	0.561238	1.28032	-0.781052
1110002L01Rik	393.008	0.106279	0.0892819	1.19037	0.233899	0.45952	1.07645	-0.928981
1110004F10Rik	1256.74	0.0215115	0.071743	0.299841	0.764298	0.868382	1.01502	-0.9852
1110006O24Rik	31.1079	0.132905	0.301391	0.44097	0.659235	0.80219	1.0965	-0.911993
1110008L16Rik	477.965	0.0231199	0.127738	0.180994	0.856372	0.923998	1.01615	-0.984102
1110008P14Rik	661.592	0.0479042	0.152159	0.31483	0.752891	0.86192	1.03376	-0.967341
1110012L19Rik	244.211	-0.0182836	0.139116	-0.131426	0.895438	0.945795	0.987407	-1.01275
1110015O18Rik	0	NA	NA	NA	NA	NA	#VALUE!	#VALUE!
1110017D15Rik	3.26432	-1.06412	0.792584	-1.34259	0.179404	NA	0.478265	-2.09089
1110019D14Rik	155.456	0.275053	0.221086	1.2441	0.213463	0.440028	1.21004	-0.82642
1110020A21Rik	32.7398	-0.192918	0.256293	-0.752722	0.451617	0.648633	0.874835	-1.14307
1110025L11Rik	0	NA	NA	NA	NA	NA	#VALUE!	#VALUE!
1110028F11Rik	2.32818	0.0751535	0.883562	0.0850574	0.932216	NA	1.05347	-0.949241
1110028F18Rik	0	NA	NA	NA	NA	NA	#VALUE!	#VALUE!
1110032A03Rik	925.021	0.22115	0.106342	2.0796	0.0375618	0.209551	1.16566	-0.857881
1110032F04Rik	221.087	-0.591952	0.357566	-1.6555	0.0978222	0.305658	0.663445	-1.50729
1110036E04Rik	0.466043	-2.31786	3.46731	-0.668491	0.50382	NA	0.200564	-4.98593
1110038B12Rik	231.144	0.143267	0.117477	1.21954	0.22264	0.449248	1.1044	-0.905466
1110038F14Rik	346.982	-0.0218667	0.118125	-0.185114	0.853139	0.922121	0.984957	-1.01527
1110046J04Rik	7.26402	-0.804885	0.511024	-1.57504	0.115247	0.326845	0.572408	-1.74701
1110051M20Rik	1691.91	-0.0241348	0.0791946	-0.304754	0.760554	0.866041	0.98341	-1.01687
1110058D11Rik	0.403085	-0.657198	3.40984	-0.192736	0.847166	NA	0.634109	-1.57702
1110059E24Rik	521.73	-0.145239	0.120433	-1.20597	0.227828	0.454046	0.90423	-1.10591
1110059G10Rik	250.916	0.10928	0.104386	1.04688	0.295155	0.519573	1.07869	-0.927051
1110065P20Rik	527.999	0.0758336	0.127072	0.596776	0.550657	0.726929	1.05397	-0.948794
1190002N15Rik	297.91	-0.144309	0.123708	-1.16653	0.243401	0.470217	0.904813	-1.1052
1190005I06Rik	16.1515	0.616932	0.430803	1.43205	0.152128	0.373088	1.53361	-0.652056
1190007I07Rik	229.531	0.292219	0.134142	2.17843	0.0293741	0.190876	1.22452	-0.816645
1190028D05Rik	0	NA	NA	NA	NA	NA	#VALUE!	#VALUE!
1300002E11Rik	465.308	-0.0038248	0.139398	-0.0274379	0.97811	0.988627	0.997352	-1.00265
1300017J02Rik	1.68157	-1.48072	1.12924	-1.31125	0.189773	NA	0.358311	-2.79087
1500004A13Rik	156.505	-0.0401422	0.200733	-0.199978	0.841497	0.916292	0.972559	-1.02822
1500009C09Rik	0	NA	NA	NA	NA	NA	#VALUE!	#VALUE!
1500009L16Rik	17.7323	0.0591003	0.363402	0.16263	0.87081	0.931956	1.04182	-0.959863
1500011B03Rik	265.359	-0.07446	0.183168	-0.406512	0.684366	0.81846	0.949698	-1.05297
1500011K16Rik	632.185	0.191984	0.0957336	2.0054	0.0449201	0.2228	1.14233	-0.875401
1500012K07Rik	0	NA	NA	NA	NA	NA	#VALUE!	#VALUE!
1500015A07Rik	300.526	-0.13877	0.195232	-0.710798	0.477209	0.668721	0.908293	-1.10097
1500015L24Rik	0	NA	NA	NA	NA	NA	#VALUE!	#VALUE!
1500015O10Rik	16.2242	-0.11273	0.361322	-0.311993	0.755046	0.862766	0.924836	-1.08127
1500026H17Rik	109.486	0.190073	0.193927	0.980123	0.327025	0.54834	1.14082	-0.876562
1600002D24Rik	0.802125	-1.73326	2.30553	-0.751783	0.452181	NA	0.300772	-3.32478
1600002K03Rik	128.992	-0.0155928	0.169658	-0.0919071	0.926772	0.961907	0.98925	-1.01087
1600010M07Rik	2.23985	-0.903593	1.04129	-0.867761	0.385525	NA	0.534554	-1.87072
1600012H06Rik	1021.22	0.0647203	0.0829744	0.780003	0.435389	0.636579	1.04588	-0.956131
1600014C10Rik	1399.3	0.578592	0.243338	2.37773	0.0174197	0.158697	1.49339	-0.669617
1600014C23Rik	0.234392	-1.43925	3.52648	-0.408127	0.68318	NA	0.368758	-2.71181
1600015I10Rik	0.390209	0.971542	3.40842	0.285042	0.775612	NA	1.96094	-0.509961
1600019K03Rik	0	NA	NA	NA	NA	NA	#VALUE!	#VALUE!
1600020E01Rik	214.852	0.100721	0.1865	0.54006	0.589156	0.754635	1.07231	-0.932567
1600023N17Rik	8.14839	-0.429943	0.573208	-0.750065	0.453216	0.649527	0.742291	-1.34718
1600025M17Rik	0.136786	0.762724	3.52812	0.216184	0.828844	NA	1.69669	-0.589382
1600027J07Rik	0.229148	-1.42747	3.52704	-0.404721	0.685683	NA	0.371783	-2.68974
1600029I14Rik	0.475802	2.33703	3.28654	0.711091	0.477028	NA	5.0526	-0.197918
1600029O15Rik	0.493209	-2.43309	2.37704	-1.02358	0.306035	NA	0.185169	-5.40049
1700001C02Rik	0.245499	0.0413866	3.52812	0.0117305	0.990641	NA	1.0291	-0.971721
1700001C19Rik	24.9817	-0.148337	0.294278	-0.50407	0.614212	0.772555	0.90229	-1.10829
1700001D01Rik	3.75182	-0.067031	0.807012	-0.0830607	0.933803	NA	0.9546	-1.04756
1700001F09Rik	0	NA	NA	NA	NA	NA	#VALUE!	#VALUE!
1700001G01Rik	0	NA	NA	NA	NA	NA	#VALUE!	#VALUE!
1700001G11Rik	41.8846	0.0669742	0.352245	0.190135	0.849203	0.919838	1.04752	-0.954638
1700001G17Rik	12.8697	0.0977081	0.437697	0.223232	0.823355	0.906381	1.07007	-0.934516
1700001J03Rik	39.6261	-0.442273	0.462015	-0.95727	0.338431	0.558613	0.735974	-1.35874
1700001J11Rik	0	NA	NA	NA	NA	NA	#VALUE!	#VALUE!
1700001K19Rik	11.5294	-0.488166	0.420231	-1.16166	0.245373	0.472311	0.712931	-1.40266
1700001K23Rik	3.56423	0.136015	0.747985	0.181841	0.855707	NA	1.09887	-0.91003
1700001L05Rik	227.33	0.110272	0.203144	0.542824	0.587251	0.753345	1.07943	-0.926414
1700001L19Rik	4.20963	1.00961	0.821591	1.22885	0.21913	NA	2.01336	-0.496681
1700001O22Rik	25.009	-0.838624	0.430544	-1.94782	0.0514363	0.235034	0.559177	-1.78834
1700001P01Rik	2.92139	-0.0931015	1.046	-0.0890067	0.929077	NA	0.937505	-1.06666
1700003C15Rik	0	NA	NA	NA	NA	NA	#VALUE!	#VALUE!
1700003D09Rik	799.026	-0.372563	0.186504	-1.99762	0.0457583	0.224446	0.772409	-1.29465
1700003E16Rik	130.929	0.165436	0.16363	1.01104	0.311998	0.535059	1.12151	-0.891659
1700003E24Rik	0.484659	2.35916	3.27765	0.719772	0.471665	NA	5.13073	-0.194904
1700003F12Rik	1.75511	-0.568338	1.34554	-0.422385	0.672744	NA	0.674393	-1.48281
1700003G13Rik	0.768728	0.859609	2.06326	0.416627	0.676951	NA	1.81455	-0.551102
1700003G18Rik	2.57973	-0.912923	1.10121	-0.829015	0.407096	NA	0.531108	-1.88286
1700003H04Rik	0	NA	NA	NA	NA	NA	#VALUE!	#VALUE!
1700003I22Rik	0	NA	NA	NA	NA	NA	#VALUE!	#VALUE!
1700003L19Rik	0.251359	-1.51317	3.52179	-0.429659	0.667444	NA	0.35034	-2.85437
1700003M07Rik	0.108712	-0.72988	3.53381	-0.206542	0.836368	NA	0.602954	-1.6585
1700003P14Rik	4.41954	0.0173946	0.69283	0.0251066	0.97997	NA	1.01213	-0.988015
1700006A11Rik	0	NA	NA	NA	NA	NA	#VALUE!	#VALUE!
1700006F04Rik	0.114574	-0.72988	3.53381	-0.206542	0.836368	NA	0.602954	-1.6585
1700006H21Rik	0	NA	NA	NA	NA	NA	#VALUE!	#VALUE!
1700007F19Rik	3.12991	0.179705	0.852735	0.21074	0.83309	NA	1.13265	-0.882883
1700007J10Rik	567.53	-0.142653	0.093472	-1.52615	0.126971	0.34228	0.905852	-1.10393
1700007K13Rik	19.937	0.0550959	0.568499	0.0969148	0.922794	0.960151	1.03893	-0.96253
1700007L15Rik	54.3158	0.592507	0.214988	2.756	0.00585131	0.103082	1.50786	-0.66319
1700007P06Rik	0.173937	0.762724	3.52812	0.216184	0.828844	NA	1.69669	-0.589382
1700008C04Rik	0	NA	NA	NA	NA	NA	#VALUE!	#VALUE!
1700008J07Rik	186.627	0.0417897	0.126813	0.329539	0.741748	0.855015	1.02939	-0.971449
1700008K24Rik	0	NA	NA	NA	NA	NA	#VALUE!	#VALUE!
1700008O03Rik	11.578	-0.575343	0.603067	-0.954028	0.340069	0.559536	0.671127	-1.49003
1700008P02Rik	0	NA	NA	NA	NA	NA	#VALUE!	#VALUE!
1700009C05Rik	0	NA	NA	NA	NA	NA	#VALUE!	#VALUE!
1700009J07Rik	28.6118	6.58558e-05	0.347487	0.00018952	0.999849	0.999894	1.00005	-0.999954
1700009N14Rik	0	NA	NA	NA	NA	NA	#VALUE!	#VALUE!
1700010B08Rik	0	NA	NA	NA	NA	NA	#VALUE!	#VALUE!
1700010D01Rik	0	NA	NA	NA	NA	NA	#VALUE!	#VALUE!
1700010I02Rik	0.108712	-0.72988	3.53381	-0.206542	0.836368	NA	0.602954	-1.6585
1700010I14Rik	13.5217	-0.0648701	0.516938	-0.125489	0.900136	0.947759	0.956031	-1.04599
1700010J16Rik	0	NA	NA	NA	NA	NA	#VALUE!	#VALUE!
1700010K23Rik	1.25573	-0.136519	1.53592	-0.088884	0.929174	NA	0.909711	-1.09925
1700010N08Rik	0	NA	NA	NA	NA	NA	#VALUE!	#VALUE!
1700011B04Rik	0	NA	NA	NA	NA	NA	#VALUE!	#VALUE!
1700011C11Rik	1.77938	-4.29193	1.96132	-2.18829	0.0286487	NA	0.0510507	-19.5884
1700011L22Rik	0.828206	0.335035	1.66283	0.201485	0.840319	NA	1.26141	-0.792765
1700011M02Rik	0.132265	1.12789	3.52066	0.320363	0.748693	NA	2.18539	-0.457585
1700012A03Rik	0	NA	NA	NA	NA	NA	#VALUE!	#VALUE!
1700012B07Rik	0	NA	NA	NA	NA	NA	#VALUE!	#VALUE!
1700012B09Rik	0	NA	NA	NA	NA	NA	#VALUE!	#VALUE!
1700012C14Rik	0.132265	1.12789	3.52066	0.320363	0.748693	NA	2.18539	-0.457585
1700012D01Rik	16.3076	0.892066	0.408735	2.1825	0.0290724	0.19033	1.85583	-0.538842
1700012D14Rik	22.6547	-0.229244	0.384418	-0.596341	0.550948	0.72693	0.853082	-1.17222
1700012D16Rik	0	NA	NA	NA	NA	NA	#VALUE!	#VALUE!
1700012H19Rik	0	NA	NA	NA	NA	NA	#VALUE!	#VALUE!
1700012I11Rik	0.0661324	0.682661	3.52996	0.19339	0.846653	NA	1.6051	-0.623015
1700012P22Rik	0	NA	NA	NA	NA	NA	#VALUE!	#VALUE!
1700013D24Rik	0.108712	-0.72988	3.53381	-0.206542	0.836368	NA	0.602954	-1.6585
1700013F07Rik	0.746807	-1.89306	3.1112	-0.608466	0.542878	NA	0.269235	-3.71423
1700013G24Rik	0	NA	NA	NA	NA	NA	#VALUE!	#VALUE!
1700013H16Rik	0.301866	1.72298	3.50775	0.491192	0.623291	NA	3.30117	-0.302923
1700015F17Rik	1.25701	0.158098	1.38088	0.11449	0.908849	NA	1.11582	-0.896206
1700015G11Rik	0	NA	NA	NA	NA	NA	#VALUE!	#VALUE!
1700016A09Rik	10.4644	-0.199521	0.464954	-0.429121	0.667835	0.807769	0.870839	-1.14832
1700016C15Rik	254.852	0.0927811	0.469471	0.197629	0.843335	0.917247	1.06642	-0.937713
1700016D06Rik	0	NA	NA	NA	NA	NA	#VALUE!	#VALUE!
1700016G22Rik	0.114574	-0.72988	3.53381	-0.206542	0.836368	NA	0.602954	-1.6585
1700016H13Rik	0	NA	NA	NA	NA	NA	#VALUE!	#VALUE!
1700016K05Rik	0	NA	NA	NA	NA	NA	#VALUE!	#VALUE!
1700016K19Rik	1.12233	-2.20916	1.55969	-1.41641	0.156656	NA	0.21626	-4.62406
1700016L04Rik	0.365933	-2.00747	3.41325	-0.58814	0.556438	NA	0.248709	-4.02076
1700016L21Rik	0	NA	NA	NA	NA	NA	#VALUE!	#VALUE!
1700016P04Rik	0	NA	NA	NA	NA	NA	#VALUE!	#VALUE!
1700017B05Rik	309.551	0.0623772	0.121218	0.514587	0.606842	0.767192	1.04418	-0.957685
1700017D01Rik	0	NA	NA	NA	NA	NA	#VALUE!	#VALUE!
1700017G19Rik	0	NA	NA	NA	NA	NA	#VALUE!	#VALUE!
1700017J07Rik	0	NA	NA	NA	NA	NA	#VALUE!	#VALUE!
1700017L05Rik	0	NA	NA	NA	NA	NA	#VALUE!	#VALUE!
1700017N19Rik	0	NA	NA	NA	NA	NA	#VALUE!	#VALUE!
1700018A04Rik	1.82152	-1.05002	1.5887	-0.660928	0.508658	NA	0.482962	-2.07056
1700018B08Rik	0.343722	-1.92826	3.49287	-0.552056	0.58091	NA	0.262746	-3.80595
1700018B24Rik	0	NA	NA	NA	NA	NA	#VALUE!	#VALUE!
1700018F24Rik	0	NA	NA	NA	NA	NA	#VALUE!	#VALUE!
1700018G05Rik	0.899512	-0.242419	3.05655	-0.0793113	0.936785	NA	0.845327	-1.18297
1700018L02Rik	580.601	0.262317	0.164491	1.59472	0.110775	0.323083	1.1994	-0.833748
1700019A02Rik	1.67599	-0.101421	1.13423	-0.0894186	0.928749	NA	0.932114	-1.07283
1700019C18Rik	0	NA	NA	NA	NA	NA	#VALUE!	#VALUE!
1700019D03Rik	8.30258	-0.200613	0.649837	-0.308713	0.75754	0.864081	0.870181	-1.14919
1700019E08Rik	0	NA	NA	NA	NA	NA	#VALUE!	#VALUE!
1700019G24Rik	0	NA	NA	NA	NA	NA	#VALUE!	#VALUE!
1700019M22Rik	0	NA	NA	NA	NA	NA	#VALUE!	#VALUE!
1700019N19Rik	0.180707	-0.0386786	3.52996	-0.0109572	0.991258	NA	0.973546	-1.02717
1700019P21Rik	0	NA	NA	NA	NA	NA	#VALUE!	#VALUE!
1700020A23Rik	0.269051	1.66424	3.51003	0.474139	0.635401	NA	3.16947	-0.31551
1700020D05Rik	16.3568	0.194358	0.471742	0.412	0.68034	0.815907	1.14421	-0.873962
1700020G17Rik	0	NA	NA	NA	NA	NA	#VALUE!	#VALUE!
1700020I14Rik	566.85	0.0604983	0.143386	0.421925	0.673079	0.811406	1.04283	-0.958933
1700020L24Rik	34.9333	-0.501603	0.477725	-1.04998	0.293727	0.518272	0.706322	-1.41579
1700020M21Rik	0	NA	NA	NA	NA	NA	#VALUE!	#VALUE!
1700020N01Rik	3.82109	-0.947286	1.13687	-0.833242	0.404708	NA	0.518607	-1.92824
1700020N15Rik	0	NA	NA	NA	NA	NA	#VALUE!	#VALUE!
1700020N18Rik	0.330193	-0.745738	2.67638	-0.278636	0.780524	NA	0.596363	-1.67683
1700021F02Rik	0.0661324	0.682661	3.52996	0.19339	0.846653	NA	1.6051	-0.623015
1700021F05Rik	790.702	0.232068	0.137948	1.68228	0.0925137	0.296884	1.17452	-0.851414
1700021F07Rik	0.132265	1.12789	3.52066	0.320363	0.748693	NA	2.18539	-0.457585
1700021N21Rik	2.19799	-0.697036	1.03425	-0.673951	0.500342	NA	0.616838	-1.62117
1700022A21Rik	0	NA	NA	NA	NA	NA	#VALUE!	#VALUE!
1700022A22Rik	0	NA	NA	NA	NA	NA	#VALUE!	#VALUE!
1700022E09Rik	0	NA	NA	NA	NA	NA	#VALUE!	#VALUE!
1700022H01Rik	1.00786	0.243566	1.90245	0.128027	0.898128	NA	1.18392	-0.844655
1700022H16Rik	0	NA	NA	NA	NA	NA	#VALUE!	#VALUE!
1700022I11Rik	0	NA	NA	NA	NA	NA	#VALUE!	#VALUE!
1700023C21Rik	0	NA	NA	NA	NA	NA	#VALUE!	#VALUE!
1700023D09Rik	399.716	0.112168	0.107496	1.04346	0.296737	0.520772	1.08085	-0.925197
1700023F02Rik	0	NA	NA	NA	NA	NA	#VALUE!	#VALUE!
1700023F06Rik	2.71543	1.42107	0.914915	1.55323	0.120369	NA	2.67784	-0.373435
1700024B18Rik	0	NA	NA	NA	NA	NA	#VALUE!	#VALUE!
1700024F13Rik	2.79773	-1.24883	1.06128	-1.17672	0.239308	NA	0.420789	-2.37649
1700024G13Rik	0	NA	NA	NA	NA	NA	#VALUE!	#VALUE!
1700024I08Rik	0	NA	NA	NA	NA	NA	#VALUE!	#VALUE!
1700024N05Rik	0.114574	-0.72988	3.53381	-0.206542	0.836368	NA	0.602954	-1.6585
1700024P04Rik	0	NA	NA	NA	NA	NA	#VALUE!	#VALUE!
1700025B11Rik	0.217425	-1.38377	3.52913	-0.392099	0.694985	NA	0.383217	-2.60949
1700025C18Rik	0	NA	NA	NA	NA	NA	#VALUE!	#VALUE!
1700025F22Rik	0	NA	NA	NA	NA	NA	#VALUE!	#VALUE!
1700025F24Rik	0.590377	1.58365	2.48477	0.63734	0.523904	NA	2.99726	-0.333638
1700025G04Rik	139.661	-0.16304	0.321998	-0.506339	0.612618	0.771092	0.893141	-1.11964
1700025J12Rik	0	NA	NA	NA	NA	NA	#VALUE!	#VALUE!
1700025K24Rik	0	NA	NA	NA	NA	NA	#VALUE!	#VALUE!
1700025M24Rik	0	NA	NA	NA	NA	NA	#VALUE!	#VALUE!
1700025N23Rik	2.40808	-0.0554433	1.02892	-0.0538851	0.957027	NA	0.962299	-1.03918
1700026D11Rik	0.273572	1.63772	3.51101	0.466453	0.640892	NA	3.11174	-0.321364
1700026F02Rik	0	NA	NA	NA	NA	NA	#VALUE!	#VALUE!
1700026J14Rik	1.40852	-1.99783	1.91131	-1.04527	0.2959	NA	0.250376	-3.99399
1700027A15Rik	0	NA	NA	NA	NA	NA	#VALUE!	#VALUE!
1700027F06Rik	0	NA	NA	NA	NA	NA	#VALUE!	#VALUE!
1700027F09Rik	0.136786	0.762724	3.52812	0.216184	0.828844	NA	1.69669	-0.589382
1700027H10Rik	0	NA	NA	NA	NA	NA	#VALUE!	#VALUE!
1700027I24Rik	0	NA	NA	NA	NA	NA	#VALUE!	#VALUE!
1700027J07Rik	2.61121	-0.827463	0.892514	-0.927114	0.353867	NA	0.563519	-1.77456
1700028B04Rik	0	NA	NA	NA	NA	NA	#VALUE!	#VALUE!
1700028D13Rik	0	NA	NA	NA	NA	NA	#VALUE!	#VALUE!
1700028E10Rik	23.0869	-0.364482	0.368743	-0.988445	0.322935	0.544398	0.776748	-1.28742
1700028I16Rik	0.174845	-0.0386786	3.52996	-0.0109572	0.991258	NA	0.973546	-1.02717
1700028J19Rik	214.943	-0.0791609	0.262794	-0.301228	0.763241	0.867794	0.946608	-1.0564
1700028K03Rik	65.2119	0.0217331	0.18081	0.120199	0.904326	0.950248	1.01518	-0.985049
1700028M03Rik	0	NA	NA	NA	NA	NA	#VALUE!	#VALUE!
1700028P14Rik	0.173937	0.762724	3.52812	0.216184	0.828844	NA	1.69669	-0.589382
1700028P15Rik	0	NA	NA	NA	NA	NA	#VALUE!	#VALUE!
1700029B22Rik	0	NA	NA	NA	NA	NA	#VALUE!	#VALUE!
1700029F12Rik	0	NA	NA	NA	NA	NA	#VALUE!	#VALUE!
1700029H14Rik	0.173937	0.762724	3.52812	0.216184	0.828844	NA	1.69669	-0.589382
1700029I15Rik	32.4878	-0.286435	0.277339	-1.0328	0.301699	0.526161	0.819926	-1.21962
1700029J03Rik	0.125679	-0.72988	3.53381	-0.206542	0.836368	NA	0.602954	-1.6585
1700029J07Rik	195.111	-0.559485	0.210575	-2.65694	0.00788546	0.118401	0.678544	-1.47374
1700029M20Rik	0	NA	NA	NA	NA	NA	#VALUE!	#VALUE!
1700029N11Rik	51.4947	0.0911915	0.354289	0.257393	0.796875	0.889373	1.06525	-0.938747
1700029P11Rik	0	NA	NA	NA	NA	NA	#VALUE!	#VALUE!
1700030A11Rik	1.68398	-0.833032	1.28188	-0.649852	0.515788	NA	0.561348	-1.78142
1700030C10Rik	18.8287	-1.38348	1.02795	-1.34587	0.178344	0.402396	0.383292	-2.60898
1700030C14Rik	0	NA	NA	NA	NA	NA	#VALUE!	#VALUE!
1700030F04Rik	0.155348	-0.72988	3.53381	-0.206542	0.836368	NA	0.602954	-1.6585
1700030F18Rik	0.859611	-0.936437	2.29672	-0.407727	0.683474	NA	0.522522	-1.9138
1700030J22Rik	62.7886	0.031671	0.293233	0.108006	0.913991	0.955271	1.0222	-0.978287
1700030K09Rik	191.752	-0.013719	0.204614	-0.0670485	0.946543	0.972311	0.990536	-1.00955
1700030L20Rik	0	NA	NA	NA	NA	NA	#VALUE!	#VALUE!
1700030M09Rik	0	NA	NA	NA	NA	NA	#VALUE!	#VALUE!
1700030N03Rik	0.136786	0.762724	3.52812	0.216184	0.828844	NA	1.69669	-0.589382
1700030O20Rik	0.136786	0.762724	3.52812	0.216184	0.828844	NA	1.69669	-0.589382
1700031A10Rik	0.606186	-2.73554	3.01779	-0.906471	0.364687	NA	0.150148	-6.6601
1700031F05Rik	0	NA	NA	NA	NA	NA	#VALUE!	#VALUE!
1700031L13Rik	0	NA	NA	NA	NA	NA	#VALUE!	#VALUE!
1700031M16Rik	0	NA	NA	NA	NA	NA	#VALUE!	#VALUE!
1700031P21Rik	0.376828	-0.941756	3.50995	-0.26831	0.78846	NA	0.520599	-1.92086
1700034E13Rik	0	NA	NA	NA	NA	NA	#VALUE!	#VALUE!
1700034G24Rik	0.136786	0.762724	3.52812	0.216184	0.828844	NA	1.69669	-0.589382
1700034H15Rik	472.445	-0.113045	0.219087	-0.515981	0.605867	0.766689	0.924635	-1.08151
1700034I23Rik	1.39489	-0.496588	1.41636	-0.350609	0.725881	NA	0.708781	-1.41087
1700034J05Rik	1.19505	-1.02833	1.51954	-0.67674	0.498571	NA	0.490276	-2.03967
1700034K08Rik	0	NA	NA	NA	NA	NA	#VALUE!	#VALUE!
1700034P13Rik	85.7117	0.123911	0.198073	0.625582	0.531589	0.712772	1.08968	-0.917696
1700036G14Rik	0.468784	-2.37031	3.17699	-0.746086	0.455616	NA	0.193404	-5.17052
1700037C18Rik	173.717	-0.0161344	0.174276	-0.0925795	0.926238	0.961899	0.988879	-1.01125
1700037H04Rik	511.038	0.381412	0.201212	1.89557	0.0580166	0.246212	1.30262	-0.767686
1700039E22Rik	28.2346	-0.224258	0.356862	-0.628416	0.529731	0.711165	0.856035	-1.16818
1700039M10Rik	0.108712	-0.72988	3.53381	-0.206542	0.836368	NA	0.602954	-1.6585
1700040D17Rik	4.81651	0.0630988	0.661336	0.0954112	0.923988	NA	1.04471	-0.957206
1700041A01Rik	0	NA	NA	NA	NA	NA	#VALUE!	#VALUE!
1700041C23Rik	0	NA	NA	NA	NA	NA	#VALUE!	#VALUE!
1700041M19Rik	0	NA	NA	NA	NA	NA	#VALUE!	#VALUE!
1700042G07Rik	0	NA	NA	NA	NA	NA	#VALUE!	#VALUE!
1700042G15Rik	0	NA	NA	NA	NA	NA	#VALUE!	#VALUE!
1700042O10Rik	0.440352	-0.0695196	2.11133	-0.0329269	0.973733	NA	0.952955	-1.04937
1700044C05Rik	0	NA	NA	NA	NA	NA	#VALUE!	#VALUE!
1700044K03Rik	0	NA	NA	NA	NA	NA	#VALUE!	#VALUE!
1700045H11Rik	3.63661	0.473439	0.764844	0.619001	0.535915	NA	1.38842	-0.720245
1700046C09Rik	0	NA	NA	NA	NA	NA	#VALUE!	#VALUE!
1700047A11Rik	18.1349	-0.501679	0.354241	-1.41621	0.156715	0.378931	0.706285	-1.41586
1700047E10Rik	0	NA	NA	NA	NA	NA	#VALUE!	#VALUE!
1700047G03Rik	0	NA	NA	NA	NA	NA	#VALUE!	#VALUE!
1700047I17Rik2	4.23756	-0.554466	0.691372	-0.80198	0.422565	NA	0.680909	-1.46862
1700047L14Rik	0	NA	NA	NA	NA	NA	#VALUE!	#VALUE!
1700047M11Rik	1.2054	0.609968	1.86416	0.327208	0.74351	NA	1.52623	-0.655211
1700048M11Rik	21.7881	-0.0112374	0.306472	-0.0366671	0.97075	0.984506	0.992241	-1.00782
1700048O20Rik	17.0523	-0.375254	0.486063	-0.772027	0.440098	0.640037	0.77097	-1.29707
1700049E15Rik	2.11985	-0.710915	1.26458	-0.562175	0.573997	NA	0.610933	-1.63684
1700049E17Rik1	0	NA	NA	NA	NA	NA	#VALUE!	#VALUE!
1700049E17Rik2	0	NA	NA	NA	NA	NA	#VALUE!	#VALUE!
1700049E22Rik	0	NA	NA	NA	NA	NA	#VALUE!	#VALUE!
1700049L16Rik	0	NA	NA	NA	NA	NA	#VALUE!	#VALUE!
1700051A21Rik	1.5015	2.32883	1.73365	1.34331	0.179171	NA	5.02398	-0.199045
1700052I22Rik	0	NA	NA	NA	NA	NA	#VALUE!	#VALUE!
1700052K11Rik	167.171	-0.382517	0.240661	-1.58944	0.111961	0.32415	0.767098	-1.30361
1700054A03Rik	2.36759	-2.10445	1.04305	-2.01759	0.0436341	NA	0.232539	-4.30035
1700054K19Rik	0	NA	NA	NA	NA	NA	#VALUE!	#VALUE!
1700054M17Rik	0	NA	NA	NA	NA	NA	#VALUE!	#VALUE!
1700055C04Rik	0.180707	-0.0386786	3.52996	-0.0109572	0.991258	NA	0.973546	-1.02717
1700055D16Rik	38.9294	0.0128307	0.280921	0.0456738	0.96357	0.980516	1.00893	-0.991146
1700056E22Rik	5.05279	-1.58874	0.690424	-2.30111	0.0213853	NA	0.332461	-3.00787
1700057G04Rik	0.22148	-0.0386786	3.52996	-0.0109572	0.991258	NA	0.973546	-1.02717
1700057H15Rik	0	NA	NA	NA	NA	NA	#VALUE!	#VALUE!
1700057H21Rik	0.474645	-2.39342	2.38283	-1.00445	0.315164	NA	0.190331	-5.25402
1700060C16Rik	0.698366	-1.00901	2.45133	-0.411618	0.680619	NA	0.496887	-2.01253
1700060C20Rik	0.690012	1.89509	2.37608	0.797568	0.425121	NA	3.71945	-0.268857
1700061F12Rik	0	NA	NA	NA	NA	NA	#VALUE!	#VALUE!
1700061G19Rik	7.34063	0.481592	0.646581	0.744828	0.456375	0.651619	1.39628	-0.716187
1700061I17Rik	0.125679	-0.72988	3.53381	-0.206542	0.836368	NA	0.602954	-1.6585
1700061J23Rik	0	NA	NA	NA	NA	NA	#VALUE!	#VALUE!
1700061N14Rik	0.125679	-0.72988	3.53381	-0.206542	0.836368	NA	0.602954	-1.6585
1700063A18Rik	0	NA	NA	NA	NA	NA	#VALUE!	#VALUE!
1700063D05Rik	1.78421	-2.92249	1.44459	-2.02306	0.0430666	NA	0.1319	-7.58153
1700063H04Rik	0.792862	-0.288257	1.60397	-0.179715	0.857376	NA	0.818891	-1.22116
1700063O14Rik	0.457678	-2.35192	2.38732	-0.985174	0.324539	NA	0.195885	-5.10504
1700064J06Rik	0	NA	NA	NA	NA	NA	#VALUE!	#VALUE!
1700064M15Rik	0	NA	NA	NA	NA	NA	#VALUE!	#VALUE!
1700065D16Rik	4.2886	1.22556	0.870239	1.4083	0.159043	NA	2.33846	-0.427633
1700065I16Rik	0	NA	NA	NA	NA	NA	#VALUE!	#VALUE!
1700065J11Rik	0.125679	-0.72988	3.53381	-0.206542	0.836368	NA	0.602954	-1.6585
1700065J18Rik	0.108712	-0.72988	3.53381	-0.206542	0.836368	NA	0.602954	-1.6585
1700065L07Rik	5.02554	-0.19757	0.792218	-0.249389	0.80306	NA	0.872018	-1.14677
1700065O20Rik	2.2104	-0.0794607	1.15969	-0.0685192	0.945372	NA	0.946411	-1.05662
1700066B17Rik	0.125679	-0.72988	3.53381	-0.206542	0.836368	NA	0.602954	-1.6585
1700066B19Rik	3.30252	-1.36562	0.926234	-1.47437	0.140381	NA	0.388069	-2.57686
1700066C05Rik	0	NA	NA	NA	NA	NA	#VALUE!	#VALUE!
1700066J03Rik	0	NA	NA	NA	NA	NA	#VALUE!	#VALUE!
1700066M21Rik	222.014	-0.0630089	0.319128	-0.197441	0.843482	0.917273	0.957266	-1.04464
1700066N21Rik	0	NA	NA	NA	NA	NA	#VALUE!	#VALUE!
1700066O22Rik	1.00377	0.686453	2.42658	0.282889	0.777262	NA	1.60932	-0.62138
1700067G17Rik	0.114574	-0.72988	3.53381	-0.206542	0.836368	NA	0.602954	-1.6585
1700067K01Rik	63.0678	-0.494838	0.345843	-1.43082	0.152483	0.373438	0.709642	-1.40916
1700067P10Rik	0	NA	NA	NA	NA	NA	#VALUE!	#VALUE!
1700069L16Rik	0	NA	NA	NA	NA	NA	#VALUE!	#VALUE!
1700069P05Rik	0	NA	NA	NA	NA	NA	#VALUE!	#VALUE!
1700071K01Rik	0	NA	NA	NA	NA	NA	#VALUE!	#VALUE!
1700071M16Rik	57.5089	-0.64063	0.27308	-2.34594	0.0189793	0.16364	0.641433	-1.55901
1700072B07Rik	0	NA	NA	NA	NA	NA	#VALUE!	#VALUE!
1700072I22Rik	0	NA	NA	NA	NA	NA	#VALUE!	#VALUE!
1700072O05Rik	0	NA	NA	NA	NA	NA	#VALUE!	#VALUE!
1700073E17Rik	0.380081	-0.65685	3.44739	-0.190535	0.84889	NA	0.634262	-1.57664
1700074H08Rik	0.229148	-1.42747	3.52704	-0.404721	0.685683	NA	0.371783	-2.68974
1700074P13Rik	0	NA	NA	NA	NA	NA	#VALUE!	#VALUE!
1700080E11Rik	0	NA	NA	NA	NA	NA	#VALUE!	#VALUE!
1700080N15Rik	0	NA	NA	NA	NA	NA	#VALUE!	#VALUE!
1700080O16Rik	0	NA	NA	NA	NA	NA	#VALUE!	#VALUE!
1700081H04Rik	0	NA	NA	NA	NA	NA	#VALUE!	#VALUE!
1700083H02Rik	0	NA	NA	NA	NA	NA	#VALUE!	#VALUE!
1700084D21Rik	0	NA	NA	NA	NA	NA	#VALUE!	#VALUE!
1700084E18Rik	15.8023	0.00885274	0.518058	0.0170883	0.986366	0.992328	1.00616	-0.993883
1700084F23Rik	0	NA	NA	NA	NA	NA	#VALUE!	#VALUE!
1700084J12Rik	0.0661324	0.682661	3.52996	0.19339	0.846653	NA	1.6051	-0.623015
1700084M14Rik	0	NA	NA	NA	NA	NA	#VALUE!	#VALUE!
1700085C21Rik	0.136786	0.762724	3.52812	0.216184	0.828844	NA	1.69669	-0.589382
1700086L19Rik	0	NA	NA	NA	NA	NA	#VALUE!	#VALUE!
1700086O06Rik	222.633	0.319678	0.142134	2.24914	0.0245038	0.17895	1.24805	-0.801248
1700088E04Rik	922.849	-0.231383	0.126839	-1.82422	0.0681181	0.263636	0.851818	-1.17396
1700091H14Rik	0.292134	0.0413866	3.52812	0.0117305	0.990641	NA	1.0291	-0.971721
1700092C02Rik	0	NA	NA	NA	NA	NA	#VALUE!	#VALUE!
1700092C10Rik	5.70719	0.321164	1.00386	0.31993	0.749022	NA	1.24934	-0.800424
1700092E19Rik	0	NA	NA	NA	NA	NA	#VALUE!	#VALUE!
1700092K14Rik	0	NA	NA	NA	NA	NA	#VALUE!	#VALUE!
1700092M07Rik	3.48198	0.36423	0.763688	0.476936	0.633408	NA	1.28719	-0.776883
1700093K21Rik	3.26759	-1.05199	0.903949	-1.16377	0.244518	NA	0.482304	-2.07338
1700094D03Rik	247.26	-0.0335366	0.192631	-0.174097	0.861789	0.927788	0.977022	-1.02352
1700094J05Rik	98.1958	-0.12949	0.180954	-0.715599	0.474239	0.666676	0.914154	-1.09391
1700094M24Rik	0.0661324	0.682661	3.52996	0.19339	0.846653	NA	1.6051	-0.623015
1700095A21Rik	0.292134	0.0413866	3.52812	0.0117305	0.990641	NA	1.0291	-0.971721
1700095B10Rik	0	NA	NA	NA	NA	NA	#VALUE!	#VALUE!
1700095J03Rik	0.669241	-2.8878	3.03605	-0.951171	0.341518	NA	0.135109	-7.40141
1700095J12Rik	0.631335	-1.28647	2.47329	-0.520147	0.602961	NA	0.409952	-2.43931
1700096J18Rik	4.20932	0.493552	0.906142	0.544674	0.585978	NA	1.40791	-0.710274
1700096K18Rik	89.0722	-0.217632	0.192553	-1.13024	0.258375	0.484426	0.859976	-1.16282
1700096P03Rik	0	NA	NA	NA	NA	NA	#VALUE!	#VALUE!
1700097N02Rik	0.125679	-0.72988	3.53381	-0.206542	0.836368	NA	0.602954	-1.6585
1700099I09Rik	9.15826	0.197751	0.47057	0.420236	0.674313	0.81209	1.14691	-0.871909
1700100I10Rik	0	NA	NA	NA	NA	NA	#VALUE!	#VALUE!
1700100L14Rik	0	NA	NA	NA	NA	NA	#VALUE!	#VALUE!
1700101I11Rik	1620.87	0.238827	0.110613	2.15912	0.0308405	0.195103	1.18003	-0.847434
1700101O22Rik	0	NA	NA	NA	NA	NA	#VALUE!	#VALUE!
1700102H20Rik	16.9452	0.559277	0.361709	1.54621	0.122055	0.335767	1.47353	-0.678642
1700102P08Rik	13.7515	0.94805	0.434086	2.18402	0.0289611	0.190185	1.92926	-0.518333
1700104L18Rik	0	NA	NA	NA	NA	NA	#VALUE!	#VALUE!
1700105P06Rik	15.5418	-0.166979	0.509229	-0.327905	0.742983	0.855733	0.890706	-1.12271
1700108F19Rik	6.29087	0.0201502	0.647901	0.0311008	0.975189	0.987	1.01407	-0.98613
1700108J01Rik	0.667694	-0.294321	1.9535	-0.150664	0.880241	NA	0.815456	-1.22631
1700109G14Rik	0	NA	NA	NA	NA	NA	#VALUE!	#VALUE!
1700109G15Rik	0	NA	NA	NA	NA	NA	#VALUE!	#VALUE!
1700109H08Rik	112.196	0.0690728	0.185452	0.372457	0.709553	0.833591	1.04904	-0.95325
1700109I08Rik	0	NA	NA	NA	NA	NA	#VALUE!	#VALUE!
1700109K24Rik	8.47193	-0.206258	0.490101	-0.420848	0.673866	0.811925	0.866782	-1.15369
1700110C19Rik	5.9625	-0.364266	0.632831	-0.575613	0.564877	NA	0.776864	-1.28723
1700110I01Rik	0	NA	NA	NA	NA	NA	#VALUE!	#VALUE!
1700110I07Rik	0	NA	NA	NA	NA	NA	#VALUE!	#VALUE!
1700110K17Rik	342.088	0.00238287	0.1517	0.0157078	0.987468	0.993063	1.00165	-0.99835
1700111N16Rik	0	NA	NA	NA	NA	NA	#VALUE!	#VALUE!
1700112H15Rik	0	NA	NA	NA	NA	NA	#VALUE!	#VALUE!
1700112J05Rik	8.32765	-0.199285	0.527221	-0.377992	0.705436	0.830834	0.870982	-1.14813
1700112J16Rik	9.73807	-0.475928	0.458056	-1.03902	0.298797	0.522927	0.719004	-1.39081
1700113A16Rik	263.493	0.157849	0.154961	1.01864	0.308375	0.531874	1.11562	-0.896361
1700113B09Rik	2.59467	0.998265	1.578	0.632616	0.526985	NA	1.9976	-0.500602
1700113H08Rik	0.0661324	0.682661	3.52996	0.19339	0.846653	NA	1.6051	-0.623015
1700116B05Rik	0.614648	-1.54998	2.3941	-0.647416	0.517363	NA	0.341516	-2.92812
1700119H24Rik	33.7252	0.301604	0.311668	0.967707	0.333191	0.554064	1.23251	-0.81135
1700120C14Rik	131.203	0.242691	0.197268	1.23026	0.218599	0.445097	1.1832	-0.845167
1700120E14Rik	1.16158	-1.57619	1.63165	-0.966011	0.334039	NA	0.335366	-2.98182
1700120G07Rik	0.456586	1.00938	3.40207	0.296696	0.766699	NA	2.01305	-0.496759
1700120K04Rik	13.0103	-0.340013	0.42719	-0.795929	0.426074	0.62974	0.790034	-1.26577
1700121L16Rik	0	NA	NA	NA	NA	NA	#VALUE!	#VALUE!
1700121N20Rik	0	NA	NA	NA	NA	NA	#VALUE!	#VALUE!
1700122C19Rik	0	NA	NA	NA	NA	NA	#VALUE!	#VALUE!
1700122H20Rik	2.15864	-0.125245	1.15772	-0.108183	0.913851	NA	0.916848	-1.09069
1700122O11Rik	0.108712	-0.72988	3.53381	-0.206542	0.836368	NA	0.602954	-1.6585
1700123J17Rik	0.251359	-1.51317	3.52179	-0.429659	0.667444	NA	0.35034	-2.85437
1700123K08Rik	0	NA	NA	NA	NA	NA	#VALUE!	#VALUE!
1700123L14Rik	0	NA	NA	NA	NA	NA	#VALUE!	#VALUE!
1700123M08Rik	11.4035	-0.180929	0.482847	-0.374714	0.707874	0.832292	0.882135	-1.13361
1700123O12Rik	0	NA	NA	NA	NA	NA	#VALUE!	#VALUE!
1700123O20Rik	847.341	0.127279	0.124993	1.01829	0.308541	0.531874	1.09223	-0.915557
1700123O21Rik	0.22148	-0.0386786	3.52996	-0.0109572	0.991258	NA	0.973546	-1.02717
1700124L16Rik	1.73619	0.23663	1.1368	0.208154	0.835109	NA	1.17824	-0.848726
1700125G02Rik	0	NA	NA	NA	NA	NA	#VALUE!	#VALUE!
1700125G22Rik	17.2069	-0.988427	0.982004	-1.00654	0.314155	0.536568	0.504027	-1.98402
1700125H03Rik	1.74425	0.120833	1.47656	0.0818341	0.934779	NA	1.08736	-0.919657
1700125H20Rik	0.960399	-1.35887	1.85509	-0.73251	0.463857	NA	0.389886	-2.56485
1700126H18Rik	0.289419	-0.715586	2.74708	-0.26049	0.794486	NA	0.608958	-1.64215
1700128A07Rik	0.388145	-0.742003	3.43232	-0.216181	0.828847	NA	0.597909	-1.6725
1700128F08Rik	0	NA	NA	NA	NA	NA	#VALUE!	#VALUE!
1700129C05Rik	0	NA	NA	NA	NA	NA	#VALUE!	#VALUE!
1810006J02Rik	1.11773	1.84947	1.90791	0.969371	0.33236	NA	3.60369	-0.277493
1810007C17Rik	0	NA	NA	NA	NA	NA	#VALUE!	#VALUE!
1810007D17Rik	0	NA	NA	NA	NA	NA	#VALUE!	#VALUE!
1810008I18Rik	0.452799	2.27766	3.47237	0.655938	0.511864	NA	4.84891	-0.206232
1810009A15Rik	471.57	0.293696	0.14251	2.06088	0.0393143	0.212171	1.22578	-0.81581
1810009J06Rik	0	NA	NA	NA	NA	NA	#VALUE!	#VALUE!
1810010D01Rik	4.23151	-0.412687	1.01667	-0.405922	0.6848	NA	0.751223	-1.33116
1810010H24Rik	34.6932	-0.136952	0.283856	-0.482469	0.629473	0.783248	0.909439	-1.09958
1810012K16Rik	12.2027	0.11431	0.529705	0.215799	0.829144	0.909737	1.08246	-0.923824
1810013A23Rik	0.499899	-1.22166	2.0223	-0.604094	0.545781	NA	0.428789	-2.33215
1810013L24Rik	1382.69	0.117469	0.103619	1.13367	0.256935	0.482975	1.08483	-0.921804
1810014B01Rik	186.419	0.13363	0.157445	0.848743	0.396024	0.604856	1.09705	-0.911535
1810018F18Rik	0	NA	NA	NA	NA	NA	#VALUE!	#VALUE!
1810019D21Rik	995.167	-0.0824388	0.107729	-0.765245	0.444125	0.643081	0.94446	-1.05881
1810020O05Rik	2.53595	-0.0603105	1.03239	-0.0584186	0.953415	NA	0.959058	-1.04269
1810021B22Rik	71.0305	-0.457487	0.277948	-1.64595	0.0997749	0.307969	0.728254	-1.37315
1810022K09Rik	614.895	0.148206	0.0981151	1.51053	0.130907	0.347945	1.10819	-0.902372
1810024B03Rik	55.5171	0.565647	0.257248	2.19884	0.0278892	0.187427	1.48005	-0.675652
1810026B05Rik	508.946	-0.166552	0.0935454	-1.78044	0.0750032	0.272601	0.890969	-1.12237
1810030O07Rik	635.092	-0.0226548	0.0932583	-0.242925	0.808063	0.896394	0.98442	-1.01583
1810032O08Rik	309.587	0.0647707	0.11245	0.575993	0.56462	0.736627	1.04592	-0.956097
1810034E14Rik	128.607	0.255911	0.203411	1.2581	0.208356	0.434375	1.19409	-0.837458
1810037I17Rik	1079.18	0.169982	0.154649	1.09915	0.271704	0.496868	1.12504	-0.888853
1810041H14Rik	25.2447	0.71446	0.433318	1.64881	0.0991858	0.307399	1.64087	-0.609433
1810043G02Rik	490.463	-0.00808174	0.0971654	-0.0831751	0.933712	0.965912	0.994414	-1.00562
1810044D09Rik	109.622	0.2827	0.208755	1.35422	0.175666	0.399271	1.21647	-0.822051
1810046K07Rik	0.0661324	0.682661	3.52996	0.19339	0.846653	NA	1.6051	-0.623015
1810053B23Rik	0	NA	NA	NA	NA	NA	#VALUE!	#VALUE!
1810055G02Rik	159.839	-0.212418	0.171008	-1.24216	0.214179	0.44083	0.863089	-1.15863
1810058I24Rik	1070.32	0.241389	0.133466	1.80861	0.0705111	0.266338	1.18213	-0.84593
1810062G17Rik	3.93744	-0.13192	0.863281	-0.152813	0.878546	NA	0.912616	-1.09575
1810062O18Rik	99.3483	-0.413799	0.190118	-2.17653	0.0295153	0.191191	0.750644	-1.33219
1810063I02Rik	4.14325	0.0383544	1.01225	0.0378904	0.969775	NA	1.02694	-0.973765
1810064F22Rik	11.2818	-0.431803	0.449831	-0.959922	0.337095	0.557435	0.741335	-1.34892
1810065E05Rik	0	NA	NA	NA	NA	NA	#VALUE!	#VALUE!
2010001A14Rik	232.881	-0.02793	0.155296	-0.17985	0.85727	0.924582	0.980827	-1.01955
2010003K11Rik	53.4126	0.210229	0.424961	0.494703	0.62081	0.776945	1.15687	-0.8644
2010005H15Rik	4.09199	1.66853	1.42217	1.17323	0.240705	NA	3.1789	-0.314574
2010009K17Rik	6.82235	-6.96467e-05	0.522388	-0.000133324	0.999894	0.999894	0.999952	-1.00005
2010010A06Rik	0.180707	-0.0386786	3.52996	-0.0109572	0.991258	NA	0.973546	-1.02717
2010016I18Rik	26.2347	-0.955664	0.359798	-2.65612	0.00790462	0.118465	0.515604	-1.93947
2010106C02Rik	0.690977	-0.274897	2.4774	-0.110962	0.911647	NA	0.826509	-1.20991
2010106E10Rik	0.155348	-0.72988	3.53381	-0.206542	0.836368	NA	0.602954	-1.6585
2010109A12Rik	3.77629	0.709657	0.814932	0.870817	0.383854	NA	1.63541	-0.611466
2010109I03Rik	0.98847	-2.48022	1.89226	-1.31072	0.189953	NA	0.179217	-5.57983
2010111I01Rik	1557.54	-0.227089	0.112047	-2.02673	0.0426895	0.218257	0.854357	-1.17047
2010204K13Rik	96.6946	-0.587235	0.307097	-1.91221	0.0558487	0.242616	0.665617	-1.50236
2010300C02Rik	24.332	-0.202326	0.296088	-0.683328	0.494399	0.682247	0.869148	-1.15055
2010308F09Rik	3.28358	-0.662925	0.919929	-0.720626	0.471139	NA	0.631596	-1.58329
2010310C07Rik	0.34716	-0.831016	2.67174	-0.311039	0.755771	NA	0.562133	-1.77894
2010315B03Rik	342.397	-0.00146464	0.118322	-0.0123784	0.990124	0.994597	0.998985	-1.00102
2010320M18Rik	258.04	0.203823	0.128846	1.58191	0.11367	0.325608	1.15175	-0.868247
2200002D01Rik	271.314	-0.0615586	0.173983	-0.35382	0.723474	0.843982	0.958228	-1.04359
2200002J24Rik	0.108712	-0.72988	3.53381	-0.206542	0.836368	NA	0.602954	-1.6585
2210010C04Rik	0.155348	-0.72988	3.53381	-0.206542	0.836368	NA	0.602954	-1.6585
2210011C24Rik	245.454	0.233242	0.340967	0.684061	0.493937	0.682042	1.17547	-0.850721
2210016F16Rik	1038.74	-0.000433952	0.103766	-0.00418202	0.996663	0.998415	0.999699	-1.0003
2210016L21Rik	950.408	0.190999	0.0636521	3.00066	0.00269392	0.0731253	1.14155	-0.875999
2210039B01Rik	17.3126	-0.536129	0.606785	-0.883557	0.376935	0.589975	0.689619	-1.45008
2210404E10Rik	4.56823	-0.414851	0.743691	-0.557827	0.576962	NA	0.750097	-1.33316
2210406O10Rik	12.992	0.253765	0.413103	0.614289	0.539024	0.717803	1.19231	-0.838705
2210407C18Rik	0	NA	NA	NA	NA	NA	#VALUE!	#VALUE!
2210408F21Rik	283.414	-0.00537299	0.146042	-0.0367908	0.970652	0.984468	0.996283	-1.00373
2210408I21Rik	126.279	0.338108	0.199513	1.69467	0.0901385	0.293433	1.2641	-0.791078
2210409D07Rik	0	NA	NA	NA	NA	NA	#VALUE!	#VALUE!
2210409E12Rik	1.95094	-3.67747	1.41108	-2.60614	0.00915695	NA	0.0781578	-12.7946
2210414B05Rik	0	NA	NA	NA	NA	NA	#VALUE!	#VALUE!
2210416O15Rik	54.136	-0.443404	0.259073	-1.7115	0.0869887	0.289678	0.735397	-1.35981
2210417A02Rik	0	NA	NA	NA	NA	NA	#VALUE!	#VALUE!
2210418O10Rik	5.59446	0.638714	0.601308	1.06221	0.288142	NA	1.55694	-0.642285
2210420H20Rik	0	NA	NA	NA	NA	NA	#VALUE!	#VALUE!
2300002M23Rik	13.8008	0.799578	0.848857	0.941946	0.34622	0.563852	1.74059	-0.574517
2300003K06Rik	0	NA	NA	NA	NA	NA	#VALUE!	#VALUE!
2300009A05Rik	397.817	0.341376	0.200995	1.69843	0.0894259	0.292912	1.26696	-0.789288
2310001H17Rik	169.162	0.0762628	0.170955	0.446099	0.655525	0.800401	1.05428	-0.948512
2310001K24Rik	60.5386	0.32083	0.265208	1.20973	0.226382	0.452629	1.24905	-0.800609
2310002D06Rik	0.136786	0.762724	3.52812	0.216184	0.828844	NA	1.69669	-0.589382
2310002F09Rik	1.10355	-0.566105	1.47688	-0.383313	0.701488	NA	0.675438	-1.48052
2310002L09Rik	0	NA	NA	NA	NA	NA	#VALUE!	#VALUE!
2310003N18Rik	0	NA	NA	NA	NA	NA	#VALUE!	#VALUE!
2310005A03Rik	5.39782	-0.175222	1.04616	-0.167491	0.866984	NA	0.885631	-1.12914
2310005E17Rik	0.174845	-0.0386786	3.52996	-0.0109572	0.991258	NA	0.973546	-1.02717
2310007B03Rik	137.155	-1.52247	0.64238	-2.37005	0.0177856	0.160292	0.348089	-2.87283
2310008N11Rik	5.34998	0.718356	0.793724	0.905045	0.365442	NA	1.64531	-0.60779
2310009A05Rik	282.365	-0.0932198	0.0985093	-0.946304	0.343993	0.562376	0.937428	-1.06675
2310009B15Rik	79.1661	-0.0684135	0.186846	-0.36615	0.714253	0.837041	0.953686	-1.04856
2310010J17Rik	126.678	-0.0367257	0.19336	-0.189935	0.84936	0.919838	0.974865	-1.02578
2310011J03Rik	642.75	0.107813	0.0716336	1.50506	0.132308	0.350151	1.07759	-0.927994
2310015A10Rik	175.208	-0.410295	0.16606	-2.47076	0.0134825	0.146699	0.752469	-1.32896
2310015D24Rik	0.0661324	0.682661	3.52996	0.19339	0.846653	NA	1.6051	-0.623015
2310016D03Rik	0	NA	NA	NA	NA	NA	#VALUE!	#VALUE!
Serpina3h	28.6056	-7.52827	2.06102	-3.65269	0.000259507	0.0210254	0.00541707	-184.602
2310020H05Rik	0	NA	NA	NA	NA	NA	#VALUE!	#VALUE!
2310022A10Rik	233.499	0.173182	0.109286	1.58467	0.113042	0.325028	1.12754	-0.886884
2310022B05Rik	679.743	-0.155752	0.25737	-0.605169	0.545067	0.722996	0.897664	-1.114
2310030A07Rik	0.136786	0.762724	3.52812	0.216184	0.828844	NA	1.69669	-0.589382
2310030G06Rik	655.755	0.486359	0.234523	2.07382	0.0380963	0.210638	1.4009	-0.713824
2310033P09Rik	360.884	0.156288	0.0884414	1.76713	0.0772058	0.275531	1.11442	-0.897331
2310034C09Rik	0	NA	NA	NA	NA	NA	#VALUE!	#VALUE!
2310034G01Rik	18.5296	-0.0750374	0.352474	-0.212888	0.831414	0.910623	0.949317	-1.05339
2310034O05Rik	0.583358	-2.6948	2.23817	-1.20402	0.228583	NA	0.154449	-6.47462
2310035C23Rik	836.03	0.106966	0.0994686	1.07537	0.282208	0.507298	1.07696	-0.928539
2310039H08Rik	580.149	0.333834	0.212197	1.57323	0.115666	0.327471	1.26036	-0.793425
2310039L15Rik	0	NA	NA	NA	NA	NA	#VALUE!	#VALUE!
2310040G24Rik	23.9008	-0.553093	0.400895	-1.37965	0.167696	0.390117	0.681558	-1.46723
2310043L19Rik	12.8193	1.46365	0.737276	1.98521	0.0471212	0.226835	2.75805	-0.362575
2310043M15Rik	50.8082	-0.545192	0.25946	-2.10126	0.0356185	0.205379	0.6853	-1.45921
2310043O21Rik	0.535534	-1.68463	2.46369	-0.683781	0.494113	NA	0.311084	-3.21457
2310050C09Rik	0	NA	NA	NA	NA	NA	#VALUE!	#VALUE!
2310057J18Rik	0	NA	NA	NA	NA	NA	#VALUE!	#VALUE!
2310057M21Rik	156.737	0.0261334	0.189707	0.137757	0.890432	0.943217	1.01828	-0.982049
2310057N15Rik	0	NA	NA	NA	NA	NA	#VALUE!	#VALUE!
2310061I04Rik	1263.01	0.0874163	0.0608049	1.43765	0.150532	0.371295	1.06247	-0.941207
2310061N02Rik	0	NA	NA	NA	NA	NA	#VALUE!	#VALUE!
2310065F04Rik	0	NA	NA	NA	NA	NA	#VALUE!	#VALUE!
2310068J16Rik	59.3275	0.10374	0.312925	0.331518	0.740253	0.854244	1.07456	-0.930617
2310069B03Rik	0	NA	NA	NA	NA	NA	#VALUE!	#VALUE!
2310069G16Rik	2.37364	-2.1251	1.01392	-2.09593	0.0360882	NA	0.229235	-4.36234
2310075C17Rik	0	NA	NA	NA	NA	NA	#VALUE!	#VALUE!
2310079G19Rik	0	NA	NA	NA	NA	NA	#VALUE!	#VALUE!
2310081J21Rik	36.7397	0.0936415	0.269967	0.346863	0.728694	0.846731	1.06706	-0.937154
2400006E01Rik	0.563676	-1.31582	2.02012	-0.651356	0.514816	NA	0.401698	-2.48943
2410002F23Rik	722.244	-0.174356	0.110405	-1.57924	0.114281	0.326128	0.886163	-1.12846
2410003L11Rik	55.6969	-0.456597	0.231716	-1.9705	0.0487805	0.230581	0.728703	-1.3723
2410004B18Rik	317.973	-0.111984	0.100698	-1.11208	0.266104	0.490958	0.925315	-1.08071
2410004I01Rik	1.48331	2.29995	1.58653	1.44967	0.14715	NA	4.9244	-0.203071
2410004P03Rik	0.753323	1.03227	2.02009	0.511003	0.609349	NA	2.04525	-0.488939
2410006H16Rik	229.699	0.0981288	0.114125	0.859836	0.38988	0.600431	1.07038	-0.934244
2410012E07Rik	0	NA	NA	NA	NA	NA	#VALUE!	#VALUE!
2410015M20Rik	2713.13	0.191312	0.0807162	2.37018	0.0177793	0.160292	1.1418	-0.875809
2410017I17Rik	4.11745	0.62779	0.830473	0.755943	0.449683	NA	1.5452	-0.647167
2410018L13Rik	1.06668	2.67331	1.68857	1.58318	0.113381	NA	6.37889	-0.156767
2410021H03Rik	0.405837	2.1685	3.25134	0.666956	0.5048	NA	4.49555	-0.222442
2410022M11Rik	90.4355	-0.0811852	0.253491	-0.320268	0.748765	0.859169	0.945281	-1.05789
2410124H12Rik	0	NA	NA	NA	NA	NA	#VALUE!	#VALUE!
2410131K14Rik	303.139	0.241458	0.161186	1.49801	0.13413	0.351867	1.18219	-0.84589
2410137M14Rik	0	NA	NA	NA	NA	NA	#VALUE!	#VALUE!
2410141K09Rik	0	NA	NA	NA	NA	NA	#VALUE!	#VALUE!
2500002B13Rik	198.537	0.285688	0.264074	1.08185	0.27932	0.504839	1.21899	-0.82035
2500004C02Rik	135.289	-0.338103	0.19506	-1.73332	0.0830382	0.283824	0.791081	-1.26409
2510002D24Rik	475.37	0.312349	0.260492	1.19907	0.2305	0.456567	1.24173	-0.80533
2510003B16Rik	72.7654	-0.36779	0.201031	-1.82952	0.0673223	0.261961	0.774969	-1.29037
2510009E07Rik	740.796	-0.0144719	0.125858	-0.114986	0.908456	0.95206	0.990019	-1.01008
2510039O18Rik	1718.02	0.011156	0.0629369	0.177257	0.859307	0.92584	1.00776	-0.992297
2610001J05Rik	842.206	-0.0372295	0.0889756	-0.418423	0.675638	0.813017	0.974525	-1.02614
2610002M06Rik	458.128	-0.119825	0.141623	-0.846083	0.397506	0.606313	0.920299	-1.0866
2610005L07Rik	1136.69	0.063757	0.188403	0.338408	0.735056	0.85121	1.04518	-0.956769
2610008E11Rik	350.187	-0.231582	0.146115	-1.58493	0.112983	0.324922	0.8517	-1.17412
2610016A17Rik	19.0554	-0.160388	0.423779	-0.378472	0.70508	0.830599	0.894784	-1.11759
2610020C07Rik	640.751	0.341056	0.264653	1.28869	0.197505	0.42309	1.26668	-0.789463
2610024D14Rik	0.391002	2.0506	2.53672	0.808367	0.41888	NA	4.14279	-0.241383
2610027K06Rik	169.53	0.0859773	0.127568	0.67397	0.50033	0.686697	1.06141	-0.942146
2610028E06Rik	0	NA	NA	NA	NA	NA	#VALUE!	#VALUE!
2610028H24Rik	37.2011	-0.0345308	0.24507	-0.140902	0.887948	0.941809	0.976349	-1.02422
2610035D17Rik	80.9304	-0.0366451	0.374897	-0.0977472	0.922133	0.959776	0.974919	-1.02573
2610035F20Rik	0	NA	NA	NA	NA	NA	#VALUE!	#VALUE!
2610037D02Rik	0.301866	1.72298	3.50775	0.491192	0.623291	NA	3.30117	-0.302923
2610042L04Rik	0.283198	1.70046	3.50872	0.48464	0.627932	NA	3.25005	-0.307687
2610044O15Rik8	222.882	0.0508054	0.116109	0.437565	0.661701	0.803638	1.03584	-0.965397
2610203C22Rik	1238.09	0.236305	0.208598	1.13282	0.257289	0.483526	1.17797	-0.848917
2610206C17Rik	161.422	0.0329708	0.134084	0.245897	0.805762	0.8946	1.02312	-0.977406
2610301B20Rik	362.028	0.0386716	0.126811	0.304955	0.7604	0.866041	1.02717	-0.973551
2610306M01Rik	169.48	-0.0545139	0.144478	-0.377316	0.705939	0.831224	0.962919	-1.03851
2610307P16Rik	19.6984	-0.570892	0.359352	-1.58867	0.112135	0.324179	0.6732	-1.48544
2610316D01Rik	0	NA	NA	NA	NA	NA	#VALUE!	#VALUE!
2610318M16Rik	19.5832	-0.468157	0.590866	-0.792322	0.428173	0.631175	0.722888	-1.38334
2610318N02Rik	2.31958	-1.33992	1.04536	-1.28178	0.199921	NA	0.395043	-2.53137
2610507B11Rik	10933.3	0.261128	0.125559	2.07973	0.0375505	0.209551	1.19842	-0.834435
2610507I01Rik	129.083	-0.738237	0.61747	-1.19558	0.23186	0.457613	0.599472	-1.66814
2610524H06Rik	70.645	-0.375867	0.181204	-2.07428	0.0380537	0.210638	0.770642	-1.29762
2610528A11Rik	4.09648	0.199162	0.936373	0.212695	0.831565	NA	1.14803	-0.871056
2610528J11Rik	1365.21	0.435142	0.139397	3.12162	0.00179861	0.0601836	1.35204	-0.739621
2700012I20Rik	14.2943	-0.525659	0.494173	-1.06371	0.287458	0.512272	0.694642	-1.43959
2700038G22Rik	65.335	-0.433143	0.297441	-1.45623	0.145328	0.36498	0.740646	-1.35017
2700046A07Rik	4.60267	-0.144525	0.764873	-0.188953	0.85013	NA	0.904677	-1.10537
2700046G09Rik	115.676	-0.0873256	0.208803	-0.41822	0.675786	0.813123	0.941266	-1.0624
2700049A03Rik	161.931	0.212926	0.1632	1.3047	0.191996	0.417272	1.15904	-0.862785
2700054A10Rik	33.7693	0.125957	0.348524	0.361402	0.717799	0.8393	1.09123	-0.916396
2700062C07Rik	217.026	0.0643358	0.145625	0.441791	0.658641	0.80219	1.0456	-0.956386
2700069I18Rik	0.114574	-0.72988	3.53381	-0.206542	0.836368	NA	0.602954	-1.6585
2700070H01Rik	1.02884	-1.34222	1.8845	-0.712243	0.476314	NA	0.394412	-2.53542
2700081O15Rik	512.279	-0.206744	0.200791	-1.02964	0.303177	0.5275	0.866491	-1.15408
2700089I24Rik	0.301866	1.72298	3.50775	0.491192	0.623291	NA	3.30117	-0.302923
2700097O09Rik	175.607	-0.00892374	0.141542	-0.0630464	0.94973	0.973955	0.993834	-1.0062
2700099C18Rik	28.8367	-0.301046	0.378814	-0.794706	0.426785	0.630054	0.811664	-1.23204
2810001G20Rik	105.945	-0.387271	0.167421	-2.31316	0.0207141	0.169832	0.764574	-1.30792
2810002D19Rik	71.556	-0.613222	0.210169	-2.91775	0.00352565	0.081911	0.653735	-1.52967
2810004N23Rik	612.607	0.0817626	0.131099	0.623671	0.532844	0.713683	1.05831	-0.944902
2810006K23Rik	263.939	0.254239	0.115495	2.2013	0.0277151	0.187119	1.19271	-0.838429
2810013P06Rik	421.622	-0.0528221	0.109552	-0.482163	0.62969	0.783267	0.964049	-1.03729
2810021J22Rik	276.882	-0.0198958	0.13922	-0.142908	0.886363	0.940953	0.986304	-1.01389
2810025M15Rik	359.822	-0.120047	0.103602	-1.15873	0.246565	0.473591	0.920158	-1.08677
2810029C07Rik	277.697	0.164008	0.265319	0.618155	0.536473	0.716152	1.1204	-0.892542
2810032G03Rik	17.0386	-1.37773	0.830763	-1.65839	0.0972379	0.304628	0.384823	-2.5986
2810047C21Rik1	3.50205	-0.585123	1.10666	-0.528731	0.596992	NA	0.666593	-1.50017
2810049E08Rik	0.763158	-0.752995	2.01245	-0.374169	0.708278	NA	0.59337	-1.68529
2810403A07Rik	1871.52	0.0598888	0.0789078	0.758972	0.447869	0.646333	1.04239	-0.959338
2810403D21Rik	38.8977	0.3017	0.33147	0.910187	0.362724	0.577327	1.2326	-0.811296
2810404M03Rik	0	NA	NA	NA	NA	NA	#VALUE!	#VALUE!
2810405F15Rik	6.58978	-0.912517	0.805622	-1.13269	0.257346	0.483534	0.531257	-1.88233
2810408A11Rik	116.781	0.376466	0.254101	1.48156	0.138457	0.356431	1.29816	-0.770322
2810408I11Rik	12.8215	0.866972	0.470482	1.84273	0.0653683	0.258722	1.82383	-0.548297
2810410L24Rik	197.062	-0.394966	0.316692	-1.24716	0.212338	0.438806	0.760507	-1.31491
2810414N06Rik	72.3839	-0.0287762	0.23311	-0.123445	0.901755	0.948568	0.980251	-1.02015
2810429I04Rik	5.78028	-1.05867	0.662977	-1.59684	0.110302	NA	0.480075	-2.08301
2810433D01Rik	11.6979	-0.875504	0.544361	-1.60831	0.107766	0.319714	0.545063	-1.83465
2810442N19Rik	2.94109	-1.28305	0.943661	-1.35965	0.173942	NA	0.410927	-2.43352
2810454H06Rik	17.4705	-0.50269	0.337536	-1.48929	0.136411	0.354428	0.70579	-1.41685
2810459M11Rik	6.38992	-0.0288976	1.0959	-0.0263688	0.978963	0.988748	0.980169	-1.02023
2810468N07Rik	4.2877	-0.800062	0.933701	-0.856872	0.391515	NA	0.574324	-1.74118
2810471M01Rik	0	NA	NA	NA	NA	NA	#VALUE!	#VALUE!
2900005J15Rik	104.079	-0.209574	0.216171	-0.969483	0.332304	0.553297	0.864792	-1.15635
2900009J06Rik	440.751	0.275699	0.291612	0.945433	0.344438	0.56275	1.21058	-0.82605
2900011O08Rik	22.4556	-0.102808	0.662386	-0.155208	0.876657	0.934993	0.931219	-1.07386
2900026A02Rik	884.496	0.130677	0.136917	0.954423	0.339869	0.559536	1.09481	-0.913403
2900040C04Rik	0.150933	0.762724	3.52812	0.216184	0.828844	NA	1.69669	-0.589382
2900041M22Rik	4.1758	-1.25981	0.770454	-1.63516	0.102016	NA	0.417598	-2.39465
2900052L18Rik	289.351	-0.345992	0.274037	-1.26257	0.206743	0.432828	0.786767	-1.27102
2900052N01Rik	3.43218	-0.712735	0.907358	-0.785506	0.432157	NA	0.610162	-1.63891
2900055J20Rik	0.39227	-1.17142	3.45387	-0.339162	0.734487	NA	0.443983	-2.25234
2900057B20Rik	0	NA	NA	NA	NA	NA	#VALUE!	#VALUE!
2900060B14Rik	0.461656	2.27076	2.51344	0.903448	0.366288	NA	4.82576	-0.207221
2900076A07Rik	121.658	-0.128523	0.190841	-0.673453	0.500659	0.686871	0.914768	-1.09317
2900079G21Rik	0.458297	-2.3397	3.46607	-0.675031	0.499656	NA	0.197551	-5.06198
2900092C05Rik	1.15209	2.75096	2.16677	1.26961	0.204223	NA	6.73163	-0.148552
2900092D14Rik	472.336	-0.464551	0.298483	-1.55637	0.119619	0.332446	0.724697	-1.37989
2900093K20Rik	46.0633	-0.168643	0.215082	-0.784086	0.43299	0.634614	0.889679	-1.124
2900097C17Rik	3294.69	-0.00399473	0.195354	-0.0204487	0.983685	0.991123	0.997235	-1.00277
3000002C10Rik	30.9678	0.152594	0.429014	0.355684	0.722077	0.842907	1.11157	-0.899632
3010001F23Rik	10.2213	-1.30288	0.505903	-2.57536	0.0100135	0.129204	0.405315	-2.46722
3010003L21Rik	51.0623	0.229841	0.222596	1.03255	0.301816	0.526287	1.17271	-0.852729
3100003L05Rik	0.326137	-1.86212	3.49791	-0.532354	0.594481	NA	0.275071	-3.63542
3110009E18Rik	50.6115	0.270229	0.23318	1.15889	0.246502	0.473591	1.206	-0.829188
3110009F21Rik	0	NA	NA	NA	NA	NA	#VALUE!	#VALUE!
3110015C05Rik	0	NA	NA	NA	NA	NA	#VALUE!	#VALUE!
3110021A11Rik	10.9755	-0.525835	0.539187	-0.975236	0.329443	0.55089	0.694557	-1.43977
3110039I08Rik	124.492	0.0518883	0.314004	0.165247	0.868749	0.930924	1.03662	-0.964673
3110039M20Rik	0	NA	NA	NA	NA	NA	#VALUE!	#VALUE!
3110040N11Rik	369.755	0.306274	0.123294	2.4841	0.0129881	0.145476	1.23651	-0.808728
3110043O21Rik	254.219	-0.0136519	0.125747	-0.108566	0.913546	0.955011	0.990582	-1.00951
3110045C21Rik	150.132	-0.481496	0.32723	-1.47143	0.141175	0.359378	0.716235	-1.39619
3110056K07Rik	180.327	-0.194211	0.206536	-0.940326	0.34705	0.564426	0.874051	-1.1441
3110062M04Rik	912.634	0.179795	0.0910354	1.975	0.048268	0.229307	1.13272	-0.882828
3110070M22Rik	17.124	1.16071	0.427807	2.71316	0.00666446	0.110458	2.23567	-0.447293
3110082I17Rik	98.8118	-0.220249	0.164238	-1.34104	0.179909	0.403871	0.858417	-1.16493
3110082J24Rik	0	NA	NA	NA	NA	NA	#VALUE!	#VALUE!
3110099E03Rik	42.5065	-0.895761	0.308778	-2.90099	0.00371988	0.0846975	0.537464	-1.86059
3200001D21Rik	11.8844	-0.213149	0.43228	-0.493082	0.621955	0.777828	0.862652	-1.15922
3300002I08Rik	11.3867	0.230348	0.653205	0.352642	0.724356	0.844165	1.17312	-0.852429
3300002P13Rik	0.377038	-2.04555	3.48446	-0.587049	0.557171	NA	0.242231	-4.1283
3300005D01Rik	2.72122	1.04296	0.866265	1.20398	0.228599	NA	2.06045	-0.48533
3425401B19Rik	0.125679	-0.72988	3.53381	-0.206542	0.836368	NA	0.602954	-1.6585
3632454L22Rik	2.53513	-0.275336	1.45717	-0.188952	0.850131	NA	0.826258	-1.21028
3830403N18Rik	3.20858	0.572423	0.896318	0.638638	0.523058	NA	1.48702	-0.672487
3830406C13Rik	604.538	0.00384962	0.130627	0.0294704	0.976489	0.987565	1.00267	-0.997335
3830408C21Rik	20.2721	-0.557806	0.427795	-1.30391	0.192264	0.417628	0.679335	-1.47203
3830417A13Rik	0	NA	NA	NA	NA	NA	#VALUE!	#VALUE!
3830432H09Rik	2.39935	-0.242682	1.12105	-0.216478	0.828615	NA	0.845172	-1.18319
3930402G23Rik	3.16994	-1.08632	0.900446	-1.20642	0.227656	NA	0.470962	-2.12331
4430402I18Rik	248.396	0.132217	0.127128	1.04003	0.298324	0.522386	1.09598	-0.912428
4631405J19Rik	25.8455	-0.843559	0.407655	-2.0693	0.0385184	0.211269	0.557267	-1.79447
4632404H12Rik	196.988	-0.0598056	0.188254	-0.317685	0.750724	0.860612	0.959393	-1.04233
4632415L05Rik	508.232	-0.0309192	0.098272	-0.314629	0.753044	0.861971	0.978796	-1.02166
4632427E13Rik	8.95564	-0.388537	0.541001	-0.718181	0.472645	0.66554	0.763904	-1.30906
4632428C04Rik	51.9337	-0.122322	0.25696	-0.476037	0.634048	0.786145	0.918708	-1.08849
4732414G09Rik	1.30756	-1.49216	1.31432	-1.13531	0.256246	NA	0.35548	-2.8131
4732416N19Rik	53.785	-0.0745284	0.280465	-0.265732	0.790446	0.884734	0.949652	-1.05302
4732471J01Rik	247.26	0.239478	0.126497	1.89315	0.0583379	0.246532	1.18057	-0.847052
4732490B19Rik	1.60373	-3.23826	1.65734	-1.95389	0.0507144	NA	0.105971	-9.43657
4732491K20Rik	107.394	-0.244549	0.206813	-1.18246	0.237022	0.463095	0.84408	-1.18472
4831407H17Rik	0	NA	NA	NA	NA	NA	#VALUE!	#VALUE!
4831440E17Rik	88.6594	-0.385123	0.199607	-1.92941	0.0536803	0.238448	0.765714	-1.30597
4833411C07Rik	12.9537	0.0884003	0.455354	0.194135	0.84607	0.918648	1.06319	-0.940565
4833412C05Rik	1.05529	-2.52384	1.6198	-1.55812	0.119206	NA	0.173879	-5.75112
4833415N18Rik	1.70995	0.877919	1.3056	0.672424	0.501314	NA	1.83772	-0.544152
4833417C18Rik	5.03364	-0.983208	0.63808	-1.54089	0.123345	NA	0.505854	-1.97686
4833418N02Rik	203.173	-0.171166	0.173152	-0.988528	0.322894	0.544398	0.888125	-1.12597
4833419F23Rik	5.55081	0.331758	0.681602	0.486732	0.626448	NA	1.25855	-0.794568
Serpina3b	11.7925	-5.76875	1.47598	-3.90842	9.29007e-05	0.0110656	0.0183414	-54.5213
4833422C13Rik	461.728	1.02867	0.461298	2.22994	0.0257511	0.181624	2.04014	-0.490162
4833422M21Rik	1.01311	0.237496	1.95386	0.121552	0.903254	NA	1.17894	-0.848216
4833423E24Rik	0.125679	-0.72988	3.53381	-0.206542	0.836368	NA	0.602954	-1.6585
4833427F10Rik	0.380081	-0.65685	3.44739	-0.190535	0.84889	NA	0.634262	-1.57664
4833427G06Rik	0	NA	NA	NA	NA	NA	#VALUE!	#VALUE!
4833428L15Rik	0.764104	2.04566	2.22475	0.919504	0.357832	NA	4.12863	-0.242211
4833438C02Rik	183.432	0.0322108	0.11799	0.272997	0.784855	0.881134	1.02258	-0.977921
Grem1	8.59111	-4.09984	0.837699	-4.89416	9.87244e-07	0.000492419	0.0583212	-17.1464
4921501E09Rik	0	NA	NA	NA	NA	NA	#VALUE!	#VALUE!
4921504A21Rik	31.7783	-0.295295	0.35909	-0.822343	0.410882	0.617522	0.814906	-1.22714
4921504E06Rik	0.840944	1.15284	2.43304	0.473826	0.635624	NA	2.22351	-0.44974
4921507G05Rik	2.48184	1.27588	0.903509	1.41214	0.157908	NA	2.42147	-0.412972
4921507P07Rik	20.9822	-0.567796	0.360285	-1.57596	0.115034	0.326808	0.674646	-1.48226
4921508D12Rik	0	NA	NA	NA	NA	NA	#VALUE!	#VALUE!
4921509C19Rik	0	NA	NA	NA	NA	NA	#VALUE!	#VALUE!
4921509O07Rik	0.125679	-0.72988	3.53381	-0.206542	0.836368	NA	0.602954	-1.6585
4921511C10Rik	0.339705	1.90216	3.46475	0.549003	0.583003	NA	3.73771	-0.267543
4921511C20Rik	0	NA	NA	NA	NA	NA	#VALUE!	#VALUE!
4921511I17Rik	9.23452	-1.58534	0.652723	-2.4288	0.0151488	0.151823	0.333247	-3.00078
4921511M17Rik	0	NA	NA	NA	NA	NA	#VALUE!	#VALUE!
4921513H07Rik	0	NA	NA	NA	NA	NA	#VALUE!	#VALUE!
4921513I03Rik	0.380081	-0.65685	3.44739	-0.190535	0.84889	NA	0.634262	-1.57664
4921515E04Rik	0	NA	NA	NA	NA	NA	#VALUE!	#VALUE!
4921517D22Rik	0	NA	NA	NA	NA	NA	#VALUE!	#VALUE!
4921518K17Rik	0.240069	1.33089	3.51714	0.378402	0.705132	NA	2.51558	-0.397522
4921524J17Rik	365.143	0.265113	0.121838	2.17594	0.0295596	0.191322	1.20173	-0.832134
4921524L21Rik	0	NA	NA	NA	NA	NA	#VALUE!	#VALUE!
4921525O09Rik	0	NA	NA	NA	NA	NA	#VALUE!	#VALUE!
4921529L05Rik	0.283557	-0.692564	3.52527	-0.196457	0.844253	NA	0.618753	-1.61615
4921530L21Rik	0	NA	NA	NA	NA	NA	#VALUE!	#VALUE!
4921531C22Rik	83.7849	-0.283207	0.216734	-1.3067	0.191313	0.416392	0.821762	-1.2169
4921531P14Rik	0.240069	1.33089	3.51714	0.378402	0.705132	NA	2.51558	-0.397522
4921533I20Rik	0	NA	NA	NA	NA	NA	#VALUE!	#VALUE!
4921534H16Rik	0	NA	NA	NA	NA	NA	#VALUE!	#VALUE!
4921536K21Rik	51.1575	-0.120995	0.314093	-0.385221	0.700074	0.827853	0.919553	-1.08748
4921539E11Rik	0.136786	0.762724	3.52812	0.216184	0.828844	NA	1.69669	-0.589382
4922502B01Rik	0	NA	NA	NA	NA	NA	#VALUE!	#VALUE!
4922502D21Rik	0	NA	NA	NA	NA	NA	#VALUE!	#VALUE!
4922502H24Rik	0	NA	NA	NA	NA	NA	#VALUE!	#VALUE!
4922502N22Rik	0	NA	NA	NA	NA	NA	#VALUE!	#VALUE!
4930401C15Rik	0.646962	-1.71907	1.93639	-0.887773	0.374663	NA	0.303744	-3.29225
4930401O10Rik	0	NA	NA	NA	NA	NA	#VALUE!	#VALUE!
4930401O12Rik	0	NA	NA	NA	NA	NA	#VALUE!	#VALUE!
4930402F06Rik	0	NA	NA	NA	NA	NA	#VALUE!	#VALUE!
4930402F11Rik	0	NA	NA	NA	NA	NA	#VALUE!	#VALUE!
4930402H24Rik	2277.19	-0.148202	0.0815305	-1.81775	0.0691024	0.265321	0.902374	-1.10819
4930402K13Rik	0	NA	NA	NA	NA	NA	#VALUE!	#VALUE!
4930404A05Rik	0	NA	NA	NA	NA	NA	#VALUE!	#VALUE!
4930404H11Rik	13.7104	0.90292	0.690878	1.30692	0.191241	0.416392	1.86985	-0.534803
4930404I05Rik	40.1376	-0.106122	0.268106	-0.39582	0.692238	0.823405	0.929082	-1.07633
4930404N11Rik	234.926	-0.298536	0.291679	-1.02351	0.306067	0.5303	0.813077	-1.2299
4930405A10Rik	0.372773	-2.02632	3.40177	-0.595667	0.551398	NA	0.24548	-4.07365
4930405A21Rik	13.455	-0.126807	0.451437	-0.280897	0.778789	0.877954	0.915856	-1.09187
4930405D11Rik	0.288511	0.0413866	3.52812	0.0117305	0.990641	NA	1.0291	-0.971721
4930405J17Rik	4.52444	1.04269	0.991356	1.05178	0.292901	NA	2.06006	-0.485422
4930405L22Rik	0	NA	NA	NA	NA	NA	#VALUE!	#VALUE!
4930405O22Rik	1.97055	-0.08446	0.959414	-0.0880329	0.929851	NA	0.943137	-1.06029
4930406D18Rik	0	NA	NA	NA	NA	NA	#VALUE!	#VALUE!
4930407G08Rik	8.34732	-0.0975101	0.545984	-0.178595	0.858256	0.925082	0.934645	-1.06993
4930407I10Rik	0.217065	1.33089	3.51714	0.378402	0.705132	NA	2.51558	-0.397522
4930407I19Rik	0	NA	NA	NA	NA	NA	#VALUE!	#VALUE!
4930412B13Rik	0	NA	NA	NA	NA	NA	#VALUE!	#VALUE!
4930412C18Rik	96.8172	0.0329351	0.436385	0.0754725	0.939839	0.96948	1.02309	-0.97743
4930412O13Rik	199.857	-0.352969	0.269513	-1.30965	0.190313	0.41564	0.782971	-1.27719
4930413E15Rik	0	NA	NA	NA	NA	NA	#VALUE!	#VALUE!
4930413F20Rik	20.3006	0.108331	0.582809	0.185877	0.852541	0.921974	1.07798	-0.927661
4930413G21Rik	344.466	-0.176071	0.110753	-1.58976	0.111889	0.32415	0.88511	-1.1298
4930413M19Rik	0	NA	NA	NA	NA	NA	#VALUE!	#VALUE!
4930414N06Rik	36.602	-0.131382	0.269639	-0.487252	0.62608	0.780388	0.912956	-1.09534
4930415L06Rik	0	NA	NA	NA	NA	NA	#VALUE!	#VALUE!
4930415O20Rik	31.0506	-0.624945	0.310363	-2.01359	0.0440522	0.221076	0.648444	-1.54215
4930417O13Rik	0.539685	1.38659	2.47352	0.560576	0.575087	NA	2.61461	-0.382467
4930417O22Rik	0	NA	NA	NA	NA	NA	#VALUE!	#VALUE!
4930419G24Rik	0.174845	-0.0386786	3.52996	-0.0109572	0.991258	NA	0.973546	-1.02717
4930422M22Rik	27.9418	-0.211932	0.348623	-0.607912	0.543246	0.72124	0.86338	-1.15824
4930423M02Rik	0	NA	NA	NA	NA	NA	#VALUE!	#VALUE!
4930425K10Rik	0	NA	NA	NA	NA	NA	#VALUE!	#VALUE!
4930425L21Rik	0	NA	NA	NA	NA	NA	#VALUE!	#VALUE!
4930425O10Rik	0	NA	NA	NA	NA	NA	#VALUE!	#VALUE!
4930426D05Rik	298.5	-0.218744	0.212002	-1.0318	0.302165	0.526512	0.859313	-1.16372
4930426L09Rik	3.20257	-1.10278	0.783853	-1.40687	0.159467	NA	0.465619	-2.14768
4930428D20Rik	0	NA	NA	NA	NA	NA	#VALUE!	#VALUE!
4930428E07Rik	0.114574	-0.72988	3.53381	-0.206542	0.836368	NA	0.602954	-1.6585
4930428G15Rik	0.150933	0.762724	3.52812	0.216184	0.828844	NA	1.69669	-0.589382
4930428O21Rik	0	NA	NA	NA	NA	NA	#VALUE!	#VALUE!
4930429B21Rik	29.7349	-0.221143	0.357177	-0.619141	0.535823	0.715868	0.857885	-1.16566
4930429D17Rik	0	NA	NA	NA	NA	NA	#VALUE!	#VALUE!
4930429F11Rik	0.0661324	0.682661	3.52996	0.19339	0.846653	NA	1.6051	-0.623015
4930429F24Rik	33.8382	-0.819243	0.362308	-2.26118	0.0237481	0.177955	0.566739	-1.76448
4930429H19Rik	0.374219	-0.649269	2.60465	-0.249273	0.80315	NA	0.637603	-1.56837
4930430A15Rik	0	NA	NA	NA	NA	NA	#VALUE!	#VALUE!
4930430F08Rik	273.461	-0.0687406	0.134568	-0.510826	0.609473	0.768968	0.95347	-1.0488
4930430F21Rik	0	NA	NA	NA	NA	NA	#VALUE!	#VALUE!
4930430J02Rik	1.88173	0.511761	1.34401	0.380772	0.703372	NA	1.42579	-0.701366
4930431F12Rik	0.310723	1.66478	3.51001	0.474296	0.635289	NA	3.17066	-0.315391
4930431P03Rik	0.970931	-1.11527	1.87317	-0.595394	0.55158	NA	0.461604	-2.16636
4930431P22Rik	0	NA	NA	NA	NA	NA	#VALUE!	#VALUE!
4930432J09Rik	0.656869	-0.323138	2.0454	-0.157983	0.87447	NA	0.799329	-1.25105
4930432K21Rik	11.3746	0.128963	0.455019	0.283422	0.776853	0.876775	1.09351	-0.914489
4930432L08Rik	0.583791	-0.600208	2.47374	-0.242632	0.80829	NA	0.659659	-1.51594
4930432M17Rik	0.273572	1.63772	3.51101	0.466453	0.640892	NA	3.11174	-0.321364
4930432O09Rik	0.136786	0.762724	3.52812	0.216184	0.828844	NA	1.69669	-0.589382
4930433B08Rik	0.502717	-2.46062	3.4595	-0.711264	0.476921	NA	0.181669	-5.50452
4930433I11Rik	0	NA	NA	NA	NA	NA	#VALUE!	#VALUE!
4930433N12Rik	0.821157	1.31754	3.14886	0.418418	0.675641	NA	2.4924	-0.401219
4930434J06Rik	0	NA	NA	NA	NA	NA	#VALUE!	#VALUE!
4930435E12Rik	0	NA	NA	NA	NA	NA	#VALUE!	#VALUE!
4930435F18Rik	0	NA	NA	NA	NA	NA	#VALUE!	#VALUE!
4930438E09Rik	0	NA	NA	NA	NA	NA	#VALUE!	#VALUE!
4930440C22Rik	0	NA	NA	NA	NA	NA	#VALUE!	#VALUE!
4930440I19Rik	0	NA	NA	NA	NA	NA	#VALUE!	#VALUE!
4930441H08Rik	0	NA	NA	NA	NA	NA	#VALUE!	#VALUE!
4930441J16Rik	0	NA	NA	NA	NA	NA	#VALUE!	#VALUE!
4930442J19Rik	0	NA	NA	NA	NA	NA	#VALUE!	#VALUE!
4930442L01Rik	1335.91	0.444397	0.161245	2.75603	0.00585074	0.103082	1.36075	-0.734891
4930443O20Rik	1.80403	1.01927	1.20879	0.843212	0.39911	NA	2.02689	-0.493367
4930444F02Rik	1.52096	-0.55049	1.5735	-0.349852	0.72645	NA	0.682788	-1.46458
4930444G20Rik	0	NA	NA	NA	NA	NA	#VALUE!	#VALUE!
4930444M15Rik	0	NA	NA	NA	NA	NA	#VALUE!	#VALUE!
4930444P10Rik	4.52297	1.32485	1.13121	1.17118	0.241525	NA	2.50507	-0.39919
4930445N18Rik	0.217425	-1.38377	3.52913	-0.392099	0.694985	NA	0.383217	-2.60949
4930447A16Rik	0.395601	-2.09429	2.52714	-0.828722	0.407262	NA	0.234183	-4.27017
4930447C04Rik	0	NA	NA	NA	NA	NA	#VALUE!	#VALUE!
4930447F24Rik	1.2063	-2.09396	1.42204	-1.4725	0.140885	NA	0.234238	-4.26917
4930447J18Rik	0.331999	-1.88477	3.47013	-0.54314	0.587033	NA	0.270788	-3.69293
4930447K03Rik	2.48346	-0.152016	0.942822	-0.161235	0.871908	NA	0.899992	-1.11112
4930447M23Rik	0.83288	1.27485	3.14165	0.405789	0.684897	NA	2.41974	-0.413268
4930447N08Rik	4.41238	-0.218228	0.78648	-0.277475	0.781416	NA	0.85962	-1.1633
4930448C13Rik	0	NA	NA	NA	NA	NA	#VALUE!	#VALUE!
4930448F12Rik	0	NA	NA	NA	NA	NA	#VALUE!	#VALUE!
4930448H16Rik	0.468784	-2.37031	3.17699	-0.746086	0.455616	NA	0.193404	-5.17052
4930448I06Rik	0	NA	NA	NA	NA	NA	#VALUE!	#VALUE!
4930448I18Rik	1.20163	-2.82525	1.53356	-1.84228	0.0654336	NA	0.141096	-7.08738
4930448K20Rik	0	NA	NA	NA	NA	NA	#VALUE!	#VALUE!
4930449E01Rik	0	NA	NA	NA	NA	NA	#VALUE!	#VALUE!
4930449E18Rik	1.2923	0.313188	1.35635	0.230906	0.817388	NA	1.24245	-0.804861
4930449I24Rik	0	NA	NA	NA	NA	NA	#VALUE!	#VALUE!
4930451G09Rik	50.6338	-0.246628	0.211706	-1.16496	0.244037	0.470926	0.842864	-1.18643
4930451I11Rik	0.150933	0.762724	3.52812	0.216184	0.828844	NA	1.69669	-0.589382
4930452A19Rik	0	NA	NA	NA	NA	NA	#VALUE!	#VALUE!
4930452B06Rik	63.9136	-0.207167	0.31239	-0.663167	0.507224	0.69215	0.866237	-1.15442
4930452G13Rik	0	NA	NA	NA	NA	NA	#VALUE!	#VALUE!
4930452N14Rik	0	NA	NA	NA	NA	NA	#VALUE!	#VALUE!
4930453H23Rik	0.125679	-0.72988	3.53381	-0.206542	0.836368	NA	0.602954	-1.6585
4930453L07Rik	0	NA	NA	NA	NA	NA	#VALUE!	#VALUE!
4930453N24Rik	420.561	-0.0230782	0.120748	-0.191128	0.848425	0.919838	0.984131	-1.01613
4930455B14Rik	0.740876	-0.592789	1.6394	-0.361589	0.717659	NA	0.66306	-1.50816
4930455C13Rik	240.615	0.426244	0.184536	2.30981	0.0208985	0.169832	1.34373	-0.744197
4930455D15Rik	7.16025	0.037296	0.584061	0.0638564	0.949085	0.973857	1.02619	-0.97448
4930455F16Rik	0.229148	-1.42747	3.52704	-0.404721	0.685683	NA	0.371783	-2.68974
4930455G09Rik	13.3297	0.274646	0.511908	0.536514	0.591604	0.755924	1.2097	-0.826653
4930455H04Rik	7.6628	-0.282366	0.505641	-0.558431	0.57655	0.745066	0.822242	-1.21619
4930455J16Rik	0	NA	NA	NA	NA	NA	#VALUE!	#VALUE!
4930456L15Rik	0.354211	-0.612792	3.49883	-0.175142	0.860968	NA	0.65393	-1.52922
4930459C07Rik	1.39746	-3.95541	1.60526	-2.46402	0.0137387	NA	0.0644618	-15.5131
4930459L07Rik	0	NA	NA	NA	NA	NA	#VALUE!	#VALUE!
4930461G14Rik	70.7065	-0.402367	0.275523	-1.46037	0.144187	0.363508	0.756616	-1.32167
4930463O16Rik	0	NA	NA	NA	NA	NA	#VALUE!	#VALUE!
4930465K10Rik	2.78266	-0.161245	1.00093	-0.161096	0.872018	NA	0.894253	-1.11825
4930465M20Rik	0	NA	NA	NA	NA	NA	#VALUE!	#VALUE!
4930467D21Rik	0	NA	NA	NA	NA	NA	#VALUE!	#VALUE!
4930467E23Rik	1.04624	0.279819	2.4114	0.11604	0.907621	NA	1.21404	-0.823695
4930467J12Rik	0	NA	NA	NA	NA	NA	#VALUE!	#VALUE!
4930467K11Rik	0.825677	-0.866182	2.29205	-0.377908	0.705499	NA	0.548597	-1.82283
4930469K13Rik	76.7243	-0.864964	0.405941	-2.13076	0.0331087	0.199867	0.54906	-1.82129
4930470G03Rik	607.645	-0.0955164	0.148322	-0.643979	0.519589	0.702631	0.935937	-1.06845
4930470H14Rik	0.809827	-1.25742	2.40876	-0.522019	0.601657	NA	0.418291	-2.39068
4930470O06Rik	0	NA	NA	NA	NA	NA	#VALUE!	#VALUE!
4930470P17Rik	0	NA	NA	NA	NA	NA	#VALUE!	#VALUE!
4930471C04Rik	0.661214	-2.02104	2.33676	-0.864889	0.3871	NA	0.246381	-4.05876
4930471G03Rik	0	NA	NA	NA	NA	NA	#VALUE!	#VALUE!
4930471G24Rik	0.397772	1.00279	2.51844	0.398179	0.690498	NA	2.00387	-0.499034
4930471M09Rik	0.377038	-2.04555	3.48446	-0.587049	0.557171	NA	0.242231	-4.1283
4930473A02Rik	826.209	0.0635513	0.0948904	0.669734	0.503027	0.688853	1.04504	-0.956906
4930473O22Rik	0	NA	NA	NA	NA	NA	#VALUE!	#VALUE!
4930474G06Rik	0	NA	NA	NA	NA	NA	#VALUE!	#VALUE!
4930474H20Rik	0	NA	NA	NA	NA	NA	#VALUE!	#VALUE!
4930474M22Rik	3.44543	-0.464829	0.918579	-0.50603	0.612835	NA	0.724557	-1.38015
4930474N05Rik	0	NA	NA	NA	NA	NA	#VALUE!	#VALUE!
4930474N09Rik	0.132265	1.12789	3.52066	0.320363	0.748693	NA	2.18539	-0.457585
4930477N07Rik	0	NA	NA	NA	NA	NA	#VALUE!	#VALUE!
4930478L05Rik	0	NA	NA	NA	NA	NA	#VALUE!	#VALUE!
4930478P22Rik	0	NA	NA	NA	NA	NA	#VALUE!	#VALUE!
4930479D17Rik	3.64688	-0.340423	1.0794	-0.315382	0.752472	NA	0.78981	-1.26613
4930480E11Rik	0	NA	NA	NA	NA	NA	#VALUE!	#VALUE!
4930480G23Rik	0	NA	NA	NA	NA	NA	#VALUE!	#VALUE!
4930480K15Rik	0	NA	NA	NA	NA	NA	#VALUE!	#VALUE!
4930480K23Rik	193.263	-0.232332	0.227822	-1.0198	0.307825	0.5315	0.851258	-1.17473
4930480M12Rik	0	NA	NA	NA	NA	NA	#VALUE!	#VALUE!
4930481A15Rik	507.278	0.0403824	0.173792	0.232361	0.816258	0.902049	1.02839	-0.972397
4930482G09Rik	0	NA	NA	NA	NA	NA	#VALUE!	#VALUE!
4930483J18Rik	0.961702	-1.18614	1.96071	-0.604953	0.54521	NA	0.439478	-2.27543
4930483K19Rik	75.8574	0.181455	0.183229	0.990316	0.32202	0.543947	1.13403	-0.881813
4930483O08Rik	1.41265	-0.892113	1.55569	-0.573451	0.566339	NA	0.538825	-1.85589
4930484H19Rik	0.136786	0.762724	3.52812	0.216184	0.828844	NA	1.69669	-0.589382
4930486F22Rik	0.136786	0.762724	3.52812	0.216184	0.828844	NA	1.69669	-0.589382
4930486I03Rik	104.84	0.0751565	0.160379	0.46862	0.639341	0.789274	1.05348	-0.949239
4930486L24Rik	3.79605	0.42524	0.92932	0.457582	0.647253	NA	1.3428	-0.744715
4930487D11Rik	0.907799	0.716625	1.89371	0.378425	0.705115	NA	1.64333	-0.608519
4930487H11Rik	2.04138	-1.60997	1.32506	-1.21502	0.224359	NA	0.327605	-3.05245
4930488B22Rik	0	NA	NA	NA	NA	NA	#VALUE!	#VALUE!
4930488L21Rik	0.397223	-0.649729	2.58641	-0.251208	0.801653	NA	0.6374	-1.56887
4930500F04Rik	0	NA	NA	NA	NA	NA	#VALUE!	#VALUE!
4930500G05Rik	0.240069	1.33089	3.51714	0.378402	0.705132	NA	2.51558	-0.397522
4930500L23Rik	0	NA	NA	NA	NA	NA	#VALUE!	#VALUE!
4930502A04Rik	0	NA	NA	NA	NA	NA	#VALUE!	#VALUE!
4930502E09Rik	4.44821	0.398509	0.70554	0.564828	0.572191	NA	1.31815	-0.758642
4930502E18Rik	16.0853	1.40632	2.17062	0.647889	0.517057	0.700632	2.6506	-0.377273
4930503B20Rik	0.433582	0.94355	2.60935	0.361603	0.717649	NA	1.92325	-0.519952
4930503E14Rik	0.174845	-0.0386786	3.52996	-0.0109572	0.991258	NA	0.973546	-1.02717
4930503E24Rik	0	NA	NA	NA	NA	NA	#VALUE!	#VALUE!
4930503F20Rik	0	NA	NA	NA	NA	NA	#VALUE!	#VALUE!
4930503H13Rik	0	NA	NA	NA	NA	NA	#VALUE!	#VALUE!
4930503L19Rik	64.8171	-0.267855	0.291168	-0.91993	0.357609	0.573256	0.830554	-1.20402
4930503O07Rik	0.585064	2.67062	3.03443	0.880108	0.378801	NA	6.36704	-0.157059
4930504C09Rik	0	NA	NA	NA	NA	NA	#VALUE!	#VALUE!
4930504O13Rik	0	NA	NA	NA	NA	NA	#VALUE!	#VALUE!
4930505A04Rik	9.55813	-0.147601	0.549912	-0.268409	0.788385	0.883369	0.90275	-1.10773
4930505G20Rik	0.108712	-0.72988	3.53381	-0.206542	0.836368	NA	0.602954	-1.6585
4930505K13Rik	0	NA	NA	NA	NA	NA	#VALUE!	#VALUE!
4930505K14Rik	0.664574	2.81437	1.86711	1.50734	0.131724	NA	7.03412	-0.142164
4930505N22Rik	27.7636	-0.647712	0.501864	-1.29061	0.196839	0.422398	0.638292	-1.56668
4930506A18Rik	0.262466	0.0413866	3.52812	0.0117305	0.990641	NA	1.0291	-0.971721
4930506C21Rik	2338.99	0.352471	0.170661	2.06533	0.0388922	0.21169	1.27675	-0.783242
4930507D05Rik	92.7499	0.300964	0.255826	1.17644	0.239418	0.465622	1.23197	-0.81171
4930507D10Rik	0	NA	NA	NA	NA	NA	#VALUE!	#VALUE!
4930509E16Rik	10.1823	-0.212435	0.433839	-0.489663	0.624372	0.779416	0.863079	-1.15864
4930509G22Rik	8.75215	-0.401371	0.488773	-0.82118	0.411544	0.618119	0.757139	-1.32076
4930509J09Rik	0	NA	NA	NA	NA	NA	#VALUE!	#VALUE!
4930509K18Rik	0.125679	-0.72988	3.53381	-0.206542	0.836368	NA	0.602954	-1.6585
4930511A02Rik	0.0661324	0.682661	3.52996	0.19339	0.846653	NA	1.6051	-0.623015
4930511A08Rik	1.93031	1.14334	1.07953	1.05911	0.28955	NA	2.20892	-0.452709
4930511E03Rik	0.708468	-0.389476	1.96149	-0.198561	0.842606	NA	0.763407	-1.30992
4930511M06Rik	26.9594	-0.605916	0.365009	-1.66	0.0969135	0.304232	0.657054	-1.52194
4930512B01Rik	171.508	-0.24554	0.24031	-1.02176	0.306892	0.53096	0.8435	-1.18554
4930512J16Rik	0.155348	-0.72988	3.53381	-0.206542	0.836368	NA	0.602954	-1.6585
4930512M02Rik	0	NA	NA	NA	NA	NA	#VALUE!	#VALUE!
4930513D17Rik	0	NA	NA	NA	NA	NA	#VALUE!	#VALUE!
4930513N10Rik	49.0468	-0.00723184	0.315951	-0.0228891	0.981739	0.990246	0.995	-1.00503
4930513O06Rik	0.240069	1.33089	3.51714	0.378402	0.705132	NA	2.51558	-0.397522
4930515B02Rik	0	NA	NA	NA	NA	NA	#VALUE!	#VALUE!
4930515G01Rik	64.3855	0.0427119	0.177692	0.240371	0.810043	0.897791	1.03005	-0.970828
4930515G16Rik	0.419878	0.974366	3.34274	0.291487	0.770679	NA	1.96478	-0.508963
4930515L03Rik	0	NA	NA	NA	NA	NA	#VALUE!	#VALUE!
4930515L19Rik	0	NA	NA	NA	NA	NA	#VALUE!	#VALUE!
4930517E11Rik	0	NA	NA	NA	NA	NA	#VALUE!	#VALUE!
4930517M08Rik	0	NA	NA	NA	NA	NA	#VALUE!	#VALUE!
4930518J21Rik	0	NA	NA	NA	NA	NA	#VALUE!	#VALUE!
4930518P08Rik	0	NA	NA	NA	NA	NA	#VALUE!	#VALUE!
4930519D14Rik	0	NA	NA	NA	NA	NA	#VALUE!	#VALUE!
4930519F16Rik	1.01358	-3.48375	2.7322	-1.27507	0.202284	NA	0.0893893	-11.187
4930519F24Rik	0	NA	NA	NA	NA	NA	#VALUE!	#VALUE!
4930519G04Rik	0	NA	NA	NA	NA	NA	#VALUE!	#VALUE!
4930519H02Rik	0	NA	NA	NA	NA	NA	#VALUE!	#VALUE!
4930519K11Rik	0.136786	0.762724	3.52812	0.216184	0.828844	NA	1.69669	-0.589382
4930519L02Rik	0.337861	-1.90686	3.45959	-0.551181	0.581509	NA	0.266672	-3.74993
4930520O04Rik	26.012	-0.0619227	0.37576	-0.164793	0.869107	0.930994	0.957987	-1.04386
4930520P13Rik	0	NA	NA	NA	NA	NA	#VALUE!	#VALUE!
4930521E06Rik	0.43485	-2.27145	3.47001	-0.654593	0.51273	NA	0.207122	-4.82807
4930521O11Rik	0	NA	NA	NA	NA	NA	#VALUE!	#VALUE!
4930521O17Rik	0	NA	NA	NA	NA	NA	#VALUE!	#VALUE!
4930522H14Rik	0.312971	0.715475	3.51546	0.203523	0.838726	NA	1.64202	-0.609005
4930522O17Rik	0	NA	NA	NA	NA	NA	#VALUE!	#VALUE!
4930522P08Rik	24.0362	0.103613	0.313954	0.330025	0.741381	0.854875	1.07446	-0.9307
4930523C07Rik	412.999	-0.274932	0.190676	-1.44188	0.149335	0.370057	0.826489	-1.20994
4930523O13Rik	0	NA	NA	NA	NA	NA	#VALUE!	#VALUE!
4930524B15Rik	0.150933	0.762724	3.52812	0.216184	0.828844	NA	1.69669	-0.589382
4930524B17Rik	0	NA	NA	NA	NA	NA	#VALUE!	#VALUE!
4930524C18Rik	0	NA	NA	NA	NA	NA	#VALUE!	#VALUE!
4930524N10Rik	5.73391	2.34643	1.05303	2.22826	0.0258629	NA	5.08564	-0.196632
4930524O05Rik	46.3382	0.470067	0.304716	1.54264	0.122917	0.336804	1.38517	-0.721931
4930524O08Rik	0.310696	-1.63295	3.51382	-0.464722	0.642131	NA	0.322428	-3.10146
4930525C09Rik	0	NA	NA	NA	NA	NA	#VALUE!	#VALUE!
4930525D18Rik	0.791228	-2.00115	2.36943	-0.844573	0.398349	NA	0.2498	-4.0032
4930525G20Rik	15.6658	-0.517596	0.412359	-1.25521	0.209403	0.435194	0.698535	-1.43157
4930526H09Rik	0	NA	NA	NA	NA	NA	#VALUE!	#VALUE!
4930526I15Rik	311.758	-0.0390799	0.168132	-0.232436	0.816199	0.902046	0.973275	-1.02746
4930526L06Rik	0	NA	NA	NA	NA	NA	#VALUE!	#VALUE!
4930527F14Rik	2.30916	0.05489	1.00487	0.0546242	0.956438	NA	1.03878	-0.962668
4930527G23Rik	0	NA	NA	NA	NA	NA	#VALUE!	#VALUE!
4930528A17Rik	203.813	-0.0200957	0.142174	-0.141346	0.887596	0.941574	0.986167	-1.01403
4930528D03Rik	0.150933	0.762724	3.52812	0.216184	0.828844	NA	1.69669	-0.589382
4930528G23Rik	0.671704	-0.00439574	1.9603	-0.00224239	0.998211	NA	0.996958	-1.00305
4930528H21Rik	0.26406	-1.43925	3.52648	-0.408127	0.68318	NA	0.368758	-2.71181
4930528P14Rik	0.229148	-1.42747	3.52704	-0.404721	0.685683	NA	0.371783	-2.68974
4930529C04Rik	0.136786	0.762724	3.52812	0.216184	0.828844	NA	1.69669	-0.589382
4930529K09Rik	0	NA	NA	NA	NA	NA	#VALUE!	#VALUE!
4930529L06Rik	0	NA	NA	NA	NA	NA	#VALUE!	#VALUE!
4930529N20Rik	0	NA	NA	NA	NA	NA	#VALUE!	#VALUE!
4930532I03Rik	0.125679	-0.72988	3.53381	-0.206542	0.836368	NA	0.602954	-1.6585
4930532M18Rik	0.553225	0.214786	3.29961	0.0650943	0.948099	NA	1.16053	-0.861674
4930533B01Rik	1.31913	0.785571	1.30614	0.601444	0.547544	NA	1.72377	-0.580122
4930533N22Rik	0	NA	NA	NA	NA	NA	#VALUE!	#VALUE!
4930533P14Rik	0	NA	NA	NA	NA	NA	#VALUE!	#VALUE!
4930534H03Rik	0	NA	NA	NA	NA	NA	#VALUE!	#VALUE!
4930539C22Rik	0	NA	NA	NA	NA	NA	#VALUE!	#VALUE!
4930539E08Rik	17.9314	0.380379	0.360092	1.05634	0.290813	0.515741	1.30168	-0.768236
4930539J05Rik	424.645	0.190319	0.177656	1.07128	0.284046	0.508652	1.14102	-0.876412
4930539M17Rik	0.229148	-1.42747	3.52704	-0.404721	0.685683	NA	0.371783	-2.68974
4930539N22Rik	0	NA	NA	NA	NA	NA	#VALUE!	#VALUE!
4930540M03Rik	0.191812	-0.0386786	3.52996	-0.0109572	0.991258	NA	0.973546	-1.02717
4930542C21Rik	0	NA	NA	NA	NA	NA	#VALUE!	#VALUE!
4930542D17Rik	1.45741	0.828968	1.52753	0.542687	0.587346	NA	1.77641	-0.562932
4930542M03Rik	0	NA	NA	NA	NA	NA	#VALUE!	#VALUE!
4930543E12Rik	0	NA	NA	NA	NA	NA	#VALUE!	#VALUE!
4930543N07Rik	0	NA	NA	NA	NA	NA	#VALUE!	#VALUE!
4930544D05Rik	3.39623	0.7212	0.830179	0.868728	0.384996	NA	1.64855	-0.606593
4930544G11Rik	0	NA	NA	NA	NA	NA	#VALUE!	#VALUE!
4930544M13Rik	0	NA	NA	NA	NA	NA	#VALUE!	#VALUE!
4930545E07Rik	0	NA	NA	NA	NA	NA	#VALUE!	#VALUE!
4930545H06Rik	4.07378	2.58595	1.62576	1.59061	0.111698	NA	6.00409	-0.166553
4930545L23Rik	0.812872	1.22017	2.04435	0.596852	0.550606	NA	2.32975	-0.429231
4930546C10Rik	0	NA	NA	NA	NA	NA	#VALUE!	#VALUE!
4930546K05Rik	2.96087	-1.52303	0.836903	-1.81984	0.068783	NA	0.347954	-2.87394
4930547E08Rik	2.98044	-0.55088	1.01022	-0.545307	0.585543	NA	0.682604	-1.46498
4930547E14Rik	0.26406	-1.43925	3.52648	-0.408127	0.68318	NA	0.368758	-2.71181
4930548G14Rik	0	NA	NA	NA	NA	NA	#VALUE!	#VALUE!
4930548H24Rik	0	NA	NA	NA	NA	NA	#VALUE!	#VALUE!
4930548J01Rik	1.998	-0.790549	1.17047	-0.675414	0.499413	NA	0.578124	-1.72973
4930548K13Rik	0	NA	NA	NA	NA	NA	#VALUE!	#VALUE!
4930549C15Rik	0	NA	NA	NA	NA	NA	#VALUE!	#VALUE!
4930549G23Rik	183.509	0.300172	0.205898	1.45787	0.144877	0.364326	1.23129	-0.812155
4930550C14Rik	75.6164	-0.127511	0.2092	-0.609516	0.542183	0.720428	0.91541	-1.09241
4930550C17Rik	0	NA	NA	NA	NA	NA	#VALUE!	#VALUE!
4930550L24Rik	2.70636	2.3555	1.74678	1.34848	0.177503	NA	5.11772	-0.195399
4930552N02Rik	0	NA	NA	NA	NA	NA	#VALUE!	#VALUE!
4930552P12Rik	1.83698	-0.505905	1.29024	-0.392101	0.694984	NA	0.704218	-1.42001
4930553C11Rik	0	NA	NA	NA	NA	NA	#VALUE!	#VALUE!
4930553E22Rik	0	NA	NA	NA	NA	NA	#VALUE!	#VALUE!
4930553J12Rik	0	NA	NA	NA	NA	NA	#VALUE!	#VALUE!
4930553P18Rik	2.65294	0.670675	1.00123	0.669848	0.502955	NA	1.59182	-0.628213
4930554C24Rik	0	NA	NA	NA	NA	NA	#VALUE!	#VALUE!
4930554G24Rik	0	NA	NA	NA	NA	NA	#VALUE!	#VALUE!
4930554H23Rik	0	NA	NA	NA	NA	NA	#VALUE!	#VALUE!
4930554I06Rik	0	NA	NA	NA	NA	NA	#VALUE!	#VALUE!
4930555B11Rik	0	NA	NA	NA	NA	NA	#VALUE!	#VALUE!
4930555B12Rik	0	NA	NA	NA	NA	NA	#VALUE!	#VALUE!
4930555G01Rik	0	NA	NA	NA	NA	NA	#VALUE!	#VALUE!
4930555G21Rik	0	NA	NA	NA	NA	NA	#VALUE!	#VALUE!
4930555K05Rik	0	NA	NA	NA	NA	NA	#VALUE!	#VALUE!
4930555K19Rik	0.229148	-1.42747	3.52704	-0.404721	0.685683	NA	0.371783	-2.68974
4930556C24Rik	0	NA	NA	NA	NA	NA	#VALUE!	#VALUE!
4930556G01Rik	0	NA	NA	NA	NA	NA	#VALUE!	#VALUE!
4930556J02Rik	0	NA	NA	NA	NA	NA	#VALUE!	#VALUE!
4930556L07Rik	0	NA	NA	NA	NA	NA	#VALUE!	#VALUE!
4930556M19Rik	124.683	0.0743975	0.380454	0.195549	0.844963	0.918182	1.05292	-0.949739
4930556N09Rik	0	NA	NA	NA	NA	NA	#VALUE!	#VALUE!
4930556N13Rik	6.66332	-1.21463	0.570873	-2.12767	0.0333647	0.200578	0.430884	-2.32081
4930557F10Rik	0	NA	NA	NA	NA	NA	#VALUE!	#VALUE!
4930557J02Rik	0.229148	-1.42747	3.52704	-0.404721	0.685683	NA	0.371783	-2.68974
4930557K07Rik	129.43	0.139774	0.171475	0.815124	0.415001	0.621128	1.10173	-0.907661
4930558C23Rik	0	NA	NA	NA	NA	NA	#VALUE!	#VALUE!
4930558F17Rik	0.150933	0.762724	3.52812	0.216184	0.828844	NA	1.69669	-0.589382
4930558G05Rik	0	NA	NA	NA	NA	NA	#VALUE!	#VALUE!
4930558J18Rik	0.59971	-0.222818	3.24747	-0.0686128	0.945298	NA	0.85689	-1.16701
4930558K02Rik	0	NA	NA	NA	NA	NA	#VALUE!	#VALUE!
4930559C10Rik	0	NA	NA	NA	NA	NA	#VALUE!	#VALUE!
4930562C15Rik	21.2722	-0.461872	0.325277	-1.41994	0.155626	0.377468	0.726044	-1.37733
4930562F07Rik	189.82	-0.307785	0.199748	-1.54087	0.123349	0.337389	0.807881	-1.23781
4930563D23Rik	44.9779	-0.132089	0.263056	-0.502132	0.615575	0.773567	0.912509	-1.09588
4930563E18Rik	2.49305	0.127412	1.18289	0.107712	0.914224	NA	1.09233	-0.915472
4930563E22Rik	45.9204	-0.199371	0.258813	-0.77033	0.441104	0.640799	0.87093	-1.1482
4930563F08Rik	0.251359	-1.51317	3.52179	-0.429659	0.667444	NA	0.35034	-2.85437
4930563H07Rik	0	NA	NA	NA	NA	NA	#VALUE!	#VALUE!
4930563J15Rik	0	NA	NA	NA	NA	NA	#VALUE!	#VALUE!
4930563M20Rik	0	NA	NA	NA	NA	NA	#VALUE!	#VALUE!
4930563M21Rik	0.132265	1.12789	3.52066	0.320363	0.748693	NA	2.18539	-0.457585
4930564C03Rik	0.229148	-1.42747	3.52704	-0.404721	0.685683	NA	0.371783	-2.68974
4930564D02Rik	0	NA	NA	NA	NA	NA	#VALUE!	#VALUE!
4930565D16Rik	0	NA	NA	NA	NA	NA	#VALUE!	#VALUE!
4930565N06Rik	3.79259	-0.370823	0.930837	-0.398376	0.690353	NA	0.773341	-1.29309
4930567H12Rik	0	NA	NA	NA	NA	NA	#VALUE!	#VALUE!
4930567H17Rik	0	NA	NA	NA	NA	NA	#VALUE!	#VALUE!
4930567J20Rik	0	NA	NA	NA	NA	NA	#VALUE!	#VALUE!
4930567K12Rik	0	NA	NA	NA	NA	NA	#VALUE!	#VALUE!
4930567K20Rik	0	NA	NA	NA	NA	NA	#VALUE!	#VALUE!
4930568D16Rik	0	NA	NA	NA	NA	NA	#VALUE!	#VALUE!
4930568E12Rik	0	NA	NA	NA	NA	NA	#VALUE!	#VALUE!
4930568G15Rik	0	NA	NA	NA	NA	NA	#VALUE!	#VALUE!
4930570G19Rik	3.65166	1.04522	0.776707	1.3457	0.178399	NA	2.06368	-0.484572
4930571K23Rik	0	NA	NA	NA	NA	NA	#VALUE!	#VALUE!
4930571O06Rik	0.108712	-0.72988	3.53381	-0.206542	0.836368	NA	0.602954	-1.6585
4930572K03Rik	0	NA	NA	NA	NA	NA	#VALUE!	#VALUE!
4930572O03Rik	2.8976	-2.01748	1.12443	-1.79423	0.0727769	NA	0.246989	-4.04876
4930572O13Rik	0.301866	1.72298	3.50775	0.491192	0.623291	NA	3.30117	-0.302923
4930573H18Rik	1.43715	1.29859	1.62543	0.798922	0.424336	NA	2.45988	-0.406523
4930573O16Rik	0	NA	NA	NA	NA	NA	#VALUE!	#VALUE!
4930577N17Rik	61.8862	0.16029	0.259079	0.618692	0.536119	0.716016	1.11751	-0.894845
4930578C19Rik	22.7225	-0.424871	0.36348	-1.1689	0.242446	0.469223	0.744906	-1.34245
4930578E11Rik	0	NA	NA	NA	NA	NA	#VALUE!	#VALUE!
4930578G10Rik	1.93936	-2.71562	1.36251	-1.99311	0.0462498	NA	0.152236	-6.56875
4930578I06Rik	0	NA	NA	NA	NA	NA	#VALUE!	#VALUE!
4930578L24Rik	21.3421	-0.132162	0.404453	-0.326767	0.743844	0.856416	0.912463	-1.09593
4930578M01Rik	4.45169	-1.34409	0.775895	-1.73232	0.0832175	NA	0.393901	-2.53871
4930578N18Rik	0	NA	NA	NA	NA	NA	#VALUE!	#VALUE!
4930579D09Rik	0	NA	NA	NA	NA	NA	#VALUE!	#VALUE!
4930579F01Rik	12.6737	1.1301	1.19152	0.948456	0.342897	0.561389	2.18874	-0.456883
4930579G18Rik	356.773	-0.0815258	0.12868	-0.633555	0.526371	0.707964	0.945058	-1.05814
4930579G24Rik	26.7528	-0.791998	0.317518	-2.49434	0.0126192	0.14357	0.577544	-1.73147
4930579H20Rik	1.07194	-1.3587	2.05088	-0.662496	0.507653	NA	0.389934	-2.56454
4930579J19Rik	0	NA	NA	NA	NA	NA	#VALUE!	#VALUE!
4930579K19Rik	15.701	-0.295998	0.411547	-0.719233	0.471997	0.664971	0.814509	-1.22773
4930579P08Rik	0.114574	-0.72988	3.53381	-0.206542	0.836368	NA	0.602954	-1.6585
4930581F22Rik	104.548	-0.348113	0.339109	-1.02655	0.304631	0.529085	0.785611	-1.27289
4930583I09Rik	0	NA	NA	NA	NA	NA	#VALUE!	#VALUE!
4930583K01Rik	0.876622	-0.947281	2.44194	-0.387921	0.698075	NA	0.518609	-1.92824
4930583P06Rik	0	NA	NA	NA	NA	NA	#VALUE!	#VALUE!
4930584F24Rik	0	NA	NA	NA	NA	NA	#VALUE!	#VALUE!
4930586N03Rik	66.0117	-0.0654751	0.173679	-0.37699	0.706181	0.831276	0.955631	-1.04643
4930587E11Rik	0	NA	NA	NA	NA	NA	#VALUE!	#VALUE!
4930589L23Rik	7.31162	0.756726	0.812706	0.931119	0.351792	0.568285	1.68965	-0.591838
4930590A17Rik	0	NA	NA	NA	NA	NA	#VALUE!	#VALUE!
4930590J08Rik	2.6349	-0.951882	0.933829	-1.01933	0.308045	NA	0.516958	-1.93439
4930590L20Rik	2.59174	-1.0655	1.10242	-0.966504	0.333792	NA	0.477808	-2.09289
4930591A17Rik	0	NA	NA	NA	NA	NA	#VALUE!	#VALUE!
4930591E09Rik	0	NA	NA	NA	NA	NA	#VALUE!	#VALUE!
4930592A05Rik	521.066	0.514384	0.321949	1.59772	0.110106	0.322189	1.42838	-0.700092
4930592C13Rik	9.4966	0.88525	0.700637	1.26349	0.206412	0.432404	1.84708	-0.541394
4930592I03Rik	0	NA	NA	NA	NA	NA	#VALUE!	#VALUE!
4930593A02Rik	4.24377	-0.0865402	0.762039	-0.113564	0.909583	NA	0.941779	-1.06182
4930593C16Rik	0	NA	NA	NA	NA	NA	#VALUE!	#VALUE!
4930594C11Rik	1.07353	1.59295	1.66571	0.956319	0.338911	NA	3.01665	-0.331493
4930594O21Rik	0	NA	NA	NA	NA	NA	#VALUE!	#VALUE!
4930595D18Rik	0.132265	1.12789	3.52066	0.320363	0.748693	NA	2.18539	-0.457585
4930595M18Rik	0	NA	NA	NA	NA	NA	#VALUE!	#VALUE!
4930596D02Rik	0	NA	NA	NA	NA	NA	#VALUE!	#VALUE!
4930596I21Rik	2.98641	-0.595374	0.870096	-0.684262	0.493809	NA	0.661873	-1.51086
4930597A21Rik	0.909955	1.28419	2.4363	0.527105	0.598121	NA	2.43545	-0.410602
4930597G03Rik	0	NA	NA	NA	NA	NA	#VALUE!	#VALUE!
4930598F16Rik	0	NA	NA	NA	NA	NA	#VALUE!	#VALUE!
4930599N23Rik	81.7715	0.0305153	0.205238	0.148683	0.881804	0.937673	1.02138	-0.979071
4931402G19Rik	283.743	0.290187	0.136376	2.12785	0.0333495	0.200568	1.2228	-0.817796
4931403E22Rik	657.09	0.876675	0.357075	2.45515	0.0140824	0.149186	1.83614	-0.544621
4931403G20Rik	40.6601	0.0268296	0.294959	0.0909605	0.927524	0.962375	1.01877	-0.981575
4931406B18Rik	0	NA	NA	NA	NA	NA	#VALUE!	#VALUE!
4931406C07Rik	16212.9	0.465529	0.17834	2.61035	0.00904509	0.124371	1.38082	-0.724205
4931406H21Rik	7.56178	0.56949	0.710712	0.801295	0.422961	0.627857	1.484	-0.673855
4931406P16Rik	775.866	-0.165167	0.0812846	-2.03196	0.0421575	0.217722	0.891825	-1.1213
4931408C20Rik	0	NA	NA	NA	NA	NA	#VALUE!	#VALUE!
4931408D14Rik	120.325	0.788432	0.414355	1.90279	0.0570675	0.244761	1.7272	-0.578973
4931409K22Rik	0.292134	0.0413866	3.52812	0.0117305	0.990641	NA	1.0291	-0.971721
4931414P19Rik	160.906	-0.137895	0.154554	-0.892216	0.372277	0.586159	0.908844	-1.1003
4931417E11Rik	0	NA	NA	NA	NA	NA	#VALUE!	#VALUE!
4931419H13Rik	0	NA	NA	NA	NA	NA	#VALUE!	#VALUE!
4931420L22Rik	0	NA	NA	NA	NA	NA	#VALUE!	#VALUE!
4931422A03Rik	119.221	0.0725216	0.254124	0.285379	0.775354	0.875702	1.05155	-0.950974
4931423N10Rik	1.93864	-0.109656	1.12676	-0.0973196	0.922473	NA	0.926809	-1.07897
4931428F04Rik	184.772	-0.10322	0.170135	-0.606693	0.544055	0.722073	0.930953	-1.07417
4931428L18Rik	0	NA	NA	NA	NA	NA	#VALUE!	#VALUE!
4931429L15Rik	1.77677	0.0266055	1.24948	0.0212933	0.983012	NA	1.01861	-0.981727
4931429P17Rik	0.0661324	0.682661	3.52996	0.19339	0.846653	NA	1.6051	-0.623015
4931430N09Rik	1.79328	-1.05574	1.79256	-0.588959	0.555889	NA	0.481049	-2.07879
4931431B13Rik	1.50031	0.962774	1.38398	0.695653	0.486646	NA	1.94905	-0.51307
4931431C16Rik	758.368	1.17147	0.52027	2.25167	0.0243434	0.178767	2.25242	-0.443967
4931440F15Rik	1.72089	-0.367223	1.17035	-0.313773	0.753693	NA	0.775273	-1.28987
4931440J10Rik	22.5343	-0.0861595	0.343128	-0.2511	0.801737	0.892151	0.942027	-1.06154
4931440P22Rik	49.6959	0.499714	0.264622	1.88841	0.0589714	0.24811	1.41393	-0.707247
4932411N23Rik	0	NA	NA	NA	NA	NA	#VALUE!	#VALUE!
4932412D23Rik	0.709655	-2.96567	2.92934	-1.0124	0.311345	NA	0.12801	-7.81189
4932413F04Rik	0.173937	0.762724	3.52812	0.216184	0.828844	NA	1.69669	-0.589382
4932414J04Rik	0	NA	NA	NA	NA	NA	#VALUE!	#VALUE!
4932414N04Rik	0	NA	NA	NA	NA	NA	#VALUE!	#VALUE!
4932415M13Rik	0.0661324	0.682661	3.52996	0.19339	0.846653	NA	1.6051	-0.623015
4932429P05Rik	0	NA	NA	NA	NA	NA	#VALUE!	#VALUE!
4932435O22Rik	1.34779	-0.434145	1.26723	-0.342593	0.731905	NA	0.740132	-1.35111
4932438A13Rik	1700.23	0.167865	0.19096	0.87906	0.379369	0.59194	1.12339	-0.890159
4932438H23Rik	1.67176	0.820982	1.2516	0.655947	0.511858	NA	1.76661	-0.566057
4932441J04Rik	0.865109	-1.81157	1.86422	-0.971759	0.33117	NA	0.28488	-3.51025
4932702P03Rik	527.977	0.396666	0.250406	1.58409	0.113173	0.325059	1.31646	-0.759611
4933400A11Rik	0	NA	NA	NA	NA	NA	#VALUE!	#VALUE!
4933400B14Rik	0	NA	NA	NA	NA	NA	#VALUE!	#VALUE!
4933400C23Rik	0	NA	NA	NA	NA	NA	#VALUE!	#VALUE!
4933400F21Rik	1.07132	-1.87933	1.8952	-0.991625	0.32138	NA	0.271809	-3.67905
4933400L20Rik	0	NA	NA	NA	NA	NA	#VALUE!	#VALUE!
4933401B06Rik	0	NA	NA	NA	NA	NA	#VALUE!	#VALUE!
4933401D09Rik	0	NA	NA	NA	NA	NA	#VALUE!	#VALUE!
4933401H06Rik	2.51337	-1.08848	1.37121	-0.793808	0.427307	NA	0.470257	-2.1265
4933402C06Rik	0.985439	-1.69238	1.44925	-1.16777	0.242901	NA	0.309416	-3.2319
4933402D24Rik	8.4096	0.493414	0.467702	1.05497	0.291437	0.516102	1.40777	-0.710342
4933402E13Rik	0	NA	NA	NA	NA	NA	#VALUE!	#VALUE!
4933402J07Rik	0	NA	NA	NA	NA	NA	#VALUE!	#VALUE!
4933402J10Rik	0	NA	NA	NA	NA	NA	#VALUE!	#VALUE!
4933402J15Rik	0	NA	NA	NA	NA	NA	#VALUE!	#VALUE!
4933402N03Rik	0	NA	NA	NA	NA	NA	#VALUE!	#VALUE!
4933402N22Rik	0.108712	-0.72988	3.53381	-0.206542	0.836368	NA	0.602954	-1.6585
4933403O08Rik	0	NA	NA	NA	NA	NA	#VALUE!	#VALUE!
4933404G15Rik	0	NA	NA	NA	NA	NA	#VALUE!	#VALUE!
4933404K08Rik	0	NA	NA	NA	NA	NA	#VALUE!	#VALUE!
4933404K13Rik	0	NA	NA	NA	NA	NA	#VALUE!	#VALUE!
4933404O12Rik	121.823	0.0451163	0.273503	0.164957	0.868978	0.930994	1.03177	-0.969212
4933405D12Rik	6.8126	-0.126412	0.662605	-0.190779	0.848698	0.919838	0.916107	-1.09158
4933405E24Rik	0	NA	NA	NA	NA	NA	#VALUE!	#VALUE!
4933405L10Rik	2.97828	-1.2722	0.9831	-1.29407	0.19564	NA	0.414027	-2.4153
4933405O20Rik	0	NA	NA	NA	NA	NA	#VALUE!	#VALUE!
4933406C10Rik	42.3268	0.206504	0.334085	0.618119	0.536497	0.716152	1.15389	-0.866635
4933406D12Rik	0.0661324	0.682661	3.52996	0.19339	0.846653	NA	1.6051	-0.623015
4933406F09Rik	0	NA	NA	NA	NA	NA	#VALUE!	#VALUE!
4933406G16Rik	0	NA	NA	NA	NA	NA	#VALUE!	#VALUE!
4933406I18Rik	3.01278	0.586665	0.963332	0.608995	0.542527	NA	1.50177	-0.66588
4933406J09Rik	0	NA	NA	NA	NA	NA	#VALUE!	#VALUE!
4933406J10Rik	0.108712	-0.72988	3.53381	-0.206542	0.836368	NA	0.602954	-1.6585
4933406K04Rik	0	NA	NA	NA	NA	NA	#VALUE!	#VALUE!
4933406M09Rik	0.229148	-1.42747	3.52704	-0.404721	0.685683	NA	0.371783	-2.68974
4933407E24Rik	2.39991	-0.901666	1.17101	-0.769988	0.441307	NA	0.535268	-1.86822
4933407G14Rik	1.29833	0.123819	1.29056	0.0959418	0.923567	NA	1.08962	-0.917755
4933407I05Rik	0	NA	NA	NA	NA	NA	#VALUE!	#VALUE!
4933407K13Rik	38.5	0.330014	0.287393	1.1483	0.250844	0.477486	1.25703	-0.795529
4933407L21Rik	0	NA	NA	NA	NA	NA	#VALUE!	#VALUE!
4933408B17Rik	25.9153	0.0362347	0.383962	0.0943704	0.924815	0.961001	1.02543	-0.975197
4933408J17Rik	296.701	-0.169817	0.176983	-0.959509	0.337302	0.557702	0.888955	-1.12492
4933408N05Rik	0	NA	NA	NA	NA	NA	#VALUE!	#VALUE!
4933409F18Rik	0	NA	NA	NA	NA	NA	#VALUE!	#VALUE!
4933409G03Rik	0	NA	NA	NA	NA	NA	#VALUE!	#VALUE!
4933409K07Rik	0.229148	-1.42747	3.52704	-0.404721	0.685683	NA	0.371783	-2.68974
4933411E08Rik	0	NA	NA	NA	NA	NA	#VALUE!	#VALUE!
4933411G06Rik	0	NA	NA	NA	NA	NA	#VALUE!	#VALUE!
4933411K16Rik	107.152	0.0842395	0.169742	0.496279	0.619697	0.776068	1.06013	-0.943282
4933412E12Rik	181.887	0.0451261	0.175664	0.256889	0.797264	0.889486	1.03177	-0.969205
4933412E24Rik	0	NA	NA	NA	NA	NA	#VALUE!	#VALUE!
4933412O06Rik	0	NA	NA	NA	NA	NA	#VALUE!	#VALUE!
4933413J09Rik	5.99531	-0.463029	0.644907	-0.717977	0.472771	NA	0.725462	-1.37843
4933413L06Rik	0	NA	NA	NA	NA	NA	#VALUE!	#VALUE!
4933415F23Rik	0	NA	NA	NA	NA	NA	#VALUE!	#VALUE!
4933416C03Rik	0	NA	NA	NA	NA	NA	#VALUE!	#VALUE!
4933416E03Rik	0	NA	NA	NA	NA	NA	#VALUE!	#VALUE!
4933416I08Rik	0.339705	1.90216	3.46475	0.549003	0.583003	NA	3.73771	-0.267543
4933416M06Rik	5.30073	-1.11135	0.878236	-1.26543	0.205717	NA	0.462862	-2.16047
4933416M07Rik	96.0913	-0.349836	0.19915	-1.75665	0.0789783	0.277517	0.784673	-1.27442
4933416O17Rik	0	NA	NA	NA	NA	NA	#VALUE!	#VALUE!
Cacna2d2	166.991	-3.27031	0.660986	-4.94762	7.51251e-07	0.000386797	0.103643	-9.64852
4933417D19Rik	57.9136	-0.105092	0.22565	-0.465732	0.641408	0.790756	0.929745	-1.07556
4933417E11Rik	0.0661324	0.682661	3.52996	0.19339	0.846653	NA	1.6051	-0.623015
4933417G07Rik	0.229148	-1.42747	3.52704	-0.404721	0.685683	NA	0.371783	-2.68974
4933417O13Rik	0.180707	-0.0386786	3.52996	-0.0109572	0.991258	NA	0.973546	-1.02717
4933421I07Rik	0.132265	1.12789	3.52066	0.320363	0.748693	NA	2.18539	-0.457585
4933421O10Rik	183.166	0.0154779	0.148544	0.104197	0.917013	0.95688	1.01079	-0.989329
4933422A05Rik	1.71629	-2.45294	1.50175	-1.63339	0.102388	NA	0.182639	-5.4753
4933424G05Rik	14.675	0.349619	0.897239	0.389662	0.696787	0.826318	1.27422	-0.784791
4933424G06Rik	0.494655	-1.16058	3.28227	-0.35359	0.723646	NA	0.447333	-2.23547
4933424L21Rik	0.150933	0.762724	3.52812	0.216184	0.828844	NA	1.69669	-0.589382
4933425B07Rik	0	NA	NA	NA	NA	NA	#VALUE!	#VALUE!
4933425L06Rik	0	NA	NA	NA	NA	NA	#VALUE!	#VALUE!
4933427D06Rik	0	NA	NA	NA	NA	NA	#VALUE!	#VALUE!
4933427D14Rik	391.041	-0.102264	0.120978	-0.845308	0.397939	0.60647	0.93157	-1.07346
4933427E11Rik	36.6081	-0.732132	0.594754	-1.23098	0.218329	0.445003	0.602014	-1.66109
4933427E13Rik	0	NA	NA	NA	NA	NA	#VALUE!	#VALUE!
4933427I22Rik	0	NA	NA	NA	NA	NA	#VALUE!	#VALUE!
4933428C19Rik	0.217425	-1.38377	3.52913	-0.392099	0.694985	NA	0.383217	-2.60949
4933428G20Rik	31.29	-0.822049	0.325274	-2.52725	0.0114959	0.136827	0.565638	-1.76792
4933428M09Rik	0.414006	2.13828	3.35014	0.638265	0.523301	NA	4.40237	-0.22715
4933429K18Rik	0	NA	NA	NA	NA	NA	#VALUE!	#VALUE!
4933429O19Rik	0.658065	-2.84191	3.06682	-0.926664	0.354101	NA	0.139476	-7.16971
4933430H16Rik	0	NA	NA	NA	NA	NA	#VALUE!	#VALUE!
4933430I17Rik	6.97968	0.245079	0.52765	0.464472	0.642309	0.791347	1.18516	-0.84377
4933430M04Rik	0	NA	NA	NA	NA	NA	#VALUE!	#VALUE!
4933430N04Rik	0	NA	NA	NA	NA	NA	#VALUE!	#VALUE!
4933431E20Rik	1579.2	-0.0157432	0.0842676	-0.186824	0.851799	0.921358	0.989147	-1.01097
4933431G14Rik	0.781395	0.307608	1.90072	0.161837	0.871434	NA	1.23765	-0.807981
4933432G23Rik	0	NA	NA	NA	NA	NA	#VALUE!	#VALUE!
4933432I03Rik	0.0661324	0.682661	3.52996	0.19339	0.846653	NA	1.6051	-0.623015
4933432I09Rik	0.707127	-0.536937	2.05066	-0.261836	0.793448	NA	0.689233	-1.45089
4933432K03Rik	0.445236	1.23094	3.31249	0.371606	0.710186	NA	2.3472	-0.42604
4933433F19Rik	0	NA	NA	NA	NA	NA	#VALUE!	#VALUE!
4933433G08Rik	0	NA	NA	NA	NA	NA	#VALUE!	#VALUE!
4933433G15Rik	5.90341	-0.743931	0.645319	-1.15281	0.248987	NA	0.59711	-1.67473
4933433G19Rik	284.452	0.107113	0.118998	0.900131	0.36805	0.582263	1.07707	-0.928444
4933433H22Rik	0.504314	-2.456	1.94967	-1.2597	0.207776	NA	0.182251	-5.48695
4933434E20Rik	1416.82	0.252524	0.114028	2.21458	0.026789	0.184949	1.19129	-0.839427
4933436E23Rik	0.125679	-0.72988	3.53381	-0.206542	0.836368	NA	0.602954	-1.6585
4933436H12Rik	0	NA	NA	NA	NA	NA	#VALUE!	#VALUE!
4933436I01Rik	0.273572	1.63772	3.51101	0.466453	0.640892	NA	3.11174	-0.321364
4933438B17Rik	0	NA	NA	NA	NA	NA	#VALUE!	#VALUE!
4933438K21Rik	0	NA	NA	NA	NA	NA	#VALUE!	#VALUE!
4933439C10Rik	429.103	0.0936946	0.185354	0.50549	0.613215	0.771699	1.0671	-0.93712
4933439K11Rik	3.42683	-2.02601	0.964803	-2.09993	0.0357353	NA	0.245532	-4.07278
4933440J02Rik	0.132265	1.12789	3.52066	0.320363	0.748693	NA	2.18539	-0.457585
4933440M02Rik	0	NA	NA	NA	NA	NA	#VALUE!	#VALUE!
5031410I06Rik	0	NA	NA	NA	NA	NA	#VALUE!	#VALUE!
5031425E22Rik	583.576	-0.260363	0.153494	-1.69624	0.089841	0.293262	0.834878	-1.19778
5031425F14Rik	0.273572	1.63772	3.51101	0.466453	0.640892	NA	3.11174	-0.321364
5031426D15Rik	0.403993	-1.22821	2.54992	-0.481665	0.630044	NA	0.426848	-2.34276
5031434C07Rik	0.821727	0.202125	1.74611	0.115758	0.907845	NA	1.15039	-0.869269
5031434O11Rik	21.8096	-0.257499	0.50434	-0.510566	0.609655	0.769022	0.836537	-1.1954
5031439G07Rik	1070.08	0.280205	0.141702	1.97743	0.0479935	0.2288	1.21437	-0.823474
5033403F01Rik	18.0088	0.0553097	0.362482	0.152586	0.878725	0.936034	1.03908	-0.962388
5033403H07Rik	0.612403	2.74326	2.97563	0.921908	0.356577	NA	6.69582	-0.149347
5033404E19Rik	0	NA	NA	NA	NA	NA	#VALUE!	#VALUE!
5033406O09Rik	7.19662	0.0217015	0.59442	0.0365088	0.970877	0.984571	1.01516	-0.98507
5033417F24Rik	97.1851	-0.223238	0.183384	-1.21733	0.22348	0.45017	0.856641	-1.16735
5033428I22Rik	0	NA	NA	NA	NA	NA	#VALUE!	#VALUE!
5330411J11Rik	0.245499	0.0413866	3.52812	0.0117305	0.990641	NA	1.0291	-0.971721
5330413P13Rik	0.519291	0.342784	3.33413	0.102811	0.918113	NA	1.2682	-0.788518
5330416C01Rik	6.84128	-1.01524	0.617832	-1.64323	0.100336	0.30889	0.494747	-2.02124
5330417C22Rik	18.004	-0.730623	0.381392	-1.91567	0.0554065	0.241435	0.602644	-1.65936
5330434G04Rik	0	NA	NA	NA	NA	NA	#VALUE!	#VALUE!
5330439B14Rik	21.6734	0.911179	0.381744	2.38689	0.0169918	0.157039	1.88058	-0.53175
5430401F13Rik	0	NA	NA	NA	NA	NA	#VALUE!	#VALUE!
5430402E10Rik	0	NA	NA	NA	NA	NA	#VALUE!	#VALUE!
5430402O13Rik	19.4764	0.439732	0.371425	1.1839	0.236451	0.462495	1.35635	-0.737272
5430403N17Rik	0.382285	0.91616	3.49405	0.262206	0.793163	NA	1.88709	-0.529918
5430405H02Rik	83.299	-0.423	0.221365	-1.91087	0.0560219	0.242759	0.745872	-1.34071
5430416N02Rik	56.9321	-0.386239	0.263666	-1.46488	0.142954	0.361886	0.765122	-1.30698
5430419D17Rik	0	NA	NA	NA	NA	NA	#VALUE!	#VALUE!
5430421F17Rik	0.576228	0.164768	2.55366	0.0645221	0.948555	NA	1.12099	-0.892072
5430425K12Rik	0.98536	-0.581617	1.40319	-0.414496	0.678511	NA	0.668215	-1.49653
5430427M07Rik	0	NA	NA	NA	NA	NA	#VALUE!	#VALUE!
5430427O19Rik	5.71012	-0.693431	0.818703	-0.846987	0.397002	NA	0.618382	-1.61712
5430428K19Rik	0.871908	2.23649	1.82125	1.22799	0.219449	NA	4.71248	-0.212203
5430431A17Rik	0.863157	3.21936	2.86491	1.12372	0.261131	NA	9.31373	-0.107368
5430434I15Rik	0	NA	NA	NA	NA	NA	#VALUE!	#VALUE!
5430437J10Rik	1.45534	-0.739941	1.34377	-0.550644	0.581878	NA	0.598764	-1.67011
5430440P10Rik	0.552142	1.48633	3.1725	0.468504	0.639424	NA	2.80175	-0.35692
5530400C23Rik	0	NA	NA	NA	NA	NA	#VALUE!	#VALUE!
5530401A14Rik	0	NA	NA	NA	NA	NA	#VALUE!	#VALUE!
5530601H04Rik	141.971	-0.166787	0.233329	-0.714817	0.474722	0.666876	0.890824	-1.12256
5730403I07Rik	23.5898	-0.114647	0.349959	-0.327602	0.743213	0.855812	0.923608	-1.08271
5730405O15Rik	24.2388	-0.0112362	0.417539	-0.0269106	0.978531	0.988627	0.992242	-1.00782
5730408K05Rik	13.5883	-0.495565	0.429557	-1.15367	0.248637	0.475383	0.709284	-1.40987
5730409E04Rik	142.748	-0.684436	0.300611	-2.27682	0.0227972	0.174864	0.622249	-1.60707
5730412P04Rik	0	NA	NA	NA	NA	NA	#VALUE!	#VALUE!
5730416F02Rik	0.753895	0.985578	1.73753	0.567229	0.570559	NA	1.98011	-0.505023
5730420D15Rik	52.4919	-1.43765	1.23964	-1.15974	0.246156	0.473247	0.369168	-2.70879
5730422E09Rik	9.97748	-0.340457	0.493867	-0.68937	0.49059	0.679467	0.789791	-1.26616
5730435O14Rik	5.14483	0.437171	0.69114	0.632536	0.527037	NA	1.35395	-0.738581
5730455P16Rik	720.767	0.131565	0.106995	1.22964	0.218833	0.445226	1.09548	-0.91284
5730460C07Rik	0.155348	-0.72988	3.53381	-0.206542	0.836368	NA	0.602954	-1.6585
5730480H06Rik	58.198	-0.0520878	0.203156	-0.256393	0.797647	0.889722	0.96454	-1.03676
5730488B01Rik	0	NA	NA	NA	NA	NA	#VALUE!	#VALUE!
5730507C01Rik	2.88888	-1.03239	1.02919	-1.00311	0.315808	NA	0.488901	-2.0454
5730522E02Rik	3.29596	-1.57613	1.38991	-1.13398	0.256802	NA	0.335381	-2.98168
5830408C22Rik	7.79248	0.258586	0.85927	0.300937	0.763463	0.867845	1.19631	-0.835907
5830411N06Rik	10.265	0.932746	1.00631	0.926895	0.353981	0.57012	1.90891	-0.52386
5830416I19Rik	0.173937	0.762724	3.52812	0.216184	0.828844	NA	1.69669	-0.589382
5830417I10Rik	623.736	-0.0820556	0.0984046	-0.833859	0.404361	0.611928	0.944711	-1.05853
5830418P13Rik	1.31901	-0.479218	2.00569	-0.238929	0.811161	NA	0.717366	-1.39399
5830428M24Rik	6.81419	-1.21771	0.660543	-1.84349	0.065257	0.258684	0.429966	-2.32577
5830432E09Rik	6.04184	0.459646	0.837679	0.548714	0.583202	NA	1.3752	-0.727164
5830444B04Rik	16.4366	0.807138	0.582536	1.38556	0.165882	0.387687	1.74974	-0.571515
5830454E08Rik	35.8718	-0.592228	0.287971	-2.05655	0.0397291	0.212843	0.663318	-1.50757
5830473C10Rik	70.5389	-0.401061	0.259473	-1.54568	0.122183	0.335945	0.757301	-1.32048
5930403L14Rik	1065.35	-0.348695	0.136275	-2.55876	0.0105046	0.132126	0.785294	-1.27341
5930412G12Rik	1.38094	-2.10858	1.7399	-1.2119	0.225551	NA	0.231875	-4.31266
5930430L01Rik	80.9814	-0.298326	0.204892	-1.45602	0.145388	0.36498	0.813195	-1.22972
5930438M14Rik	0	NA	NA	NA	NA	NA	#VALUE!	#VALUE!
6030407O03Rik	1.70866	-0.407857	1.19414	-0.341549	0.73269	NA	0.753742	-1.32671
6030408B16Rik	1.65319	-1.55712	1.36924	-1.13721	0.255449	NA	0.339829	-2.94266
6030419C18Rik	52.1788	-0.812023	0.49169	-1.65149	0.0986378	0.306534	0.569583	-1.75567
6030440G07Rik	0.229148	-1.42747	3.52704	-0.404721	0.685683	NA	0.371783	-2.68974
6030443J06Rik	20.8464	-0.163253	0.363442	-0.449185	0.653298	0.798918	0.893009	-1.11981
6030458C11Rik	619.062	0.101824	0.0961178	1.05937	0.289431	0.514319	1.07313	-0.931854
6030466F02Rik	0.372773	-2.02632	3.40177	-0.595667	0.551398	NA	0.24548	-4.07365
6030468B19Rik	1.45205	-0.703968	1.41336	-0.498081	0.618427	NA	0.613882	-1.62898
6030469F06Rik	0.488794	-1.16604	2.45569	-0.474832	0.634907	NA	0.445643	-2.24395
6030471H07Rik	0	NA	NA	NA	NA	NA	#VALUE!	#VALUE!
6030498E09Rik	0	NA	NA	NA	NA	NA	#VALUE!	#VALUE!
6230400D17Rik	270.025	0.213209	0.122252	1.74401	0.0811568	0.279983	1.15926	-0.862616
6330403K07Rik	2.53115	-1.21192	1.06292	-1.14019	0.254209	NA	0.431693	-2.31646
6330407A03Rik	0	NA	NA	NA	NA	NA	#VALUE!	#VALUE!
6330409D20Rik	33.6088	-0.258629	0.253218	-1.02137	0.30708	0.531021	0.835882	-1.19634
6330410L21Rik	3364.29	-0.330436	0.164907	-2.00377	0.0450946	0.222972	0.795296	-1.25739
6330415B21Rik	0	NA	NA	NA	NA	NA	#VALUE!	#VALUE!
6330415G19Rik	71.4848	-0.160874	0.231965	-0.693525	0.48798	0.676921	0.894483	-1.11796
6330418K02Rik	51.0151	-0.0975091	0.249698	-0.390509	0.696161	0.826038	0.934645	-1.06992
6330549D23Rik	8.499	0.811552	0.657347	1.23459	0.216984	0.443593	1.7551	-0.569769
6430411K18Rik	0.42892	0.914733	3.3912	0.269737	0.787363	NA	1.88522	-0.530442
6430503K07Rik	0.150933	0.762724	3.52812	0.216184	0.828844	NA	1.69669	-0.589382
6430531B16Rik	4.0749	-0.990206	0.848212	-1.1674	0.243047	NA	0.503406	-1.98647
6430548M08Rik	274.525	-0.432443	0.254166	-1.70142	0.0888643	0.291784	0.741006	-1.34952
6430550D23Rik	40.0288	-0.186782	0.298171	-0.626426	0.531035	0.712316	0.878563	-1.13822
6430553K19Rik	0.822334	1.15539	2.02971	0.569238	0.569195	NA	2.22745	-0.448945
6430562O15Rik	233.44	0.229883	0.122381	1.87842	0.0603243	0.249703	1.17274	-0.852704
6430571L13Rik	109.225	-0.101346	0.485219	-0.208866	0.834553	0.911912	0.932163	-1.07277
6430584L05Rik	0.755058	-0.781791	2.43373	-0.321232	0.748034	NA	0.581644	-1.71926
6430628N08Rik	0	NA	NA	NA	NA	NA	#VALUE!	#VALUE!
6430706D22Rik	749.263	-0.75353	0.380131	-1.98229	0.0474465	0.227552	0.59315	-1.68591
6430710C18Rik	0.487347	-2.41879	2.37817	-1.01708	0.309115	NA	0.187013	-5.34723
Prg2	16.4485	-3.08402	0.89747	-3.43635	0.000589604	0.032676	0.117928	-8.47975
6530403H02Rik	9.4057	-1.07	0.534516	-2.0018	0.0453057	0.223276	0.47632	-2.09943
6530411M01Rik	0.198397	1.43682	3.51546	0.408714	0.68275	NA	2.70723	-0.369382
6720468P15Rik	0	NA	NA	NA	NA	NA	#VALUE!	#VALUE!
6720483E21Rik	1.71752	-0.972544	1.16681	-0.833507	0.404559	NA	0.509607	-1.9623
6720489N17Rik	19.9126	-0.925552	0.400665	-2.31004	0.0208859	0.169832	0.526479	-1.89941
6820408C15Rik	55.0892	-0.0431722	0.272099	-0.158664	0.873934	0.933799	0.970519	-1.03038
6820426E19Rik	0.873502	-0.0666852	2.43467	-0.0273899	0.978149	NA	0.954829	-1.04731
6820431F20Rik	1821.43	0.0583114	0.168	0.347091	0.728523	0.8467	1.04125	-0.960388
7420426K07Rik	0	NA	NA	NA	NA	NA	#VALUE!	#VALUE!
7420700N18Rik	0	NA	NA	NA	NA	NA	#VALUE!	#VALUE!
7420701I03Rik	0.273572	1.63772	3.51101	0.466453	0.640892	NA	3.11174	-0.321364
7530416G11Rik	0	NA	NA	NA	NA	NA	#VALUE!	#VALUE!
7630403G23Rik	0	NA	NA	NA	NA	NA	#VALUE!	#VALUE!
8030411F24Rik	0	NA	NA	NA	NA	NA	#VALUE!	#VALUE!
8030423F21Rik	0	NA	NA	NA	NA	NA	#VALUE!	#VALUE!
8030423J24Rik	0	NA	NA	NA	NA	NA	#VALUE!	#VALUE!
8030442B05Rik	0.527971	-1.27586	3.26046	-0.391312	0.695566	NA	0.41298	-2.42143
8030443G20Rik	2.51578	-0.0200728	1.03286	-0.0194342	0.984495	NA	0.986183	-1.01401
8030451O07Rik	0	NA	NA	NA	NA	NA	#VALUE!	#VALUE!
8030455M16Rik	0	NA	NA	NA	NA	NA	#VALUE!	#VALUE!
8030462N17Rik	325.109	0.260765	0.169561	1.53788	0.124077	0.338298	1.19811	-0.834645
8030474K03Rik	0.108712	-0.72988	3.53381	-0.206542	0.836368	NA	0.602954	-1.6585
8430422H06Rik	0	NA	NA	NA	NA	NA	#VALUE!	#VALUE!
8430423G03Rik	3.76458	-1.54813	1.17139	-1.32162	0.186295	NA	0.341953	-2.92438
8430426J06Rik	18.7159	0.356749	0.359247	0.993048	0.320687	0.543182	1.28054	-0.780922
8430429K09Rik	93.4991	-0.280779	0.164269	-1.70926	0.0874025	0.290284	0.823146	-1.21485
8430430B14Rik	0.234392	-1.43925	3.52648	-0.408127	0.68318	NA	0.368758	-2.71181
8430431K14Rik	0.259645	0.0413866	3.52812	0.0117305	0.990641	NA	1.0291	-0.971721
8430436N08Rik	0	NA	NA	NA	NA	NA	#VALUE!	#VALUE!
8430437L04Rik	0	NA	NA	NA	NA	NA	#VALUE!	#VALUE!
9030025P20Rik	337.05	-0.200068	0.268701	-0.744574	0.456529	0.651619	0.87051	-1.14875
9030204H09Rik	0	NA	NA	NA	NA	NA	#VALUE!	#VALUE!
9030404E10Rik	0.223287	-1.40577	3.52807	-0.398454	0.690296	NA	0.377416	-2.64959
9030612E09Rik	0.492338	0.310198	2.05576	0.150893	0.88006	NA	1.23988	-0.806531
9030616G12Rik	0.240254	-1.46798	3.52496	-0.416452	0.67708	NA	0.361489	-2.76633
9030619P08Rik	1678.9	-0.689934	0.891833	-0.773614	0.439159	0.639196	0.619882	-1.61321
9030624G23Rik	2.04117	0.0474288	1.43581	0.0330328	0.973648	NA	1.03342	-0.967659
9030624J02Rik	863.955	-0.123185	0.0940442	-1.30986	0.190242	0.41564	0.918158	-1.08914
9030625G05Rik	37.0851	-0.469549	0.334427	-1.40404	0.160307	0.382804	0.72219	-1.38468
9130008F23Rik	67.8443	-0.386975	0.281516	-1.37461	0.169252	0.391501	0.764731	-1.30765
9130015A21Rik	0.229148	-1.42747	3.52704	-0.404721	0.685683	NA	0.371783	-2.68974
9130015G15Rik	0	NA	NA	NA	NA	NA	#VALUE!	#VALUE!
9130015L21Rik	0	NA	NA	NA	NA	NA	#VALUE!	#VALUE!
9130019O22Rik	86.6698	-0.0778082	0.187308	-0.415402	0.677848	0.81443	0.947496	-1.05541
9130019P16Rik	174.77	0.00890467	0.174935	0.0509027	0.959403	0.978745	1.00619	-0.993847
9130023H24Rik	245.143	0.140419	0.194113	0.723386	0.469443	0.662885	1.10222	-0.907256
9130024F11Rik	162.709	-0.182274	0.215362	-0.846361	0.397352	0.606184	0.881313	-1.13467
9130204L05Rik	0	NA	NA	NA	NA	NA	#VALUE!	#VALUE!
9130209A04Rik	0	NA	NA	NA	NA	NA	#VALUE!	#VALUE!
9130221F21Rik	0	NA	NA	NA	NA	NA	#VALUE!	#VALUE!
9130221H12Rik	1071.14	0.0628078	0.0610082	1.0295	0.303246	0.5275	1.0445	-0.957399
9130227L01Rik	0.642547	-0.389133	2.04266	-0.190503	0.848915	NA	0.763589	-1.30961
9130230L23Rik	10.7615	0.409815	0.659754	0.621163	0.534492	0.715063	1.32852	-0.75272
9130401M01Rik	278.671	0.315236	0.102237	3.08339	0.00204658	0.0645564	1.24422	-0.80372
9130409I23Rik	0.150933	0.762724	3.52812	0.216184	0.828844	NA	1.69669	-0.589382
9230009I02Rik	0	NA	NA	NA	NA	NA	#VALUE!	#VALUE!
9230019H11Rik	0	NA	NA	NA	NA	NA	#VALUE!	#VALUE!
9230020A06Rik	0.326137	-1.86212	3.49791	-0.532354	0.594481	NA	0.275071	-3.63542
9230102K24Rik	0.368358	-0.613106	3.47318	-0.176526	0.859881	NA	0.653787	-1.52955
9230102O04Rik	100.841	-0.426273	0.275828	-1.54543	0.122241	0.33599	0.744182	-1.34376
9230104L09Rik	0.361413	-0.291035	3.51387	-0.0828248	0.933991	NA	0.817315	-1.22352
9230105E05Rik	8.05322	-1.02205	1.37948	-0.740895	0.458757	0.653303	0.492416	-2.0308
9230110F15Rik	0	NA	NA	NA	NA	NA	#VALUE!	#VALUE!
9230112D13Rik	0.108712	-0.72988	3.53381	-0.206542	0.836368	NA	0.602954	-1.6585
9230112J17Rik	26.3643	-0.0815109	0.390881	-0.208531	0.834814	0.91201	0.945067	-1.05813
9230114K14Rik	52.9534	0.728975	0.532621	1.36866	0.171107	0.393948	1.65746	-0.603333
9230116L04Rik	70.7029	0.33594	0.168978	1.98806	0.0468047	0.226486	1.2622	-0.792268
9230116N13Rik	24.3327	0.261895	0.298457	0.877497	0.380217	0.592698	1.19905	-0.833992
9230117E06Rik	0.22148	-0.0386786	3.52996	-0.0109572	0.991258	NA	0.973546	-1.02717
9330020H09Rik	107.154	-0.177493	0.181377	-0.978583	0.327786	0.549096	0.884239	-1.13092
9330102E08Rik	18.4038	0.392711	0.39582	0.992144	0.321127	0.543648	1.31286	-0.761697
9330104G04Rik	7.33076	0.070067	0.719919	0.0973263	0.922467	0.959936	1.04977	-0.952594
9330111N05Rik	0.502721	0.216294	3.34607	0.0646414	0.94846	NA	1.16175	-0.860774
9330117O12Rik	0	NA	NA	NA	NA	NA	#VALUE!	#VALUE!
9330133O14Rik	173.52	-0.0272407	0.124795	-0.218283	0.827209	0.908739	0.981295	-1.01906
9330136K24Rik	37.7563	-0.274446	0.377184	-0.727619	0.466847	0.660673	0.826768	-1.20953
9330151L19Rik	282.766	-0.132826	0.123143	-1.07863	0.280753	0.50603	0.912043	-1.09644
9330158H04Rik	0	NA	NA	NA	NA	NA	#VALUE!	#VALUE!
9330159F19Rik	2.1393	1.35557	1.47507	0.918987	0.358102	NA	2.55898	-0.390781
9330159M07Rik	57.9851	-0.0798429	0.334921	-0.238393	0.811576	0.898617	0.946161	-1.0569
9330162012Rik	189.159	0.610403	0.301085	2.02734	0.0426273	0.218257	1.52669	-0.655014
9330162B11Rik	1.13904	1.8034	1.44103	1.25147	0.210765	NA	3.49041	-0.286499
9330175E14Rik	3.30262	-0.745031	0.973804	-0.765073	0.444228	NA	0.596655	-1.67601
9330175M20Rik	0.414006	2.13828	3.35014	0.638265	0.523301	NA	4.40237	-0.22715
9330178D15Rik	0	NA	NA	NA	NA	NA	#VALUE!	#VALUE!
9330179D12Rik	1.31504	-0.750959	1.36172	-0.551476	0.581307	NA	0.594209	-1.68291
9330182L06Rik	4.36972	-2.32603	0.859271	-2.70698	0.0067898	NA	0.199432	-5.01424
9330182O14Rik	0.273572	1.63772	3.51101	0.466453	0.640892	NA	3.11174	-0.321364
9330188P03Rik	3.66082	-0.701925	0.902035	-0.778157	0.436476	NA	0.614751	-1.62667
9330198I05Rik	5.87491	-0.429956	0.988246	-0.435069	0.663512	NA	0.742285	-1.34719
9330199G10Rik	0.0661324	0.682661	3.52996	0.19339	0.846653	NA	1.6051	-0.623015
9430007A20Rik	0	NA	NA	NA	NA	NA	#VALUE!	#VALUE!
9430014N10Rik	0	NA	NA	NA	NA	NA	#VALUE!	#VALUE!
9430015G10Rik	239.389	-0.198753	0.262005	-0.758585	0.448101	0.646492	0.871303	-1.14771
9430018G01Rik	1.29841	-0.828029	1.27373	-0.650083	0.515638	NA	0.563298	-1.77526
9430019J16Rik	0	NA	NA	NA	NA	NA	#VALUE!	#VALUE!
9430021M05Rik	0	NA	NA	NA	NA	NA	#VALUE!	#VALUE!
9430037G07Rik	59.8029	0.546652	0.390756	1.39896	0.161825	0.383674	1.46069	-0.684607
9430038I01Rik	75.3099	-0.279691	0.259242	-1.07888	0.280642	0.50603	0.823767	-1.21393
9430041J12Rik	3.71661	0.396402	1.21383	0.326571	0.743992	NA	1.31622	-0.75975
9430060I03Rik	106.492	0.0935578	0.161278	0.580103	0.561845	0.734569	1.067	-0.937209
9430065F17Rik	3.79169	-0.274856	0.790266	-0.347801	0.727989	NA	0.826533	-1.20987
9430069I07Rik	21.7962	-0.622377	0.481385	-1.29289	0.19605	0.421378	0.6496	-1.53941
9430078K24Rik	0.64779	-0.401703	2.04318	-0.196607	0.844135	NA	0.756964	-1.32107
9430083A17Rik	39.7669	-0.756735	0.285038	-2.65486	0.00793422	0.118657	0.591834	-1.68966
9430091E24Rik	362.083	0.400507	0.174443	2.29592	0.0216807	0.171225	1.31997	-0.757592
9530002B09Rik	0	NA	NA	NA	NA	NA	#VALUE!	#VALUE!
9530003J23Rik	0.493209	-2.43309	2.37704	-1.02358	0.306035	NA	0.185169	-5.40049
9530014B07Rik	5.1981	-0.800156	0.630426	-1.26923	0.204359	NA	0.574287	-1.74129
9530020I12Rik	0.664757	-0.40556	2.51999	-0.160937	0.872143	NA	0.754943	-1.3246
9530026F06Rik	0.155348	-0.72988	3.53381	-0.206542	0.836368	NA	0.602954	-1.6585
9530026P05Rik	23.3466	-0.856309	0.342297	-2.50165	0.0123615	0.142644	0.552364	-1.8104
9530027J09Rik	108.226	-0.416923	0.182725	-2.2817	0.0225072	0.173799	0.74902	-1.33508
9530036O11Rik	3.12079	-0.00129103	1.07446	-0.00120156	0.999041	NA	0.999106	-1.0009
9530051G07Rik	7.49254	-1.22415	0.731999	-1.67234	0.0944572	0.300086	0.428049	-2.33618
Cxcr6	14.3849	-2.78553	0.795535	-3.50146	0.000462716	0.0285564	0.145034	-6.89492
9530052E02Rik	59.5698	0.0134835	0.493959	0.0272967	0.978223	0.988627	1.00939	-0.990698
9530053A07Rik	3.16219	-0.431361	0.945385	-0.456281	0.648188	NA	0.741562	-1.34851
9530059O14Rik	0	NA	NA	NA	NA	NA	#VALUE!	#VALUE!
9530062K07Rik	27.5545	-0.130496	0.331441	-0.393723	0.693785	0.824535	0.913517	-1.09467
9530068E07Rik	7223.24	0.291622	0.183345	1.59057	0.111707	0.323998	1.22402	-0.816983
9530077C05Rik	61.3609	-0.330799	0.223479	-1.48023	0.138813	0.356812	0.795096	-1.25771
9530080O11Rik	51.8504	-0.0923472	0.294395	-0.313685	0.753761	0.862297	0.937995	-1.0661
9530082P21Rik	638.504	-0.174608	0.114906	-1.51957	0.128619	0.344618	0.886008	-1.12866
9530091C08Rik	8.89103	-0.437415	0.519333	-0.842262	0.399641	0.607666	0.738457	-1.35418
9630001P10Rik	2.43694	0.325131	0.96695	0.336244	0.736687	NA	1.25278	-0.798226
9630013A20Rik	0.174845	-0.0386786	3.52996	-0.0109572	0.991258	NA	0.973546	-1.02717
9630013K17Rik	79.0995	0.156735	0.171893	0.91182	0.361864	0.576458	1.11476	-0.897053
9630028B13Rik	0.42892	0.914733	3.3912	0.269737	0.787363	NA	1.88522	-0.530442
9630028H03Rik	0	NA	NA	NA	NA	NA	#VALUE!	#VALUE!
9630028I04Rik	3.00098	-0.812816	0.809048	-1.00466	0.315062	NA	0.56927	-1.75664
9830107B12Rik	0	NA	NA	NA	NA	NA	#VALUE!	#VALUE!
9830132P13Rik	0	NA	NA	NA	NA	NA	#VALUE!	#VALUE!
9830166K06Rik	0.377763	0.966689	2.55115	0.378923	0.704745	NA	1.95435	-0.511679
9930012K11Rik	59.1964	-0.662767	0.209176	-3.16847	0.00153243	0.0551636	0.631666	-1.58312
9930014A18Rik	355.874	0.0982794	0.169484	0.579876	0.561999	0.734709	1.0705	-0.934146
9930021J03Rik	603.358	-0.0214714	0.114096	-0.188187	0.85073	0.920626	0.985227	-1.01499
9930104L06Rik	286.434	-0.0207463	0.157928	-0.131365	0.895486	0.945795	0.985723	-1.01448
9930111H07Rik	0	NA	NA	NA	NA	NA	#VALUE!	#VALUE!
9930111J21Rik1	16.7913	-0.735039	0.417452	-1.76077	0.0782767	0.276615	0.600802	-1.66444
9930111J21Rik2	4.17333	-0.237621	0.719569	-0.330227	0.741229	NA	0.848143	-1.17905
a	0.945275	0.00429063	1.88019	0.00228202	0.998179	NA	1.00298	-0.99703
A030001D20Rik	180.298	-0.398575	0.255828	-1.55798	0.119239	0.331898	0.758607	-1.3182
A130010J15Rik	133.975	0.293025	0.243899	1.20142	0.22959	0.455679	1.22521	-0.816189
A130030D18Rik	0	NA	NA	NA	NA	NA	#VALUE!	#VALUE!
A130077B15Rik	0.245499	0.0413866	3.52812	0.0117305	0.990641	NA	1.0291	-0.971721
A1bg	1.71741	-1.21826	1.23513	-0.986341	0.323966	NA	0.429801	-2.32666
A1cf	1092.79	0.616394	0.266521	2.31274	0.0207368	0.169832	1.53304	-0.652299
A230001M10Rik	0	NA	NA	NA	NA	NA	#VALUE!	#VALUE!
A230009B12Rik	0.556194	-1.39522	2.45034	-0.569398	0.569086	NA	0.380187	-2.63028
A230020J21Rik	78.7972	-0.342265	0.31056	-1.10209	0.270422	0.495489	0.788802	-1.26775
A230028O05Rik	8.11296	0.855722	0.596834	1.43377	0.151638	0.372525	1.80966	-0.552589
A230050P20Rik	233.668	-0.627795	0.207514	-3.02532	0.00248373	0.0714807	0.647165	-1.5452
A230051N06Rik	0	NA	NA	NA	NA	NA	#VALUE!	#VALUE!
A230056J06Rik	1.26946	1.33074	1.62736	0.817728	0.413513	NA	2.51532	-0.397564
A230056P14Rik	119.744	-0.182818	0.166556	-1.09764	0.272363	0.497708	0.880981	-1.1351
A230057D06Rik	1.66145	-1.24946	1.35774	-0.920252	0.357441	NA	0.420606	-2.37752
A230070E04Rik	3.1177	-1.61207	0.959131	-1.68077	0.0928084	NA	0.327128	-3.05691
A230072C01Rik	317.594	0.0729328	0.100894	0.722868	0.469761	0.66294	1.05185	-0.950703
A230072E10Rik	8.36494	0.258418	0.480201	0.538146	0.590477	0.755432	1.19617	-0.836004
A230077H06Rik	0.245499	0.0413866	3.52812	0.0117305	0.990641	NA	1.0291	-0.971721
A230083G16Rik	117.505	0.315868	0.225305	1.40196	0.160928	0.383246	1.24476	-0.803367
A230103J11Rik	369.401	0.112178	0.127651	0.878786	0.379517	0.591955	1.08086	-0.92519
A230107N01Rik	32.3496	-0.0806871	0.254183	-0.317437	0.750912	0.860704	0.945607	-1.05752
A230108P19Rik	3.50812	-0.117	0.813106	-0.143893	0.885585	NA	0.922103	-1.08448
Mcm6	151.802	-2.77888	0.501964	-5.53601	3.09447e-08	3.52792e-05	0.145705	-6.86318
A2ml1	0.0661324	0.682661	3.52996	0.19339	0.846653	NA	1.6051	-0.623015
A330008L17Rik	0	NA	NA	NA	NA	NA	#VALUE!	#VALUE!
A330009N23Rik	22.735	-0.542647	0.410049	-1.32337	0.185712	0.410263	0.68651	-1.45664
A330015K06Rik	0.701882	-1.79533	1.94355	-0.92374	0.355622	NA	0.288105	-3.47095
A330023F24Rik	811.447	0.14424	0.28817	0.500536	0.616698	0.774471	1.10515	-0.904856
A330032B11Rik	24.3275	-0.189159	0.327432	-0.577704	0.563464	0.735776	0.877117	-1.1401
A330033J07Rik	218.262	-0.378926	0.420503	-0.901126	0.367521	0.581885	0.76901	-1.30037
A330035P11Rik	117.047	-0.335959	0.445856	-0.753514	0.451141	0.648474	0.792257	-1.26222
A330040F15Rik	235.453	0.543512	0.379062	1.43383	0.15162	0.372525	1.45752	-0.686099
A330041J22Rik	697.565	0.815249	0.450878	1.80814	0.0705852	0.266338	1.7596	-0.568311
A330048O09Rik	6.67354	-0.309067	0.788207	-0.392114	0.694974	0.825395	0.807164	-1.23891
A330049N07Rik	0	NA	NA	NA	NA	NA	#VALUE!	#VALUE!
A330069E16Rik	22.0145	0.023728	0.343912	0.0689944	0.944994	0.971909	1.01658	-0.983688
A330070K13Rik	0	NA	NA	NA	NA	NA	#VALUE!	#VALUE!
A330074K22Rik	0.826036	-2.17505	1.88355	-1.15476	0.248189	NA	0.221434	-4.51601
A330076C08Rik	0	NA	NA	NA	NA	NA	#VALUE!	#VALUE!
A330076H08Rik	0.535534	-1.68463	2.46369	-0.683781	0.494113	NA	0.311084	-3.21457
A330093E20Rik	32.3692	-0.224377	0.27734	-0.809033	0.418496	0.623797	0.855964	-1.16827
A330094K24Rik	0.587335	1.51142	2.05981	0.733765	0.463092	NA	2.8509	-0.350766
A330102I10Rik	1.1042	-0.903283	1.8263	-0.494599	0.620884	NA	0.534669	-1.87032
A3galt2	9.75363	1.17639	0.713469	1.64884	0.0991811	0.307399	2.26011	-0.442456
A430005L14Rik	472.815	0.219135	0.0960924	2.28046	0.0225805	0.173942	1.16404	-0.859081
A430033K04Rik	111.424	-0.274482	0.212126	-1.29396	0.19568	0.421206	0.826747	-1.20956
A430035B10Rik	83.5051	-0.242782	0.252663	-0.960892	0.336607	0.557033	0.845114	-1.18327
A430046D13Rik	113.321	-0.176873	0.252519	-0.700435	0.483656	0.67346	0.884618	-1.13043
A430057M04Rik	259.226	-0.0223727	0.173041	-0.129291	0.897127	0.946714	0.984612	-1.01563
A430078G23Rik	2.63999	0.954123	0.973685	0.979909	0.327131	NA	1.9374	-0.516155
A430078I02Rik	37.4718	-0.411755	0.243537	-1.69073	0.0908878	0.294591	0.751708	-1.3303
A430085M09Rik	0	NA	NA	NA	NA	NA	#VALUE!	#VALUE!
A430088P11Rik	22.9629	-0.522777	0.529756	-0.986826	0.323728	0.54497	0.696031	-1.43672
A430089I19Rik	0	NA	NA	NA	NA	NA	#VALUE!	#VALUE!
A430090L17Rik	4.35126	0.0767852	0.655205	0.117193	0.906707	NA	1.05467	-0.948168
A430093F15Rik	2.38135	-1.43884	1.93355	-0.744143	0.45679	NA	0.368864	-2.71103
A4galt	459.347	-0.211735	0.278938	-0.759074	0.447808	0.646303	0.863498	-1.15808
A4gnt	396.938	0.339611	0.236857	1.43382	0.151623	0.372525	1.26542	-0.790254
A530006G24Rik	0	NA	NA	NA	NA	NA	#VALUE!	#VALUE!
A530010L16Rik	1.93488	-0.69641	1.4429	-0.482647	0.629346	NA	0.617106	-1.62047
A530013C23Rik	5.51417	0.0754128	0.961199	0.0784571	0.937464	NA	1.05366	-0.949071
A530016L24Rik	6.19641	1.34617	1.07543	1.25174	0.210664	0.437075	2.54235	-0.393336
A530021J07Rik	0	NA	NA	NA	NA	NA	#VALUE!	#VALUE!
A530032D15Rik	1.39905	-1.24491	1.59942	-0.778351	0.436362	NA	0.421935	-2.37003
A530046M15Rik	0	NA	NA	NA	NA	NA	#VALUE!	#VALUE!
A530050N04Rik	0.342745	0.612931	2.61966	0.233973	0.815006	NA	1.52936	-0.653867
A530053G22Rik	0.410359	2.15119	3.48033	0.618098	0.536511	NA	4.44193	-0.225127
A530058N18Rik	0	NA	NA	NA	NA	NA	#VALUE!	#VALUE!
A530064D06Rik	0.419408	-2.1761	3.33896	-0.651729	0.514576	NA	0.221273	-4.5193
A530065N20Rik	0.229148	-1.42747	3.52704	-0.404721	0.685683	NA	0.371783	-2.68974
A530072M11Rik	14.09	0.0756289	0.372771	0.202883	0.839227	0.915126	1.05382	-0.948928
A530088E08Rik	5.38841	-1.76728	0.845829	-2.08941	0.036671	NA	0.293761	-3.40412
A530099J19Rik	3.37425	-0.202756	0.944603	-0.214647	0.830043	NA	0.868889	-1.15089
A630001G21Rik	46.0497	-0.735566	0.243286	-3.02346	0.00249903	0.0714807	0.600582	-1.66505
A630001O12Rik	8.62454	0.730786	0.590499	1.23757	0.215874	0.442525	1.65954	-0.602576
A630010A05Rik	0	NA	NA	NA	NA	NA	#VALUE!	#VALUE!
A630012P03Rik	0.265507	0.0413866	3.52812	0.0117305	0.990641	NA	1.0291	-0.971721
A630019I02Rik	1.27337	-1.27495	1.41177	-0.903088	0.366479	NA	0.413238	-2.41991
A630023A22Rik	0	NA	NA	NA	NA	NA	#VALUE!	#VALUE!
A630023P12Rik	0.580643	-1.3652	2.44268	-0.558896	0.576233	NA	0.388179	-2.57613
A630066F11Rik	178.376	0.369812	0.191099	1.93519	0.0529671	0.237611	1.29218	-0.773883
A630072M18Rik	196.542	0.0204715	0.157939	0.129617	0.89687	0.94663	1.01429	-0.98591
A630073D07Rik	0	NA	NA	NA	NA	NA	#VALUE!	#VALUE!
A630075F10Rik	2.75914	-0.927965	1.14036	-0.813748	0.415789	NA	0.525599	-1.90259
A630076J17Rik	300.918	0.435429	0.174228	2.49919	0.0124477	0.142762	1.35231	-0.739474
A630077J23Rik	2.43097	0.525773	0.934079	0.562878	0.573518	NA	1.4397	-0.694587
A630089N07Rik	11.3532	-0.440524	0.410542	-1.07303	0.283258	0.507986	0.736867	-1.3571
A630095E13Rik	0	NA	NA	NA	NA	NA	#VALUE!	#VALUE!
A630095N17Rik	6.20878	-0.0482404	0.666729	-0.0723539	0.94232	0.970496	0.967115	-1.034
A730004F24Rik	0	NA	NA	NA	NA	NA	#VALUE!	#VALUE!
A730006G06Rik	0	NA	NA	NA	NA	NA	#VALUE!	#VALUE!
A730008H23Rik	469.535	-0.752259	0.385297	-1.95241	0.050889	0.234563	0.593673	-1.68443
A730013G03Rik	0	NA	NA	NA	NA	NA	#VALUE!	#VALUE!
A730017C20Rik	5.11043	-0.83122	0.759922	-1.09382	0.274033	NA	0.562054	-1.77919
A730017L22Rik	210.261	0.0346656	0.205138	0.168987	0.865807	0.92958	1.02432	-0.976258
A730018C14Rik	0	NA	NA	NA	NA	NA	#VALUE!	#VALUE!
A730020E08Rik	20.3821	-0.213279	0.359927	-0.592561	0.553475	0.728398	0.862575	-1.15932
A730020M07Rik	66.0265	0.406717	0.385124	1.05607	0.290937	0.515783	1.32567	-0.754338
A730035I17Rik	0.150933	0.762724	3.52812	0.216184	0.828844	NA	1.69669	-0.589382
A730036I17Rik	6.51412	1.55557	0.925608	1.68059	0.0928419	0.297345	2.9395	-0.340194
A730043L09Rik	0	NA	NA	NA	NA	NA	#VALUE!	#VALUE!
A730046J19Rik	0	NA	NA	NA	NA	NA	#VALUE!	#VALUE!
A730056A06Rik	1.19118	-0.804431	1.32752	-0.605964	0.544539	NA	0.572588	-1.74646
A730063M14Rik	22.7056	-0.0830141	0.378713	-0.2192	0.826494	0.908392	0.944083	-1.05923
A730081D07Rik	637.362	0.407918	0.249097	1.63759	0.101508	0.310733	1.32677	-0.75371
A730082K24Rik	0	NA	NA	NA	NA	NA	#VALUE!	#VALUE!
A730085K08Rik	0.788122	2.18007	2.28611	0.953614	0.340279	NA	4.53174	-0.220666
A730090N16Rik	4.55535	0.519221	0.747696	0.694428	0.487414	NA	1.43318	-0.697748
A730098A19Rik	0.173937	0.762724	3.52812	0.216184	0.828844	NA	1.69669	-0.589382
A830009L08Rik	2.8379	-0.890019	1.05007	-0.847582	0.396671	NA	0.539607	-1.8532
A830010M20Rik	162.185	-0.109098	0.268349	-0.406551	0.684338	0.81846	0.927168	-1.07855
A830011K09Rik	0.132265	1.12789	3.52066	0.320363	0.748693	NA	2.18539	-0.457585
A830018L16Rik	2.1864	2.08471	1.62796	1.28056	0.200348	NA	4.24188	-0.235744
A830019L24Rik	0.37704	-0.703786	2.5955	-0.271157	0.78627	NA	0.613959	-1.62877
A830019P07Rik	2.00686	-0.051139	1.09183	-0.0468377	0.962643	NA	0.965174	-1.03608
A830029E22Rik	0	NA	NA	NA	NA	NA	#VALUE!	#VALUE!
A830035O19Rik	250.252	0.14545	0.24064	0.604431	0.545557	0.723167	1.10608	-0.904097
A830036E02Rik	0.262466	0.0413866	3.52812	0.0117305	0.990641	NA	1.0291	-0.971721
A830052D11Rik	15.5441	-0.246478	0.544389	-0.452761	0.650721	0.796851	0.842952	-1.18631
A830082K12Rik	11.0453	0.120956	0.550214	0.219835	0.826	0.908037	1.08746	-0.919578
A830082N09Rik	34.9098	-0.42832	0.346708	-1.23539	0.216685	0.443398	0.743127	-1.34567
A930001A20Rik	0.979325	0.553001	1.73614	0.318523	0.750089	NA	1.46713	-0.681601
A930001C03Rik	170.814	0.119998	0.180302	0.665535	0.505708	0.690648	1.08673	-0.920189
A930002C04Rik	0	NA	NA	NA	NA	NA	#VALUE!	#VALUE!
A930003A15Rik	0	NA	NA	NA	NA	NA	#VALUE!	#VALUE!
A930003O13Rik	4.34201	-1.27742	0.712908	-1.79185	0.0731574	NA	0.412532	-2.42406
A930004D18Rik	111.445	-0.478127	0.21798	-2.19344	0.0282758	0.188685	0.717909	-1.39293
A930005H10Rik	238.471	-0.260447	0.171763	-1.51631	0.12944	0.345888	0.834829	-1.19785
A930006I01Rik	0	NA	NA	NA	NA	NA	#VALUE!	#VALUE!
A930006K02Rik	13.2506	0.274602	0.639851	0.429166	0.667802	0.807769	1.20966	-0.826678
A930007A09Rik	66.8919	-0.440654	0.241827	-1.82218	0.068427	0.264217	0.736801	-1.35722
A930007I19Rik	28.885	-0.130087	0.311851	-0.417147	0.676571	0.813588	0.913776	-1.09436
A930009A15Rik	0	NA	NA	NA	NA	NA	#VALUE!	#VALUE!
A930011G23Rik	2.95984	-1.65482	1.20702	-1.371	0.170376	NA	0.317578	-3.14884
A930012L18Rik	16.237	-0.653181	0.413822	-1.57841	0.114471	0.326263	0.635877	-1.57263
A930013F10Rik	95.2512	-0.236133	0.233725	-1.0103	0.312351	0.535262	0.849018	-1.17783
A930015D03Rik	130.232	-0.294186	0.270692	-1.08679	0.277129	0.502814	0.815532	-1.22619
A930016O22Rik	1.82175	-2.77554	1.24719	-2.22543	0.0260526	NA	0.146043	-6.84732
A930017K11Rik	165.387	-0.182664	0.206493	-0.8846	0.376372	0.589353	0.881074	-1.13498
A930017M01Rik	13.0827	-0.45216	0.586322	-0.771179	0.440601	0.640255	0.730948	-1.36809
A930018P22Rik	1.34742	-3.12903	1.61286	-1.94005	0.0523734	NA	0.114306	-8.74846
A930019D19Rik	2.12567	-0.597111	0.98212	-0.607982	0.543199	NA	0.661076	-1.51268
A930024E05Rik	11.3253	-0.469271	0.453049	-1.03581	0.300292	0.524619	0.722329	-1.38441
A930031H19Rik	0	NA	NA	NA	NA	NA	#VALUE!	#VALUE!
A930033H14Rik	126.405	0.152416	0.266462	0.571998	0.567324	0.738344	1.11143	-0.899743
A930037H05Rik	107.908	0.165508	0.195851	0.84507	0.398071	0.606609	1.12156	-0.891614
A930041C12Rik	0.918183	1.54116	1.80368	0.854453	0.392854	NA	2.91028	-0.34361
AA387883	0	NA	NA	NA	NA	NA	#VALUE!	#VALUE!
AA388235	61.912	-0.114608	0.237529	-0.482501	0.62945	0.783248	0.923633	-1.08268
AA413626	1.28099	1.97368	1.66541	1.1851	0.235977	NA	3.92769	-0.254603
AA414768	32.551	0.250443	0.287175	0.87209	0.383159	0.594812	1.18957	-0.840638
AA465934	173.737	0.184099	0.655774	0.280735	0.778914	0.877983	1.13611	-0.880199
AA467197	11.0201	-1.16722	0.520701	-2.24162	0.0249857	0.179558	0.44528	-2.24578
AA536875	38.3414	-0.406872	2.65959	-0.152983	0.878412	0.935919	0.754257	-1.32581
AA543186	43.1458	0.324799	0.242169	1.3412	0.179854	0.403817	1.25249	-0.79841
AA543401	0	NA	NA	NA	NA	NA	#VALUE!	#VALUE!
AA545190	0	NA	NA	NA	NA	NA	#VALUE!	#VALUE!
AA619741	0	NA	NA	NA	NA	NA	#VALUE!	#VALUE!
AA792892	0.132265	1.12789	3.52066	0.320363	0.748693	NA	2.18539	-0.457585
AA986860	355.322	-0.433354	0.144378	-3.00153	0.00268631	0.0730429	0.740538	-1.35037
Aaas	336.698	0.281878	0.136335	2.06754	0.0386831	0.211431	1.21578	-0.82252
Lif	27.193	-2.65182	0.634491	-4.17945	2.92217e-05	0.00555247	0.159119	-6.28461
Aadac	2436.4	0.0530259	0.158756	0.33401	0.738372	0.853373	1.03744	-0.963913
Aadacl2	0	NA	NA	NA	NA	NA	#VALUE!	#VALUE!
Aadacl3	0	NA	NA	NA	NA	NA	#VALUE!	#VALUE!
Aadacl4	0	NA	NA	NA	NA	NA	#VALUE!	#VALUE!
Aadat	28813.4	-0.972391	0.65785	-1.47814	0.139372	0.357523	0.509661	-1.96209
Aaed1	774.515	0.219063	0.0987546	2.21825	0.0265376	0.184382	1.16398	-0.859123
Aagab	1093.13	0.217401	0.101645	2.13882	0.03245	0.198811	1.16264	-0.860113
Aak1	2135.87	0.107089	0.122479	0.87434	0.381933	0.594039	1.07705	-0.92846
Aamdc	722.858	0.0347932	0.117379	0.296418	0.766911	0.870169	1.02441	-0.976172
Aamp	4232.36	0.229722	0.0829403	2.76973	0.00561022	0.102807	1.17261	-0.852799
Aanat	0.740517	1.04797	1.90612	0.549791	0.582463	NA	2.06761	-0.483649
Aar2	618.599	-0.0974496	0.0895558	-1.08814	0.276532	0.50219	0.934684	-1.06988
Aard	5.15424	0.140658	0.658509	0.2136	0.830859	NA	1.10241	-0.907106
Aars	2184.66	0.137784	0.135468	1.0171	0.309107	0.532397	1.10021	-0.908914
Aars2	557.041	0.0958203	0.109498	0.875086	0.381527	0.59364	1.06867	-0.93574
Aarsd1	876.396	0.10526	0.0979381	1.07476	0.282483	0.507452	1.07569	-0.929638
Aasdh	419.419	0.188711	0.0881634	2.14047	0.0323169	0.198312	1.13974	-0.877389
Aasdhppt	674.233	0.242558	0.120575	2.01168	0.0442539	0.221434	1.18309	-0.845245
Aass	11641.4	0.798784	0.341883	2.33642	0.0194692	0.166087	1.73963	-0.574833
Aatf	340.086	0.149184	0.114747	1.30011	0.193563	0.419251	1.10894	-0.90176
Aatk	90.0478	-0.524634	0.318717	-1.64608	0.0997474	0.307969	0.695136	-1.43857
AB124611	18.2372	-0.667904	0.484293	-1.37913	0.167854	0.390417	0.629421	-1.58876
Calml3	29.6843	-2.58983	0.459223	-5.63959	1.70451e-08	2.47324e-05	0.166105	-6.02028
Abca1	688.303	0.139889	0.211166	0.662459	0.507677	0.692508	1.10182	-0.907589
Abca12	0	NA	NA	NA	NA	NA	#VALUE!	#VALUE!
Abca13	3631.68	-0.184554	0.130919	-1.40968	0.158634	0.380974	0.879921	-1.13647
Abca14	6.8693	-0.0446844	0.519848	-0.0859566	0.931501	0.964666	0.969502	-1.03146
Abca15	0	NA	NA	NA	NA	NA	#VALUE!	#VALUE!
Abca16	0.283557	-0.692564	3.52527	-0.196457	0.844253	NA	0.618753	-1.61615
Abca17	8.08478	-0.883865	0.600673	-1.47146	0.141167	0.359378	0.541914	-1.84531
Abca2	2512.8	-0.00483924	0.082854	-0.0584069	0.953425	0.975762	0.996651	-1.00336
Abca3	19137.9	0.379244	0.179422	2.1137	0.0345411	0.203121	1.30066	-0.76884
Abca4	539.28	-0.606891	0.230996	-2.62728	0.00860712	0.122009	0.65661	-1.52297
Abca5	600.986	0.058059	0.158454	0.36641	0.714059	0.837041	1.04106	-0.960556
Abca6	14.7772	-0.927718	0.538062	-1.72418	0.0846747	0.285849	0.525689	-1.90226
Abca7	615.839	-0.289642	0.151707	-1.90922	0.0562334	0.242977	0.818105	-1.22234
Abca8a	221.27	-0.825642	0.367591	-2.24609	0.0246984	0.179092	0.564231	-1.77232
Abca8b	70.8581	-0.500886	0.320463	-1.56301	0.11805	0.330678	0.706673	-1.41508
Abca9	209.017	-0.464625	0.288095	-1.61275	0.106799	0.318989	0.724659	-1.37996
Abcb10	859.277	0.067731	0.093196	0.726759	0.467374	0.661033	1.04807	-0.954137
Abcb11	0.125679	-0.72988	3.53381	-0.206542	0.836368	NA	0.602954	-1.6585
Abcb1a	223.91	-0.466554	0.555022	-0.840604	0.40057	0.608757	0.723691	-1.3818
Abcb1b	1466.11	-0.667051	0.748949	-0.89065	0.373117	0.586731	0.629793	-1.58782
Abcb4	7.53571	0.180247	0.542931	0.33199	0.739897	0.854151	1.13308	-0.882552
Abcb5	0	NA	NA	NA	NA	NA	#VALUE!	#VALUE!
Abcb6	1161.41	0.313479	0.145978	2.14743	0.0317589	0.197105	1.2427	-0.804699
Abcb7	1298.84	0.324732	0.192664	1.68549	0.0918948	0.295831	1.25243	-0.798447
Abcb8	1795.56	0.184672	0.0829813	2.22546	0.0260502	0.182844	1.13656	-0.879849
Abcb9	221.933	-0.0750545	0.139137	-0.539429	0.589591	0.754683	0.949306	-1.0534
Abcc1	748.243	-0.590422	0.231011	-2.55582	0.0105938	0.132203	0.664149	-1.50569
Abcc10	634.985	0.144135	0.111998	1.28694	0.198116	0.423976	1.10507	-0.904922
Abcc12	0.155348	-0.72988	3.53381	-0.206542	0.836368	NA	0.602954	-1.6585
Abcc2	4501.53	0.912083	0.421075	2.16608	0.0303048	0.193944	1.88176	-0.531417
Abcc3	2290.68	-2.50365	1.48516	-1.68578	0.0918387	0.295746	0.17633	-5.67118
Abcc4	1101.6	-0.467439	0.344725	-1.35597	0.175107	0.3987	0.723247	-1.38265
Abcc5	1181.68	-0.129959	0.105058	-1.23703	0.216076	0.442636	0.913857	-1.09426
Abcc6	181.25	0.468905	0.154078	3.0433	0.00233996	0.0690529	1.38406	-0.722513
Abcc8	9.52645	-0.417872	0.624638	-0.668983	0.503507	0.689293	0.748528	-1.33596
Abcc9	372.953	0.608414	0.219741	2.76878	0.00562667	0.10299	1.52458	-0.655918
Abcd1	414.036	-0.00573899	0.0996188	-0.0576095	0.95406	0.976263	0.99603	-1.00399
Abcd2	17.1253	0.40905	0.665939	0.614245	0.539053	0.717803	1.32781	-0.753119
Abcd3	8667.56	0.394425	0.196931	2.00286	0.0451925	0.223111	1.31442	-0.760792
Abcd4	692.276	0.35393	0.149182	2.37247	0.0176696	0.160051	1.27804	-0.78245
Abce1	2014.01	0.193493	0.151848	1.27425	0.202574	0.428932	1.14353	-0.874486
Abcf1	2105.5	0.1569	0.0677615	2.31548	0.0205867	0.169723	1.11489	-0.89695
Abcf2	1213.81	0.104944	0.101025	1.03879	0.298901	0.523053	1.07545	-0.929841
Abcf3	1224.74	0.0452216	0.0785414	0.575768	0.564772	0.736645	1.03184	-0.969141
Abcg1	165.311	-0.535026	0.323477	-1.65398	0.0981309	0.305658	0.690146	-1.44897
Abcg2	8077.14	0.446766	0.213246	2.09507	0.0361646	0.206539	1.36298	-0.733685
Abcg3	9.71888	-0.542435	0.626075	-0.866406	0.386268	0.597405	0.686611	-1.45643
Abcg4	1.80966	-0.991103	1.2549	-0.789784	0.429654	NA	0.503093	-1.9877
Abcg5	7.13218	-0.257787	0.669738	-0.384906	0.700307	0.828004	0.83637	-1.19564
Abcg8	8.81048	-0.659573	0.673915	-0.978719	0.327719	0.549061	0.633066	-1.57962
Abhd1	2144.26	0.128333	0.244727	0.524391	0.600006	0.762294	1.09303	-0.914888
Abhd10	262.145	-0.16834	0.120327	-1.39902	0.161806	0.383674	0.889866	-1.12376
Abhd11	1256.42	0.0596471	0.065557	0.909851	0.362901	0.577437	1.04221	-0.959499
Abhd11os	363.444	0.202344	0.176602	1.14576	0.251894	0.478447	1.15057	-0.869137
Abhd12	1083.73	-0.0385971	0.135992	-0.283819	0.776549	0.876618	0.973601	-1.02711
Abhd12b	0	NA	NA	NA	NA	NA	#VALUE!	#VALUE!
Abhd13	840.781	0.082429	0.113894	0.723733	0.46923	0.662718	1.0588	-0.944466
Abhd14a	1118.64	0.164394	0.110961	1.48154	0.138461	0.356431	1.12069	-0.892303
Trank1	36.1137	-2.41266	0.478538	-5.04174	4.61315e-07	0.000262966	0.187809	-5.32457
Abhd15	44.5729	0.390357	0.267355	1.46007	0.144271	0.363653	1.31072	-0.762941
Abhd16a	1754.62	-0.0235393	0.107017	-0.219959	0.825903	0.908	0.983816	-1.01645
Abhd16b	1.80785	-0.500848	1.29996	-0.38528	0.70003	NA	0.706691	-1.41504
Abhd17a	1766.72	0.197442	0.105154	1.87764	0.0604303	0.249703	1.14666	-0.872095
Abhd17b	858.104	0.0412619	0.0949717	0.434466	0.66395	0.804778	1.02901	-0.971805
Abhd17c	2379.86	0.101644	0.071918	1.41333	0.15756	0.37971	1.073	-0.931971
Trpc4	21.8353	-2.40984	0.605341	-3.98095	6.86392e-05	0.00917924	0.188177	-5.31414
Abhd2	1329.39	0.504037	0.396028	1.27273	0.203114	0.429195	1.41818	-0.705131
Abhd3	2111.58	0.632092	0.30942	2.04283	0.0410694	0.215217	1.54981	-0.64524
Abhd4	1478.66	0.158807	0.118811	1.33664	0.181342	0.405496	1.11636	-0.895765
Abhd5	1233.43	0.529803	0.266087	1.99109	0.0464709	0.225928	1.44373	-0.692649
Abhd6	424.382	-0.264304	0.22335	-1.18336	0.236667	0.462751	0.8326	-1.20106
Abhd8	371.4	-0.0962658	0.16915	-0.569114	0.569279	0.739442	0.935451	-1.069
Abi1	1476.61	0.153338	0.143189	1.07088	0.284224	0.508652	1.11214	-0.899168
Abi2	515.916	-0.194597	0.122473	-1.58889	0.112085	0.32415	0.873817	-1.1444
Abi3	265.207	-0.421324	0.24948	-1.68881	0.0912559	0.294757	0.746739	-1.33916
Abi3bp	186.111	-0.725615	0.303516	-2.3907	0.0168162	0.156484	0.604739	-1.65361
Abl1	1437.85	0.0276528	0.0672468	0.411213	0.680916	0.816384	1.01935	-0.981015
Abl2	948.09	0.309426	0.189711	1.63104	0.102883	0.31326	1.23921	-0.806963
Ablim1	2905.99	-0.0725217	0.0775894	-0.934685	0.349951	0.566728	0.950974	-1.05155
Ablim2	80.43	-0.309967	0.23082	-1.34289	0.179307	0.403144	0.80666	-1.23968
Ablim3	151.529	0.156873	0.184692	0.849374	0.395673	0.604686	1.11487	-0.896967
Abo	0.125679	-0.72988	3.53381	-0.206542	0.836368	NA	0.602954	-1.6585
Abr	1429.59	0.123242	0.0934604	1.31865	0.187285	0.412367	1.08918	-0.918122
Abra	0.713818	0.048926	1.68055	0.0291131	0.976774	NA	1.03449	-0.966656
Abracl	571.374	0.256998	0.150202	1.71101	0.0870784	0.289686	1.19499	-0.836828
Abraxas1	213.898	0.0477466	0.129704	0.368119	0.712784	0.836096	1.03365	-0.967446
Abraxas2	848.613	0.12295	0.0949736	1.29457	0.195469	0.421056	1.08896	-0.918308
Abt1	316.097	-0.0297039	0.107367	-0.276657	0.782043	0.879709	0.979621	-1.0208
Abtb1	648.838	0.225182	0.0896335	2.51225	0.0119964	0.140202	1.16892	-0.855487
Abtb2	399.611	0.111785	0.242608	0.460765	0.644967	0.792982	1.08056	-0.925442
Cldn11	48.3688	-2.40628	0.382853	-6.28512	3.27592e-10	7.32642e-07	0.188642	-5.30105
Acaa1b	7779.06	0.561823	0.291367	1.92823	0.0538266	0.238448	1.47613	-0.677446
Acaa2	4941.22	-0.466859	0.311438	-1.49905	0.133862	0.351467	0.723538	-1.3821
Acaca	534.008	0.231932	0.190525	1.21733	0.223479	0.45017	1.17441	-0.851494
Acacb	1075.14	-0.320557	0.152561	-2.10117	0.0356262	0.205379	0.80076	-1.24881
Acad10	3279.26	0.392389	0.23723	1.65405	0.0981178	0.305658	1.31257	-0.761867
Acad11	4920.83	0.420611	0.139101	3.02379	0.00249629	0.0714807	1.33849	-0.747108
Acad12	1251.15	0.334489	0.18707	1.78805	0.0737684	0.271028	1.26093	-0.793065
Acad8	2233.61	0.250457	0.12277	2.04005	0.0413452	0.215975	1.18958	-0.84063
Acad9	3328.94	0.317425	0.172868	1.83623	0.0663234	0.260378	1.2461	-0.802501
Acadl	6961.15	0.200628	0.102381	1.95962	0.0500401	0.233102	1.1492	-0.870172
Acadm	44228.8	0.0312908	0.136308	0.229559	0.818434	0.903543	1.02193	-0.978544
Acads	4760.7	0.534489	0.294656	1.81394	0.0696864	0.265321	1.44843	-0.690403
Acadsb	4135.74	-0.0057422	0.0623716	-0.0920643	0.926647	0.961899	0.996028	-1.00399
Acadvl	7966.8	0.11771	0.0665008	1.77005	0.076719	0.274524	1.08501	-0.92165
Acan	0	NA	NA	NA	NA	NA	#VALUE!	#VALUE!
Acap1	56.7222	-0.746202	0.357751	-2.08581	0.0369958	0.208475	0.596171	-1.67737
Acap2	1049.92	-0.0292394	0.0695288	-0.420537	0.674093	0.811954	0.979937	-1.02047
Acap3	358.472	-0.324925	0.178569	-1.81961	0.0688189	0.264945	0.79834	-1.2526
Acat1	18948.8	0.767135	0.448871	1.70903	0.087445	0.290284	1.70189	-0.587583
Acat2	2600.51	0.350311	0.126888	2.7608	0.00576595	0.103082	1.27484	-0.784415
Acat3	1524.89	0.235714	0.123632	1.90657	0.0565765	0.243795	1.17749	-0.849265
Acbd3	920.647	-0.0169367	0.0912047	-0.185699	0.85268	0.922062	0.988329	-1.01181
Acbd4	2602.82	0.556525	0.241472	2.30472	0.0211824	0.170514	1.47072	-0.679938
Acbd5	2768.17	0.433283	0.209972	2.06352	0.0390628	0.211692	1.3503	-0.740575
Acbd6	685.652	-0.0137721	0.0865866	-0.159056	0.873625	0.933708	0.990499	-1.00959
Acbd7	0.863815	-0.847732	1.95105	-0.4345	0.663926	NA	0.555658	-1.79967
Accs	234.607	-0.0192909	0.15364	-0.125559	0.900081	0.947759	0.986718	-1.01346
Accsl	3.52516	0.677405	0.914451	0.740778	0.458828	NA	1.59926	-0.625289
Acd	440.999	0.128983	0.103892	1.24151	0.214416	0.441016	1.09352	-0.914476
Ace	8878.99	0.223615	0.154462	1.4477	0.147701	0.367605	1.16766	-0.856417
Ace2	1592.07	0.674622	0.24999	2.6986	0.00696319	0.112299	1.59618	-0.626496
Ace3	3.23871	1.34743	1.08404	1.24297	0.21388	NA	2.54458	-0.392992
Acer1	0	NA	NA	NA	NA	NA	#VALUE!	#VALUE!
Acer2	589.058	-0.537205	0.23439	-2.29193	0.0219095	0.171926	0.689105	-1.45116
Acer3	489.706	-0.00143438	0.185742	-0.00772245	0.993838	0.996586	0.999006	-1.00099
Ache	149.817	-0.384081	0.311374	-1.2335	0.217389	0.443938	0.766267	-1.30503
Acin1	3110.82	0.0247034	0.0760377	0.324884	0.745269	0.8575	1.01727	-0.983023
Ackr1	0.399252	0.915631	3.45457	0.265049	0.790972	NA	1.88639	-0.530112
Ackr2	7.31505	-0.938313	0.545619	-1.71972	0.0854832	0.28706	0.521843	-1.91629
Ackr3	923.98	0.0657256	0.248261	0.264744	0.791207	0.885399	1.04661	-0.955465
Ackr4	719.959	0.36457	0.126103	2.89106	0.00383943	0.0854689	1.2875	-0.7767
Acly	4020	0.0519097	0.079376	0.653973	0.51313	0.697798	1.03664	-0.964659
Acmsd	3491.68	0.165492	0.224686	0.736547	0.461398	0.655777	1.12155	-0.891625
Acnat1	2445.33	-0.851808	0.804693	-1.05855	0.289805	0.514522	0.55409	-1.80476
Acnat2	1770.67	0.102404	0.383079	0.267319	0.789224	0.884048	1.07356	-0.931479
Aco1	7987.13	0.419633	0.131856	3.18251	0.00146006	0.0529636	1.33759	-0.747615
Aco2	19673.5	0.330161	0.124372	2.65462	0.00793972	0.118657	1.25715	-0.795448
Acod1	1.35796	-1.07513	1.82437	-0.589315	0.55565	NA	0.47463	-2.10691
Acot1	1561.35	-0.16001	0.203029	-0.788112	0.430631	0.632726	0.895019	-1.11729
Acot10	0.818986	-1.38261	1.62422	-0.851246	0.394633	NA	0.383525	-2.60739
Cfap126	28.8443	-2.37654	0.607533	-3.91179	9.16133e-05	0.010998	0.19257	-5.19291
Acot12	4274.07	1.11959	0.452212	2.47582	0.0132932	0.146225	2.17286	-0.460223
Acot13	2535.26	0.045494	0.103221	0.440743	0.659399	0.80219	1.03204	-0.968958
Acot2	544.895	-0.0632994	0.197525	-0.320462	0.748618	0.859155	0.957073	-1.04485
Acot3	1039.93	-0.239193	0.870939	-0.274638	0.783594	0.880572	0.847219	-1.18033
Acot4	1411.03	0.148358	0.129644	1.14434	0.252482	0.478793	1.10831	-0.902277
Acot5	2.00373	0.754924	1.23349	0.612024	0.540522	NA	1.68754	-0.592578
Acot6	156.147	0.381453	0.153461	2.48568	0.0129305	0.145176	1.30265	-0.767664
Acot7	2050.08	-1.7198	1.04324	-1.64851	0.0992473	0.30747	0.30359	-3.29392
Acot8	674.184	0.034325	0.104628	0.328066	0.742862	0.855733	1.02408	-0.976489
Acot9	1299.7	0.418267	0.298866	1.39951	0.161659	0.383508	1.33632	-0.748323
Acox1	25173.4	1.01916	0.453997	2.24485	0.0247776	0.179183	2.02674	-0.493404
Acox2	2640.15	-0.447706	0.331209	-1.35173	0.176462	0.400241	0.733208	-1.36387
Acox3	6425.87	1.07826	0.431196	2.50063	0.0123974	0.142644	2.11149	-0.4736
Acoxl	3.96499	0.911169	0.774751	1.17608	0.239563	NA	1.88057	-0.531754
Acp1	959.826	-0.231091	0.211528	-1.09249	0.274619	0.500135	0.85199	-1.17372
Acp2	1346.21	0.125989	0.0814752	1.54635	0.122021	0.335767	1.09126	-0.916376
Acp4	1.23	-2.78347	1.56412	-1.77958	0.0751451	NA	0.145241	-6.88509
Acp5	1530.18	0.364888	0.182703	1.99716	0.0458073	0.22455	1.28778	-0.776529
Acp6	2306.63	0.199521	0.108363	1.84122	0.0655891	0.259447	1.14832	-0.87084
Acp7	0	NA	NA	NA	NA	NA	#VALUE!	#VALUE!
Acpp	179.992	-0.329581	0.198877	-1.65721	0.0974763	0.305203	0.795768	-1.25665
Acr	3.69816	0.183346	0.939202	0.195215	0.845225	NA	1.13551	-0.880658
Acrbp	201.539	0.0906293	0.170477	0.531622	0.594988	0.75876	1.06483	-0.939113
Acrv1	0.108712	-0.72988	3.53381	-0.206542	0.836368	NA	0.602954	-1.6585
Acsbg1	15.1942	-1.28187	0.429475	-2.98474	0.0028382	0.0746302	0.411262	-2.43154
Acsbg2	0	NA	NA	NA	NA	NA	#VALUE!	#VALUE!
Acsf2	388.402	-0.764193	0.355409	-2.15018	0.031541	0.19636	0.588783	-1.69842
Acsf3	1861.27	0.316895	0.133586	2.37221	0.017682	0.160051	1.24565	-0.802796
Acsl1	5071.13	-0.454651	0.318892	-1.42572	0.15395	0.375488	0.729687	-1.37045
Acsl3	455.132	0.0159309	0.134926	0.118071	0.906011	0.950933	1.0111	-0.989018
Acsl4	1185.48	-0.256549	0.111341	-2.30417	0.0212129	0.170521	0.837088	-1.19462
Acsl5	1718.63	-0.367262	0.183199	-2.00471	0.0449937	0.222888	0.775252	-1.2899
Acsl6	8.74245	-1.03555	0.496351	-2.08632	0.0369498	0.208475	0.487831	-2.04989
Acsm1	7862.92	-0.199261	0.313371	-0.635864	0.524865	0.706653	0.870997	-1.14811
Acsm2	91980	1.26782	0.784956	1.61515	0.106278	0.318196	2.40798	-0.415286
Acsm3	18973.5	1.71962	1.96535	0.874967	0.381592	0.593682	3.29349	-0.30363
Acsm4	0.777702	1.00114	1.73341	0.577556	0.563564	NA	2.00158	-0.499605
Acsm5	4011.59	0.397673	0.13413	2.96484	0.00302844	0.0777122	1.31738	-0.759082
Acss1	5081.53	-0.301159	0.274149	-1.09852	0.271976	0.497196	0.8116	-1.23213
Acss2	6665.15	0.692604	0.26517	2.61193	0.00900333	0.124202	1.6162	-0.618736
Acss2os	912.765	0.608531	0.300742	2.02344	0.0430283	0.218406	1.52471	-0.655864
Acss3	167.486	-0.324301	0.22502	-1.44121	0.149527	0.370291	0.798685	-1.25206
Acta1	0.840327	1.41081	1.83087	0.770569	0.440963	NA	2.65887	-0.376099
Acta2	569.536	-0.236003	0.263484	-0.895702	0.370412	0.58432	0.849094	-1.17773
Actb	8828.62	-0.0680714	0.176726	-0.38518	0.700104	0.827853	0.953912	-1.04831
Actbl2	0	NA	NA	NA	NA	NA	#VALUE!	#VALUE!
Actc1	0.377038	-2.04555	3.48446	-0.587049	0.557171	NA	0.242231	-4.1283
Actg1	12200.9	-0.0557865	0.0946644	-0.589308	0.555654	0.729702	0.96207	-1.03943
Actg2	8.34821	-0.473973	0.573973	-0.825775	0.408932	0.615693	0.719979	-1.38893
Actl10	1.08753	0.0149312	1.80333	0.00827981	0.993394	NA	1.0104	-0.989704
Actl11	0	NA	NA	NA	NA	NA	#VALUE!	#VALUE!
Actl6a	781.921	0.274163	0.1865	1.47004	0.14155	0.3597	1.20929	-0.82693
Actl6b	0	NA	NA	NA	NA	NA	#VALUE!	#VALUE!
Actl7a	0.607634	-0.169166	2.42831	-0.069664	0.944461	NA	0.889357	-1.12441
Actl7b	0.691606	-0.891622	1.97055	-0.452472	0.650929	NA	0.539008	-1.85526
Actl9	5.47932	0.374389	0.644975	0.580469	0.561598	NA	1.29629	-0.771432
Actn1	916.966	-0.500441	0.191773	-2.60954	0.00906628	0.124405	0.706891	-1.41465
Actn2	9.07509	-0.269644	0.559878	-0.481612	0.630081	0.783356	0.829524	-1.20551
Actn3	26.0085	-0.0923892	0.407395	-0.22678	0.820595	0.904745	0.937968	-1.06613
Actn4	7341.78	-0.0266902	0.0718379	-0.371534	0.71024	0.834153	0.98167	-1.01867
Actr10	1402.74	0.104656	0.0891596	1.17381	0.240472	0.466846	1.07524	-0.930026
Actr1a	2185.42	0.194493	0.120764	1.61051	0.107286	0.319296	1.14432	-0.87388
Actr1b	2726.75	0.0829453	0.0748373	1.10834	0.267715	0.492791	1.05918	-0.944128
Actr2	4614.82	0.150915	0.12644	1.19357	0.232646	0.458315	1.11027	-0.900679
Actr3	3807.44	0.0195081	0.0803242	0.242868	0.808108	0.896394	1.01361	-0.986569
Actr3b	9.34642	-1.16501	0.523554	-2.22521	0.0260674	0.182884	0.44596	-2.24235
Actr5	234.675	0.0316247	0.11757	0.268985	0.787941	0.883169	1.02216	-0.978318
Actr6	265.171	0.169582	0.179942	0.942426	0.345975	0.563852	1.12473	-0.8891
Actr8	869.727	0.182269	0.115041	1.58437	0.113109	0.325028	1.13467	-0.881316
Actrt1	0	NA	NA	NA	NA	NA	#VALUE!	#VALUE!
Actrt2	0.173937	0.762724	3.52812	0.216184	0.828844	NA	1.69669	-0.589382
Actrt3	2.41391	-0.0308702	1.14403	-0.0269837	0.978473	NA	0.97883	-1.02163
Acvr1	263.486	0.0514856	0.176087	0.292388	0.76999	0.872237	1.03633	-0.964942
Acvr1b	1269.87	-0.0470847	0.0957378	-0.491809	0.622855	0.778434	0.96789	-1.03318
Acvr1c	3.37022	1.19257	1.27247	0.937208	0.348651	NA	2.28559	-0.437524
Acvr2a	760.6	-0.0245233	0.0778577	-0.314976	0.75278	0.861855	0.983145	-1.01714
Acvr2b	1016.44	0.483893	0.28026	1.72659	0.0842416	0.28538	1.39851	-0.715045
Acvrl1	457.191	-0.648204	0.266719	-2.43029	0.0150867	0.15166	0.638074	-1.56722
Acy1	12012.2	-0.594028	0.21226	-2.79858	0.00513272	0.0979944	0.662491	-1.50946
Acy3	48956	0.96049	0.641728	1.49672	0.134465	0.352233	1.94597	-0.513882
Acyp1	324.659	-0.0026616	0.0943933	-0.0281969	0.977505	0.988216	0.998157	-1.00185
Acyp2	576.415	0.0249483	0.132508	0.188278	0.850659	0.920626	1.01744	-0.982856
Ada	31.6025	-0.292523	0.339569	-0.861452	0.388989	0.599465	0.816473	-1.22478
Adad1	0	NA	NA	NA	NA	NA	#VALUE!	#VALUE!
Adad2	0.823069	1.2474	1.66246	0.750336	0.453053	NA	2.37413	-0.421206
Adal	528.456	0.540071	0.251092	2.15089	0.0314846	0.19636	1.45404	-0.687737
Adam10	2210.83	-0.136949	0.0797026	-1.71825	0.0857513	0.287477	0.90944	-1.09958
Adam11	141.421	0.227921	0.375041	0.607723	0.543371	0.721332	1.17115	-0.853865
Adam12	91.5324	-0.405653	0.431623	-0.939832	0.347304	0.564518	0.754895	-1.32469
Adam15	1687.71	0.0675478	0.116176	0.581427	0.560953	0.734003	1.04793	-0.954259
Adam17	1860.85	0.129596	0.0787077	1.64654	0.0996517	0.307886	1.09399	-0.914088
Adam18	0	NA	NA	NA	NA	NA	#VALUE!	#VALUE!
Adam19	75.2237	-0.381797	0.319008	-1.19683	0.231375	0.457334	0.767481	-1.30296
Adam1a	189.612	-0.198027	0.225319	-0.878873	0.37947	0.59194	0.871742	-1.14713
Adam1b	26.5868	-0.0609967	0.328661	-0.185592	0.852765	0.922091	0.958602	-1.04319
Adam2	2.45242	0.545948	1.31381	0.415546	0.677742	NA	1.45998	-0.684941
Adam20	0	NA	NA	NA	NA	NA	#VALUE!	#VALUE!
Adam21	3.00919	-1.15025	1.12795	-1.01977	0.307837	NA	0.450549	-2.21952
Adam22	230.333	-0.436465	0.158367	-2.75604	0.0058505	0.103082	0.738943	-1.35328
Adam23	10.6871	0.461299	0.655426	0.703816	0.481548	0.672498	1.37678	-0.726332
Adam24	0	NA	NA	NA	NA	NA	#VALUE!	#VALUE!
Adam25	0	NA	NA	NA	NA	NA	#VALUE!	#VALUE!
Adam26a	0	NA	NA	NA	NA	NA	#VALUE!	#VALUE!
Adam26b	0	NA	NA	NA	NA	NA	#VALUE!	#VALUE!
Adam28	3.42822	-0.530014	0.958421	-0.553007	0.580259	NA	0.692548	-1.44394
Adam29	0	NA	NA	NA	NA	NA	#VALUE!	#VALUE!
Adam3	0.310696	-1.63295	3.51382	-0.464722	0.642131	NA	0.322428	-3.10146
Adam30	0.317493	0.612659	2.66611	0.229795	0.818251	NA	1.52908	-0.65399
Adam32	5.78909	-0.531766	0.652801	-0.814591	0.415307	NA	0.691707	-1.4457
Adam33	32.4462	-0.345755	0.434377	-0.79598	0.426044	0.62974	0.786896	-1.27082
Adam34	0	NA	NA	NA	NA	NA	#VALUE!	#VALUE!
Adam39	0	NA	NA	NA	NA	NA	#VALUE!	#VALUE!
Adam4	17.7548	0.531681	0.444425	1.19634	0.231566	0.457436	1.44561	-0.691748
Adam5	2.14666	-1.87696	1.28322	-1.46269	0.143552	NA	0.272257	-3.673
Adam6a	0	NA	NA	NA	NA	NA	#VALUE!	#VALUE!
Adam6b	0.0661324	0.682661	3.52996	0.19339	0.846653	NA	1.6051	-0.623015
Adam7	5.88696	-0.936061	1.1148	-0.83967	0.401094	NA	0.522658	-1.9133
Adam8	25.1696	-0.389046	0.497488	-0.782022	0.434202	0.635699	0.763634	-1.30953
Adam9	2423.81	0.208201	0.149542	1.39226	0.163845	0.385485	1.15525	-0.865616
Adamdec1	1.23292	-0.0386453	1.9157	-0.020173	0.983905	NA	0.973569	-1.02715
Adamts1	1441.81	0.143016	0.181951	0.786012	0.431861	0.633844	1.10421	-0.905624
Adamts10	638.331	-0.406692	0.230445	-1.76481	0.0775953	0.275894	0.754351	-1.32564
Adamtsl3	9.71785	-2.34493	0.58078	-4.03754	5.40136e-05	0.008061	0.196837	-5.08034
Adamts13	20.194	-0.811467	1.27533	-0.636281	0.524593	0.706406	0.569802	-1.75499
Adamts14	72.4311	-0.674583	0.494983	-1.36284	0.172933	0.395905	0.626513	-1.59613
Adamts15	405.265	0.749474	0.323597	2.31607	0.0205545	0.169546	1.68118	-0.594821
Adamts16	67.1683	-0.472913	0.36145	-1.30838	0.190746	0.416077	0.720508	-1.38791
Adamts17	5.57185	0.149449	0.956576	0.156233	0.875849	NA	1.10915	-0.901595
Adamts18	0.383624	-0.376742	3.5086	-0.107377	0.91449	NA	0.770175	-1.29841
Adamts19	0	NA	NA	NA	NA	NA	#VALUE!	#VALUE!
Adamts2	84.1382	-0.701124	0.413637	-1.69502	0.090071	0.293359	0.615093	-1.62577
Adamts20	3.64113	0.219905	0.893865	0.246015	0.80567	NA	1.16466	-0.858622
Adamts3	27.9539	-0.563409	0.326317	-1.72657	0.0842447	0.28538	0.676701	-1.47776
Adamts4	24.1965	-1.29935	0.428952	-3.02913	0.00245259	0.0712517	0.406309	-2.46118
Adamts5	338.392	-0.512731	0.242162	-2.1173	0.0342341	0.202806	0.700895	-1.42675
Adamts6	218.104	0.178467	0.315052	0.566469	0.571075	0.741153	1.13168	-0.883641
Adamts7	93.473	-0.744972	0.272352	-2.73533	0.00623178	0.106837	0.59668	-1.67594
Adamts8	147.683	-0.862957	0.684186	-1.26129	NA	NA	0.549824	-1.81876
Adamts9	446.893	0.117857	0.182406	0.646123	0.5182	0.701507	1.08512	-0.921556
Adamtsl1	113.546	-0.472373	0.266757	-1.7708	0.0765942	0.274466	0.720778	-1.38739
Esco2	8.88562	-2.16233	0.600815	-3.59899	0.00031946	0.0225615	0.223396	-4.47636
Rgs16	8.52245	-2.04536	0.605391	-3.37858	0.000728617	0.0373937	0.242262	-4.12777
Snap91	60.053	-2.0062	0.503785	-3.98226	6.82629e-05	0.00917924	0.248928	-4.01723
Adamtsl5	65.8152	-0.249116	0.365401	-0.681759	0.495391	0.683032	0.841412	-1.18848
[truncated: 23,031 more rows]
