# Supplementary material for: TFAP2A orchestrates gene regulatory networks and tubular architecture in kidney outer medullary collecting ducts
Source: JCI Insight. 2025 Aug 28;10(19):e192361. doi: 10.1172/jci.insight.192361 (PMC12513497; doi:10.1172/jci.insight.192361)
Supplement: Supplemental table 15 [file jciinsight-10-192361-s073.xlsx]

## Sheet: GO-BP_WK_down
ID	Description	GeneRatio	BgRatio	pvalue	p.adjust	qvalue	geneID	Count
GO:0001822	kidney development	17/227	327/29008	1.02769e-09	1.41627e-06	1.07404e-06	Pdgfb/Foxc1/Ahr/Ptk7/Aqp2/Wnt7b/Fbn1/Heyl/Tacstd2/Itgb3/Bmp2/Crlf1/Gcnt3/Vcan/Wnt9b/Lif/Grem1	17
GO:0001655	urogenital system development	18/227	385/29008	1.76549e-09	1.41627e-06	1.07404e-06	Pdgfb/Foxc1/Ahr/Ptk7/Aqp2/Wnt7b/Fbn1/Heyl/Tacstd2/Tnc/Itgb3/Bmp2/Crlf1/Gcnt3/Vcan/Wnt9b/Lif/Grem1	18
GO:0051480	regulation of cytosolic calcium ion concentration	18/227	386/29008	1.83915e-09	1.41627e-06	1.07404e-06	Dmd/Ptgfr/Avpr1a/Cav2/Ptger1/Atp2b4/P2ry6/F2r/C1qtnf1/Ngf/Itgb3/Npy1r/Gimap3/Cxcl10/Cx3cr1/Lck/Trpc4/Cxcr6	18
GO:0072001	renal system development	17/227	342/29008	2.02462e-09	1.41627e-06	1.07404e-06	Pdgfb/Foxc1/Ahr/Ptk7/Aqp2/Wnt7b/Fbn1/Heyl/Tacstd2/Itgb3/Bmp2/Crlf1/Gcnt3/Vcan/Wnt9b/Lif/Grem1	17
GO:0006874	cellular calcium ion homeostasis	20/227	490/29008	2.22683e-09	1.41627e-06	1.07404e-06	Dmd/Ptgfr/Avpr1a/Cav2/Nucb2/Ptger1/Atp2b4/P2ry6/F2r/C1qtnf1/Ngf/Stc2/Itgb3/Npy1r/Gimap3/Cxcl10/Cx3cr1/Lck/Trpc4/Cxcr6	20
GO:0030198	extracellular matrix organization	16/227	311/29008	3.7549e-09	1.63533e-06	1.24017e-06	Colgalt1/Col18a1/Foxc1/Cav2/Lamb3/Fkbp10/Cyp1b1/Adamtsl4/Adamtsl2/Itgb3/Tnfrsf1b/Bmp2/Loxl4/Adamts12/Adamtsl3/Grem1	16
GO:0043062	extracellular structure organization	16/227	312/29008	3.93071e-09	1.63533e-06	1.24017e-06	Colgalt1/Col18a1/Foxc1/Cav2/Lamb3/Fkbp10/Cyp1b1/Adamtsl4/Adamtsl2/Itgb3/Tnfrsf1b/Bmp2/Loxl4/Adamts12/Adamtsl3/Grem1	16
GO:0045229	external encapsulating structure organization	16/227	313/29008	4.11405e-09	1.63533e-06	1.24017e-06	Colgalt1/Col18a1/Foxc1/Cav2/Lamb3/Fkbp10/Cyp1b1/Adamtsl4/Adamtsl2/Itgb3/Tnfrsf1b/Bmp2/Loxl4/Adamts12/Adamtsl3/Grem1	16
GO:0090287	regulation of cellular response to growth factor stimulus	15/227	299/29008	1.63541e-08	5.77846e-06	4.38214e-06	Pdgfb/Dmd/Pmepa1/Cav2/Rasl11b/Atp2b4/Fbn1/Ngf/Adamtsl2/Bmp2/Cd59a/Peg10/Adamts12/Grem2/Grem1	15
GO:0072073	kidney epithelium development	11/227	150/29008	3.03527e-08	9.65217e-06	7.3198e-06	Pdgfb/Foxc1/Wnt7b/Heyl/Tacstd2/Bmp2/Crlf1/Vcan/Wnt9b/Lif/Grem1	11
GO:0072006	nephron development	11/227	155/29008	4.25983e-08	1.23148e-05	9.33901e-06	Pdgfb/Foxc1/Ahr/Wnt7b/Heyl/Tacstd2/Itgb3/Bmp2/Wnt9b/Lif/Grem1	11
GO:0033688	regulation of osteoblast proliferation	6/227	28/29008	7.01202e-08	1.85819e-05	1.40917e-05	Ahr/Itgb3/Bmp2/Tnn/Hpse/Grem1	6
GO:0033687	osteoblast proliferation	6/227	33/29008	1.99517e-07	4.84882e-05	3.67714e-05	Ahr/Itgb3/Bmp2/Tnn/Hpse/Grem1	6
GO:0045785	positive regulation of cell adhesion	17/227	471/29008	2.14861e-07	4.84882e-05	3.67714e-05	Pdgfb/Dmd/Itga6/Slc7a1/H2-DMb1/Prex1/H2-Ab1/Tnfrsf14/Itgb3/Itga2/Il2rg/Cd59a/Cd74/Gimap3/Cd59b/Lck/Lif	17
GO:0031589	cell-substrate adhesion	15/227	366/29008	2.28718e-07	4.84882e-05	3.67714e-05	Pdgfb/Dmd/Megf9/Itga6/Tiam1/Lamb3/Prex1/Tacstd2/Vwf/Itgb3/Itga2/Adamts12/Tnn/Hpse/Grem1	15
GO:0072009	nephron epithelium development	9/227	115/29008	3.21802e-07	6.39582e-05	4.85032e-05	Pdgfb/Foxc1/Wnt7b/Heyl/Tacstd2/Bmp2/Wnt9b/Lif/Grem1	9
GO:0006816	calcium ion transport	16/227	434/29008	3.72712e-07	6.61375e-05	5.01559e-05	Pdgfb/Dmd/Ahr/Aqp2/Atp2b4/Orai2/P2ry6/F2r/Ngf/Stc2/Itgb3/Gimap3/Cxcl10/Lck/Trpc4/Cacna2d2	16
GO:0050731	positive regulation of peptidyl-tyrosine phosphorylation	11/227	192/29008	3.74363e-07	6.61375e-05	5.01559e-05	Pdgfb/Cav2/Adora1/Tnfrsf14/Gprc5b/Itgb3/Cd74/Crlf1/Lck/Lif/Grem1	11
GO:0030199	collagen fibril organization	7/227	59/29008	3.95501e-07	6.61944e-05	5.01991e-05	Colgalt1/Foxc1/Fkbp10/Cyp1b1/Loxl4/Adamts12/Grem1	7
GO:0010959	regulation of metal ion transport	16/227	443/29008	4.8931e-07	7.78004e-05	5.90005e-05	Pdgfb/Dmd/Ahr/Hecw2/Aqp2/Atp2b4/P2ry6/F2r/Adora1/Ngf/Stc2/Itgb3/Gimap3/Cxcl10/Lcn2/Trpc4	16
GO:0007204	positive regulation of cytosolic calcium ion concentration	14/227	344/29008	6.33927e-07	9.59947e-05	7.27983e-05	Dmd/Ptgfr/Avpr1a/Ptger1/P2ry6/F2r/C1qtnf1/Ngf/Itgb3/Gimap3/Cxcl10/Cx3cr1/Lck/Cxcr6	14
GO:0090101	negative regulation of transmembrane receptor protein serine/threonine kinase signaling pathway	9/227	128/29008	7.9899e-07	0.000111063	8.42254e-05	Pmepa1/Cav2/Rasl11b/Fbn1/Adamtsl2/Bmp2/Peg10/Grem2/Grem1	9
GO:0002683	negative regulation of immune system process	16/227	460/29008	8.03285e-07	0.000111063	8.42254e-05	Serpinb9/Ahr/Fbn1/Adora1/H2-Ab1/Tnfrsf14/Tnfaip8l2/Tspan6/Cd59a/Cd74/Gimap3/Cx3cr1/Cd59b/Nlrc5/A2m/Grem1	16
GO:0060993	kidney morphogenesis	8/227	101/29008	1.34446e-06	0.000178142	0.000135095	Ahr/Wnt7b/Tacstd2/Bmp2/Gcnt3/Wnt9b/Lif/Grem1	8
GO:0014909	smooth muscle cell migration	8/227	103/29008	1.56069e-06	0.000191631	0.000145325	Pdgfb/Igfbp5/P2ry6/Cyp1b1/Itgb3/Itga2/Ndrg4/Plat	8
GO:1905330	regulation of morphogenesis of an epithelium	7/227	72/29008	1.56679e-06	0.000191631	0.000145325	Tacstd2/Itgax/Cxcl10/Adamts12/Lcn2/Lif/Grem1	7
GO:0033627	cell adhesion mediated by integrin	7/227	74/29008	1.88883e-06	0.000222462	0.000168706	Itga6/Fbn1/Muc1/Cyp1b1/Itgb3/Itga2/Lif	7
GO:0030512	negative regulation of transforming growth factor beta receptor signaling pathway	7/227	75/29008	2.06952e-06	0.000235038	0.000178243	Pmepa1/Cav2/Rasl11b/Fbn1/Adamtsl2/Bmp2/Peg10	7
GO:0019233	sensory perception of pain	9/227	147/29008	2.53671e-06	0.000278163	0.000210947	Ptges/F2r/Adora1/Ncam1/Ndn/Ngf/Itga2/Npy1r/Fcgr4	9
GO:0051924	regulation of calcium ion transport	12/227	286/29008	2.97353e-06	0.000315195	0.00023903	Pdgfb/Dmd/Ahr/Aqp2/P2ry6/F2r/Ngf/Stc2/Itgb3/Gimap3/Cxcl10/Trpc4	12
GO:0050727	regulation of inflammatory response	13/227	342/29008	3.3967e-06	0.00034731	0.000263386	Ctsc/Ptges/Nupr1/Adora1/Gprc5b/Alox5ap/Tnfaip8l2/Itga2/Tnfrsf1b/Siglece/Cx3cr1/Adamts12/Pbk	13
GO:0032102	negative regulation of response to external stimulus	14/227	398/29008	3.49495e-06	0.00034731	0.000263386	Pdgfb/Serpinb9/Nucb2/Adora1/C1qtnf1/Tnfaip8l2/Tspan6/Tnfrsf1b/Siglece/Cx3cr1/Nlrc5/Pbk/A2m/Grem1	14
GO:0030336	negative regulation of cell migration	12/227	293/29008	3.81031e-06	0.000367176	0.000278451	Pdgfb/Igfbp5/Atp2b4/Arhgap4/Adora1/Tacstd2/Cyp1b1/Ndrg4/Cd74/Cx3cr1/Tnn/Grem1	12
GO:0014812	muscle cell migration	8/227	117/29008	4.07575e-06	0.000381202	0.000289088	Pdgfb/Igfbp5/P2ry6/Cyp1b1/Itgb3/Itga2/Ndrg4/Plat	8
GO:2000146	negative regulation of cell motility	12/227	306/29008	5.92747e-06	0.000538553	0.000408416	Pdgfb/Igfbp5/Atp2b4/Arhgap4/Adora1/Tacstd2/Cyp1b1/Ndrg4/Cd74/Cx3cr1/Tnn/Grem1	12
GO:0007162	negative regulation of cell adhesion	12/227	310/29008	6.75953e-06	0.000597092	0.000452809	C1qtnf1/Muc1/H2-Ab1/Tacstd2/Tnfrsf14/Cyp1b1/Tnc/Tnfaip8l2/Bmp2/Cd74/Myo1f/Gimap3	12
GO:0001656	metanephros development	7/227	91/29008	7.59127e-06	0.000652439	0.000494782	Pdgfb/Aqp2/Wnt7b/Fbn1/Wnt9b/Lif/Grem1	7
GO:0051271	negative regulation of cellular component movement	12/227	315/29008	7.94264e-06	0.000664673	0.00050406	Pdgfb/Igfbp5/Atp2b4/Arhgap4/Adora1/Tacstd2/Cyp1b1/Ndrg4/Cd74/Cx3cr1/Tnn/Grem1	12
GO:1903522	regulation of blood circulation	11/227	264/29008	8.24981e-06	0.000672677	0.00051013	Pdgfb/Dmd/Avpr1a/Dsp/Ahr/Avpr2/Atp2b4/F2r/Adora1/Npy1r/Cacna2d2	11
GO:0050870	positive regulation of T cell activation	10/227	216/29008	8.56157e-06	0.000680645	0.000516172	Slc7a1/H2-DMb1/H2-Ab1/Tnfrsf14/Il2rg/Cd59a/Cd74/Gimap3/Cd59b/Lck	10
GO:0050730	regulation of peptidyl-tyrosine phosphorylation	11/227	266/29008	8.8569e-06	0.00068695	0.000520954	Pdgfb/Cav2/Adora1/Tnfrsf14/Gprc5b/Itgb3/Cd74/Crlf1/Lck/Lif/Grem1	11
GO:0035150	regulation of tube size	9/227	172/29008	9.14079e-06	0.000692088	0.000524851	Pdgfb/Foxc1/Avpr1a/Ahr/Avpr2/F2r/Adora1/Npy1r/Wnt9b	9
GO:0014910	regulation of smooth muscle cell migration	7/227	94/29008	9.41151e-06	0.000696014	0.000527828	Pdgfb/Igfbp5/P2ry6/Cyp1b1/Itgb3/Itga2/Ndrg4	7
GO:0014911	positive regulation of smooth muscle cell migration	6/227	63/29008	1.00644e-05	0.000727379	0.000551614	Pdgfb/Igfbp5/P2ry6/Cyp1b1/Itgb3/Itga2	6
GO:0003158	endothelium development	8/227	133/29008	1.05218e-05	0.000743537	0.000563867	Pdgfb/Col18a1/Dmd/Itgax/Cxcl10/Adamts12/Lcn2/Hpse	8
GO:0070372	regulation of ERK1 and ERK2 cascade	12/227	326/29008	1.12033e-05	0.000774491	0.000587342	Pdgfb/Dmd/P2ry6/F2r/Ngf/Tpbg/Glipr2/Itgb3/Bmp2/Ndrg4/Cd74/Lif	12
GO:0070374	positive regulation of ERK1 and ERK2 cascade	10/227	227/29008	1.31948e-05	0.000892755	0.000677028	Pdgfb/P2ry6/F2r/Ngf/Tpbg/Glipr2/Itgb3/Bmp2/Ndrg4/Cd74	10
GO:0016055	Wnt signaling pathway	14/227	449/29008	1.36764e-05	0.000906063	0.00068712	Fam53b/Ccnd1/Ptk7/Wnt7b/Tiam1/Nphp4/Gprc5b/Tpbg/Jrk/Bmp2/Gpc5/Tnn/Wnt9b/Grem1	14
GO:0072080	nephron tubule development	7/227	100/29008	1.4146e-05	0.00091388	0.000693048	Wnt7b/Heyl/Tacstd2/Bmp2/Wnt9b/Lif/Grem1	7
GO:0198738	cell-cell signaling by wnt	14/227	451/29008	1.43692e-05	0.00091388	0.000693048	Fam53b/Ccnd1/Ptk7/Wnt7b/Tiam1/Nphp4/Gprc5b/Tpbg/Jrk/Bmp2/Gpc5/Tnn/Wnt9b/Grem1	14
GO:0060562	epithelial tube morphogenesis	13/227	394/29008	1.5445e-05	0.000949712	0.000720222	Grhl2/Ahr/Ptk7/Tacstd2/Tbx3/Tnc/Itgax/Bmp2/Cxcl10/Adamts12/Wnt9b/Lcn2/Grem1	13
GO:0003159	morphogenesis of an endothelium	4/227	20/29008	1.60354e-05	0.000949712	0.000720222	Itgax/Cxcl10/Adamts12/Lcn2	4
GO:0061154	endothelial tube morphogenesis	4/227	20/29008	1.60354e-05	0.000949712	0.000720222	Itgax/Cxcl10/Adamts12/Lcn2	4
GO:0050863	regulation of T cell activation	12/227	339/29008	1.65201e-05	0.000949712	0.000720222	Slc7a1/H2-DMb1/H2-Ab1/Tnfrsf14/Tnfaip8l2/Tnfrsf1b/Il2rg/Cd59a/Cd74/Gimap3/Cd59b/Lck	12
GO:0022407	regulation of cell-cell adhesion	14/227	457/29008	1.66371e-05	0.000949712	0.000720222	Itga6/Slc7a1/H2-DMb1/C1qtnf1/H2-Ab1/Tnfrsf14/Tnfaip8l2/Il2rg/Bmp2/Cd59a/Cd74/Gimap3/Cd59b/Lck	14
GO:0019221	cytokine-mediated signaling pathway	13/227	397/29008	1.67245e-05	0.000949712	0.000720222	Pdgfb/Foxc1/Traf1/Osmr/Il2rg/Cd74/Iigp1/Crlf1/Cxcl10/Cx3cr1/Cxcl11/Nlrc5/Grem2	13
GO:0040013	negative regulation of locomotion	12/227	341/29008	1.75082e-05	0.000952231	0.000722132	Pdgfb/Igfbp5/Atp2b4/Arhgap4/Adora1/Tacstd2/Cyp1b1/Ndrg4/Cd74/Cx3cr1/Tnn/Grem1	12
GO:0001657	ureteric bud development	7/227	104/29008	1.82832e-05	0.000952231	0.000722132	Foxc1/Tacstd2/Bmp2/Crlf1/Vcan/Wnt9b/Grem1	7
GO:0072163	mesonephric epithelium development	7/227	104/29008	1.82832e-05	0.000952231	0.000722132	Foxc1/Tacstd2/Bmp2/Crlf1/Vcan/Wnt9b/Grem1	7
GO:0072164	mesonephric tubule development	7/227	104/29008	1.82832e-05	0.000952231	0.000722132	Foxc1/Tacstd2/Bmp2/Crlf1/Vcan/Wnt9b/Grem1	7
GO:0031348	negative regulation of defense response	10/227	236/29008	1.84567e-05	0.000952231	0.000722132	Serpinb9/Adora1/Tnfaip8l2/Tspan6/Tnfrsf1b/Siglece/Cx3cr1/Nlrc5/Pbk/A2m	10
GO:0022409	positive regulation of cell-cell adhesion	11/227	288/29008	1.85732e-05	0.000952231	0.000722132	Itga6/Slc7a1/H2-DMb1/H2-Ab1/Tnfrsf14/Il2rg/Cd59a/Cd74/Gimap3/Cd59b/Lck	11
GO:0098801	regulation of renal system process	5/227	42/29008	1.8865e-05	0.000952231	0.000722132	Pdgfb/Avpr1a/Avpr2/F2r/Adora1	5
GO:0031644	regulation of nervous system process	9/227	189/29008	1.94129e-05	0.000964578	0.000731496	Ctsc/Avpr1a/F2r/Adora1/Ncam1/Itga2/Tnfrsf1b/Itgax/Fcgr4	9
GO:0061326	renal tubule development	7/227	106/29008	2.06989e-05	0.00101265	0.000767955	Wnt7b/Heyl/Tacstd2/Bmp2/Wnt9b/Lif/Grem1	7
GO:1903039	positive regulation of leukocyte cell-cell adhesion	10/227	240/29008	2.13205e-05	0.00101401	0.00076898	Slc7a1/H2-DMb1/H2-Ab1/Tnfrsf14/Il2rg/Cd59a/Cd74/Gimap3/Cd59b/Lck	10
GO:0070371	ERK1 and ERK2 cascade	12/227	349/29008	2.19956e-05	0.00101401	0.00076898	Pdgfb/Dmd/P2ry6/F2r/Ngf/Tpbg/Glipr2/Itgb3/Bmp2/Ndrg4/Cd74/Lif	12
GO:0001823	mesonephros development	7/227	107/29008	2.2002e-05	0.00101401	0.00076898	Foxc1/Tacstd2/Bmp2/Crlf1/Vcan/Wnt9b/Grem1	7
GO:0050886	endocrine process	7/227	107/29008	2.2002e-05	0.00101401	0.00076898	Avpr1a/Avpr2/F2r/C1qtnf1/Tbx3/Rasl10b/Lif	7
GO:0050890	cognition	12/227	354/29008	2.52829e-05	0.00114857	0.000871025	Ap1s2/Prkar1b/Dnah11/Adora1/Ncam1/Ngf/Tpbg/Cbr3/Ndrg4/Pak6/Cx3cr1/Lcn2	12
GO:0003206	cardiac chamber morphogenesis	8/227	152/29008	2.77172e-05	0.00123271	0.000934832	Grhl2/Foxc1/Dsp/Ahr/Dnah11/Heyl/Tbx3/Bmp2	8
GO:0010522	regulation of calcium ion transport into cytosol	7/227	111/29008	2.79103e-05	0.00123271	0.000934832	Dmd/P2ry6/F2r/Ngf/Itgb3/Gimap3/Cxcl10	7
GO:0072202	cell differentiation involved in metanephros development	4/227	23/29008	2.87718e-05	0.00125272	0.000950011	Pdgfb/Wnt9b/Lif/Grem1	4
GO:0051048	negative regulation of secretion	9/227	199/29008	2.91514e-05	0.00125272	0.000950011	Nucb2/Avpr2/Pde1c/F2r/Adora1/Tnfrsf1b/Npy1r/Cd74/Lif	9
GO:0060070	canonical Wnt signaling pathway	11/227	303/29008	2.96017e-05	0.00125511	0.000951823	Fam53b/Ptk7/Wnt7b/Nphp4/Gprc5b/Tpbg/Jrk/Gpc5/Tnn/Wnt9b/Grem1	11
GO:0003205	cardiac chamber development	9/227	200/29008	3.03203e-05	0.00126866	0.000962101	Grhl2/Foxc1/Dsp/Ahr/Ptk7/Dnah11/Heyl/Tbx3/Bmp2	9
GO:0051209	release of sequestered calcium ion into cytosol	7/227	114/29008	3.31502e-05	0.00136906	0.00103824	Dmd/P2ry6/F2r/Ngf/Itgb3/Cxcl10/Lck	7
GO:0003014	renal system process	7/227	115/29008	3.50666e-05	0.00140227	0.00106342	Pdgfb/Avpr1a/Aqp2/Avpr2/F2r/Adora1/Cldn4	7
GO:0051283	negative regulation of sequestering of calcium ion	7/227	115/29008	3.50666e-05	0.00140227	0.00106342	Dmd/P2ry6/F2r/Ngf/Itgb3/Cxcl10/Lck	7
GO:0032103	positive regulation of response to external stimulus	13/227	427/29008	3.5608e-05	0.00140227	0.00106342	Pdgfb/Ctsc/Nupr1/Gprc5b/Tpbg/Alox5ap/Itga2/Cd74/Gimap3/Ifi209/Cxcl10/Cx3cr1/Nlrc5	13
GO:0033002	muscle cell proliferation	10/227	255/29008	3.57182e-05	0.00140227	0.00106342	Pdgfb/Igfbp5/Foxc1/P2ry6/Ncam1/Itgb3/Itga2/Bmp2/Ndrg4/Cdk1	10
GO:0006939	smooth muscle contraction	7/227	117/29008	3.91729e-05	0.00150084	0.00113818	Atp2b4/F2r/Adora1/Tbx3/Itga2/Npy1r/Lck	7
GO:0051282	regulation of sequestering of calcium ion	7/227	117/29008	3.91729e-05	0.00150084	0.00113818	Dmd/P2ry6/F2r/Ngf/Itgb3/Cxcl10/Lck	7
GO:0072207	metanephric epithelium development	4/227	25/29008	4.06008e-05	0.00153703	0.00116562	Pdgfb/Wnt7b/Wnt9b/Lif	4
GO:0007159	leukocyte cell-cell adhesion	12/227	373/29008	4.19931e-05	0.00155277	0.00117755	Slc7a1/H2-DMb1/H2-Ab1/Tnfrsf14/Tnfaip8l2/Il2rg/Cd59a/Cd74/Gimap3/Cx3cr1/Cd59b/Lck	12
GO:0050900	leukocyte migration	12/227	373/29008	4.19931e-05	0.00155277	0.00117755	Pdgfb/Itga6/Adora1/Prex1/Tnfrsf14/Itgb3/Itga2/Cd74/Cxcl10/Cx3cr1/Cxcl11/Grem1	12
GO:0070663	regulation of leukocyte proliferation	10/227	261/29008	4.34572e-05	0.00157793	0.00119663	Ahr/Slc7a1/H2-DMb1/H2-Ab1/Tnfrsf14/Tnfrsf1b/Cd59a/Cd74/Cd59b/Grem1	10
GO:0051208	sequestering of calcium ion	7/227	119/29008	4.36659e-05	0.00157793	0.00119663	Dmd/P2ry6/F2r/Ngf/Itgb3/Cxcl10/Lck	7
GO:0030111	regulation of Wnt signaling pathway	11/227	317/29008	4.45974e-05	0.00159348	0.00120843	Fam53b/Ptk7/Tiam1/Nphp4/Gprc5b/Tpbg/Jrk/Bmp2/Gpc5/Tnn/Grem1	11
GO:0051279	regulation of release of sequestered calcium ion into cytosol	6/227	82/29008	4.58381e-05	0.00161961	0.00122825	Dmd/P2ry6/F2r/Ngf/Itgb3/Cxcl10	6
GO:0017015	regulation of transforming growth factor beta receptor signaling pathway	7/227	121/29008	4.85731e-05	0.00169739	0.00128723	Pmepa1/Cav2/Rasl11b/Fbn1/Adamtsl2/Bmp2/Peg10	7
GO:0018108	peptidyl-tyrosine phosphorylation	11/227	322/29008	5.13458e-05	0.00177478	0.00134592	Pdgfb/Cav2/Adora1/Tnfrsf14/Gprc5b/Itgb3/Cd74/Crlf1/Lck/Lif/Grem1	11
GO:0035581	sequestering of extracellular ligand from receptor	3/227	10/29008	5.44941e-05	0.00186124	0.00141149	Fbn1/Grem2/Grem1	3
GO:0003338	metanephros morphogenesis	4/227	27/29008	5.56402e-05	0.00186124	0.00141149	Wnt7b/Wnt9b/Lif/Grem1	4
GO:0018212	peptidyl-tyrosine modification	11/227	325/29008	5.58021e-05	0.00186124	0.00141149	Pdgfb/Cav2/Adora1/Tnfrsf14/Gprc5b/Itgb3/Cd74/Crlf1/Lck/Lif/Grem1	11
GO:0060402	calcium ion transport into cytosol	8/227	168/29008	5.6491e-05	0.00186124	0.00141149	Dmd/P2ry6/F2r/Ngf/Itgb3/Gimap3/Cxcl10/Lck	8
GO:1903844	regulation of cellular response to transforming growth factor beta stimulus	7/227	124/29008	5.67737e-05	0.00186124	0.00141149	Pmepa1/Cav2/Rasl11b/Fbn1/Adamtsl2/Bmp2/Peg10	7
GO:0045907	positive regulation of vasoconstriction	5/227	53/29008	5.93424e-05	0.0019256	0.0014603	Pdgfb/Avpr1a/Avpr2/F2r/Npy1r	5
GO:0019229	regulation of vasoconstriction	6/227	86/29008	5.99675e-05	0.00192623	0.00146077	Pdgfb/Avpr1a/Ahr/Avpr2/F2r/Npy1r	6
GO:0043270	positive regulation of ion transport	11/227	329/29008	6.22578e-05	0.00197554	0.00149817	Pdgfb/Dmd/Avpr1a/Ptges/Aqp2/P2ry6/F2r/Adora1/Gimap3/Cxcl10/Lcn2	11
GO:0003073	regulation of systemic arterial blood pressure	7/227	126/29008	6.28451e-05	0.00197554	0.00149817	Pdgfb/Avpr1a/Ahr/Avpr2/F2r/Adora1/Rasl10b	7
GO:0035296	regulation of tube diameter	8/227	171/29008	6.39876e-05	0.00197554	0.00149817	Pdgfb/Foxc1/Avpr1a/Ahr/Avpr2/F2r/Adora1/Npy1r	8
GO:0097746	blood vessel diameter maintenance	8/227	171/29008	6.39876e-05	0.00197554	0.00149817	Pdgfb/Foxc1/Avpr1a/Ahr/Avpr2/F2r/Adora1/Npy1r	8
GO:1903037	regulation of leukocyte cell-cell adhesion	11/227	333/29008	6.93442e-05	0.00212033	0.00160797	Slc7a1/H2-DMb1/H2-Ab1/Tnfrsf14/Tnfaip8l2/Il2rg/Cd59a/Cd74/Gimap3/Cd59b/Lck	11
GO:0033689	negative regulation of osteoblast proliferation	3/227	11/29008	7.44965e-05	0.00221401	0.00167901	Ahr/Tnn/Grem1	3
GO:1900115	extracellular regulation of signal transduction	3/227	11/29008	7.44965e-05	0.00221401	0.00167901	Fbn1/Grem2/Grem1	3
GO:1900116	extracellular negative regulation of signal transduction	3/227	11/29008	7.44965e-05	0.00221401	0.00167901	Fbn1/Grem2/Grem1	3
GO:0007160	cell-matrix adhesion	9/227	225/29008	7.55123e-05	0.00222342	0.00168615	Dmd/Itga6/Tiam1/Itgb3/Itga2/Adamts12/Tnn/Hpse/Grem1	9
GO:0060560	developmental growth involved in morphogenesis	10/227	280/29008	7.80945e-05	0.00225831	0.0017126	Ahr/Ptk7/Syt17/Wnt7b/Ndn/Ngf/Tnc/Rasal1/Pak6/Tnn	10
GO:0061138	morphogenesis of a branching epithelium	9/227	226/29008	7.81175e-05	0.00225831	0.0017126	Pdgfb/Grhl2/Ahr/Tacstd2/Tbx3/Tnc/Bmp2/Wnt9b/Grem1	9
GO:0003337	mesenchymal to epithelial transition involved in metanephros morphogenesis	3/227	12/29008	9.8755e-05	0.0028292	0.00214554	Wnt9b/Lif/Grem1	3
GO:0048608	reproductive structure development	13/227	480/29008	0.000115765	0.00328217	0.00248906	Pdgfb/Grhl2/Ccnd1/Foxc1/Ahr/Nupr1/Wnt7b/Tbx3/Vwf/Tnc/Peg10/Wnt9b/Lif	13
GO:0043588	skin development	10/227	294/29008	0.000116631	0.00328217	0.00248906	Grhl2/Igfbp5/Foxc1/Dsp/Exph5/Itga6/Ppl/Cldn4/Itga2/Hpse	10
GO:0070588	calcium ion transmembrane transport	10/227	296/29008	0.000123267	0.0034385	0.00260761	Dmd/Ahr/Atp2b4/P2ry6/F2r/Ngf/Itgb3/Cxcl10/Lck/Trpc4	10
GO:0061458	reproductive system development	13/227	484/29008	0.000125646	0.0034692	0.00263089	Pdgfb/Grhl2/Ccnd1/Foxc1/Ahr/Nupr1/Wnt7b/Tbx3/Vwf/Tnc/Peg10/Wnt9b/Lif	13
GO:0050670	regulation of lymphocyte proliferation	9/227	241/29008	0.000127228	0.0034692	0.00263089	Ahr/Slc7a1/H2-DMb1/H2-Ab1/Tnfrsf14/Tnfrsf1b/Cd59a/Cd74/Cd59b	9
GO:0003093	regulation of glomerular filtration	3/227	13/29008	0.00012764	0.0034692	0.00263089	Pdgfb/F2r/Adora1	3
GO:0060537	muscle tissue development	13/227	486/29008	0.000130854	0.0035264	0.00267428	Igfbp5/Dmd/Foxc1/Dsp/Ahr/Cav2/Nupr1/Ncam1/Heyl/Tbx3/Bmp2/Cdk1/Grem1	13
GO:0060401	cytosolic calcium ion transport	8/227	190/29008	0.000133198	0.00355941	0.00269931	Dmd/P2ry6/F2r/Ngf/Itgb3/Gimap3/Cxcl10/Lck	8
GO:0002697	regulation of immune effector process	12/227	424/29008	0.00014107	0.00369475	0.00280194	Serpinb9/Ahr/H2-DMb1/Tnfrsf14/Gprc5b/Tnfrsf1b/Cd59a/Cd74/Gimap3/Cx3cr1/Cd59b/A2m	12
GO:0042060	wound healing	11/227	361/29008	0.000141185	0.00369475	0.00280194	Pdgfb/Dsp/Ptk7/F2r/C1qtnf1/Fkbp10/Ppl/Vwf/Cldn4/Itgb3/Hpse	11
GO:0001763	morphogenesis of a branching structure	9/227	245/29008	0.000143995	0.00369475	0.00280194	Pdgfb/Grhl2/Ahr/Tacstd2/Tbx3/Tnc/Bmp2/Wnt9b/Grem1	9
GO:0032944	regulation of mononuclear cell proliferation	9/227	245/29008	0.000143995	0.00369475	0.00280194	Ahr/Slc7a1/H2-DMb1/H2-Ab1/Tnfrsf14/Tnfrsf1b/Cd59a/Cd74/Cd59b	9
GO:0045765	regulation of angiogenesis	10/227	302/29008	0.000145123	0.00369475	0.00280194	Foxc1/Atp2b4/Cyp1b1/Itgb3/Itgax/Cd59a/Cxcl10/Cx3cr1/Lif/Grem1	10
GO:0097553	calcium ion transmembrane import into cytosol	7/227	144/29008	0.000145234	0.00369475	0.00280194	Dmd/P2ry6/F2r/Ngf/Itgb3/Cxcl10/Lck	7
GO:0060828	regulation of canonical Wnt signaling pathway	9/227	247/29008	0.000153047	0.00386176	0.0029286	Fam53b/Ptk7/Nphp4/Gprc5b/Tpbg/Jrk/Gpc5/Tnn/Grem1	9
GO:0006820	anion transport	13/227	495/29008	0.000156659	0.00386176	0.0029286	Avpr1a/Ptges/Slc7a1/Clic3/P2ry6/Adora1/Slc34a2/Cldn4/Stc2/Ano3/Slc6a12/Slco4c1/Trpc4	13
GO:0031342	negative regulation of cell killing	4/227	35/29008	0.000158055	0.00386176	0.0029286	Serpinb9/Cd59a/Cx3cr1/Cd59b	4
GO:0032835	glomerulus development	5/227	65/29008	0.000158287	0.00386176	0.0029286	Pdgfb/Foxc1/Ahr/Heyl/Itgb3	5
GO:0050878	regulation of body fluid levels	11/227	366/29008	0.000159104	0.00386176	0.0029286	Pdgfb/Ccnd1/Aqp2/Avpr2/F2r/Adora1/C1qtnf1/Vwf/Cldn4/Itgb3/Hpse	11
GO:1901342	regulation of vasculature development	10/227	306/29008	0.00016144	0.00386176	0.0029286	Foxc1/Atp2b4/Cyp1b1/Itgb3/Itgax/Cd59a/Cxcl10/Cx3cr1/Lif/Grem1	10
GO:0045916	negative regulation of complement activation	3/227	14/29008	0.000161514	0.00386176	0.0029286	Cd59a/Cd59b/A2m	3
GO:0072044	collecting duct development	3/227	14/29008	0.000161514	0.00386176	0.0029286	Aqp2/Wnt7b/Wnt9b	3
GO:0019932	second-messenger-mediated signaling	10/227	308/29008	0.000170161	0.00400825	0.00303969	Dmd/Ptgfr/Avpr1a/Ahr/Defb1/Nucb2/Atp2b4/Ncam1/Cx3cr1/Cxcr6	10
GO:0090132	epithelium migration	10/227	308/29008	0.000170161	0.00400825	0.00303969	Pdgfb/Grhl2/Atp2b4/Tacstd2/Cyp1b1/Glipr2/Itgb3/Itga2/Lcn2/Grem1	10
GO:0090288	negative regulation of cellular response to growth factor stimulus	6/227	104/29008	0.000172214	0.00402676	0.00305373	Atp2b4/Fbn1/Cd59a/Adamts12/Grem2/Grem1	6
GO:0019722	calcium-mediated signaling	8/227	198/29008	0.000176735	0.00410232	0.00311103	Dmd/Ptgfr/Avpr1a/Defb1/Atp2b4/Ncam1/Cx3cr1/Cxcr6	8
GO:0090130	tissue migration	10/227	310/29008	0.000179277	0.00413116	0.0031329	Pdgfb/Grhl2/Atp2b4/Tacstd2/Cyp1b1/Glipr2/Itgb3/Itga2/Lcn2/Grem1	10
GO:0090092	regulation of transmembrane receptor protein serine/threonine kinase signaling pathway	9/227	253/29008	0.0001831	0.00418891	0.0031767	Pmepa1/Cav2/Rasl11b/Fbn1/Adamtsl2/Bmp2/Peg10/Grem2/Grem1	9
GO:0090257	regulation of muscle system process	9/227	255/29008	0.000194149	0.00438652	0.00332655	Igfbp5/Dmd/Dsp/Atp2b4/F2r/Adora1/Itga2/Tnfrsf1b/Lck	9
GO:0003231	cardiac ventricle development	7/227	151/29008	0.000194711	0.00438652	0.00332655	Grhl2/Foxc1/Dsp/Ahr/Ptk7/Heyl/Tbx3	7
GO:0001977	renal system process involved in regulation of blood volume	3/227	15/29008	0.000200727	0.00438652	0.00332655	Pdgfb/F2r/Adora1	3
GO:0033690	positive regulation of osteoblast proliferation	3/227	15/29008	0.000200727	0.00438652	0.00332655	Itgb3/Bmp2/Hpse	3
GO:0072283	metanephric renal vesicle morphogenesis	3/227	15/29008	0.000200727	0.00438652	0.00332655	Wnt9b/Lif/Grem1	3
GO:0048771	tissue remodeling	8/227	202/29008	0.000202537	0.00438652	0.00332655	Igfbp5/Foxc1/Ahr/F2r/Itgb3/Fcgr4/Lif/Grem1	8
GO:0031346	positive regulation of cell projection organization	12/227	441/29008	0.00020261	0.00438652	0.00332655	Dmd/Ptk7/Itga6/Tiam1/Gprc5b/Ngf/Eps8l1/Itga2/Ndrg4/Lcn2/Snap91/Lif	12
GO:0001837	epithelial to mesenchymal transition	7/227	152/29008	0.000202773	0.00438652	0.00332655	Foxc1/Tiam1/Heyl/Tbx3/Glipr2/Bmp2/Grem1	7
GO:0007611	learning or memory	10/227	317/29008	0.000214485	0.00460852	0.00349491	Ap1s2/Prkar1b/Dnah11/Ncam1/Ngf/Tpbg/Ndrg4/Pak6/Cx3cr1/Lcn2	10
GO:0072210	metanephric nephron development	4/227	38/29008	0.000218764	0.00466892	0.00354071	Pdgfb/Wnt9b/Lif/Grem1	4
GO:0042310	vasoconstriction	6/227	109/29008	0.000222505	0.00471711	0.00357726	Pdgfb/Avpr1a/Ahr/Avpr2/F2r/Npy1r	6
GO:0050777	negative regulation of immune response	8/227	206/29008	0.000231354	0.00487221	0.00369488	Serpinb9/Ahr/Tnfrsf14/Tspan6/Cd59a/Cd59b/Nlrc5/A2m	8
GO:0016525	negative regulation of angiogenesis	6/227	110/29008	0.000233823	0.00489183	0.00370976	Foxc1/Atp2b4/Cd59a/Cxcl10/Cx3cr1/Lif	6
GO:1905332	positive regulation of morphogenesis of an epithelium	4/227	39/29008	0.000242278	0.00503558	0.00381877	Itgax/Lcn2/Lif/Grem1	4
GO:2000181	negative regulation of blood vessel morphogenesis	6/227	112/29008	0.000257817	0.00532375	0.00403731	Foxc1/Atp2b4/Cd59a/Cxcl10/Cx3cr1/Lif	6
GO:1901343	negative regulation of vasculature development	6/227	113/29008	0.000270518	0.00554997	0.00420887	Foxc1/Atp2b4/Cd59a/Cxcl10/Cx3cr1/Lif	6
GO:0006636	unsaturated fatty acid biosynthetic process	4/227	41/29008	0.000294672	0.00596852	0.00452628	Avpr1a/Ptges/Scd2/Cd74	4
GO:0035850	epithelial cell differentiation involved in kidney development	4/227	41/29008	0.000294672	0.00596852	0.00452628	Pdgfb/Wnt9b/Lif/Grem1	4
GO:0031349	positive regulation of defense response	9/227	273/29008	0.000320967	0.00645996	0.00489896	Ctsc/Nupr1/Gprc5b/Alox5ap/Itga2/Cd74/Gimap3/Ifi209/Nlrc5	9
GO:0008217	regulation of blood pressure	8/227	217/29008	0.000328345	0.0065669	0.00498006	Pdgfb/Avpr1a/Ahr/Avpr2/F2r/Adora1/Npy1r/Rasl10b	8
GO:0061097	regulation of protein tyrosine kinase activity	5/227	77/29008	0.000350927	0.00694489	0.00526671	Pdgfb/Adora1/Gprc5b/Itgb3/Grem1	5
GO:0002921	negative regulation of humoral immune response	3/227	18/29008	0.000353796	0.00694489	0.00526671	Cd59a/Cd59b/A2m	3
GO:0072077	renal vesicle morphogenesis	3/227	18/29008	0.000353796	0.00694489	0.00526671	Wnt9b/Lif/Grem1	3
GO:0051651	maintenance of location in cell	8/227	220/29008	0.000359883	0.00702104	0.00532446	Dmd/P2ry6/F2r/Ngf/Itgb3/Cxcl10/Lcn2/Lck	8
GO:0061098	positive regulation of protein tyrosine kinase activity	4/227	44/29008	0.000387825	0.00752002	0.00570287	Pdgfb/Adora1/Gprc5b/Grem1	4
GO:0002685	regulation of leukocyte migration	8/227	223/29008	0.000393847	0.00759051	0.00575632	Adora1/Tnfrsf14/Itgb3/Itga2/Cd74/Cxcl10/Cx3cr1/Grem1	8
GO:1903531	negative regulation of secretion by cell	7/227	170/29008	0.000400323	0.00766884	0.00581572	Nucb2/Pde1c/F2r/Adora1/Tnfrsf1b/Npy1r/Lif	7
GO:0010976	positive regulation of neuron projection development	8/227	224/29008	0.000405731	0.00772589	0.00585899	Dmd/Ptk7/Itga6/Tiam1/Gprc5b/Ngf/Ndrg4/Lif	8
GO:0042063	gliogenesis	10/227	344/29008	0.000409475	0.00775077	0.00587786	Pdgfb/Dmd/B4galt6/Ndn/Tnfrsf1b/Bmp2/Cx3cr1/Vcan/Trpc4/Lif	10
GO:0060231	mesenchymal to epithelial transition	3/227	19/29008	0.000417713	0.00785992	0.00596064	Wnt9b/Lif/Grem1	3
GO:0003007	heart morphogenesis	9/227	284/29008	0.000427688	0.00800028	0.00606708	Grhl2/Foxc1/Dsp/Ahr/Dnah11/Heyl/Tbx3/Bmp2/Npy1r	9
GO:0003208	cardiac ventricle morphogenesis	5/227	81/29008	0.000443712	0.00820352	0.0062212	Grhl2/Foxc1/Dsp/Ahr/Heyl	5
GO:0070830	bicellular tight junction assembly	5/227	81/29008	0.000443712	0.00820352	0.0062212	Grhl2/Cldn8/Nphp4/Cldn4/Cldn11	5
GO:1903169	regulation of calcium ion transmembrane transport	7/227	174/29008	0.000460231	0.00841672	0.00638289	Dmd/Ahr/P2ry6/F2r/Ngf/Itgb3/Cxcl10	7
GO:0001990	regulation of systemic arterial blood pressure by hormone	4/227	46/29008	0.000460538	0.00841672	0.00638289	Avpr1a/Avpr2/F2r/Rasl10b	4
GO:0019886	antigen processing and presentation of exogenous peptide antigen via MHC class II	3/227	20/29008	0.000488597	0.00877818	0.00665701	H2-DMb1/H2-Ab1/Cd74	3
GO:0072087	renal vesicle development	3/227	20/29008	0.000488597	0.00877818	0.00665701	Wnt9b/Lif/Grem1	3
GO:0072243	metanephric nephron epithelium development	3/227	20/29008	0.000488597	0.00877818	0.00665701	Pdgfb/Wnt7b/Lif	3
GO:0072088	nephron epithelium morphogenesis	5/227	83/29008	0.000496501	0.00887007	0.00672669	Tacstd2/Bmp2/Wnt9b/Lif/Grem1	5
GO:1903053	regulation of extracellular matrix organization	4/227	47/29008	0.000500313	0.00888824	0.00674047	Colgalt1/Itgb3/Tnfrsf1b/Bmp2	4
GO:0048660	regulation of smooth muscle cell proliferation	7/227	178/29008	0.000527086	0.00931185	0.00706171	Pdgfb/Igfbp5/P2ry6/Itgb3/Itga2/Bmp2/Ndrg4	7
GO:0060485	mesenchyme development	9/227	293/29008	0.000535343	0.00937535	0.00710987	Foxc1/Ptk7/Wnt7b/Tiam1/Heyl/Tbx3/Glipr2/Bmp2/Grem1	9
GO:0003018	vascular process in circulatory system	8/227	234/29008	0.000541413	0.00937535	0.00710987	Pdgfb/Foxc1/Avpr1a/Ahr/Avpr2/F2r/Adora1/Npy1r	8
GO:0002920	regulation of humoral immune response	4/227	48/29008	0.000542473	0.00937535	0.00710987	Cd59a/Gimap3/Cd59b/A2m	4
GO:0033628	regulation of cell adhesion mediated by integrin	4/227	48/29008	0.000542473	0.00937535	0.00710987	Muc1/Cyp1b1/Itgb3/Lif	4
GO:0072028	nephron morphogenesis	5/227	85/29008	0.000553879	0.00952073	0.00722012	Tacstd2/Bmp2/Wnt9b/Lif/Grem1	5
GO:0070661	leukocyte proliferation	10/227	358/29008	0.00055817	0.00954291	0.00723694	Ahr/Slc7a1/H2-DMb1/H2-Ab1/Tnfrsf14/Tnfrsf1b/Cd59a/Cd74/Cd59b/Grem1	10
GO:0003012	muscle system process	11/227	425/29008	0.000563882	0.00958901	0.00727191	Igfbp5/Dmd/Dsp/Atp2b4/F2r/Adora1/Tbx3/Itga2/Tnfrsf1b/Npy1r/Lck	11
GO:0002698	negative regulation of immune effector process	6/227	130/29008	0.000572056	0.00967626	0.00733807	Serpinb9/Ahr/Cd59a/Cx3cr1/Cd59b/A2m	6
GO:0030168	platelet activation	5/227	86/29008	0.000584367	0.00978046	0.00741709	Pdgfb/F2r/C1qtnf1/Vwf/Itgb3	5
GO:0120192	tight junction assembly	5/227	86/29008	0.000584367	0.00978046	0.00741709	Grhl2/Cldn8/Nphp4/Cldn4/Cldn11	5
GO:0034765	regulation of ion transmembrane transport	12/227	497/29008	0.000591049	0.00984049	0.00746262	Dmd/Ahr/Hecw2/Atp2b4/Clic3/P2ry6/F2r/Ngf/Itgb3/Cxcl10/Lcn2/Cacna2d2	12
GO:0042692	muscle cell differentiation	11/227	428/29008	0.000597546	0.00989685	0.00750536	Pdgfb/Igfbp5/Dmd/Cav2/Wnt7b/Tbx3/Bmp2/Cxcl10/Cd53/Cacna2d2/Grem1	11
GO:0046888	negative regulation of hormone secretion	5/227	87/29008	0.000616097	0.0101318	0.00768351	Nucb2/Pde1c/Adora1/Npy1r/Lif	5
GO:2000027	regulation of animal organ morphogenesis	6/227	132/29008	0.000620006	0.0101318	0.00768351	Ptk7/Wnt7b/Tacstd2/Bmp2/Wnt9b/Grem1	6
GO:0042129	regulation of T cell proliferation	7/227	183/29008	0.000621288	0.0101318	0.00768351	Slc7a1/H2-DMb1/H2-Ab1/Tnfrsf14/Tnfrsf1b/Cd59a/Cd59b	7
GO:0048659	smooth muscle cell proliferation	7/227	184/29008	0.000641638	0.0104103	0.0078947	Pdgfb/Igfbp5/P2ry6/Itgb3/Itga2/Bmp2/Ndrg4	7
GO:0072111	cell proliferation involved in kidney development	3/227	22/29008	0.000652459	0.0104262	0.00790682	Pdgfb/Itgb3/Bmp2	3
GO:0072170	metanephric tubule development	3/227	22/29008	0.000652459	0.0104262	0.00790682	Wnt7b/Wnt9b/Lif	3
GO:0072273	metanephric nephron morphogenesis	3/227	22/29008	0.000652459	0.0104262	0.00790682	Wnt9b/Lif/Grem1	3
GO:0007179	transforming growth factor beta receptor signaling pathway	7/227	186/29008	0.000683925	0.0108224	0.00820728	Pmepa1/Cav2/Rasl11b/Fbn1/Adamtsl2/Bmp2/Peg10	7
GO:0046456	icosanoid biosynthetic process	4/227	51/29008	0.00068406	0.0108224	0.00820728	Avpr1a/Ptges/Alox5ap/Cd74	4
GO:0043297	apical junction assembly	5/227	90/29008	0.000719061	0.0113199	0.00858451	Grhl2/Cldn8/Nphp4/Cldn4/Cldn11	5
GO:0048754	branching morphogenesis of an epithelial tube	7/227	188/29008	0.000728391	0.0113674	0.00862053	Ahr/Tacstd2/Tbx3/Tnc/Bmp2/Wnt9b/Grem1	7
GO:0010631	epithelial cell migration	9/227	306/29008	0.000729227	0.0113674	0.00862053	Pdgfb/Atp2b4/Tacstd2/Cyp1b1/Glipr2/Itgb3/Itga2/Lcn2/Grem1	9
GO:0034329	cell junction assembly	11/227	439/29008	0.000735678	0.0113702	0.00862265	Pdgfb/Grhl2/Cldn8/Arhgef9/Nphp4/Cldn4/Tpbg/Itgb3/Itga2/Cldn11/Grem1	11
GO:0061005	cell differentiation involved in kidney development	4/227	52/29008	0.000736557	0.0113702	0.00862265	Pdgfb/Wnt9b/Lif/Grem1	4
GO:0072132	mesenchyme morphogenesis	4/227	53/29008	0.00079184	0.0121468	0.00921162	Foxc1/Heyl/Tbx3/Bmp2	4
GO:0120193	tight junction organization	5/227	92/29008	0.000794507	0.0121468	0.00921162	Grhl2/Cldn8/Nphp4/Cldn4/Cldn11	5
GO:1904062	regulation of cation transmembrane transport	10/227	376/29008	0.00081254	0.0123081	0.00933393	Dmd/Ahr/Hecw2/Atp2b4/P2ry6/F2r/Ngf/Itgb3/Cxcl10/Lcn2	10
GO:0030177	positive regulation of Wnt signaling pathway	6/227	139/29008	0.000812797	0.0123081	0.00933393	Fam53b/Ptk7/Gprc5b/Jrk/Bmp2/Gpc5	6
GO:0010717	regulation of epithelial to mesenchymal transition	5/227	93/29008	0.000834371	0.0124851	0.00946815	Foxc1/Tiam1/Glipr2/Bmp2/Grem1	5
GO:0006936	muscle contraction	9/227	312/29008	0.000836264	0.0124851	0.00946815	Dmd/Dsp/Atp2b4/F2r/Adora1/Tbx3/Itga2/Npy1r/Lck	9
GO:0060326	cell chemotaxis	9/227	312/29008	0.000836264	0.0124851	0.00946815	Pdgfb/Prex1/Tpbg/Cd74/Cxcl10/Cx3cr1/Cxcl11/Cxcr6/Grem1	9
GO:0002495	antigen processing and presentation of peptide antigen via MHC class II	3/227	24/29008	0.000847684	0.0125378	0.00950817	H2-DMb1/H2-Ab1/Cd74	3
GO:0030449	regulation of complement activation	3/227	24/29008	0.000847684	0.0125378	0.00950817	Cd59a/Cd59b/A2m	3
GO:0003044	regulation of systemic arterial blood pressure mediated by a chemical signal	4/227	55/29008	0.000911083	0.0134132	0.010172	Avpr1a/Avpr2/F2r/Rasl10b	4
GO:0050728	negative regulation of inflammatory response	6/227	143/29008	0.000942012	0.0138046	0.0104688	Adora1/Tnfaip8l2/Tnfrsf1b/Siglece/Cx3cr1/Pbk	6
GO:0003084	positive regulation of systemic arterial blood pressure	3/227	25/29008	0.00095774	0.0139707	0.0105948	Avpr1a/Avpr2/Adora1	3
GO:0034113	heterotypic cell-cell adhesion	4/227	56/29008	0.000975205	0.0141605	0.0107387	Dsp/Itgb3/Itgax/Lck	4
GO:0002718	regulation of cytokine production involved in immune response	5/227	97/29008	0.00100888	0.0145657	0.011046	Tnfrsf14/Gprc5b/Tnfrsf1b/Cd74/Gimap3	5
GO:0051928	positive regulation of calcium ion transport	6/227	145/29008	0.00101227	0.0145657	0.011046	Pdgfb/Aqp2/P2ry6/F2r/Gimap3/Cxcl10	6
GO:0035567	non-canonical Wnt signaling pathway	4/227	57/29008	0.00104243	0.0149322	0.0113239	Ptk7/Wnt7b/Tiam1/Wnt9b	4
GO:0002504	antigen processing and presentation of peptide or polysaccharide antigen via MHC class II	3/227	26/29008	0.00107644	0.0152137	0.0115375	H2-DMb1/H2-Ab1/Cd74	3
GO:0035813	regulation of renal sodium excretion	3/227	26/29008	0.00107644	0.0152137	0.0115375	Avpr1a/Avpr2/Adora1	3
GO:0043931	ossification involved in bone maturation	3/227	26/29008	0.00107644	0.0152137	0.0115375	Bmp2/Adamts12/Grem1	3
GO:0014706	striated muscle tissue development	11/227	461/29008	0.00109221	0.0153683	0.0116547	Dmd/Foxc1/Dsp/Cav2/Nupr1/Ncam1/Heyl/Tbx3/Bmp2/Cdk1/Grem1	11
GO:0051930	regulation of sensory perception of pain	4/227	58/29008	0.00111285	0.0155897	0.0118226	F2r/Adora1/Ncam1/Fcgr4	4
GO:0002548	monocyte chemotaxis	4/227	59/29008	0.00118654	0.0164329	0.012462	Pdgfb/Cxcl10/Cx3cr1/Grem1	4
GO:0051931	regulation of sensory perception	4/227	59/29008	0.00118654	0.0164329	0.012462	F2r/Adora1/Ncam1/Fcgr4	4
GO:0003071	renal system process involved in regulation of systemic arterial blood pressure	3/227	27/29008	0.00120404	0.0164329	0.012462	Pdgfb/F2r/Adora1	3
GO:0003094	glomerular filtration	3/227	27/29008	0.00120404	0.0164329	0.012462	Pdgfb/F2r/Adora1	3
GO:0031100	animal organ regeneration	3/227	27/29008	0.00120404	0.0164329	0.012462	Ccnd1/Cdk1/Lif	3
GO:0031954	positive regulation of protein autophosphorylation	3/227	27/29008	0.00120404	0.0164329	0.012462	Pdgfb/Ngf/Grem1	3
GO:0046651	lymphocyte proliferation	9/227	330/29008	0.00123637	0.0167369	0.0126926	Ahr/Slc7a1/H2-DMb1/H2-Ab1/Tnfrsf14/Tnfrsf1b/Cd59a/Cd74/Cd59b	9
GO:0022408	negative regulation of cell-cell adhesion	7/227	206/29008	0.00124019	0.0167369	0.0126926	C1qtnf1/H2-Ab1/Tnfrsf14/Tnfaip8l2/Bmp2/Cd74/Gimap3	7
GO:0015698	inorganic anion transport	6/227	151/29008	0.00124738	0.0167369	0.0126926	Clic3/P2ry6/Slc34a2/Cldn4/Stc2/Ano3	6
GO:0050921	positive regulation of chemotaxis	6/227	151/29008	0.00124738	0.0167369	0.0126926	Pdgfb/Tpbg/Itga2/Cd74/Cxcl10/Cx3cr1	6
GO:0035924	cellular response to vascular endothelial growth factor stimulus	4/227	60/29008	0.00126358	0.0168831	0.0128034	Pdgfb/Foxc1/Atp2b4/Adamts12	4
GO:0002687	positive regulation of leukocyte migration	6/227	153/29008	0.00133435	0.0173742	0.0131759	Tnfrsf14/Itgb3/Itga2/Cd74/Cxcl10/Cx3cr1	6
GO:0003272	endocardial cushion formation	3/227	28/29008	0.00134079	0.0173742	0.0131759	Heyl/Tbx3/Bmp2	3
GO:0035812	renal sodium excretion	3/227	28/29008	0.00134079	0.0173742	0.0131759	Avpr1a/Avpr2/Adora1	3
GO:0070977	bone maturation	3/227	28/29008	0.00134079	0.0173742	0.0131759	Bmp2/Adamts12/Grem1	3
GO:0097205	renal filtration	3/227	28/29008	0.00134079	0.0173742	0.0131759	Pdgfb/F2r/Adora1	3
GO:0150077	regulation of neuroinflammatory response	3/227	28/29008	0.00134079	0.0173742	0.0131759	Ctsc/Nupr1/Tnfrsf1b	3
GO:0032943	mononuclear cell proliferation	9/227	334/29008	0.00134346	0.0173742	0.0131759	Ahr/Slc7a1/H2-DMb1/H2-Ab1/Tnfrsf14/Tnfrsf1b/Cd59a/Cd74/Cd59b	9
GO:0070098	chemokine-mediated signaling pathway	4/227	61/29008	0.00134404	0.0173742	0.0131759	Foxc1/Cxcl10/Cx3cr1/Cxcl11	4
GO:0051235	maintenance of location	9/227	335/29008	0.00137136	0.0176556	0.0133893	Dmd/Fbn1/P2ry6/F2r/Ngf/Itgb3/Cxcl10/Lcn2/Lck	9
GO:0002831	regulation of response to biotic stimulus	9/227	337/29008	0.00142858	0.0183181	0.0138917	Serpinb9/Ahr/Tspan6/Cd74/Myo1f/Gimap3/Ifi209/Nlrc5/A2m	9
GO:0048661	positive regulation of smooth muscle cell proliferation	5/227	105/29008	0.00143737	0.0183567	0.013921	Pdgfb/Igfbp5/P2ry6/Itgb3/Itga2	5
GO:0048638	regulation of developmental growth	10/227	406/29008	0.00144389	0.0183662	0.0139282	Foxc1/Ahr/Syt17/Ncam1/Ngf/Stc2/Rasal1/Npy1r/Cdk1/Cacna2d2	10
GO:0032967	positive regulation of collagen biosynthetic process	3/227	29/29008	0.00148691	0.0188381	0.0142861	Pdgfb/F2r/Itga2	3
GO:0045216	cell-cell junction organization	7/227	213/29008	0.00150206	0.0189545	0.0143743	Grhl2/Cldn8/Dsp/F2r/Nphp4/Cldn4/Cldn11	7
GO:0030856	regulation of epithelial cell differentiation	6/227	157/29008	0.00152214	0.019132	0.0145089	Grhl2/Ccnd1/Foxc1/Tbx3/Wnt9b/Lif	6
GO:0045667	regulation of osteoblast differentiation	6/227	158/29008	0.00157208	0.0196819	0.0149259	Igfbp5/Ahr/Wnt7b/Bmp2/Tnn/Grem1	6
GO:0001658	branching involved in ureteric bud morphogenesis	4/227	64/29008	0.00160682	0.0199597	0.0151366	Tacstd2/Bmp2/Wnt9b/Grem1	4
GO:0048008	platelet-derived growth factor receptor signaling pathway	4/227	64/29008	0.00160682	0.0199597	0.0151366	Pdgfb/Itgb3/Ndrg4/Plat	4
GO:0090263	positive regulation of canonical Wnt signaling pathway	5/227	108/29008	0.00162827	0.0200908	0.015236	Fam53b/Ptk7/Gprc5b/Jrk/Gpc5	5
GO:0001516	prostaglandin biosynthetic process	3/227	30/29008	0.00164264	0.0200908	0.015236	Avpr1a/Ptges/Cd74	3
GO:0046457	prostanoid biosynthetic process	3/227	30/29008	0.00164264	0.0200908	0.015236	Avpr1a/Ptges/Cd74	3
GO:0090025	regulation of monocyte chemotaxis	3/227	30/29008	0.00164264	0.0200908	0.015236	Cxcl10/Cx3cr1/Grem1	3
GO:0045088	regulation of innate immune response	7/227	217/29008	0.00166995	0.0203465	0.0154299	Serpinb9/Cd74/Myo1f/Gimap3/Ifi209/Nlrc5/A2m	7
GO:0034446	substrate adhesion-dependent cell spreading	5/227	109/29008	0.00169585	0.020499	0.0155456	Megf9/Lamb3/Prex1/Tacstd2/Itgb3	5
GO:0051047	positive regulation of secretion	10/227	415/29008	0.00169654	0.020499	0.0155456	Avpr1a/Ptges/Exph5/Ildr1/Nucb2/Adora1/C1qtnf1/Bmp2/Rasl10b/Lif	10
GO:0002720	positive regulation of cytokine production involved in immune response	4/227	65/29008	0.00170181	0.020499	0.0155456	Tnfrsf14/Gprc5b/Cd74/Gimap3	4
GO:0002526	acute inflammatory response	5/227	110/29008	0.00176548	0.0211857	0.0160664	Serpinb9/Ptges/Nupr1/Adora1/Alox5ap	5
GO:0010524	positive regulation of calcium ion transport into cytosol	4/227	66/29008	0.00180062	0.0214456	0.0162634	P2ry6/F2r/Gimap3/Cxcl10	4
GO:0030193	regulation of blood coagulation	4/227	66/29008	0.00180062	0.0214456	0.0162634	Pdgfb/F2r/C1qtnf1/Hpse	4
GO:0060317	cardiac epithelial to mesenchymal transition	3/227	31/29008	0.00180821	0.0214557	0.0162711	Heyl/Tbx3/Bmp2	3
GO:0002367	cytokine production involved in immune response	5/227	111/29008	0.00183717	0.0217182	0.0164702	Tnfrsf14/Gprc5b/Tnfrsf1b/Cd74/Gimap3	5
GO:0042098	T cell proliferation	7/227	221/29008	0.00185209	0.0218135	0.0165424	Slc7a1/H2-DMb1/H2-Ab1/Tnfrsf14/Tnfrsf1b/Cd59a/Cd59b	7
GO:0006937	regulation of muscle contraction	6/227	164/29008	0.00189839	0.0222126	0.0168451	Dmd/Dsp/F2r/Adora1/Itga2/Lck	6
GO:0007188	adenylate cyclase-modulating G protein-coupled receptor signaling pathway	7/227	222/29008	0.00189994	0.0222126	0.0168451	Ptgfr/Ptger1/Atp2b4/Adora1/Adgrg2/Itgb3/Cxcl10	7
GO:0050866	negative regulation of cell activation	7/227	223/29008	0.00194875	0.0226998	0.0172145	Pdgfb/C1qtnf1/H2-Ab1/Tnfrsf14/Tnfaip8l2/Cd74/Gimap3	7
GO:0010714	positive regulation of collagen metabolic process	3/227	32/29008	0.00198383	0.0227576	0.0172584	Pdgfb/F2r/Itga2	3
GO:0044062	regulation of excretion	3/227	32/29008	0.00198383	0.0227576	0.0172584	Avpr1a/Avpr2/Adora1	3
GO:0048799	animal organ maturation	3/227	32/29008	0.00198383	0.0227576	0.0172584	Bmp2/Adamts12/Grem1	3
GO:0060561	apoptotic process involved in morphogenesis	3/227	32/29008	0.00198383	0.0227576	0.0172584	Foxc1/Wnt7b/Tnfrsf1b	3
GO:0045668	negative regulation of osteoblast differentiation	4/227	68/29008	0.00201005	0.0227576	0.0172584	Igfbp5/Ahr/Tnn/Grem1	4
GO:0060425	lung morphogenesis	4/227	68/29008	0.00201005	0.0227576	0.0172584	Grhl2/Wnt7b/Tnc/Lif	4
GO:1900046	regulation of hemostasis	4/227	68/29008	0.00201005	0.0227576	0.0172584	Pdgfb/F2r/C1qtnf1/Hpse	4
GO:0007264	small GTPase mediated signal transduction	10/227	425/29008	0.00201812	0.0227576	0.0172584	Arhgef9/Nucb2/F2r/Tiam1/Ngf/Eps8l1/Rhou/Rasal1/Psd4/Arfgef3	10
GO:0051090	regulation of DNA-binding transcription factor activity	10/227	425/29008	0.00201812	0.0227576	0.0172584	Traf1/Nupr1/Heyl/Ndn/Ngf/Cyp1b1/Bmp2/Cx3cr1/Nlrc5/Grem1	10
GO:0002696	positive regulation of leukocyte activation	11/227	500/29008	0.00207006	0.0232608	0.01764	Ctsc/Slc7a1/H2-DMb1/H2-Ab1/Tnfrsf14/Il2rg/Cd59a/Cd74/Gimap3/Cd59b/Lck	11
GO:0030595	leukocyte chemotaxis	7/227	226/29008	0.00210103	0.0233611	0.0177161	Pdgfb/Prex1/Cd74/Cxcl10/Cx3cr1/Cxcl11/Grem1	7
GO:0071560	cellular response to transforming growth factor beta stimulus	7/227	226/29008	0.00210103	0.0233611	0.0177161	Pmepa1/Cav2/Rasl11b/Fbn1/Adamtsl2/Bmp2/Peg10	7
GO:0097529	myeloid leukocyte migration	7/227	226/29008	0.00210103	0.0233611	0.0177161	Pdgfb/Prex1/Cd74/Cxcl10/Cx3cr1/Cxcl11/Grem1	7
GO:0006940	regulation of smooth muscle contraction	4/227	69/29008	0.00212083	0.0234175	0.0177588	F2r/Adora1/Itga2/Lck	4
GO:0071677	positive regulation of mononuclear cell migration	4/227	69/29008	0.00212083	0.0234175	0.0177588	Tnfrsf14/Itgb3/Cxcl10/Cx3cr1	4
GO:0071695	anatomical structure maturation	8/227	290/29008	0.00212938	0.0234305	0.0177687	Pdgfb/B4galt6/Defb1/Ngf/Bmp2/Cx3cr1/Adamts12/Grem1	8
GO:0002832	negative regulation of response to biotic stimulus	5/227	115/29008	0.00214539	0.0235253	0.0178406	Serpinb9/Ahr/Tspan6/Nlrc5/A2m	5
GO:0002478	antigen processing and presentation of exogenous peptide antigen	3/227	33/29008	0.00216971	0.023629	0.0179193	H2-DMb1/H2-Ab1/Cd74	3
GO:1905314	semi-lunar valve development	3/227	33/29008	0.00216971	0.023629	0.0179193	Heyl/Tnfrsf1b/Bmp2	3
GO:0010038	response to metal ion	8/227	292/29008	0.00222172	0.0240987	0.0182755	Aqp2/Syt17/Pde1c/Ncam1/Alox5ap/Rasal1/Syt13/Lck	8
GO:0051897	positive regulation of protein kinase B signaling	5/227	116/29008	0.002228	0.0240987	0.0182755	Igfbp5/C1qtnf1/Tpbg/Cx3cr1/Hpse	5
GO:0050818	regulation of coagulation	4/227	70/29008	0.00223574	0.0241006	0.0182769	Pdgfb/F2r/C1qtnf1/Hpse	4
GO:0050920	regulation of chemotaxis	7/227	229/29008	0.00226235	0.0243034	0.0184307	Pdgfb/Tpbg/Itga2/Cd74/Cxcl10/Cx3cr1/Grem1	7
GO:0007596	blood coagulation	6/227	170/29008	0.00227359	0.0243034	0.0184307	Pdgfb/F2r/C1qtnf1/Vwf/Itgb3/Hpse	6
GO:1903532	positive regulation of secretion by cell	9/227	361/29008	0.00227749	0.0243034	0.0184307	Avpr1a/Ptges/Exph5/Ildr1/Nucb2/C1qtnf1/Bmp2/Rasl10b/Lif	9
GO:0071559	response to transforming growth factor beta	7/227	230/29008	0.00231819	0.024655	0.0186973	Pmepa1/Cav2/Rasl11b/Fbn1/Adamtsl2/Bmp2/Peg10	7
GO:0060675	ureteric bud morphogenesis	4/227	71/29008	0.00235488	0.0247501	0.0187695	Tacstd2/Bmp2/Wnt9b/Grem1	4
GO:1990868	response to chemokine	4/227	71/29008	0.00235488	0.0247501	0.0187695	Foxc1/Cxcl10/Cx3cr1/Cxcl11	4
GO:1990869	cellular response to chemokine	4/227	71/29008	0.00235488	0.0247501	0.0187695	Foxc1/Cxcl10/Cx3cr1/Cxcl11	4
GO:1904707	positive regulation of vascular associated smooth muscle cell proliferation	3/227	34/29008	0.00236605	0.0247501	0.0187695	Pdgfb/Igfbp5/P2ry6	3
GO:2000406	positive regulation of T cell migration	3/227	34/29008	0.00236605	0.0247501	0.0187695	Tnfrsf14/Itgb3/Cxcl10	3
GO:0071675	regulation of mononuclear cell migration	5/227	118/29008	0.00240012	0.0249424	0.0189153	Tnfrsf14/Itgb3/Cxcl10/Cx3cr1/Grem1	5
GO:2000278	regulation of DNA biosynthetic process	5/227	118/29008	0.00240012	0.0249424	0.0189153	Pdgfb/Grhl2/Ahr/Cyp1b1/Grem1	5
GO:0051251	positive regulation of lymphocyte activation	10/227	436/29008	0.00242693	0.0251388	0.0190642	Slc7a1/H2-DMb1/H2-Ab1/Tnfrsf14/Il2rg/Cd59a/Cd74/Gimap3/Cd59b/Lck	10
GO:0072171	mesonephric tubule morphogenesis	4/227	72/29008	0.00247831	0.0254005	0.0192626	Tacstd2/Bmp2/Wnt9b/Grem1	4
GO:0007599	hemostasis	6/227	173/29008	0.00248091	0.0254005	0.0192626	Pdgfb/F2r/C1qtnf1/Vwf/Itgb3/Hpse	6
GO:0050817	coagulation	6/227	173/29008	0.00248091	0.0254005	0.0192626	Pdgfb/F2r/C1qtnf1/Vwf/Itgb3/Hpse	6
GO:0045666	positive regulation of neuron differentiation	5/227	119/29008	0.00248971	0.0254005	0.0192626	Dmd/Heyl/Gprc5b/Ngf/Bmp2	5
GO:0030324	lung development	7/227	233/29008	0.00249212	0.0254005	0.0192626	Grhl2/Igfbp5/Ptk7/Wnt7b/Adamtsl2/Tnc/Lif	7
GO:0046879	hormone secretion	9/227	367/29008	0.00254247	0.0258308	0.019589	Ildr1/Nucb2/Pde1c/Adora1/C1qtnf1/Tbx3/Npy1r/Rasl10b/Lif	9
GO:0001890	placenta development	6/227	174/29008	0.00255307	0.025856	0.0196081	Pdgfb/Grhl2/Wnt7b/Vwf/Peg10/Lif	6
GO:0014741	negative regulation of muscle hypertrophy	3/227	35/29008	0.00257305	0.0258934	0.0196364	Igfbp5/Atp2b4/Tnfrsf1b	3
GO:0045987	positive regulation of smooth muscle contraction	3/227	35/29008	0.00257305	0.0258934	0.0196364	F2r/Itga2/Lck	3
GO:0002791	regulation of peptide secretion	7/227	235/29008	0.00261354	0.0259165	0.019654	Ildr1/Nucb2/Pde1c/Adora1/Cd74/Rasl10b/Lif	7
GO:0002361	CD4-positive, CD25-positive, alpha-beta regulatory T cell differentiation	2/227	10/29008	0.0026324	0.0259165	0.019654	Il2rg/Gimap3	2
GO:0003330	regulation of extracellular matrix constituent secretion	2/227	10/29008	0.0026324	0.0259165	0.019654	Tnfrsf1b/Bmp2	2
GO:0010692	regulation of alkaline phosphatase activity	2/227	10/29008	0.0026324	0.0259165	0.019654	Ahr/Itga2	2
GO:0060484	lung-associated mesenchyme development	2/227	10/29008	0.0026324	0.0259165	0.019654	Ptk7/Wnt7b	2
GO:0070142	synaptic vesicle budding	2/227	10/29008	0.0026324	0.0259165	0.019654	Ap1s2/Snap91	2
GO:1901724	positive regulation of cell proliferation involved in kidney development	2/227	10/29008	0.0026324	0.0259165	0.019654	Pdgfb/Itgb3	2
GO:0030323	respiratory tube development	7/227	236/29008	0.00267593	0.0262638	0.0199173	Grhl2/Igfbp5/Ptk7/Wnt7b/Adamtsl2/Tnc/Lif	7
GO:0007272	ensheathment of neurons	6/227	176/29008	0.00270213	0.0263582	0.0199889	Mal/Ctsc/B4galt6/Tnfrsf1b/Itgax/Cldn11	6
GO:0008366	axon ensheathment	6/227	176/29008	0.00270213	0.0263582	0.0199889	Mal/Ctsc/B4galt6/Tnfrsf1b/Itgax/Cldn11	6
GO:0046883	regulation of hormone secretion	8/227	302/29008	0.00273168	0.0263984	0.0200194	Ildr1/Nucb2/Pde1c/Adora1/C1qtnf1/Npy1r/Rasl10b/Lif	8
GO:0043547	positive regulation of GTPase activity	7/227	237/29008	0.00273946	0.0263984	0.0200194	Cav2/Itga6/Tbc1d9/F2r/Tiam1/Prex1/Rgs16	7
GO:0048762	mesenchymal cell differentiation	7/227	237/29008	0.00273946	0.0263984	0.0200194	Foxc1/Tiam1/Heyl/Tbx3/Glipr2/Bmp2/Grem1	7
GO:0090087	regulation of peptide transport	7/227	237/29008	0.00273946	0.0263984	0.0200194	Ildr1/Nucb2/Pde1c/Adora1/Cd74/Rasl10b/Lif	7
GO:0001667	ameboidal-type cell migration	10/227	444/29008	0.00276407	0.0265551	0.0201383	Pdgfb/Atp2b4/Tacstd2/Cyp1b1/Tpbg/Glipr2/Itgb3/Itga2/Lcn2/Grem1	10
GO:0003203	endocardial cushion morphogenesis	3/227	36/29008	0.0027909	0.0266518	0.0202116	Heyl/Tbx3/Bmp2	3
GO:0045589	regulation of regulatory T cell differentiation	3/227	36/29008	0.0027909	0.0266518	0.0202116	Il2rg/Gimap3/Lck	3
GO:0097191	extrinsic apoptotic signaling pathway	7/227	238/29008	0.00280414	0.0266981	0.0202467	Mal/Traf1/Itga6/Ngf/Tnfrsf1b/Cx3cr1/Lcn2	7
GO:0009914	hormone transport	9/227	375/29008	0.00293321	0.0278436	0.0211154	Ildr1/Nucb2/Pde1c/Adora1/C1qtnf1/Tbx3/Npy1r/Rasl10b/Lif	9
GO:0010632	regulation of epithelial cell migration	7/227	241/29008	0.00300522	0.0283271	0.0214821	Pdgfb/Atp2b4/Tacstd2/Glipr2/Itgb3/Itga2/Lcn2	7
GO:2000573	positive regulation of DNA biosynthetic process	4/227	76/29008	0.00301655	0.0283271	0.0214821	Pdgfb/Grhl2/Cyp1b1/Grem1	4
GO:0060071	Wnt signaling pathway, planar cell polarity pathway	3/227	37/29008	0.00301978	0.0283271	0.0214821	Ptk7/Wnt7b/Wnt9b	3
GO:0150076	neuroinflammatory response	3/227	37/29008	0.00301978	0.0283271	0.0214821	Ctsc/Nupr1/Tnfrsf1b	3
GO:0046620	regulation of organ growth	5/227	125/29008	0.00307905	0.0287532	0.0218052	Foxc1/Ahr/Ncam1/Cdk1/Cacna2d2	5
GO:0010720	positive regulation of cell development	9/227	378/29008	0.00309141	0.0287532	0.0218052	Tiam1/Prex1/Ngf/Itgb3/Tnfrsf1b/Bmp2/Cx3cr1/Snap91/Lif	9
GO:0071674	mononuclear cell migration	6/227	181/29008	0.00310327	0.0287532	0.0218052	Pdgfb/Tnfrsf14/Itgb3/Cxcl10/Cx3cr1/Grem1	6
GO:0002399	MHC class II protein complex assembly	2/227	11/29008	0.00320082	0.0287532	0.0218052	H2-DMb1/H2-Ab1	2
GO:0002503	peptide antigen assembly with MHC class II protein complex	2/227	11/29008	0.00320082	0.0287532	0.0218052	H2-DMb1/H2-Ab1	2
GO:0009415	response to water	2/227	11/29008	0.00320082	0.0287532	0.0218052	Aqp2/Atp2b4	2
GO:0033629	negative regulation of cell adhesion mediated by integrin	2/227	11/29008	0.00320082	0.0287532	0.0218052	Muc1/Cyp1b1	2
GO:0036302	atrioventricular canal development	2/227	11/29008	0.00320082	0.0287532	0.0218052	Tbx3/Bmp2	2
GO:0045588	positive regulation of gamma-delta T cell differentiation	2/227	11/29008	0.00320082	0.0287532	0.0218052	Gimap3/Lck	2
GO:0046645	positive regulation of gamma-delta T cell activation	2/227	11/29008	0.00320082	0.0287532	0.0218052	Gimap3/Lck	2
GO:0048262	determination of dorsal/ventral asymmetry	2/227	11/29008	0.00320082	0.0287532	0.0218052	Grem2/Grem1	2
GO:0048263	determination of dorsal identity	2/227	11/29008	0.00320082	0.0287532	0.0218052	Grem2/Grem1	2
GO:0072172	mesonephric tubule formation	2/227	11/29008	0.00320082	0.0287532	0.0218052	Wnt9b/Grem1	2
GO:0097278	complement-dependent cytotoxicity	2/227	11/29008	0.00320082	0.0287532	0.0218052	Cd59a/Cd59b	2
GO:2001280	positive regulation of unsaturated fatty acid biosynthetic process	2/227	11/29008	0.00320082	0.0287532	0.0218052	Avpr1a/Cd74	2
GO:0034109	homotypic cell-cell adhesion	4/227	78/29008	0.00331343	0.0295974	0.0224455	Dsp/Ncam1/C1qtnf1/Itgb3	4
GO:0071277	cellular response to calcium ion	4/227	78/29008	0.00331343	0.0295974	0.0224455	Syt17/Alox5ap/Rasal1/Syt13	4
GO:0071772	response to BMP	6/227	184/29008	0.00336437	0.0298847	0.0226633	Fbn1/Heyl/Bmp2/Adamts12/Grem2/Grem1	6
GO:0071773	cellular response to BMP stimulus	6/227	184/29008	0.00336437	0.0298847	0.0226633	Fbn1/Heyl/Bmp2/Adamts12/Grem2/Grem1	6
GO:0030216	keratinocyte differentiation	5/227	128/29008	0.00340868	0.0301939	0.0228978	Grhl2/Foxc1/Dsp/Exph5/Ppl	5
GO:1901214	regulation of neuron death	9/227	384/29008	0.00342799	0.0302806	0.0229635	Nupr1/Rapsn/F2r/Adora1/Ngf/Tnfrsf1b/Crlf1/Cx3cr1/Lcn2	9
GO:2000403	positive regulation of lymphocyte migration	3/227	39/29008	0.00351133	0.0309308	0.0234567	Tnfrsf14/Itgb3/Cxcl10	3
GO:0007178	transmembrane receptor protein serine/threonine kinase signaling pathway	9/227	387/29008	0.00360676	0.0316837	0.0240276	Pmepa1/Cav2/Rasl11b/Fbn1/Adamtsl2/Bmp2/Peg10/Grem2/Grem1	9
GO:0051592	response to calcium ion	5/227	130/29008	0.00364206	0.031818	0.0241294	Syt17/Pde1c/Alox5ap/Rasal1/Syt13	5
GO:0061041	regulation of wound healing	5/227	130/29008	0.00364206	0.031818	0.0241294	Pdgfb/F2r/C1qtnf1/Cldn4/Hpse	5
GO:1902107	positive regulation of leukocyte differentiation	6/227	188/29008	0.00373753	0.0321469	0.0243789	Itgb3/Il2rg/Cd74/Gimap3/Lck/Lif	6
GO:1903708	positive regulation of hemopoiesis	6/227	188/29008	0.00373753	0.0321469	0.0243789	Itgb3/Il2rg/Cd74/Gimap3/Lck/Lif	6
GO:0050868	negative regulation of T cell activation	5/227	131/29008	0.00376295	0.0321469	0.0243789	H2-Ab1/Tnfrsf14/Tnfaip8l2/Cd74/Gimap3	5
GO:0019884	antigen processing and presentation of exogenous antigen	3/227	40/29008	0.00377434	0.0321469	0.0243789	H2-DMb1/H2-Ab1/Cd74	3
GO:0045066	regulatory T cell differentiation	3/227	40/29008	0.00377434	0.0321469	0.0243789	Il2rg/Gimap3/Lck	3
GO:0072078	nephron tubule morphogenesis	4/227	81/29008	0.00379509	0.0321469	0.0243789	Tacstd2/Bmp2/Wnt9b/Grem1	4
GO:0002579	positive regulation of antigen processing and presentation	2/227	12/29008	0.00382124	0.0321469	0.0243789	H2-Ab1/Cd74	2
GO:0014745	negative regulation of muscle adaptation	2/227	12/29008	0.00382124	0.0321469	0.0243789	Igfbp5/Atp2b4	2
GO:0031392	regulation of prostaglandin biosynthetic process	2/227	12/29008	0.00382124	0.0321469	0.0243789	Avpr1a/Cd74	2
GO:0060433	bronchus development	2/227	12/29008	0.00382124	0.0321469	0.0243789	Wnt7b/Adamtsl2	2
GO:0060907	positive regulation of macrophage cytokine production	2/227	12/29008	0.00382124	0.0321469	0.0243789	Gprc5b/Cd74	2
GO:0072124	regulation of glomerular mesangial cell proliferation	2/227	12/29008	0.00382124	0.0321469	0.0243789	Pdgfb/Itgb3	2
GO:1900272	negative regulation of long-term synaptic potentiation	2/227	12/29008	0.00382124	0.0321469	0.0243789	Adora1/Cx3cr1	2
GO:1902166	negative regulation of intrinsic apoptotic signaling pathway in response to DNA damage by p53 class mediator	2/227	12/29008	0.00382124	0.0321469	0.0243789	Muc1/Cd74	2
GO:0051146	striated muscle cell differentiation	8/227	320/29008	0.00387582	0.0325201	0.0246619	Igfbp5/Dmd/Cav2/Tbx3/Bmp2/Cxcl10/Cd53/Grem1	8
GO:0045927	positive regulation of growth	8/227	321/29008	0.0039488	0.0330452	0.0250601	Avpr1a/Ahr/Syt17/Ncam1/Ngf/Rasal1/Cdk1/Cacna2d2	8
GO:0033559	unsaturated fatty acid metabolic process	5/227	133/29008	0.00401331	0.0334092	0.0253361	Avpr1a/Ptges/Scd2/Cyp1b1/Cd74	5
GO:0035303	regulation of dephosphorylation	5/227	133/29008	0.00401331	0.0334092	0.0253361	Ahr/Adora1/Itga2/Bmp2/Vcan	5
GO:0010001	glial cell differentiation	7/227	255/29008	0.00409333	0.0339864	0.0257738	Pdgfb/Dmd/B4galt6/Tnfrsf1b/Bmp2/Trpc4/Lif	7
GO:0050729	positive regulation of inflammatory response	5/227	134/29008	0.00414285	0.034308	0.0260178	Ctsc/Nupr1/Gprc5b/Alox5ap/Itga2	5
GO:0051098	regulation of binding	9/227	397/29008	0.00425608	0.0351541	0.0266594	Pdgfb/Foxc1/Tiam1/Ifit2/Ngf/Itga2/Bmp2/Grem2/Lif	9
GO:0006809	nitric oxide biosynthetic process	4/227	84/29008	0.00432212	0.0355342	0.0269476	Atp2b4/Cyp1b1/Gimap3/Cx3cr1	4
GO:0043087	regulation of GTPase activity	8/227	326/29008	0.00432976	0.0355342	0.0269476	Cav2/Itga6/Tbc1d9/F2r/Tiam1/Prex1/Rasal1/Rgs16	8
GO:0090175	regulation of establishment of planar polarity	3/227	42/29008	0.00433562	0.0355342	0.0269476	Ptk7/Wnt7b/Wnt9b	3
GO:0008016	regulation of heart contraction	6/227	195/29008	0.0044633	0.0359877	0.0272915	Dmd/Avpr1a/Dsp/Atp2b4/Adora1/Cacna2d2	6
GO:0002501	peptide antigen assembly with MHC protein complex	2/227	13/29008	0.0044928	0.0359877	0.0272915	H2-DMb1/H2-Ab1	2
GO:0043589	skin morphogenesis	2/227	13/29008	0.0044928	0.0359877	0.0272915	Itga6/Itga2	2
GO:0048012	hepatocyte growth factor receptor signaling pathway	2/227	13/29008	0.0044928	0.0359877	0.0272915	Muc20/Adamts12	2
GO:0048711	positive regulation of astrocyte differentiation	2/227	13/29008	0.0044928	0.0359877	0.0272915	Bmp2/Lif	2
GO:0060394	negative regulation of pathway-restricted SMAD protein phosphorylation	2/227	13/29008	0.0044928	0.0359877	0.0272915	Pmepa1/Grem1	2
GO:0070278	extracellular matrix constituent secretion	2/227	13/29008	0.0044928	0.0359877	0.0272915	Tnfrsf1b/Bmp2	2
GO:0072110	glomerular mesangial cell proliferation	2/227	13/29008	0.0044928	0.0359877	0.0272915	Pdgfb/Itgb3	2
GO:1902548	negative regulation of cellular response to vascular endothelial growth factor stimulus	2/227	13/29008	0.0044928	0.0359877	0.0272915	Atp2b4/Adamts12	2
GO:0010921	regulation of phosphatase activity	4/227	85/29008	0.0045082	0.0360203	0.0273163	Ahr/Itga2/Bmp2/Vcan	4
GO:0001906	cell killing	7/227	260/29008	0.00454663	0.0362363	0.0274801	Ctsc/Serpinb9/Cd59a/Gimap3/Cxcl10/Cx3cr1/Cd59b	7
GO:0048732	gland development	10/227	477/29008	0.0045713	0.0363418	0.0275601	Pdgfb/Ccnd1/Igfbp5/Foxc1/Ahr/Tbx3/Vwf/Tnc/Bmp2/Mki67	10
GO:2001233	regulation of apoptotic signaling pathway	9/227	402/29008	0.00461325	0.0365839	0.0277437	Mal/Ctsc/Traf1/Nupr1/Itga6/Muc1/Cd74/Cx3cr1/Lck	9
GO:0051281	positive regulation of release of sequestered calcium ion into cytosol	3/227	43/29008	0.00463418	0.0366585	0.0278002	P2ry6/F2r/Cxcl10	3
GO:0007265	Ras protein signal transduction	8/227	330/29008	0.00465442	0.0367272	0.0278523	F2r/Tiam1/Ngf/Eps8l1/Rhou/Rasal1/Psd4/Arfgef3	8
GO:0031341	regulation of cell killing	5/227	139/29008	0.00483571	0.0380632	0.0288656	Serpinb9/Cd59a/Gimap3/Cx3cr1/Cd59b	5
GO:0061333	renal tubule morphogenesis	4/227	87/29008	0.00489641	0.0384459	0.0291557	Tacstd2/Bmp2/Wnt9b/Grem1	4
GO:1902742	apoptotic process involved in development	3/227	44/29008	0.00494489	0.0387309	0.0293719	Foxc1/Wnt7b/Tnfrsf1b	3
GO:0046578	regulation of Ras protein signal transduction	6/227	200/29008	0.00504189	0.0393937	0.0298745	F2r/Ngf/Eps8l1/Rasal1/Psd4/Arfgef3	6
GO:0003151	outflow tract morphogenesis	4/227	88/29008	0.00509866	0.0397396	0.0301368	Foxc1/Heyl/Tbx3/Npy1r	4
GO:0002064	epithelial cell development	7/227	266/29008	0.0051395	0.0397666	0.0301574	Pdgfb/Grhl2/Col18a1/Dmd/Exph5/Adamtsl4/Hpse	7
GO:0060541	respiratory system development	7/227	266/29008	0.0051395	0.0397666	0.0301574	Grhl2/Igfbp5/Ptk7/Wnt7b/Adamtsl2/Tnc/Lif	7
GO:0002396	MHC protein complex assembly	2/227	14/29008	0.00521468	0.0397666	0.0301574	H2-DMb1/H2-Ab1	2
GO:0014848	urinary tract smooth muscle contraction	2/227	14/29008	0.00521468	0.0397666	0.0301574	Atp2b4/Tbx3	2
GO:0030432	peristalsis	2/227	14/29008	0.00521468	0.0397666	0.0301574	Tbx3/Npy1r	2
GO:0035630	bone mineralization involved in bone maturation	2/227	14/29008	0.00521468	0.0397666	0.0301574	Bmp2/Grem1	2
GO:0045586	regulation of gamma-delta T cell differentiation	2/227	14/29008	0.00521468	0.0397666	0.0301574	Gimap3/Lck	2
GO:0046643	regulation of gamma-delta T cell activation	2/227	14/29008	0.00521468	0.0397666	0.0301574	Gimap3/Lck	2
GO:2001279	regulation of unsaturated fatty acid biosynthetic process	2/227	14/29008	0.00521468	0.0397666	0.0301574	Avpr1a/Cd74	2
GO:0042771	intrinsic apoptotic signaling pathway in response to DNA damage by p53 class mediator	3/227	45/29008	0.00526788	0.0400107	0.0303424	Nupr1/Muc1/Cd74	3
GO:0007409	axonogenesis	10/227	487/29008	0.00527185	0.0400107	0.0303424	B4galt6/Efna4/Wnt7b/Tiam1/Ncam1/Ndn/Ngf/Ust/Tnn/Snap91	10
GO:0006690	icosanoid metabolic process	5/227	142/29008	0.00528883	0.040044	0.0303677	Avpr1a/Ptges/Cyp1b1/Alox5ap/Cd74	5
GO:0046209	nitric oxide metabolic process	4/227	89/29008	0.00530644	0.0400819	0.0303964	Atp2b4/Cyp1b1/Gimap3/Cx3cr1	4
GO:1990138	neuron projection extension	6/227	203/29008	0.00541444	0.0407578	0.030909	Syt17/Ndn/Ngf/Rasal1/Pak6/Tnn	6
GO:0050808	synapse organization	10/227	489/29008	0.00542155	0.0407578	0.030909	Pdgfb/Arhgef9/Rapsn/Wnt7b/F2r/Tpbg/Tnc/Cx3cr1/Snap91/Cacna2d2	10
GO:0050671	positive regulation of lymphocyte proliferation	5/227	143/29008	0.00544632	0.0408301	0.0309639	Slc7a1/H2-DMb1/Cd59a/Cd74/Cd59b	5
GO:0048738	cardiac muscle tissue development	7/227	269/29008	0.00545686	0.0408301	0.0309639	Foxc1/Dsp/Ncam1/Tbx3/Bmp2/Cdk1/Grem1	7
GO:0018105	peptidyl-serine phosphorylation	8/227	340/29008	0.00554796	0.0414144	0.0314069	Pdgfb/Dmd/Atp2b4/Ngf/Cdk1/Camk1g/Pbk/Lif	8
GO:0031952	regulation of protein autophosphorylation	3/227	46/29008	0.00560327	0.0416318	0.0315718	Pdgfb/Ngf/Grem1	3
GO:0032965	regulation of collagen biosynthetic process	3/227	46/29008	0.00560327	0.0416318	0.0315718	Pdgfb/F2r/Itga2	3
GO:2001057	reactive nitrogen species metabolic process	4/227	91/29008	0.00573882	0.0425395	0.0322602	Atp2b4/Cyp1b1/Gimap3/Cx3cr1	4
GO:0032946	positive regulation of mononuclear cell proliferation	5/227	145/29008	0.0057712	0.042581	0.0322917	Slc7a1/H2-DMb1/Cd59a/Cd74/Cd59b	5
GO:1903038	negative regulation of leukocyte cell-cell adhesion	5/227	145/29008	0.0057712	0.042581	0.0322917	H2-Ab1/Tnfrsf14/Tnfaip8l2/Cd74/Gimap3	5
GO:0021700	developmental maturation	8/227	344/29008	0.00593989	0.0437063	0.033145	Pdgfb/B4galt6/Defb1/Ngf/Bmp2/Cx3cr1/Adamts12/Grem1	8
GO:2000404	regulation of T cell migration	3/227	47/29008	0.0059512	0.0437063	0.033145	Tnfrsf14/Itgb3/Cxcl10	3
GO:0071379	cellular response to prostaglandin stimulus	2/227	15/29008	0.00598606	0.0437602	0.0331859	Ptgfr/P2ry6	2
GO:0099550	trans-synaptic signaling, modulating synaptic transmission	2/227	15/29008	0.00598606	0.0437602	0.0331859	F2r/Plat	2
GO:0007189	adenylate cyclase-activating G protein-coupled receptor signaling pathway	5/227	147/29008	0.00610951	0.0445602	0.0337926	Ptgfr/Ptger1/Atp2b4/Adgrg2/Cxcl10	5
GO:0042475	odontogenesis of dentin-containing tooth	4/227	93/29008	0.00619409	0.0450737	0.034182	Foxc1/Itga6/Wnt7b/Bmp2	4
GO:0043523	regulation of neuron apoptotic process	7/227	276/29008	0.00625437	0.0454084	0.0344359	Nupr1/Rapsn/F2r/Ngf/Crlf1/Cx3cr1/Lcn2	7
GO:0010718	positive regulation of epithelial to mesenchymal transition	3/227	48/29008	0.00631178	0.045617	0.034594	Foxc1/Glipr2/Bmp2	3
GO:0045923	positive regulation of fatty acid metabolic process	3/227	48/29008	0.00631178	0.045617	0.034594	Avpr1a/Nucb2/Cd74	3
GO:0048644	muscle organ morphogenesis	4/227	94/29008	0.00643046	0.0463693	0.0351646	Foxc1/Dsp/Bmp2/Lif	4
GO:0016601	Rac protein signal transduction	3/227	49/29008	0.00668513	0.0479881	0.0363922	Tiam1/Eps8l1/Rhou	3
GO:0048010	vascular endothelial growth factor receptor signaling pathway	3/227	49/29008	0.00668513	0.0479881	0.0363922	Pdgfb/Foxc1/Cd59a	3
GO:0018119	peptidyl-cysteine S-nitrosylation	2/227	16/29008	0.00680612	0.0482037	0.0365557	Dmd/Atp2b4	2
GO:0072109	glomerular mesangium development	2/227	16/29008	0.00680612	0.0482037	0.0365557	Pdgfb/Itgb3	2
GO:1901722	regulation of cell proliferation involved in kidney development	2/227	16/29008	0.00680612	0.0482037	0.0365557	Pdgfb/Itgb3	2
GO:1902165	regulation of intrinsic apoptotic signaling pathway in response to DNA damage by p53 class mediator	2/227	16/29008	0.00680612	0.0482037	0.0365557	Muc1/Cd74	2
GO:1902337	regulation of apoptotic process involved in morphogenesis	2/227	16/29008	0.00680612	0.0482037	0.0365557	Foxc1/Tnfrsf1b	2
GO:2000479	regulation of cAMP-dependent protein kinase activity	2/227	16/29008	0.00680612	0.0482037	0.0365557	Prkar1b/Atp2b4	2
GO:0070997	neuron death	9/227	428/29008	0.0068624	0.0484943	0.0367761	Nupr1/Rapsn/F2r/Adora1/Ngf/Tnfrsf1b/Crlf1/Cx3cr1/Lcn2	9
GO:0007229	integrin-mediated signaling pathway	4/227	96/29008	0.006921	0.0488	0.0370078	Itga6/Itgb3/Itga2/Itgax	4
GO:0003197	endocardial cushion development	3/227	50/29008	0.00707136	0.0497498	0.0377282	Heyl/Tbx3/Bmp2	3

## Sheet: GO-BP_WK_up
ID	Description	GeneRatio	BgRatio	pvalue	p.adjust	qvalue	geneID	Count
GO:0046395	carboxylic acid catabolic process	14/117	216/29008	2.46787e-13	1.86785e-10	1.64191e-10	Afmid/Pck1/Bdh2/Eci3/Pah/Sardh/Fah/Gcdh/Gstz1/Aldh1l1/Agxt2/Hgd/Prodh/Cpt2	14
GO:0016054	organic acid catabolic process	14/117	218/29008	2.80038e-13	1.86785e-10	1.64191e-10	Afmid/Pck1/Bdh2/Eci3/Pah/Sardh/Fah/Gcdh/Gstz1/Aldh1l1/Agxt2/Hgd/Prodh/Cpt2	14
GO:0044282	small molecule catabolic process	16/117	335/29008	4.91531e-13	2.18568e-10	1.92128e-10	Glb1/Afmid/Pck1/Bdh2/Eci3/Pah/Sardh/Fah/Gcdh/Gstz1/Aldh1l1/Upb1/Agxt2/Hgd/Prodh/Cpt2	16
GO:0006631	fatty acid metabolic process	15/117	439/29008	3.05027e-10	1.01727e-07	8.94212e-08	Cyp2a5/Aacs/Cyp2d12/Pck1/Bdh2/Cryl1/Asah2/Eci3/Cyp2j11/Gcdh/Acot11/Per2/Fads2/Gpx1/Cpt2	15
GO:1901606	alpha-amino acid catabolic process	8/117	71/29008	4.73053e-10	1.23427e-07	1.08497e-07	Afmid/Pah/Sardh/Fah/Gstz1/Agxt2/Hgd/Prodh	8
GO:0006520	cellular amino acid metabolic process	12/117	256/29008	5.82296e-10	1.23427e-07	1.08497e-07	Pm20d1/Afmid/Bhmt2/Asl/Pah/Sardh/Fah/Gstz1/Upb1/Agxt2/Hgd/Prodh	12
GO:0006575	cellular modified amino acid metabolic process	11/117	202/29008	6.47668e-10	1.23427e-07	1.08497e-07	Bhmt2/Nat8f3/Nat8f1/Asl/Sardh/Gstt2/Gstz1/Dmgdh/Aldh1l1/Gpx1/Cpt2	11
GO:1901605	alpha-amino acid metabolic process	10/117	177/29008	2.81435e-09	4.69293e-07	4.12525e-07	Afmid/Bhmt2/Asl/Pah/Sardh/Fah/Gstz1/Agxt2/Hgd/Prodh	10
GO:0009063	cellular amino acid catabolic process	8/117	91/29008	3.53437e-09	5.23873e-07	4.60502e-07	Afmid/Pah/Sardh/Fah/Gstz1/Agxt2/Hgd/Prodh	8
GO:0009074	aromatic amino acid family catabolic process	5/117	16/29008	4.12834e-09	5.5072e-07	4.84102e-07	Afmid/Pah/Fah/Gstz1/Hgd	5
GO:0006558	L-phenylalanine metabolic process	4/117	12/29008	1.21347e-07	1.34897e-05	1.18579e-05	Pah/Fah/Gstz1/Hgd	4
GO:1902221	erythrose 4-phosphate/phosphoenolpyruvate family amino acid metabolic process	4/117	12/29008	1.21347e-07	1.34897e-05	1.18579e-05	Pah/Fah/Gstz1/Hgd	4
GO:0009072	aromatic amino acid family metabolic process	5/117	32/29008	1.80771e-07	1.85499e-05	1.6306e-05	Afmid/Pah/Fah/Gstz1/Hgd	5
GO:0006570	tyrosine metabolic process	4/117	15/29008	3.31507e-07	3.15879e-05	2.77668e-05	Pah/Fah/Gstz1/Hgd	4
GO:0072329	monocarboxylic acid catabolic process	7/117	121/29008	6.25885e-07	5.5662e-05	4.89288e-05	Pck1/Bdh2/Eci3/Fah/Gcdh/Agxt2/Cpt2	7
GO:0006790	sulfur compound metabolic process	10/117	326/29008	8.63413e-07	7.1987e-05	6.32791e-05	Xylt1/Bhmt2/Nat8f3/Suox/Nat8f1/Gcdh/Gstt2/Gstz1/Acot11/Gpx1	10
GO:0008652	cellular amino acid biosynthetic process	5/117	62/29008	5.27485e-06	0.00041392	0.00036385	Bhmt2/Asl/Pah/Upb1/Agxt2	5
GO:0001676	long-chain fatty acid metabolic process	6/117	123/29008	1.095e-05	0.000811515	0.00071335	Cyp2a5/Cyp2d12/Asah2/Cyp2j11/Gpx1/Cpt2	6
GO:0098656	anion transmembrane transport	7/117	194/29008	1.43162e-05	0.00100515	0.00088356	Slc13a4/Slc13a3/Slc25a42/Slc34a1/Per2/Slc25a13/Slc25a10	7
GO:0006749	glutathione metabolic process	5/117	81/29008	1.965e-05	0.00130431	0.00114654	Nat8f3/Nat8f1/Gstt2/Gstz1/Gpx1	5
GO:0006730	one-carbon metabolic process	4/117	40/29008	2.05327e-05	0.00130431	0.00114654	Car3/Sardh/Dmgdh/Aldh1l1	4
GO:0046394	carboxylic acid biosynthetic process	8/117	295/29008	2.72085e-05	0.00161653	0.00142099	Bhmt2/Asah2/Asl/Pah/Upb1/Per2/Fads2/Agxt2	8
GO:0016053	organic acid biosynthetic process	8/117	296/29008	2.78712e-05	0.00161653	0.00142099	Bhmt2/Asah2/Asl/Pah/Upb1/Per2/Fads2/Agxt2	8
GO:0009062	fatty acid catabolic process	5/117	100/29008	5.43289e-05	0.00301978	0.00265449	Pck1/Bdh2/Eci3/Gcdh/Cpt2	5
GO:0046653	tetrahydrofolate metabolic process	3/117	20/29008	6.93382e-05	0.00361342	0.00317632	Sardh/Dmgdh/Aldh1l1	3
GO:0019439	aromatic compound catabolic process	9/117	437/29008	7.2414e-05	0.00361342	0.00317632	Cidea/Mlh1/Afmid/Pah/Fah/Gstz1/Aldh1l1/Upb1/Hgd	9
GO:1901607	alpha-amino acid biosynthetic process	4/117	55/29008	7.31352e-05	0.00361342	0.00317632	Bhmt2/Asl/Pah/Agxt2	4
GO:0019748	secondary metabolic process	4/117	60/29008	0.000102957	0.00490516	0.00431181	Cyp2a5/Fmo2/Bdh2/Fmo1	4
GO:1901361	organic cyclic compound catabolic process	9/117	463/29008	0.000112195	0.00516095	0.00453665	Cidea/Mlh1/Afmid/Pah/Fah/Gstz1/Aldh1l1/Upb1/Hgd	9
GO:0006805	xenobiotic metabolic process	5/117	120/29008	0.000128997	0.00573606	0.00504219	Cyp2a5/Cyp2d12/Fmo2/Fmo1/Cyp2j11	5
GO:0006760	folic acid-containing compound metabolic process	3/117	25/29008	0.00013785	0.00593198	0.00521441	Sardh/Dmgdh/Aldh1l1	3
GO:0015740	C4-dicarboxylate transport	3/117	27/29008	0.000174281	0.00726533	0.00638647	Slc13a3/Slc25a13/Slc25a10	3
GO:0006820	anion transport	9/117	495/29008	0.000184892	0.00747411	0.00657	Aqp8/Slc13a4/Slc13a3/Slc25a42/Slc34a1/Per2/Slc22a18/Slc25a13/Slc25a10	9
GO:0006635	fatty acid beta-oxidation	4/117	75/29008	0.000244961	0.00961111	0.00844849	Bdh2/Eci3/Gcdh/Cpt2	4
GO:0042558	pteridine-containing compound metabolic process	3/117	31/29008	0.000264696	0.0100887	0.00886831	Sardh/Dmgdh/Aldh1l1	3
GO:0019369	arachidonic acid metabolic process	4/117	78/29008	0.000284821	0.0105542	0.0092775	Cyp2a5/Cyp2d12/Cyp2j11/Gpx1	4
GO:0044242	cellular lipid catabolic process	6/117	224/29008	0.000303962	0.0109591	0.0096334	Pck1/Bdh2/Asah2/Eci3/Gcdh/Cpt2	6
GO:0009410	response to xenobiotic stimulus	7/117	325/29008	0.000359638	0.0126252	0.011098	Cyp2a5/Aacs/Cyp2d12/Fmo2/Fmo1/Cyp2j11/Gpx1	7
GO:0016042	lipid catabolic process	7/117	328/29008	0.000379985	0.0129975	0.0114252	Cidea/Pck1/Bdh2/Asah2/Eci3/Gcdh/Cpt2	7
GO:0043648	dicarboxylic acid metabolic process	4/117	85/29008	0.00039563	0.0131943	0.0115982	Pck1/Asl/Aldh1l1/Prodh	4
GO:0006835	dicarboxylic acid transport	4/117	90/29008	0.000491603	0.0159951	0.0140602	Slc13a3/Per2/Slc25a13/Slc25a10	4
GO:1990845	adaptive thermogenesis	5/117	162/29008	0.000517115	0.0164246	0.0144378	Cidea/Pm20d1/Acot11/Per2/Cpt2	5
GO:0009650	UV protection	2/117	10/29008	0.000710641	0.0220464	0.0193795	Cat/Gpx1	2
GO:0071466	cellular response to xenobiotic stimulus	5/117	177/29008	0.000771669	0.0233956	0.0205655	Cyp2a5/Cyp2d12/Fmo2/Fmo1/Cyp2j11	5
GO:0015810	aspartate transmembrane transport	2/117	11/29008	0.000866271	0.0256801	0.0225737	Slc13a3/Slc25a13	2
GO:0001659	temperature homeostasis	5/117	188/29008	0.00101066	0.0293091	0.0257637	Cidea/Acot11/Per2/Gpx1/Cpt2	5
GO:0006213	pyrimidine nucleoside metabolic process	2/117	12/29008	0.00103679	0.0294271	0.0258674	Tk1/Upb1	2
GO:0006641	triglyceride metabolic process	4/117	111/29008	0.00107986	0.0300111	0.0263808	Mogat2/Pck1/Cat/Gpx1	4
GO:0019395	fatty acid oxidation	4/117	112/29008	0.00111641	0.0303936	0.026717	Bdh2/Eci3/Gcdh/Cpt2	4
GO:0009404	toxin metabolic process	2/117	13/29008	0.00122206	0.0319653	0.0280986	Fmo2/Fmo1	2
GO:0035999	tetrahydrofolate interconversion	2/117	13/29008	0.00122206	0.0319653	0.0280986	Sardh/Dmgdh	2
GO:0034440	lipid oxidation	4/117	119/29008	0.00139688	0.0357911	0.0314616	Bdh2/Eci3/Gcdh/Cpt2	4
GO:0035435	phosphate ion transmembrane transport	2/117	14/29008	0.00142198	0.0357911	0.0314616	Slc34a1/Slc25a10	2
GO:0010889	regulation of sequestering of triglyceride	2/117	15/29008	0.00163643	0.0404259	0.0355357	Cidea/Fitm1	2
GO:0001889	liver development	4/117	128/29008	0.0018253	0.0442718	0.0389165	Aacs/Pck1/Asl/Upb1	4
GO:0061008	hepaticobiliary system development	4/117	131/29008	0.00198629	0.0473162	0.0415926	Aacs/Pck1/Asl/Upb1	4
GO:0033559	unsaturated fatty acid metabolic process	4/117	133/29008	0.00209891	0.0487667	0.0428676	Cyp2a5/Cyp2d12/Cyp2j11/Gpx1	4
GO:0009064	glutamine family amino acid metabolic process	3/117	63/29008	0.00212917	0.0487667	0.0428676	Asl/Fah/Prodh	3
GO:1905039	carboxylic acid transmembrane transport	4/117	134/29008	0.00215685	0.0487667	0.0428676	Slc13a3/Per2/Slc25a13/Slc25a10	4
GO:1903825	organic acid transmembrane transport	4/117	135/29008	0.00221587	0.0492663	0.0433067	Slc13a3/Per2/Slc25a13/Slc25a10	4
