# Supplementary material for: TFAP2A orchestrates gene regulatory networks and tubular architecture in kidney outer medullary collecting ducts
Source: JCI Insight. 2025 Aug 28;10(19):e192361. doi: 10.1172/jci.insight.192361 (PMC12513497; doi:10.1172/jci.insight.192361)
Supplement: Supplemental table 2 [file jciinsight-10-192361-s074.xlsx]

## Sheet: Tabelle1
motif	observed	background	percent.observed	percent.background	fold.enrichment	pvalue	motif.name	p.adjust
MA1564.1	4247	9945	43.5456	24.8625	1.75146	0	SP9	0
MA1515.1	4101	9677	42.0486	24.1925	1.73808	0	KLF2	0
MA0746.2	4042	9194	41.4437	22.985	1.80307	0	SP3	0
MA1512.1	3872	9866	39.7006	24.665	1.60959	1.69959e-307	KLF11	6.03748e-306
MA1511.1	3749	10172	38.4395	25.43	1.51158	1.19244e-238	KLF10	2.9652e-237
MA0079.4	3664	8431	37.5679	21.0775	1.78237	0	SP1	0
MA0162.4	3593	8089	36.8399	20.2225	1.82173	0	EGR1	0
MA1513.1	3540	5257	36.2965	13.1425	2.76177	0	KLF15	0
MA0685.1	3523	7801	36.1222	19.5025	1.85218	0	SP4	0
MA0471.2	3451	8783	35.384	21.9575	1.61148	1.458e-276	E2F6	4.35066e-275
MA0146.2	3063	6954	31.4057	17.385	1.80648	0	Zfx	0
MA1102.2	2944	7017	30.1856	17.5425	1.72071	6.1269e-285	CTCFL	1.90444e-283
MA1517.1	2904	6352	29.7755	15.88	1.87503	0	KLF6	0
MA0740.1	2751	5303	28.2067	13.2575	2.1276	0	KLF14	0
MA1516.1	2618	5218	26.843	13.045	2.05773	0	KLF3	0
MA0742.1	2386	5623	24.4643	14.0575	1.7403	1.73733e-229	Klf12	4.18079e-228
MA0732.1	2381	4543	24.413	11.3575	2.1495	0	EGR3	0
MA0810.1	2092	4914	21.4498	12.285	1.74602	4.83182e-199	TFAP2A(var.2)	1.00126e-197
MA0506.1	2084	2621	21.3678	6.5525	3.26101	0	NRF1	0
MA1650.1	2016	2405	20.6706	6.0125	3.43793	0	ZBTB14	0
MA0750.2	1940	4707	19.8913	11.7675	1.69036	1.7483e-163	ZBTB7A	3.26058e-162
MA1584.1	1879	4126	19.2659	10.315	1.86775	1.55815e-217	ZIC5	3.52236e-216
MA0733.1	1872	4485	19.1941	11.2125	1.71185	4.78375e-164	EGR4	9.15045e-163
MA0812.1	1807	4314	18.5276	10.785	1.71791	1.46765e-159	TFAP2B(var.2)	2.67041e-158
MA0697.1	1800	4292	18.4559	10.73	1.72002	1.55516e-159	ZIC3	2.76226e-158
MA0696.1	1780	4724	18.2508	11.81	1.54537	6.37448e-105	ZIC1	9.14492e-104
MA1569.1	1698	3578	17.41	8.945	1.94634	8.66631e-219	TFAP2E	2.02033e-217
MA0751.1	1694	4169	17.369	10.4225	1.66649	2.22281e-133	ZIC4	3.60481e-132
MA0811.1	1663	4411	17.0512	11.0275	1.54624	1.86373e-97	TFAP2B	2.52789e-96
MA0524.2	1649	4350	16.9076	10.875	1.55472	8.55883e-99	TFAP2C	1.18239e-97
MA0813.1	1597	3998	16.3744	9.995	1.63826	2.65547e-117	TFAP2B(var.3)	4.04281e-116
MA0076.2	1486	3728	15.2363	9.32	1.6348	1.66814e-107	ELK4	2.44006e-106
MA0872.1	1481	3596	15.1851	8.99	1.68911	1.12569e-120	TFAP2A(var.3)	1.7495e-119
MA0815.1	1438	3353	14.7442	8.3825	1.75892	3.65369e-134	TFAP2C(var.3)	6.057e-133
MA1122.1	1435	2094	14.7134	5.235	2.81059	0	TFDP1	0
MA0472.2	1378	2193	14.129	5.4825	2.57711	0	EGR2	0
MA0657.1	1315	3272	13.483	8.18	1.64829	4.47942e-97	KLF13	5.96723e-96
MA0632.2	1302	1755	13.3497	4.3875	3.04268	0	TCFL5	0
MA0641.1	1281	3201	13.1344	8.0025	1.64129	6.80657e-93	ELF4	8.90825e-92
MA0060.3	1215	3132	12.4577	7.83	1.59102	7.45615e-78	NFYA	9.11851e-77
MA0765.2	1197	3199	12.2731	7.9975	1.53462	5.42931e-66	ETV5	5.86995e-65
MA1548.1	1189	3063	12.1911	7.6575	1.59205	2.82086e-76	PLAGL2	3.39413e-75
MA0736.1	1131	2956	11.5964	7.39	1.56921	3.08029e-68	GLIS2	3.4297e-67
MA1483.1	1089	2609	11.1658	6.5225	1.71189	6.50943e-91	ELF2	8.23057e-90
MA1099.2	981	1537	10.0584	3.8425	2.61768	1.16378e-245	HES1	3.10064e-244
MA0748.2	877	1509	8.9921	3.7725	2.38359	5.56941e-179	YY2	1.09336e-177
MA0759.1	817	2193	8.37691	5.4825	1.52794	1.51962e-43	ELK3	1.31818e-42
MA0028.2	787	1819	8.06931	4.5475	1.77445	3.9725e-73	ELK1	4.63044e-72
MA0131.2	777	910	7.96678	2.275	3.50188	0	HINFP	0
MA0014.3	699	1722	7.16703	4.305	1.66481	4.05586e-52	PAX5	3.92944e-51
MA0616.2	641	1523	6.57234	3.8075	1.72616	3.49711e-54	HES2	3.43269e-53
MA0735.1	616	1483	6.31601	3.7075	1.70358	9.03716e-50	GLIS1	8.22161e-49
MA1474.1	599	1561	6.1417	3.9025	1.57379	4.61793e-36	CREB3L4	3.87076e-35
MA0527.1	592	637	6.06993	1.5925	3.81157	2.29239e-305	ZBTB33	7.77328e-304
MA0686.1	576	1539	5.90588	3.8475	1.53499	2.56511e-31	SPDEF	2.01428e-30
MA0145.3	489	1282	5.01384	3.205	1.56438	7.45521e-29	TFCP2	5.50652e-28
MA1583.1	478	1119	4.90106	2.7975	1.75194	1.7538e-42	ZFP57	1.50383e-41
MA1475.1	453	1031	4.64472	2.5775	1.80203	4.42811e-44	CREB3L4(var.2)	3.88632e-43
MA0638.1	434	1113	4.44991	2.7825	1.59925	5.03497e-28	CREB3	3.64669e-27
MA1106.1	418	1079	4.28586	2.6975	1.58883	2.32724e-26	HIF1A	1.63785e-25
MA0259.1	334	867	3.42459	2.1675	1.57997	7.50901e-21	ARNT::HIF1A	4.82907e-20
MA1509.1	222	583	2.27622	1.4575	1.56173	1.01248e-13	IRF6	5.35679e-13
MA0637.1	214	559	2.1942	1.3975	1.57009	1.50802e-13	CENPB	7.92241e-13
MA0604.1	205	535	2.10192	1.3375	1.57153	4.37981e-13	Atf1	2.20766e-12
MA0024.3	187	435	1.91736	1.0875	1.76309	9.91627e-18	E2F1	5.82483e-17
MA0470.2	186	474	1.90711	1.185	1.60937	4.41066e-13	E2F4	2.20829e-12
MA0615.1	130	321	1.33292	0.8025	1.66096	1.21202e-10	Gmeb1	5.58129e-10
