# Supplementary material for: TFAP2A orchestrates gene regulatory networks and tubular architecture in kidney outer medullary collecting ducts
Source: JCI Insight. 2025 Aug 28;10(19):e192361. doi: 10.1172/jci.insight.192361 (PMC12513497; doi:10.1172/jci.insight.192361)
Supplement: Supplemental table 3 [file jciinsight-10-192361-s075.xlsx]

## Sheet: Ki67_chromvar_motif_CD-PC
motif	gene	p_val	avg_diff	pct.1	pct.2	p_val_adj
MA0507.1	POU2F2	0	1.48829	0.91	0.519	0
MA0641.1	ELF4	0	1.77407	0.893	0.455	0
MA0136.2	ELF5	0	2.44525	0.946	0.453	0
MA0647.1	GRHL1	0	2.05974	0.937	0.467	0
MA0145.3	TFCP2	0	1.79912	0.913	0.47	0
MA0784.1	POU1F1	0	1.42605	0.901	0.509	0
MA0785.1	POU2F1	0	1.41085	0.899	0.504	0
MA0786.1	POU3F1	0	1.59366	0.927	0.511	0
MA0787.1	POU3F2	0	1.67115	0.925	0.513	0
MA0788.1	POU3F3	0	1.39388	0.893	0.505	0
MA0789.1	POU3F4	0	1.61046	0.915	0.503	0
MA0792.1	POU5F1B	0	1.63594	0.911	0.502	0
MA0808.1	TEAD3	0	2.65135	0.963	0.498	0
MA0036.3	GATA2	0	1.66415	0.892	0.477	0
MA0060.3	NFYA	0	1.31762	0.822	0.468	0
MA1115.1	POU5F1	0	1.49109	0.904	0.514	0
MA1121.1	TEAD2	0	2.38638	0.953	0.495	0
MA0037.3	GATA3	0	1.57971	0.885	0.488	0
MA1483.1	ELF2	0	1.60256	0.87	0.459	0
MA0766.2	GATA5	0	2.01385	0.936	0.481	0
MA1644.1	NFYC	0	1.26746	0.817	0.474	0
MA0598.3	EHF	0	2.05548	0.943	0.427	0
MA0482.2	GATA4	0	1.69714	0.907	0.481	0
MA1104.2	GATA6	0	1.61959	0.899	0.485	0
MA1105.2	GRHL2	0	1.62509	0.915	0.475	0
MA0627.2	POU2F3	0	1.70412	0.925	0.51	0
MA0090.3	TEAD1	0	2.21477	0.953	0.487	0
MA0809.2	TEAD4	0	2.50297	0.963	0.494	0
MA0069.1	PAX6	1.67249e-290	0.925505	0.782	0.473	1.24768e-287
MA1118.1	SIX1	6.48864e-280	0.987266	0.831	0.489	4.84052e-277
MA0779.1	PAX1	2.8199e-279	0.962762	0.754	0.444	2.10365e-276
MA0625.1	NFATC3	7.19704e-264	1.28928	0.857	0.517	5.36899e-261
MA0640.2	ELF3	2.89247e-261	1.61969	0.92	0.429	2.15778e-258
MA0502.2	NFYB	8.52837e-260	0.896248	0.754	0.479	6.36216e-257
MA1527.1	NFIC(var.2)	5.36046e-254	0.965458	0.789	0.497	3.99891e-251
MA1119.1	SIX2	1.33347e-251	0.961708	0.821	0.482	9.94772e-249
MA0152.1	NFATC2	1.03787e-250	1.08967	0.849	0.522	7.74252e-248
MA0645.1	ETV6	1.95076e-232	1.37379	0.854	0.45	1.45527e-229
MA1513.1	KLF15	4.41925e-224	0.829612	0.893	0.492	3.29676e-221
MA0606.1	NFAT5	8.89401e-224	1.0696	0.82	0.526	6.63493e-221
MA0781.1	PAX9	3.77118e-223	0.854221	0.728	0.452	2.8133e-220
MA0750.2	ZBTB7A	2.0284e-212	1.23523	0.85	0.451	1.51318e-209
MA0506.1	NRF1	1.28769e-206	0.762131	0.785	0.468	9.60619e-204
MA0765.2	ETV5	3.36417e-201	1.2752	0.818	0.448	2.50967e-198
MA0687.1	SPIC	5.02528e-199	1.05739	0.841	0.477	3.74886e-196
MA0119.1	NFIC::TLX1	6.59324e-195	0.808877	0.755	0.493	4.91856e-192
MA0746.2	SP3	1.35391e-190	0.741065	0.843	0.502	1.01002e-187
MA1528.1	NFIX(var.2)	1.69733e-190	0.830572	0.744	0.488	1.26621e-187
MA1116.1	RBPJ	2.97393e-190	0.796568	0.809	0.507	2.21855e-187
MA0142.1	Pou5f1::Sox2	8.38592e-190	0.784646	0.795	0.523	6.2559e-187
MA0035.4	GATA1	2.08799e-188	0.739687	0.762	0.495	1.55764e-185
MA0873.1	HOXD12	2.7269e-185	0.835077	0.783	0.49	2.03427e-182
MA0624.1	NFATC1	3.4196e-184	1.01627	0.797	0.523	2.55102e-181
MA0685.1	SP4	2.4927e-174	0.779767	0.842	0.502	1.85955e-171
MA1564.1	SP9	4.12168e-173	0.705313	0.843	0.498	3.07477e-170
MA0742.1	Klf12	8.75823e-173	0.756601	0.78	0.495	6.53364e-170
MA1516.1	KLF3	7.3079e-169	0.665178	0.755	0.485	5.45169e-166
MA1517.1	KLF6	2.47779e-167	0.689758	0.787	0.5	1.84843e-164
MA1515.1	KLF2	2.5106e-163	0.667661	0.794	0.485	1.87291e-160
MA0079.4	SP1	7.43053e-163	0.743105	0.832	0.5	5.54318e-160
MA1418.1	IRF3	1.25568e-162	0.93153	0.833	0.49	9.36736e-160
MA0793.1	POU6F2	1.40858e-162	0.673021	0.732	0.495	1.0508e-159
MA0076.2	ELK4	1.89367e-161	1.14801	0.812	0.452	1.41268e-158
MA0081.2	SPIB	2.80885e-160	0.998887	0.861	0.468	2.0954e-157
MA0473.3	ELF1	7.31432e-155	1.20524	0.85	0.413	5.45648e-152
MA0101.1	REL	1.31854e-153	0.801231	0.754	0.484	9.83628e-151
MA0740.1	KLF14	3.95478e-153	0.701565	0.787	0.501	2.95027e-150
MA1643.1	NFIB	4.11475e-152	0.749344	0.726	0.486	3.06961e-149
MA1476.1	DLX5	1.01011e-151	0.673487	0.731	0.495	7.53544e-149
MA1506.1	HOXD10	5.00476e-151	0.768781	0.757	0.495	3.73355e-148
MA0619.1	LIN54	8.90736e-146	0.695393	0.776	0.527	6.64489e-143
MA1616.1	Prdm15	3.73775e-143	0.605669	0.738	0.495	2.78836e-140
MA0028.2	ELK1	4.27917e-141	0.921276	0.751	0.46	3.19226e-138
MA0913.2	HOXD9	1.11197e-137	0.733861	0.781	0.514	8.29526e-135
MA0599.1	KLF5	1.98585e-137	0.555708	0.809	0.505	1.48144e-134
MA0611.1	Dux	3.50212e-136	0.622985	0.709	0.497	2.61258e-133
MA0759.1	ELK3	5.03104e-136	0.986627	0.77	0.458	3.75316e-133
MA0878.2	CDX1	4.56279e-133	0.776243	0.789	0.517	3.40384e-130
MA1525.1	NFATC4	6.21871e-131	0.800944	0.781	0.522	4.63915e-128
MA0080.5	SPI1	1.00402e-127	0.812233	0.831	0.472	7.49002e-125
MA0651.1	HOXC11	2.00937e-127	0.679024	0.739	0.501	1.49899e-124
MA0156.2	FEV	3.89618e-127	0.986294	0.769	0.459	2.90655e-124
MA1509.1	IRF6	1.3507e-125	0.627502	0.729	0.501	1.00762e-122
MA0509.2	RFX1	5.54327e-125	0.673052	0.748	0.493	4.13528e-122
MA1512.1	KLF11	6.18022e-124	0.556479	0.767	0.498	4.61044e-121
MA1650.1	ZBTB14	1.01891e-122	0.491605	0.717	0.491	7.6011e-120
MA0493.1	Klf1	3.10172e-121	0.601523	0.722	0.492	2.31388e-118
MA0107.1	RELA	1.20027e-120	0.695526	0.737	0.496	8.95399e-118
MA0050.2	IRF1	1.79845e-120	0.736374	0.8	0.485	1.34164e-117
MA0517.1	STAT1::STAT2	2.09769e-116	0.808744	0.811	0.498	1.56487e-113
MA0151.1	Arid3a	2.14709e-116	0.452661	0.695	0.49	1.60173e-113
MA1473.1	CDX4	5.93634e-114	0.685831	0.778	0.515	4.42851e-111
MA0763.1	ETV3	6.07646e-114	0.83929	0.738	0.464	4.53304e-111
MA1508.1	IKZF1	8.29965e-113	1.01478	0.853	0.437	6.19154e-110
MA1140.2	JUNB(var.2)	2.93279e-112	0.734025	0.721	0.484	2.18786e-109
MA0657.1	KLF13	5.49527e-112	0.595785	0.727	0.504	4.09947e-109
MA0747.1	SP8	2.67428e-110	0.548311	0.785	0.504	1.99501e-107
MA0681.2	PHOX2B	3.8097e-110	0.558301	0.74	0.512	2.84204e-107
MA0799.1	RFX4	3.94986e-110	0.669558	0.712	0.481	2.9466e-107
MA0761.2	ETV1	1.49681e-109	1.1001	0.849	0.414	1.11662e-106
MA0732.1	EGR3	2.09294e-107	0.538597	0.736	0.492	1.56133e-104
MA1122.1	TFDP1	3.33989e-106	0.546633	0.719	0.496	2.49156e-103
MA0653.1	IRF9	3.85946e-106	0.732307	0.766	0.497	2.87916e-103
MA0834.1	ATF7	1.3813e-105	0.705354	0.725	0.485	1.03045e-102
MA1102.2	CTCFL	2.34612e-105	0.540784	0.718	0.484	1.75021e-102
MA0906.1	HOXC12	2.73223e-105	0.613971	0.728	0.504	2.03824e-102
MA0475.2	FLI1	1.08789e-104	0.929062	0.777	0.453	8.11566e-102
MA0798.2	RFX3	1.46071e-104	0.583323	0.719	0.494	1.08969e-101
MA0038.2	GFI1	1.10925e-102	0.534096	0.707	0.513	8.27503e-100
MA1136.1	FOSB::JUNB(var.2)	1.08827e-101	0.662582	0.723	0.492	8.11853e-99
MA0098.3	ETS1	1.50507e-100	0.962371	0.767	0.44	1.12278e-97
MA1133.1	JUN::JUNB(var.2)	1.59156e-99	0.6734	0.707	0.485	1.1873e-96
MA1126.1	FOS::JUN(var.2)	1.53668e-98	0.635264	0.724	0.498	1.14636e-95
MA0812.1	TFAP2B(var.2)	6.78993e-97	0.462146	0.685	0.491	5.06529e-94
MA0062.3	GABPA	1.60055e-96	1.00057	0.826	0.42	1.19401e-93
MA1498.1	HOXA7	9.82505e-96	0.524027	0.675	0.49	7.32949e-93
MA0910.2	HOXD8	9.82505e-96	0.524027	0.675	0.49	7.32949e-93
MA1129.1	FOSL1::JUN(var.2)	2.67408e-95	0.64985	0.711	0.488	1.99487e-92
MA1518.1	LHX1	5.33752e-94	0.534189	0.705	0.492	3.98179e-91
MA0510.2	RFX5	5.49553e-94	0.618243	0.724	0.491	4.09966e-91
MA0884.1	DUXA	8.03563e-94	0.514833	0.703	0.501	5.99458e-91
MA0758.1	E2F7	1.19515e-93	0.552001	0.718	0.511	8.91583e-91
MA1503.1	HOXB9	2.06775e-93	0.581648	0.716	0.502	1.54254e-90
MA0760.1	ERF	3.33305e-93	0.901014	0.755	0.446	2.48646e-90
MA0485.2	HOXC9	1.36724e-91	0.571184	0.72	0.501	1.01996e-88
MA0908.1	HOXD11	1.85562e-91	0.570237	0.703	0.501	1.38429e-88
MA1484.1	ETS2	2.2532e-91	0.816347	0.746	0.45	1.68089e-88
MA0652.1	IRF8	7.04161e-91	0.644832	0.741	0.496	5.25304e-88
MA1475.1	CREB3L4(var.2)	7.99481e-91	0.630092	0.697	0.481	5.96413e-88
MA0670.1	NFIA	1.5171e-90	0.516415	0.696	0.496	1.13175e-87
MA0471.2	E2F6	2.49253e-90	0.469717	0.755	0.507	1.85943e-87
MA0911.1	Hoxa11	6.54158e-89	0.551162	0.705	0.496	4.88002e-86
MA0472.2	EGR2	2.03619e-88	0.468954	0.684	0.487	1.519e-85
MA0686.1	SPDEF	1.47573e-87	0.610092	0.73	0.49	1.10089e-84
MA0039.4	KLF4	6.96933e-87	0.407029	0.732	0.506	5.19912e-84
MA0600.2	RFX2	1.19874e-86	0.596366	0.701	0.486	8.94264e-84
MA0477.2	FOSL1	2.22533e-86	0.657463	0.629	0.481	1.6601e-83
MA0474.2	ERG	4.37602e-86	0.884447	0.764	0.447	3.26451e-83
MA0655.1	JDP2	1.79114e-85	0.597588	0.639	0.486	1.33619e-82
MA0103.3	ZEB1	4.25029e-85	0.663405	0.732	0.548	3.17072e-82
MA0772.1	IRF7	2.64311e-84	0.606729	0.754	0.509	1.97176e-81
MA0516.2	SP2	1.17421e-83	0.519417	0.775	0.512	8.75959e-81
MA0162.4	EGR1	1.33693e-83	0.413088	0.73	0.505	9.97346e-81
MA1511.1	KLF10	5.24073e-83	0.437271	0.7	0.496	3.90958e-80
MA1653.1	ZNF148	6.15399e-83	0.42248	0.768	0.515	4.59087e-80
MA0051.1	IRF2	2.21474e-82	0.605975	0.756	0.501	1.6522e-79
MA0764.2	ETV4	2.9549e-82	0.778135	0.777	0.432	2.20436e-79
MA1419.1	IRF4	1.56829e-81	0.616828	0.727	0.488	1.16995e-78
MA1139.1	FOSL2::JUNB(var.2)	2.13482e-81	0.613971	0.702	0.485	1.59258e-78
MA0618.1	LBX1	1.336e-79	0.470105	0.662	0.497	9.96654e-77
MA1138.1	FOSL2::JUNB	5.95405e-79	0.612815	0.627	0.48	4.44172e-76
MA1145.1	FOSL2::JUND(var.2)	2.04376e-78	0.598362	0.709	0.494	1.52464e-75
MA0905.1	HOXC10	3.24836e-78	0.49783	0.695	0.505	2.42328e-75
MA1101.2	BACH2	5.19379e-78	0.577588	0.606	0.48	3.87457e-75
MA0899.1	HOXA10	1.71404e-77	0.530202	0.715	0.512	1.27867e-74
MA0650.2	HOXA13	1.9363e-77	0.516297	0.713	0.518	1.44448e-74
MA1142.1	FOSL1::JUND	6.87357e-77	0.587921	0.623	0.481	5.12768e-74
MA1134.1	FOS::JUNB	8.25439e-75	0.600812	0.607	0.477	6.15778e-72
MA0840.1	Creb5	1.07794e-73	0.570661	0.692	0.488	8.04143e-71
MA0140.2	GATA1::TAL1	4.88925e-73	0.473753	0.662	0.491	3.64738e-70
MA0725.1	VSX1	1.58918e-71	0.463177	0.673	0.506	1.18553e-68
MA0483.1	Gfi1b	2.42787e-71	0.417619	0.673	0.501	1.81119e-68
MA1141.1	FOS::JUND	3.9934e-71	0.589752	0.604	0.475	2.97908e-68
MA1127.1	FOSB::JUN	1.34708e-70	0.573246	0.7	0.481	1.00492e-67
MA0762.1	ETV2	1.60978e-70	0.84254	0.766	0.444	1.20089e-67
MA0836.2	CEBPD	5.88745e-70	0.471322	0.691	0.518	4.39203e-67
MA0741.1	KLF16	3.2623e-69	0.397882	0.734	0.506	2.43368e-66
MA0099.3	FOS::JUN	8.11303e-69	0.57048	0.61	0.476	6.05232e-66
MA1131.1	FOSL2::JUN(var.2)	1.12678e-68	0.573726	0.693	0.483	8.40581e-66
MA1144.1	FOSL2::JUND	1.39715e-67	0.568938	0.607	0.478	1.04227e-64
MA0609.2	CREM	2.5871e-67	0.541747	0.682	0.488	1.92998e-64
MA0161.2	NFIC	2.18445e-66	0.449787	0.659	0.494	1.6296e-63
MA0642.1	EN2	1.49386e-65	0.43072	0.656	0.493	1.11442e-62
MA0706.1	MEOX2	2.91688e-64	0.42848	0.664	0.5	2.17599e-61
MA1137.1	FOSL1::JUNB	9.30476e-64	0.538922	0.59	0.479	6.94135e-61
MA0139.1	CTCF	9.58516e-64	0.666726	0.624	0.469	7.15053e-61
MA1143.1	FOSL1::JUND(var.2)	4.13095e-63	0.481477	0.66	0.489	3.08169e-60
MA0102.4	CEBPA	1.9211e-62	0.448574	0.678	0.514	1.43314e-59
MA0601.1	Arid3b	4.58666e-62	0.396681	0.649	0.502	3.42165e-59
MA1502.1	HOXB8	4.76069e-62	0.422056	0.656	0.493	3.55148e-59
MA0478.1	FOSL2	5.78989e-61	0.533283	0.582	0.472	4.31926e-58
MA0634.1	ALX3	1.02455e-60	0.404714	0.646	0.492	7.64311e-58
MA1130.1	FOSL2::JUN	2.85468e-59	0.532231	0.586	0.475	2.12959e-56
MA0149.1	EWSR1-FLI1	3.35362e-59	0.354599	0.697	0.514	2.5018e-56
MA1128.1	FOSL1::JUN	4.80587e-59	0.52836	0.6	0.479	3.58518e-56
MA0726.1	VSX2	5.06878e-59	0.412308	0.664	0.502	3.78131e-56
MA0092.1	Hand1::Tcf3	2.09229e-58	0.388315	0.638	0.491	1.56085e-55
MA0656.1	JDP2(var.2)	2.57656e-58	0.517477	0.679	0.49	1.92211e-55
MA0604.1	Atf1	1.20716e-56	0.433032	0.632	0.479	9.0054e-54
MA0885.1	Dlx2	1.67755e-56	0.386869	0.636	0.493	1.25145e-53
MA0713.1	PHOX2A	4.6919e-55	0.38276	0.651	0.498	3.50015e-52
MA0743.2	SCRT1	6.2157e-55	0.429624	0.636	0.499	4.63691e-52
MA0491.2	JUND	2.74618e-54	0.489152	0.592	0.483	2.04865e-51
MA0057.1	MZF1(var.2)	5.61947e-54	0.405675	0.672	0.503	4.19212e-51
MA1597.1	ZNF528	5.7099e-53	0.35926	0.632	0.487	4.25958e-50
MA1125.1	ZNF384	1.27348e-52	0.49284	0.689	0.471	9.50015e-50
MA1569.1	TFAP2E	3.84294e-52	0.325602	0.619	0.485	2.86684e-49
MA0707.1	MNX1	4.38963e-52	0.371227	0.655	0.504	3.27466e-49
MA1135.1	FOSB::JUNB	4.39348e-52	0.485663	0.57	0.481	3.27754e-49
MA0470.2	E2F4	7.77756e-52	0.393088	0.632	0.496	5.80206e-49
MA0745.2	SNAI2	8.76604e-52	0.509788	0.638	0.535	6.53946e-49
MA0770.1	HSF2	1.21953e-51	0.409421	0.663	0.507	9.0977e-49
MA0748.2	YY2	5.3572e-51	0.403467	0.603	0.46	3.99647e-48
MA0605.2	ATF3	6.70167e-51	0.464942	0.656	0.492	4.99945e-48
MA1584.1	ZIC5	9.21028e-51	0.3206	0.644	0.497	6.87087e-48
MA1554.1	RFX7	1.04404e-49	0.376583	0.637	0.491	7.78853e-47
MA1608.1	Isl1	1.25884e-49	0.359613	0.638	0.494	9.39094e-47
MA1559.1	SNAI3	1.3351e-49	0.513251	0.651	0.536	9.95982e-47
MA0733.1	EGR4	1.67267e-48	0.366819	0.648	0.493	1.24782e-45
MA1588.1	ZNF136	3.97601e-48	0.349108	0.637	0.495	2.9661e-45
MA0632.2	TCFL5	4.45495e-48	0.331839	0.615	0.479	3.32339e-45
MA0683.1	POU4F2	3.06818e-47	0.349654	0.633	0.494	2.28886e-44
MA0744.2	SCRT2	4.67687e-47	0.378498	0.625	0.505	3.48894e-44
MA1132.1	JUN::JUNB	1.20732e-45	0.424453	0.563	0.475	9.00659e-43
MA0715.1	PROP1	1.70261e-45	0.344052	0.649	0.505	1.27015e-42
MA0615.1	Gmeb1	2.91658e-45	0.350375	0.627	0.485	2.17577e-42
MA0465.2	CDX2	1.22146e-44	0.379752	0.675	0.524	9.11208e-42
MA0757.1	ONECUT3	1.46879e-43	0.342413	0.623	0.487	1.09571e-40
MA0489.1	JUN(var.2)	2.38135e-43	0.428127	0.552	0.481	1.77648e-40
MA0830.2	TCF4	6.24908e-43	0.470456	0.664	0.557	4.66181e-40
MA0841.1	NFE2	2.00284e-42	0.398978	0.575	0.478	1.49412e-39
MA0875.1	BARX1	3.85115e-41	0.336482	0.64	0.504	2.87296e-38
MA0024.3	E2F1	4.52786e-41	0.335762	0.607	0.491	3.37778e-38
MA0088.2	ZNF143	8.56948e-41	0.3176	0.633	0.493	6.39283e-38
MA0469.3	E2F3	5.22613e-40	0.325122	0.604	0.481	3.89869e-37
MA0146.2	Zfx	1.33629e-39	0.246332	0.617	0.484	9.96874e-37
MA1622.1	Smad2::Smad3	1.46014e-39	0.420063	0.554	0.478	1.08927e-36
MA1652.1	ZKSCAN5	6.32941e-39	0.310515	0.655	0.52	4.72174e-36
MA0527.1	ZBTB33	7.57821e-39	0.319275	0.601	0.481	5.65334e-36
MA1631.1	ASCL1(var.2)	2.57968e-38	0.420403	0.64	0.553	1.92444e-35
MA1530.1	NKX6-3	2.65894e-38	0.324585	0.622	0.495	1.98357e-35
MA0718.1	RAX	6.03962e-38	0.319507	0.618	0.495	4.50556e-35
MA0864.2	E2F2	6.10621e-38	0.333668	0.615	0.487	4.55523e-35
MA0869.1	Sox11	1.13415e-37	0.309104	0.634	0.515	8.46076e-35
MA0602.1	Arid5a	1.66662e-37	0.304029	0.635	0.499	1.2433e-34
MA0006.1	Ahr::Arnt	4.43023e-37	0.29693	0.614	0.492	3.30495e-34
MA1500.1	HOXB6	2.43496e-36	0.322595	0.626	0.504	1.81648e-33
MA0083.3	SRF	2.01752e-35	0.323564	0.627	0.494	1.50507e-32
MA0751.1	ZIC4	7.28397e-35	0.26778	0.614	0.494	5.43384e-32
MA0522.3	TCF3	1.14872e-34	0.435662	0.636	0.556	8.56947e-32
MA0914.1	ISL2	1.90417e-34	0.298233	0.624	0.503	1.42051e-31
MA1648.1	TCF12(var.2)	8.295e-34	0.433893	0.634	0.558	6.18807e-31
MA0014.3	PAX5	6.05355e-33	0.288468	0.603	0.487	4.51595e-30
MA0811.1	TFAP2B	1.10227e-32	0.264071	0.602	0.494	8.22292e-30
MA0778.1	NFKB2	1.30966e-32	0.299547	0.622	0.496	9.77006e-30
MA0753.2	ZNF740	4.14602e-32	0.308633	0.652	0.504	3.09293e-29
MA1656.1	ZNF449	5.10528e-32	0.264902	0.594	0.489	3.80854e-29
MA1599.1	ZNF682	5.54492e-32	0.2586	0.612	0.502	4.13651e-29
MA0511.2	RUNX2	7.20458e-32	0.312366	0.648	0.507	5.37462e-29
MA0476.1	FOS	2.86035e-31	0.357683	0.529	0.474	2.13382e-28
MA0638.1	CREB3	4.73652e-31	0.3113	0.594	0.483	3.53344e-28
MA0835.2	BATF3	6.09936e-31	0.343002	0.553	0.488	4.55012e-28
MA0674.1	NKX6-1	8.95524e-31	0.289723	0.611	0.497	6.68061e-28
MA0675.1	NKX6-2	8.95524e-31	0.289723	0.611	0.497	6.68061e-28
MA1519.1	LHX5	8.95524e-31	0.289723	0.611	0.497	6.68061e-28
MA1501.1	HOXB7	2.77835e-30	0.291864	0.609	0.499	2.07265e-27
MA0144.2	STAT3	1.33242e-29	0.284933	0.64	0.507	9.93985e-27
MA1107.2	KLF9	2.56901e-29	0.23212	0.632	0.496	1.91648e-26
MA0700.2	LHX2	4.34002e-29	0.275494	0.603	0.494	3.23766e-26
MA1497.1	HOXA6	7.8436e-29	0.283835	0.604	0.491	5.85133e-26
MA1505.1	HOXC8	4.15206e-28	0.285382	0.614	0.499	3.09744e-25
MA0635.1	BARHL2	5.21137e-28	0.266942	0.589	0.494	3.88768e-25
MA1621.1	Rbpjl	5.40119e-28	0.37604	0.613	0.542	4.02929e-25
MA0490.2	JUNB	6.04901e-28	0.331486	0.542	0.485	4.51256e-25
MA1420.1	IRF5	7.04194e-27	0.282129	0.617	0.498	5.25328e-24
MA1522.1	MAZ	2.99088e-26	0.247038	0.65	0.513	2.2312e-23
MA0724.1	VENTX	8.64069e-25	0.251849	0.583	0.486	6.44596e-22
MA0888.1	EVX2	1.33914e-24	0.257299	0.592	0.496	9.98998e-22
MA0791.1	POU4F3	4.40054e-24	0.244864	0.605	0.498	3.2828e-21
MA1546.1	PAX3(var.2)	4.78028e-24	0.247895	0.595	0.494	3.56609e-21
MA0756.1	ONECUT2	7.97553e-24	0.241907	0.594	0.497	5.94975e-21
MA0462.2	BATF::JUN	8.59564e-23	0.296843	0.53	0.484	6.41235e-20
MA0025.2	NFIL3	1.01733e-22	0.286834	0.618	0.502	7.58925e-20
MA0865.1	E2F8	1.37354e-22	0.254975	0.618	0.51	1.02466e-19
MA1529.1	NHLH2	2.46563e-22	0.224794	0.593	0.491	1.83936e-19
MA0468.1	DUX4	2.96356e-22	0.231347	0.571	0.487	2.21082e-19
MA0492.1	JUND(var.2)	3.23796e-22	0.262116	0.624	0.507	2.41552e-19
MA0662.1	MIXL1	3.30464e-22	0.240609	0.587	0.495	2.46526e-19
MA1623.1	Stat2	3.37057e-22	0.262731	0.624	0.485	2.51445e-19
MA0660.1	MEF2B	1.09809e-21	0.371961	0.697	0.514	8.19179e-19
MA0877.2	BARHL1	1.53382e-21	0.237014	0.584	0.49	1.14423e-18
MA1558.1	SNAI1	4.37106e-21	0.337211	0.59	0.547	3.26081e-18
MA0497.1	MEF2C	1.04708e-20	0.354713	0.708	0.502	7.81123e-18
MA0780.1	PAX3	1.09259e-20	0.234624	0.598	0.51	8.15071e-18
MA0697.1	ZIC3	2.55369e-20	0.200272	0.586	0.494	1.90506e-17
MA1634.1	BATF	3.29859e-20	0.276859	0.522	0.484	2.46075e-17
MA0909.2	HOXD13	3.70914e-20	0.237076	0.595	0.507	2.76702e-17
MA0052.4	MEF2A	4.4665e-20	0.338262	0.693	0.506	3.33201e-17
MA1589.1	ZNF140	7.23118e-20	0.21333	0.592	0.505	5.39446e-17
MA0881.1	Dlx4	2.65205e-19	0.223823	0.582	0.49	1.97843e-16
MA0810.1	TFAP2A(var.2)	4.70426e-19	0.182754	0.577	0.491	3.50938e-16
MA0106.3	TP53	5.94099e-19	0.219694	0.563	0.483	4.43198e-16
MA0749.1	ZBED1	1.13478e-18	0.220971	0.568	0.488	8.46546e-16
MA0722.1	VAX1	1.83801e-18	0.223669	0.587	0.501	1.37116e-15
MA0723.1	VAX2	1.83801e-18	0.223669	0.587	0.501	1.37116e-15
MA1481.1	DRGX	1.83801e-18	0.223669	0.587	0.501	1.37116e-15
MA0699.1	LBX2	3.37226e-18	0.216433	0.578	0.493	2.51571e-15
MA1647.1	PRDM4	3.43063e-18	0.209662	0.591	0.506	2.55925e-15
MA0771.1	HSF4	5.35072e-18	0.232415	0.594	0.497	3.99164e-15
MA0524.2	TFAP2C	6.62807e-18	0.190428	0.58	0.491	4.94454e-15
MA0041.1	Foxd3	1.7633e-17	0.234063	0.583	0.473	1.31542e-14
MA0907.1	HOXC13	1.99716e-17	0.21873	0.612	0.509	1.48988e-14
MA0124.2	Nkx3-1	3.76422e-17	0.202965	0.576	0.5	2.80811e-14
MA1463.1	ARGFX	8.46147e-17	0.205929	0.579	0.492	6.31226e-14
MA0027.2	EN1	1.52404e-16	0.205362	0.578	0.501	1.13693e-13
MA0488.1	JUN	2.52266e-16	0.217687	0.592	0.507	1.8819e-13
MA0108.2	TBP	2.64096e-16	0.205017	0.592	0.51	1.97016e-13
MA1630.1	Znf281	1.15862e-15	0.185133	0.583	0.503	8.64331e-13
MA0068.2	PAX4	1.18708e-15	0.206169	0.585	0.493	8.85563e-13
MA0705.1	Lhx8	1.18708e-15	0.206169	0.585	0.493	8.85563e-13
MA1577.1	TLX2	1.18708e-15	0.206169	0.585	0.493	8.85563e-13
MA0701.2	LHX9	1.18708e-15	0.206169	0.585	0.493	8.85563e-13
MA0075.3	PRRX2	1.18708e-15	0.206169	0.585	0.493	8.85563e-13
MA0137.3	STAT1	1.24433e-15	0.211647	0.604	0.511	9.28272e-13
MA0019.1	Ddit3::Cebpa	2.59213e-15	0.192948	0.582	0.5	1.93373e-12
MA0790.1	POU4F1	6.35591e-15	0.185787	0.567	0.488	4.74151e-12
MA0813.1	TFAP2B(var.3)	9.24185e-15	0.168151	0.551	0.485	6.89442e-12
MA0894.1	HESX1	1.5713e-14	0.191734	0.57	0.493	1.17219e-11
MA0095.2	YY1	3.17785e-14	0.189431	0.528	0.462	2.37068e-11
MA1117.1	RELB	3.2968e-14	0.180164	0.559	0.497	2.45941e-11
MA0486.2	HSF1	3.32634e-14	0.207852	0.583	0.498	2.48145e-11
MA0901.2	HOXB13	3.77205e-14	0.190478	0.603	0.514	2.81395e-11
MA1620.1	Ptf1a(var.3)	1.39476e-13	0.247332	0.578	0.538	1.04049e-10
MA0815.1	TFAP2C(var.3)	1.54825e-13	0.16019	0.556	0.487	1.155e-10
MA0896.1	Hmx1	1.75859e-13	0.180491	0.581	0.513	1.31191e-10
MA0518.1	Stat4	3.22503e-13	0.185367	0.582	0.505	2.40588e-10
MA1601.1	ZNF75D	1.84781e-12	0.160802	0.583	0.509	1.37847e-09
MA0067.1	Pax2	4.96959e-12	0.170994	0.556	0.494	3.70731e-09
MA0594.2	HOXA9	8.17255e-12	0.169319	0.558	0.486	6.09672e-09
MA0820.1	FIGLA	1.32705e-11	0.198512	0.549	0.511	9.8998e-09
MA1627.1	Wt1	1.33127e-11	0.141692	0.605	0.516	9.93124e-09
MA0480.1	Foxo1	3.10774e-11	0.1946	0.605	0.509	2.31837e-08
MA0666.1	MSX1	3.21663e-11	0.163894	0.571	0.494	2.3996e-08
MA0708.1	MSX2	3.21663e-11	0.163894	0.571	0.494	2.3996e-08
MA0876.1	BSX	3.21663e-11	0.163894	0.571	0.494	2.3996e-08
MA1557.1	SMAD5	3.28927e-11	0.159156	0.528	0.474	2.4538e-08
MA1573.1	THAP11	8.47108e-11	0.15902	0.561	0.489	6.31943e-08
MA1495.1	HOXA1	1.04954e-10	0.160532	0.56	0.493	7.8296e-08
MA0158.2	HOXA5	1.04954e-10	0.160532	0.56	0.493	7.8296e-08
MA0904.2	HOXB5	1.04954e-10	0.160532	0.56	0.493	7.8296e-08
MA0891.1	GSC2	1.06016e-10	0.155205	0.55	0.489	7.90883e-08
MA0731.1	BCL6B	1.56762e-10	0.148647	0.563	0.501	1.16945e-07
MA0892.1	GSX1	2.27862e-10	0.156593	0.557	0.484	1.69985e-07
MA0131.2	HINFP	6.90529e-10	0.139456	0.557	0.5	5.15135e-07
MA0773.1	MEF2D	1.03631e-09	0.219898	0.631	0.507	7.73087e-07
MA1636.1	CEBPG(var.2)	1.27236e-09	0.150527	0.568	0.512	9.49182e-07
MA0703.2	LMX1B	1.60857e-09	0.147374	0.558	0.493	1.19999e-06
MA0801.1	MGA	1.70681e-09	0.154648	0.556	0.492	1.27328e-06
MA0803.1	TBX15	1.70681e-09	0.154648	0.556	0.492	1.27328e-06
MA0519.1	Stat5a::Stat5b	3.27252e-09	0.153699	0.588	0.506	2.4413e-06
MA0704.1	Lhx4	3.48846e-09	0.147816	0.553	0.489	2.60239e-06
MA0721.1	UNCX	3.48846e-09	0.147816	0.553	0.489	2.60239e-06
MA1607.1	Foxl2	4.00628e-09	0.183112	0.608	0.51	2.98868e-06
MA0709.1	Msx3	5.08021e-09	0.143852	0.554	0.493	3.78984e-06
MA0032.2	FOXC1	5.24088e-09	0.155638	0.584	0.494	3.90969e-06
MA0105.4	NFKB1	1.12146e-08	0.140938	0.554	0.491	8.36606e-06
MA0882.1	DLX6	1.22982e-08	0.141135	0.55	0.494	9.17448e-06
MA0887.1	EVX1	4.68495e-08	0.134225	0.546	0.492	3.49497e-05
MA0694.1	ZBTB7B	5.79915e-08	0.127051	0.545	0.493	4.32617e-05
MA1549.1	POU6F1(var.2)	7.26236e-08	0.127713	0.528	0.48	5.41772e-05
MA0109.1	HLTF	9.73869e-08	0.126178	0.55	0.494	7.26506e-05
MA0702.2	LMX1A	1.00747e-07	0.135192	0.556	0.501	7.51575e-05
MA1583.1	ZFP57	1.05277e-07	0.127217	0.552	0.495	7.85367e-05
MA0696.1	ZIC1	5.26686e-07	0.107377	0.538	0.495	0.000392908
MA1124.1	ZNF24	7.00862e-07	0.11615	0.528	0.481	0.000522843
MA0654.1	ISX	1.01815e-06	0.122552	0.55	0.493	0.000759538
MA1624.1	Stat5a	1.11981e-06	0.128278	0.546	0.498	0.000835379
MA0883.1	Dmbx1	3.13214e-06	0.112245	0.536	0.502	0.00233658
MA0029.1	Mecom	3.47048e-06	0.109364	0.521	0.486	0.00258897
MA0630.1	SHOX	3.90262e-06	0.113388	0.542	0.489	0.00291136
MA0716.1	PRRX1	3.90262e-06	0.113388	0.542	0.489	0.00291136
MA0717.1	RAX2	3.90262e-06	0.113388	0.542	0.489	0.00291136
MA0720.1	Shox2	3.90262e-06	0.113388	0.542	0.489	0.00291136
MA1645.1	NKX2-2	4.08519e-06	0.108582	0.547	0.491	0.00304755
MA0648.1	GSC	1.01354e-05	0.10577	0.531	0.488	0.00756101
MA1470.1	BACH2(var.2)	1.01762e-05	0.11204	0.543	0.495	0.00759143
