# Supplementary material for: TFAP2A orchestrates gene regulatory networks and tubular architecture in kidney outer medullary collecting ducts
Source: JCI Insight. 2025 Aug 28;10(19):e192361. doi: 10.1172/jci.insight.192361 (PMC12513497; doi:10.1172/jci.insight.192361)
Supplement: Supplemental table 4 [file jciinsight-10-192361-s076.xlsx]

## Sheet: Ki67_Correlation_chromVAR_GEX_b
chromvar_activity	TF_rna_expression	celltype	motif	gene	pval_chromvar_activity	pval_TF_rna_expression	gene_motif_combo	max_expression	max_chromvar_activity	number_celltypes	correlation	pval_correlation
0.303836	-0.09259	PT	MA0854.1	Alx1	4.03635e-118	3.00783e-08	Alx1_MA0854.1	1.77467	1.91011	2	NA	NA
-0.910108	0.774671	Interstitial Cells	MA0854.1	Alx1	1.36944e-186	2.55926e-237	Alx1_MA0854.1	1.77467	1.91011	2	NA	NA
0.178357	-1.89743	TAL	MA0007.3	Ar	5.45586e-11	0	Ar_MA0007.3	2.89743	2.35214	7	0.83	0.021
-0.132244	-1.8349	DCT/CNT	MA0007.3	Ar	0.00084031	1.37497e-237	Ar_MA0007.3	2.89743	2.35214	7	0.83	0.021
-0.723069	-1.71112	CNT	MA0007.3	Ar	9.22266e-78	9.19364e-100	Ar_MA0007.3	2.89743	2.35214	7	0.83	0.021
-0.23429	-1.53022	CD-IC	MA0007.3	Ar	5.25564e-10	3.76276e-115	Ar_MA0007.3	2.89743	2.35214	7	0.83	0.021
0.749957	-0.769122	Vasculature	MA0007.3	Ar	3.07183e-65	2.53628e-42	Ar_MA0007.3	2.89743	2.35214	7	0.83	0.021
-0.728783	-1.66286	CD-PC	MA0007.3	Ar	1.724e-128	8.92767e-166	Ar_MA0007.3	2.89743	2.35214	7	0.83	0.021
1.35214	-0.544964	Interstitial Cells	MA0007.3	Ar	7.26828e-267	3.53227e-24	Ar_MA0007.3	2.89743	2.35214	7	0.83	0.021
-0.479014	-0.50884	PT	MA0151.1	Arid3a	0	9.00195e-69	Arid3a_MA0151.1	1.50884	1.47901	4	0.99	0.0096
0.231849	0.396648	TAL	MA0151.1	Arid3a	2.95308e-49	6.57106e-17	Arid3a_MA0151.1	1.50884	1.47901	4	0.99	0.0096
0.341996	0.45259	CNT	MA0151.1	Arid3a	2.5866e-39	4.71947e-14	Arid3a_MA0151.1	1.50884	1.47901	4	0.99	0.0096
0.452661	0.487672	CD-PC	MA0151.1	Arid3a	1.60173e-113	1.80087e-22	Arid3a_MA0151.1	1.50884	1.47901	4	0.99	0.0096
-0.203022	-0.180505	PT	MA0601.1	Arid3b	3.55307e-60	0.000143112	Arid3b_MA0601.1	1.81782	1.37102	2	NA	NA
-0.371016	0.817816	Immune Cells	MA0601.1	Arid3b	9.13512e-09	3.98786e-08	Arid3b_MA0601.1	1.81782	1.37102	2	NA	NA
0.175151	-0.171093	PT	MA0004.1	Arnt	1.07622e-31	3.51469e-13	Arnt_MA0004.1	1.17109	1.17515	1	NA	NA
-0.133031	-0.833355	PT	MA1464.1	Arnt2	5.66879e-17	3.41441e-36	Arnt2_MA1464.1	3.11259	1.45327	5	0.17	0.78
0.145634	2.11259	DCT/CNT	MA1464.1	Arnt2	9.0251e-06	0	Arnt2_MA1464.1	3.11259	1.45327	5	0.17	0.78
0.453269	-0.855887	Vasculature	MA1464.1	Arnt2	1.45001e-27	2.21887e-23	Arnt2_MA1464.1	3.11259	1.45327	5	0.17	0.78
-0.252015	-0.959371	CD-PC	MA1464.1	Arnt2	7.51487e-16	1.03641e-54	Arnt2_MA1464.1	3.11259	1.45327	5	0.17	0.78
0.190445	-0.584808	Interstitial Cells	MA1464.1	Arnt2	3.74738e-05	2.2556e-08	Arnt2_MA1464.1	3.11259	1.45327	5	0.17	0.78
0.187001	0.307789	Interstitial Cells	MA0603.1	Arntl	0.000199516	7.34053e-10	Arntl_MA0603.1	1.30779	1.187	1	NA	NA
-0.834249	-0.0166473	PT	MA0604.1	Atf1	0	7.92797e-26	Atf1_MA0604.1	1.15744	1.90286	4	-0.59	0.41
0.319133	0.0065213	TAL	MA0604.1	Atf1	4.35212e-49	0.00130857	Atf1_MA0604.1	1.15744	1.90286	4	-0.59	0.41
0.902856	-0.157443	Vasculature	MA0604.1	Atf1	2.17257e-123	1.49271e-06	Atf1_MA0604.1	1.15744	1.90286	4	-0.59	0.41
0.433032	-0.0218596	CD-PC	MA0604.1	Atf1	9.0054e-54	0.0162421	Atf1_MA0604.1	1.15744	1.90286	4	-0.59	0.41
-0.854093	-0.264923	PT	MA1632.1	Atf2	0	0.000683712	Atf2_MA1632.1	1.26492	2.50713	2	NA	NA
1.50713	0.0309121	Vasculature	MA1632.1	Atf2	5.99519e-301	4.13801e-08	Atf2_MA1632.1	1.26492	2.50713	2	NA	NA
0.464974	0.031579	CD-IC	MA0605.2	Atf3	1.545e-41	0.00595331	Atf3_MA0605.2	1.03158	1.46497	1	NA	NA
-0.0516229	-0.00637348	PT	MA0833.2	Atf4	0.0206975	1.40253e-21	Atf4_MA0833.2	1.00637	1.05162	1	NA	NA
-0.369391	-0.127522	PT	MA1466.1	Atf6	1.81585e-194	1.73318e-15	Atf6_MA1466.1	1.1332	1.53489	2	NA	NA
0.534888	0.133197	Vasculature	MA1466.1	Atf6	6.09209e-54	0.000171141	Atf6_MA1466.1	1.1332	1.53489	2	NA	NA
0.507318	-0.175949	TAL	MA0834.1	Atf7	4.77828e-90	3.30006e-25	Atf7_MA0834.1	1.29043	1.65807	2	NA	NA
0.65807	0.290427	DCT/CNT	MA0834.1	Atf7	8.04642e-114	0.0121215	Atf7_MA0834.1	1.29043	1.65807	2	NA	NA
0.709977	0.229672	PT	MA1633.1	Bach1	0	6.50626e-122	Bach1_MA1633.1	1.30814	1.93907	6	0.83	0.041
-0.635831	-0.178395	TAL	MA1633.1	Bach1	2.71825e-184	2.25024e-25	Bach1_MA1633.1	1.30814	1.93907	6	0.83	0.041
-0.939075	-0.211719	CNT	MA1633.1	Bach1	1.01253e-152	1.73576e-06	Bach1_MA1633.1	1.30814	1.93907	6	0.83	0.041
-0.307899	-0.180479	CD-IC	MA1633.1	Bach1	8.92903e-21	0.00360802	Bach1_MA1633.1	1.30814	1.93907	6	0.83	0.041
0.625991	-0.0286235	Vasculature	MA1633.1	Bach1	5.10837e-49	0.00107768	Bach1_MA1633.1	1.30814	1.93907	6	0.83	0.041
-0.441237	-0.308136	CD-PC	MA1633.1	Bach1	2.35639e-51	8.62533e-21	Bach1_MA1633.1	1.30814	1.93907	6	0.83	0.041
-0.380459	0.678803	PT	MA1101.2	Bach2	4.31652e-154	0	Bach2_MA1101.2	2.24402	2.16208	7	0.23	0.62
-0.378564	-0.587398	DCT/CNT	MA1101.2	Bach2	5.75778e-52	3.15604e-39	Bach2_MA1101.2	2.24402	2.16208	7	0.23	0.62
-0.199216	-0.984046	CNT	MA1101.2	Bach2	1.22074e-05	9.31837e-49	Bach2_MA1101.2	2.24402	2.16208	7	0.23	0.62
0.229516	-0.952583	CD-IC	MA1101.2	Bach2	4.59124e-10	1.26616e-56	Bach2_MA1101.2	2.24402	2.16208	7	0.23	0.62
1.16208	1.24402	Vasculature	MA1101.2	Bach2	7.21365e-141	1.95462e-13	Bach2_MA1101.2	2.24402	2.16208	7	0.23	0.62
0.577588	-1.04578	CD-PC	MA1101.2	Bach2	3.87457e-75	3.11445e-87	Bach2_MA1101.2	2.24402	2.16208	7	0.23	0.62
0.832507	-0.771345	Thin Limb	MA1101.2	Bach2	1.70211e-29	3.82313e-08	Bach2_MA1101.2	2.24402	2.16208	7	0.23	0.62
0.460495	0.0561357	Interstitial Cells	MA1634.1	Batf	5.10213e-31	3.62131e-05	Batf_MA1634.1	1.32196	1.52709	2	NA	NA
0.527092	0.321957	Immune Cells	MA1634.1	Batf	1.47603e-09	7.34725e-74	Batf_MA1634.1	1.32196	1.52709	2	NA	NA
-0.262237	-0.0394679	PT	MA0835.2	Batf3	3.63008e-74	9.11745e-09	Batf3_MA0835.2	1.35959	1.51502	3	0.86	0.34
-0.390904	0.119463	DCT/CNT	MA0835.2	Batf3	5.25954e-58	4.07764e-38	Batf3_MA0835.2	1.35959	1.51502	3	0.86	0.34
0.515023	0.35959	Immune Cells	MA0835.2	Batf3	1.03879e-09	7.47237e-46	Batf3_MA0835.2	1.35959	1.51502	3	0.86	0.34
-0.105694	0.950457	PT	MA0463.2	Bcl6	1.67253e-16	0	Bcl6_MA0463.2	1.95046	1.25328	3	-0.98	0.14
0.125057	-0.552046	TAL	MA0463.2	Bcl6	1.9469e-09	1.33778e-73	Bcl6_MA0463.2	1.95046	1.25328	3	-0.98	0.14
0.253278	-0.83058	Vasculature	MA0463.2	Bcl6	9.09376e-13	1.01641e-37	Bcl6_MA0463.2	1.95046	1.25328	3	-0.98	0.14
-0.2799	-0.0454281	PT	MA0731.1	Bcl6b	2.17642e-122	0.0028592	Bcl6b_MA0731.1	1.43733	1.36945	2	NA	NA
0.36945	0.437328	Vasculature	MA0731.1	Bcl6b	2.76183e-28	1.59172e-118	Bcl6b_MA0731.1	1.43733	1.36945	2	NA	NA
-0.0867512	0.146873	PT	MA0464.2	Bhlhe40	1.88941e-06	3.1771e-85	Bhlhe40_MA0464.2	1.23331	1.22955	4	-0.75	0.25
0.110093	-0.173496	DCT/CNT	MA0464.2	Bhlhe40	0.0116937	1.74547e-12	Bhlhe40_MA0464.2	1.23331	1.22955	4	-0.75	0.25
0.229551	-0.233308	Vasculature	MA0464.2	Bhlhe40	3.93275e-06	1.01633e-06	Bhlhe40_MA0464.2	1.23331	1.22955	4	-0.75	0.25
-0.177701	-0.0523766	CD-PC	MA0464.2	Bhlhe40	3.23366e-07	8.63257e-05	Bhlhe40_MA0464.2	1.23331	1.22955	4	-0.75	0.25
-0.371014	0.104457	PT	MA0466.2	Cebpb	2.87365e-170	1.78203e-47	Cebpb_MA0466.2	1.10446	1.37101	1	NA	NA
1.03253	0.149775	Interstitial Cells	MA0836.2	Cebpd	1.52211e-218	0.024866	Cebpd_MA0836.2	1.14977	2.03253	1	NA	NA
-0.131287	0.0766956	PT	MA0637.1	Cenpb	1.5933e-25	2.98353e-28	Cenpb_MA0637.1	1.0767	1.13129	2	NA	NA
0.0991673	-0.0315247	TAL	MA0637.1	Cenpb	3.1185e-05	0.00493238	Cenpb_MA0637.1	1.0767	1.13129	2	NA	NA
0.229023	-0.240908	PT	MA0819.1	Clock	1.19428e-72	0.000548445	Clock_MA0819.1	1.24091	1.22902	1	NA	NA
0.221356	0.00648553	TAL	MA0018.4	Creb1	8.63275e-22	9.39655e-07	Creb1_MA0018.4	1.26041	1.22257	2	NA	NA
0.222574	0.260408	CD-IC	MA0018.4	Creb1	8.85664e-11	3.61968e-05	Creb1_MA0018.4	1.26041	1.22257	2	NA	NA
-0.758026	-0.00173884	PT	MA0638.1	Creb3	0	4.74065e-05	Creb3_MA0638.1	1.00174	1.75803	1	NA	NA
-0.132196	0.0182573	PT	MA0839.1	Creb3l1	4.75196e-25	0.00012645	Creb3l1_MA0839.1	1.17231	1.13664	2	NA	NA
0.136639	0.17231	Interstitial Cells	MA0839.1	Creb3l1	0.00161765	5.23519e-13	Creb3l1_MA0839.1	1.17231	1.13664	2	NA	NA
0.122267	-0.081059	PT	MA0608.1	Creb3l2	6.20035e-19	7.04665e-26	Creb3l2_MA0608.1	1.08106	1.40989	3	-0.85	0.35
0.276009	-0.0724021	Vasculature	MA0608.1	Creb3l2	6.37837e-13	7.74948e-11	Creb3l2_MA0608.1	1.08106	1.40989	3	-0.85	0.35
-0.409885	-0.0555412	CD-PC	MA0608.1	Creb3l2	5.1473e-58	1.28873e-05	Creb3l2_MA0608.1	1.08106	1.40989	3	-0.85	0.35
-1.30505	-0.300721	PT	MA0840.1	Creb5	0	7.37423e-34	Creb5_MA0840.1	3.4006	2.51615	6	0.72	0.11
0.494837	-0.161835	TAL	MA0840.1	Creb5	2.95397e-90	0.0312534	Creb5_MA0840.1	3.4006	2.51615	6	0.72	0.11
1.31525	0.632609	Vasculature	MA0840.1	Creb5	1.1782e-194	1.45254e-44	Creb5_MA0840.1	3.4006	2.51615	6	0.72	0.11
0.524711	1.18587	Thin Limb	MA0840.1	Creb5	6.80289e-13	3.02099e-134	Creb5_MA0840.1	3.4006	2.51615	6	0.72	0.11
1.51615	2.4006	Immune Cells	MA0840.1	Creb5	1.93393e-87	0	Creb5_MA0840.1	3.4006	2.51615	6	0.72	0.11
0.90241	1.26508	PEC	MA0840.1	Creb5	2.56538e-08	4.28292e-52	Creb5_MA0840.1	3.4006	2.51615	6	0.72	0.11
-1.35869	-0.168536	PT	MA0609.2	Crem	0	0.0057327	Crem_MA0609.2	1.22331	2.39599	3	-0.2	0.87
1.39599	-0.142641	Vasculature	MA0609.2	Crem	6.26584e-223	4.38914e-07	Crem_MA0609.2	1.22331	2.39599	3	-0.2	0.87
1.37735	-0.223307	Interstitial Cells	MA0609.2	Crem	6.72138e-278	6.34371e-05	Crem_MA0609.2	1.22331	2.39599	3	-0.2	0.87
0.304577	-0.581052	CD-IC	MA0754.1	Cux1	2.06758e-29	4.13386e-41	Cux1_MA0754.1	1.58105	1.37372	2	NA	NA
-0.373722	-0.402538	Interstitial Cells	MA0754.1	Cux1	9.09597e-36	6.69723e-24	Cux1_MA0754.1	1.58105	1.37372	2	NA	NA
0.073616	-0.397019	PT	MA0755.1	Cux2	1.23729e-06	3.33427e-106	Cux2_MA0755.1	1.42738	1.21129	3	0.3	0.8
-0.0951285	0.129237	DCT/CNT	MA0755.1	Cux2	0.00588406	1.57523e-06	Cux2_MA0755.1	1.42738	1.21129	3	0.3	0.8
0.211291	0.427378	CD-IC	MA0755.1	Cux2	2.13044e-13	8.15811e-46	Cux2_MA0755.1	1.42738	1.21129	3	0.3	0.8
0.115259	0.253972	PT	MA0639.1	Dbp	4.7288e-11	1.30188e-145	Dbp_MA0639.1	1.2763	1.38468	4	0.94	0.058
-0.38468	-0.276298	DCT/CNT	MA0639.1	Dbp	1.26828e-44	4.88323e-17	Dbp_MA0639.1	1.2763	1.38468	4	0.94	0.058
-0.264417	-0.25732	CD-IC	MA0639.1	Dbp	1.46923e-13	0.00128626	Dbp_MA0639.1	1.2763	1.38468	4	0.94	0.058
-0.22194	-0.00604027	CD-PC	MA0639.1	Dbp	1.05296e-10	4.49499e-05	Dbp_MA0639.1	1.2763	1.38468	4	0.94	0.058
0.333668	0.117159	CD-PC	MA0864.2	E2f2	4.55523e-35	2.35654e-08	E2f2_MA0864.2	1.11716	1.33367	1	NA	NA
-0.491012	0.00814013	PT	MA0469.3	E2f3	0	1.46539e-16	E2f3_MA0469.3	1.22814	1.49101	3	-0.015	0.99
0.251931	-0.184396	TAL	MA0469.3	E2f3	2.05341e-37	7.31391e-18	E2f3_MA0469.3	1.22814	1.49101	3	-0.015	0.99
0.207518	0.228141	DCT/CNT	MA0469.3	E2f3	1.31515e-18	0.00737584	E2f3_MA0469.3	1.22814	1.49101	3	-0.015	0.99
-0.663694	-0.0932009	PT	MA0470.2	E2f4	0	0.000959406	E2f4_MA0470.2	1.0932	1.66369	1	NA	NA
-1.07122	-0.0270522	PT	MA0471.2	E2f6	0	0.0347739	E2f6_MA0471.2	1.02705	2.07122	1	NA	NA
0.746402	0.187512	Vasculature	MA0758.1	E2f7	3.96267e-88	7.62401e-38	E2f7_MA0758.1	1.18751	1.7464	2	NA	NA
0.476628	0.115413	Immune Cells	MA0758.1	E2f7	1.20704e-11	8.34583e-08	E2f7_MA0758.1	1.18751	1.7464	2	NA	NA
0.8601	0.0755074	Vasculature	MA0865.1	E2f8	7.69284e-124	1.48993e-06	E2f8_MA0865.1	1.12711	1.8601	2	NA	NA
0.546147	0.127113	Immune Cells	MA0865.1	E2f8	1.1457e-16	3.74474e-27	E2f8_MA0865.1	1.12711	1.8601	2	NA	NA
0.298884	-2.21609	PT	MA0154.4	Ebf1	1.50682e-133	0	Ebf1_MA0154.4	4.85749	1.53902	7	0.72	0.066
-0.402797	-1.24379	DCT/CNT	MA0154.4	Ebf1	2.13613e-78	1.57117e-18	Ebf1_MA0154.4	4.85749	1.53902	7	0.72	0.066
-0.263716	-1.53196	CNT	MA0154.4	Ebf1	1.82174e-15	7.07443e-18	Ebf1_MA0154.4	4.85749	1.53902	7	0.72	0.066
-0.409479	-1.18741	CD-IC	MA0154.4	Ebf1	2.81811e-55	2.1123e-06	Ebf1_MA0154.4	4.85749	1.53902	7	0.72	0.066
0.468906	3.85749	Vasculature	MA0154.4	Ebf1	1.16145e-44	0	Ebf1_MA0154.4	4.85749	1.53902	7	0.72	0.066
-0.44271	-1.28941	CD-PC	MA0154.4	Ebf1	8.46465e-75	2.98881e-15	Ebf1_MA0154.4	4.85749	1.53902	7	0.72	0.066
0.539022	3.03288	Interstitial Cells	MA0154.4	Ebf1	9.83529e-76	0	Ebf1_MA0154.4	4.85749	1.53902	7	0.72	0.066
1.00356	0.0559068	Interstitial Cells	MA1604.1	Ebf2	2.54237e-248	0.0283426	Ebf2_MA1604.1	1.05591	2.00356	1	NA	NA
0.133296	-0.0398605	PT	MA1637.1	Ebf3	2.28553e-24	0.0049308	Ebf3_MA1637.1	1.24086	1.99006	3	0.98	0.12
0.679676	0.186698	Vasculature	MA1637.1	Ebf3	1.004e-89	1.15928e-06	Ebf3_MA1637.1	1.24086	1.99006	3	0.98	0.12
0.990057	0.240859	Interstitial Cells	MA1637.1	Ebf3	7.44843e-245	1.26409e-69	Ebf3_MA1637.1	1.24086	1.99006	3	0.98	0.12
0.769722	0.0578059	Immune Cells	MA0732.1	Egr3	5.66854e-39	1.51558e-05	Egr3_MA0732.1	1.05781	1.76972	1	NA	NA
-2.19051	-0.843867	PT	MA0598.3	Ehf	0	2.28467e-270	Ehf_MA0598.3	2.80353	5.60898	8	0.3	0.47
-0.28028	-0.482735	DCT/CNT	MA0598.3	Ehf	3.17657e-09	1.99909e-20	Ehf_MA0598.3	2.80353	5.60898	8	0.3	0.47
0.445521	0.608167	CNT	MA0598.3	Ehf	5.11882e-10	1.54552e-24	Ehf_MA0598.3	2.80353	5.60898	8	0.3	0.47
0.593729	0.299155	CD-IC	MA0598.3	Ehf	2.38539e-26	2.98618e-31	Ehf_MA0598.3	2.80353	5.60898	8	0.3	0.47
4.60898	-0.394828	Vasculature	MA0598.3	Ehf	0	0.000123659	Ehf_MA0598.3	2.80353	5.60898	8	0.3	0.47
2.05548	1.59438	CD-PC	MA0598.3	Ehf	0	0	Ehf_MA0598.3	2.80353	5.60898	8	0.3	0.47
0.815813	1.3571	Thin Limb	MA0598.3	Ehf	5.40757e-12	1.05874e-84	Ehf_MA0598.3	2.80353	5.60898	8	0.3	0.47
1.67211	1.80353	DMEP	MA0598.3	Ehf	4.67043e-06	2.43942e-28	Ehf_MA0598.3	2.80353	5.60898	8	0.3	0.47
-0.19722	-0.126217	TAL	MA0473.3	Elf1	5.71529e-08	1.76252e-17	Elf1_MA0473.3	2.19977	3.93879	4	-0.12	0.88
0.208582	0.401563	CD-IC	MA0473.3	Elf1	0.00190622	6.71675e-14	Elf1_MA0473.3	2.19977	3.93879	4	-0.12	0.88
2.93879	-0.109986	Interstitial Cells	MA0473.3	Elf1	0	0.0140793	Elf1_MA0473.3	2.19977	3.93879	4	-0.12	0.88
1.06723	1.19977	DMEP	MA0473.3	Elf1	0.00994727	0.00942987	Elf1_MA0473.3	2.19977	3.93879	4	-0.12	0.88
-2.00157	-0.650794	PT	MA1483.1	Elf2	0	1.29359e-50	Elf2_MA1483.1	1.65079	3.00157	3	0.99	0.067
0.501414	0.232448	DCT/CNT	MA1483.1	Elf2	9.11422e-45	2.1757e-06	Elf2_MA1483.1	1.65079	3.00157	3	0.99	0.067
0.753645	0.450365	CD-IC	MA1483.1	Elf2	6.50449e-68	5.89992e-29	Elf2_MA1483.1	1.65079	3.00157	3	0.99	0.067
-1.59037	-0.0869343	PT	MA0640.2	Elf3	0	0.045362	Elf3_MA0640.2	1.78712	2.61969	4	0.64	0.36
0.356964	0.132255	CD-IC	MA0640.2	Elf3	7.02117e-12	2.80773e-07	Elf3_MA0640.2	1.78712	2.61969	4	0.64	0.36
1.61969	0.133576	CD-PC	MA0640.2	Elf3	2.15778e-258	0.000103223	Elf3_MA0640.2	1.78712	2.61969	4	0.64	0.36
1.37508	0.787118	DMEP	MA0640.2	Elf3	4.87118e-05	2.99819e-05	Elf3_MA0640.2	1.78712	2.61969	4	0.64	0.36
-2.08228	-0.303923	PT	MA0641.1	Elf4	0	1.70014e-68	Elf4_MA0641.1	2.11672	3.92219	8	0.84	0.0092
0.570369	-0.154186	TAL	MA0641.1	Elf4	4.9686e-74	9.68572e-05	Elf4_MA0641.1	2.11672	3.92219	8	0.84	0.0092
0.396527	-0.16791	DCT/CNT	MA0641.1	Elf4	1.38856e-26	0.00116282	Elf4_MA0641.1	2.11672	3.92219	8	0.84	0.0092
0.835929	0.520088	CD-IC	MA0641.1	Elf4	1.08372e-79	8.18643e-134	Elf4_MA0641.1	2.11672	3.92219	8	0.84	0.0092
2.21008	1.02281	Vasculature	MA0641.1	Elf4	5.24849143046695e-310	1.5148e-93	Elf4_MA0641.1	2.11672	3.92219	8	0.84	0.0092
2.92219	1.11672	Immune Cells	MA0641.1	Elf4	6.77558e-173	5.44963e-86	Elf4_MA0641.1	2.11672	3.92219	8	0.84	0.0092
1.53661	1.09411	Podocytes	MA0641.1	Elf4	5.39466e-15	7.82579e-64	Elf4_MA0641.1	2.11672	3.92219	8	0.84	0.0092
1.59144	1.05199	DMEP	MA0641.1	Elf4	1.58388e-09	8.90272e-05	Elf4_MA0641.1	2.11672	3.92219	8	0.84	0.0092
-2.42763	-0.161112	PT	MA0136.2	Elf5	0	5.88738e-29	Elf5_MA0136.2	1.86583	3.44525	4	0.79	0.21
0.516062	-0.0941458	TAL	MA0136.2	Elf5	5.65611e-46	0.000634698	Elf5_MA0136.2	1.86583	3.44525	4	0.79	0.21
0.200208	-0.109206	DCT/CNT	MA0136.2	Elf5	0.000377581	0.00493167	Elf5_MA0136.2	1.86583	3.44525	4	0.79	0.21
2.44525	0.865831	CD-PC	MA0136.2	Elf5	0	0	Elf5_MA0136.2	1.86583	3.44525	4	0.79	0.21
-1.93723	-0.694074	PT	MA0759.1	Elk3	0	8.55586e-176	Elk3_MA0759.1	3.43025	3.62046	7	0.64	0.12
0.641925	-0.267991	TAL	MA0759.1	Elk3	2.16066e-98	0.000904417	Elk3_MA0759.1	3.43025	3.62046	7	0.64	0.12
0.541425	0.0882712	DCT/CNT	MA0759.1	Elk3	1.78075e-52	1.1215e-14	Elk3_MA0759.1	3.43025	3.62046	7	0.64	0.12
2.32681	2.43025	Vasculature	MA0759.1	Elk3	0	0	Elk3_MA0759.1	3.43025	3.62046	7	0.64	0.12
2.62046	0.205556	Interstitial Cells	MA0759.1	Elk3	0	1.02632e-14	Elk3_MA0759.1	3.43025	3.62046	7	0.64	0.12
2.60985	0.545146	Immune Cells	MA0759.1	Elk3	5.75722e-144	0.000244795	Elk3_MA0759.1	3.43025	3.62046	7	0.64	0.12
1.65448	0.479372	Podocytes	MA0759.1	Elk3	6.18403e-18	0.000139816	Elk3_MA0759.1	3.43025	3.62046	7	0.64	0.12
-2.01226	-0.0121087	PT	MA0076.2	Elk4	0	5.35482e-30	Elk4_MA0076.2	1.06062	3.01226	2	NA	NA
0.460356	-0.0606214	TAL	MA0076.2	Elk4	4.33824e-46	1.9214e-09	Elk4_MA0076.2	1.06062	3.01226	2	NA	NA
-0.234328	-0.502648	PT	MA0612.2	Emx1	8.52432e-75	1.15184e-43	Emx1_MA0612.2	2.64932	1.48151	7	0.53	0.22
0.48151	-0.579298	TAL	MA0612.2	Emx1	5.38677e-135	9.79662e-60	Emx1_MA0612.2	2.64932	1.48151	7	0.53	0.22
0.433827	1.64932	DCT/CNT	MA0612.2	Emx1	3.54104e-82	0	Emx1_MA0612.2	2.64932	1.48151	7	0.53	0.22
-0.19443	-0.471683	CD-IC	MA0612.2	Emx1	1.29026e-10	5.21309e-15	Emx1_MA0612.2	2.64932	1.48151	7	0.53	0.22
-0.389367	-0.495498	Vasculature	MA0612.2	Emx1	1.77236e-28	3.42217e-11	Emx1_MA0612.2	2.64932	1.48151	7	0.53	0.22
0.10372	-0.337251	CD-PC	MA0612.2	Emx1	0.0218136	2.47333e-13	Emx1_MA0612.2	2.64932	1.48151	7	0.53	0.22
-0.299089	-0.432812	Interstitial Cells	MA0612.2	Emx1	7.32605e-21	9.41904e-08	Emx1_MA0612.2	2.64932	1.48151	7	0.53	0.22
0.138385	-0.0392798	PT	MA0886.1	Emx2	1.90389e-23	1.44913e-32	Emx2_MA0886.1	1.50809	1.99666	6	0.15	0.77
0.444708	-0.185113	TAL	MA0886.1	Emx2	1.45399e-108	2.39397e-23	Emx2_MA0886.1	1.50809	1.99666	6	0.15	0.77
0.194568	-0.445886	DCT/CNT	MA0886.1	Emx2	1.15242e-14	6.97586e-35	Emx2_MA0886.1	1.50809	1.99666	6	0.15	0.77
-0.465683	0.395584	CD-IC	MA0886.1	Emx2	2.02567e-62	1.16673e-12	Emx2_MA0886.1	1.50809	1.99666	6	0.15	0.77
-0.996659	-0.508086	Vasculature	MA0886.1	Emx2	4.10385e-181	3.879e-15	Emx2_MA0886.1	1.50809	1.99666	6	0.15	0.77
-0.685545	-0.388338	Interstitial Cells	MA0886.1	Emx2	5.65967e-107	4.29545e-10	Emx2_MA0886.1	1.50809	1.99666	6	0.15	0.77
-1.94292	0.0696779	PT	MA0760.1	Erf	0	1.46037e-32	Erf_MA0760.1	1.15436	4.18157	3	-1	0.0096
0.369169	-0.0343313	TAL	MA0760.1	Erf	7.12834e-27	0.00890535	Erf_MA0760.1	1.15436	4.18157	3	-1	0.0096
3.18157	-0.154358	Vasculature	MA0760.1	Erf	0	0.00842141	Erf_MA0760.1	1.15436	4.18157	3	-1	0.0096
-2.02327	-0.445485	PT	MA0474.2	Erg	0	5.09484e-69	Erg_MA0474.2	3.4332	4.42747	4	0.88	0.12
0.432394	-0.282182	TAL	MA0474.2	Erg	2.62006e-35	7.66478e-11	Erg_MA0474.2	3.4332	4.42747	4	0.88	0.12
3.42747	2.4332	Vasculature	MA0474.2	Erg	0	0	Erg_MA0474.2	3.4332	4.42747	4	0.88	0.12
2.08571	0.655572	Podocytes	MA0474.2	Erg	2.90969e-20	4.02704e-30	Erg_MA0474.2	3.4332	4.42747	4	0.88	0.12
0.381525	1.02265	PT	MA0112.3	Esr1	2.55628e-192	0	Esr1_MA0112.3	2.02265	1.85028	6	0.57	0.23
0.293021	-0.922253	TAL	MA0112.3	Esr1	1.17476e-47	5.53052e-106	Esr1_MA0112.3	2.02265	1.85028	6	0.57	0.23
-0.330561	-0.355684	CNT	MA0112.3	Esr1	5.27813e-22	2.21797e-05	Esr1_MA0112.3	2.02265	1.85028	6	0.57	0.23
-0.249065	-0.809205	CD-IC	MA0112.3	Esr1	3.07604e-17	3.878e-36	Esr1_MA0112.3	2.02265	1.85028	6	0.57	0.23
-0.365917	-0.722076	Vasculature	MA0112.3	Esr1	2.36454e-23	1.37445e-20	Esr1_MA0112.3	2.02265	1.85028	6	0.57	0.23
-0.850281	-0.935264	CD-PC	MA0112.3	Esr1	4.91912e-252	3.51045e-59	Esr1_MA0112.3	2.02265	1.85028	6	0.57	0.23
-0.813998	0.0912782	PT	MA0592.3	Esrra	0	3.73639e-82	Esrra_MA0592.3	1.98602	2.38542	4	0.57	0.43
-1.19053	-0.986024	Vasculature	MA0592.3	Esrra	5.87078e-126	8.64762e-52	Esrra_MA0592.3	1.98602	2.38542	4	0.57	0.43
-1.37306	-0.235177	CD-PC	MA0592.3	Esrra	0	3.0392e-17	Esrra_MA0592.3	1.98602	2.38542	4	0.57	0.43
-1.38542	-0.751459	Interstitial Cells	MA0592.3	Esrra	2.27078e-222	3.66671e-31	Esrra_MA0592.3	1.98602	2.38542	4	0.57	0.43
-1.30972	-2.24377	PT	MA0141.3	Esrrb	0	0	Esrrb_MA0141.3	3.51805	3.71541	8	0.83	0.011
2.71541	2.51805	TAL	MA0141.3	Esrrb	0	0	Esrrb_MA0141.3	3.51805	3.71541	8	0.83	0.011
1.41652	1.63526	DCT/CNT	MA0141.3	Esrrb	5.08078e-290	0	Esrrb_MA0141.3	3.51805	3.71541	8	0.83	0.011
1.27292	-1.25889	CNT	MA0141.3	Esrrb	1.03272e-111	8.48549e-25	Esrrb_MA0141.3	3.51805	3.71541	8	0.83	0.011
0.598695	-0.937467	CD-IC	MA0141.3	Esrrb	8.77087e-37	1.11629e-07	Esrrb_MA0141.3	3.51805	3.71541	8	0.83	0.011
-1.0989	-1.44453	Vasculature	MA0141.3	Esrrb	6.16891e-102	6.28538e-30	Esrrb_MA0141.3	3.51805	3.71541	8	0.83	0.011
-0.924866	-1.66674	CD-PC	MA0141.3	Esrrb	2.01168e-130	4.51704e-80	Esrrb_MA0141.3	3.51805	3.71541	8	0.83	0.011
-1.00147	-0.688901	Interstitial Cells	MA0141.3	Esrrb	2.63089e-105	0.00784032	Esrrb_MA0141.3	3.51805	3.71541	8	0.83	0.011
2.6718	0.501372	TAL	MA0643.1	Esrrg	0	3.02051e-141	Esrrg_MA0643.1	3.82385	3.6718	11	0.86	0.00062
1.44638	0.63146	DCT/CNT	MA0643.1	Esrrg	1.98758e-301	1.29836e-200	Esrrg_MA0643.1	3.82385	3.6718	11	0.86	0.00062
1.31683	0.133328	CNT	MA0643.1	Esrrg	6.79521e-119	0.0125539	Esrrg_MA0643.1	3.82385	3.6718	11	0.86	0.00062
0.6816	0.677881	CD-IC	MA0643.1	Esrrg	2.75871e-47	7.22468e-188	Esrrg_MA0643.1	3.82385	3.6718	11	0.86	0.00062
-1.18315	-2.82385	Vasculature	MA0643.1	Esrrg	7.79121e-116	0	Esrrg_MA0643.1	3.82385	3.6718	11	0.86	0.00062
-1.11226	-0.626919	CD-PC	MA0643.1	Esrrg	8.91491e-190	2.52977e-108	Esrrg_MA0643.1	3.82385	3.6718	11	0.86	0.00062
-1.15346	-1.89231	Interstitial Cells	MA0643.1	Esrrg	4.12399e-139	0	Esrrg_MA0643.1	3.82385	3.6718	11	0.86	0.00062
-0.391509	-1.07673	Thin Limb	MA0643.1	Esrrg	0.00139879	1.37053e-55	Esrrg_MA0643.1	3.82385	3.6718	11	0.86	0.00062
-1.16479	-1.35666	Immune Cells	MA0643.1	Esrrg	7.90669e-39	3.15909e-63	Esrrg_MA0643.1	3.82385	3.6718	11	0.86	0.00062
-0.685471	-1.31934	Podocytes	MA0643.1	Esrrg	0.01687	1.48948e-15	Esrrg_MA0643.1	3.82385	3.6718	11	0.86	0.00062
-2.07164	-2.59858	DMEP	MA0643.1	Esrrg	4.09692e-25	4.43493e-21	Esrrg_MA0643.1	3.82385	3.6718	11	0.86	0.00062
-2.04915	-0.911342	PT	MA0098.3	Ets1	0	5.44606e-217	Ets1_MA0098.3	3.1817	4.54345	10	0.91	0.00032
0.451625	-0.545188	TAL	MA0098.3	Ets1	1.8479e-38	5.80578e-24	Ets1_MA0098.3	3.1817	4.54345	10	0.91	0.00032
0.347746	-0.445742	DCT/CNT	MA0098.3	Ets1	1.02186e-16	0.000743277	Ets1_MA0098.3	3.1817	4.54345	10	0.91	0.00032
0.399007	-0.431648	CNT	MA0098.3	Ets1	4.17436e-10	0.0176182	Ets1_MA0098.3	3.1817	4.54345	10	0.91	0.00032
0.602152	-0.513311	CD-IC	MA0098.3	Ets1	4.33684e-34	7.93895e-06	Ets1_MA0098.3	3.1817	4.54345	10	0.91	0.00032
3.29522	2.03904	Vasculature	MA0098.3	Ets1	0	0	Ets1_MA0098.3	3.1817	4.54345	10	0.91	0.00032
3.54345	2.1817	Interstitial Cells	MA0098.3	Ets1	0	0	Ets1_MA0098.3	3.1817	4.54345	10	0.91	0.00032
0.562229	0.406095	Thin Limb	MA0098.3	Ets1	6.75987e-07	0.000354038	Ets1_MA0098.3	3.1817	4.54345	10	0.91	0.00032
2.75917	0.917604	Immune Cells	MA0098.3	Ets1	1.61019e-115	1.7053e-07	Ets1_MA0098.3	3.1817	4.54345	10	0.91	0.00032
1.9981	0.383707	Podocytes	MA0098.3	Ets1	9.81423e-19	4.16549e-12	Ets1_MA0098.3	3.1817	4.54345	10	0.91	0.00032
0.418397	-0.233714	TAL	MA1484.1	Ets2	6.43718e-41	2.17416e-20	Ets2_MA1484.1	2.21758	4.04847	6	0.86	0.027
0.343854	-0.249917	DCT/CNT	MA1484.1	Ets2	2.10722e-20	3.55844e-12	Ets2_MA1484.1	2.21758	4.04847	6	0.86	0.027
0.359305	-0.221697	CNT	MA1484.1	Ets2	3.55253e-10	0.00171425	Ets2_MA1484.1	2.21758	4.04847	6	0.86	0.027
0.545525	0.548424	CD-IC	MA1484.1	Ets2	7.36602e-35	6.97242e-77	Ets2_MA1484.1	2.21758	4.04847	6	0.86	0.027
3.04847	1.21758	Vasculature	MA1484.1	Ets2	0	4.12218e-48	Ets2_MA1484.1	2.21758	4.04847	6	0.86	0.027
0.816347	-0.225179	CD-PC	MA1484.1	Ets2	1.68089e-88	2.69561e-06	Ets2_MA1484.1	2.21758	4.04847	6	0.86	0.027
-1.56746	1.3253	PT	MA0761.2	Etv1	0	0	Etv1_MA0761.2	2.3253	6.05324	9	-0.32	0.41
-0.318275	-1.00062	TAL	MA0761.2	Etv1	9.12388e-20	1.20804e-138	Etv1_MA0761.2	2.3253	6.05324	9	-0.32	0.41
-0.440892	-0.869263	DCT/CNT	MA0761.2	Etv1	1.0363e-30	1.51818e-73	Etv1_MA0761.2	2.3253	6.05324	9	-0.32	0.41
0.28584	-0.852944	CD-IC	MA0761.2	Etv1	3.96416e-06	9.84993e-43	Etv1_MA0761.2	2.3253	6.05324	9	-0.32	0.41
5.05324	-0.592135	Vasculature	MA0761.2	Etv1	0	1.16902e-22	Etv1_MA0761.2	2.3253	6.05324	9	-0.32	0.41
1.1001	-0.971542	CD-PC	MA0761.2	Etv1	1.11662e-106	6.86304e-71	Etv1_MA0761.2	2.3253	6.05324	9	-0.32	0.41
3.4988	-0.60335	Interstitial Cells	MA0761.2	Etv1	0	9.76804e-20	Etv1_MA0761.2	2.3253	6.05324	9	-0.32	0.41
0.52474	-0.829257	Thin Limb	MA0761.2	Etv1	6.51482e-05	1.80633e-08	Etv1_MA0761.2	2.3253	6.05324	9	-0.32	0.41
2.61748	-0.629399	Immune Cells	MA0761.2	Etv1	4.4958e-84	0.00307627	Etv1_MA0761.2	2.3253	6.05324	9	-0.32	0.41
-0.946479	-0.0768661	PT	MA0764.2	Etv4	0	2.48988e-26	Etv4_MA0764.2	1.25635	1.94648	3	0.74	0.47
-0.558508	0.256349	DCT/CNT	MA0764.2	Etv4	6.69854e-77	7.29359e-125	Etv4_MA0764.2	1.25635	1.94648	3	0.74	0.47
-0.195976	0.177311	CNT	MA0764.2	Etv4	0.00921777	6.23829e-15	Etv4_MA0764.2	1.25635	1.94648	3	0.74	0.47
-1.99191	0.340651	PT	MA0765.2	Etv5	0	2.66066e-147	Etv5_MA0765.2	1.34065	3.6522	6	-0.83	0.039
0.509223	-0.293239	TAL	MA0765.2	Etv5	2.7253e-57	2.15729e-35	Etv5_MA0765.2	1.34065	3.6522	6	-0.83	0.039
0.56298	-0.249681	CNT	MA0765.2	Etv5	1.25437e-24	1.90267e-06	Etv5_MA0765.2	1.34065	3.6522	6	-0.83	0.039
0.645367	-0.304049	CD-IC	MA0765.2	Etv5	4.06632e-46	1.82934e-13	Etv5_MA0765.2	1.34065	3.6522	6	-0.83	0.039
2.6522	-0.269894	Vasculature	MA0765.2	Etv5	0	9.43826e-08	Etv5_MA0765.2	1.34065	3.6522	6	-0.83	0.039
1.2752	-0.33703	CD-PC	MA0765.2	Etv5	2.50967e-198	1.06388e-22	Etv5_MA0765.2	1.34065	3.6522	6	-0.83	0.039
-1.94098	0.792164	PT	MA0645.1	Etv6	0	1.95236e-289	Etv6_MA0645.1	2.02612	4.41686	8	0.094	0.83
0.39569	-0.837599	TAL	MA0645.1	Etv6	5.53834e-35	1.65348e-97	Etv6_MA0645.1	2.02612	4.41686	8	0.094	0.83
0.306388	-0.455486	DCT/CNT	MA0645.1	Etv6	2.72787e-15	2.63541e-07	Etv6_MA0645.1	2.02612	4.41686	8	0.094	0.83
0.574405	-0.815835	CNT	MA0645.1	Etv6	7.01494e-26	1.18848e-25	Etv6_MA0645.1	2.02612	4.41686	8	0.094	0.83
0.600028	-0.705776	CD-IC	MA0645.1	Etv6	2.54018e-40	4.82972e-19	Etv6_MA0645.1	2.02612	4.41686	8	0.094	0.83
1.37379	-0.80597	CD-PC	MA0645.1	Etv6	1.45527e-229	1.26974e-51	Etv6_MA0645.1	2.02612	4.41686	8	0.094	0.83
0.613368	-0.703921	Thin Limb	MA0645.1	Etv6	3.30082e-10	1.05984e-06	Etv6_MA0645.1	2.02612	4.41686	8	0.094	0.83
3.41686	1.02612	Immune Cells	MA0645.1	Etv6	5.87367e-206	2.18028e-11	Etv6_MA0645.1	2.02612	4.41686	8	0.094	0.83
-0.592526	-0.091366	PT	MA0149.1	Ewsr1	0	5.46738e-34	Ewsr1_MA0149.1	1.25919	2.03616	3	-0.98	0.11
0.190798	-0.197581	TAL	MA0149.1	Ewsr1	8.08061e-27	3.61974e-31	Ewsr1_MA0149.1	1.25919	2.03616	3	-0.98	0.11
1.03616	-0.259187	Vasculature	MA0149.1	Ewsr1	1.20799e-255	3.87893e-23	Ewsr1_MA0149.1	1.25919	2.03616	3	-0.98	0.11
-2.02668	-1.12617	PT	MA0475.2	Fli1	0	2.25314e-267	Fli1_MA0475.2	3.7594	4.15455	8	0.87	0.0048
0.557221	-0.439834	TAL	MA0475.2	Fli1	1.67731e-64	0.000367597	Fli1_MA0475.2	3.7594	4.15455	8	0.87	0.0048
0.618073	-0.614394	CD-IC	MA0475.2	Fli1	7.46572e-40	1.93276e-06	Fli1_MA0475.2	3.7594	4.15455	8	0.87	0.0048
2.97364	2.7594	Vasculature	MA0475.2	Fli1	0	0	Fli1_MA0475.2	3.7594	4.15455	8	0.87	0.0048
0.929062	-0.500665	CD-PC	MA0475.2	Fli1	8.11566e-102	3.31258e-09	Fli1_MA0475.2	3.7594	4.15455	8	0.87	0.0048
3.15455	1.75105	Interstitial Cells	MA0475.2	Fli1	0	0	Fli1_MA0475.2	3.7594	4.15455	8	0.87	0.0048
2.55858	1.61863	Immune Cells	MA0475.2	Fli1	1.35643e-115	2.79253e-79	Fli1_MA0475.2	3.7594	4.15455	8	0.87	0.0048
1.97247	0.29319	Podocytes	MA0475.2	Fli1	6.57847e-21	8.932e-06	Fli1_MA0475.2	3.7594	4.15455	8	0.87	0.0048
-0.477456	-0.107791	DCT/CNT	MA0478.1	Fosl2	9.84677e-81	6.18941e-05	Fosl2_MA0478.1	1.907	4.59088	5	0.99	0.0016
0.533283	0.144383	CD-PC	MA0478.1	Fosl2	4.31926e-58	0.00304288	Fosl2_MA0478.1	1.907	4.59088	5	0.99	0.0016
0.95408	0.38159	Thin Limb	MA0478.1	Fosl2	1.07838e-33	1.38718e-06	Fosl2_MA0478.1	1.907	4.59088	5	0.99	0.0016
1.96642	0.582617	PEC	MA0478.1	Fosl2	1.1257e-22	0.00370384	Fosl2_MA0478.1	1.907	4.59088	5	0.99	0.0016
3.59088	0.906998	DMEP	MA0478.1	Fosl2	1.87234e-35	1.32187e-15	Fosl2_MA0478.1	1.907	4.59088	5	0.99	0.0016
1.67336	0.322881	DMEP	MA0148.4	Foxa1	8.80136e-22	3.56843e-43	Foxa1_MA0148.4	1.32288	2.67336	1	NA	NA
0.477658	0.167336	TAL	MA0032.2	Foxc1	3.08823e-115	4.01297e-10	Foxc1_MA0032.2	1.84599	1.7886	3	-0.37	0.76
0.506905	0.845986	Thin Limb	MA0032.2	Foxc1	7.51758e-17	2.1444e-73	Foxc1_MA0032.2	1.84599	1.7886	3	-0.37	0.76
0.788599	0.216054	Podocytes	MA0032.2	Foxc1	3.05558e-09	0.00031221	Foxc1_MA0032.2	1.84599	1.7886	3	-0.37	0.76
-1.11129	-0.0380083	PT	MA0846.1	Foxc2	0	1.17924e-06	Foxc2_MA0846.1	1.70667	2.36142	3	0.67	0.53
1.36142	0.225476	Interstitial Cells	MA0846.1	Foxc2	1.01238e-307	2.82204e-59	Foxc2_MA0846.1	1.70667	2.36142	3	0.67	0.53
0.975623	0.706671	Podocytes	MA0846.1	Foxc2	4.76209e-12	4.05785e-168	Foxc2_MA0846.1	1.70667	2.36142	3	0.67	0.53
0.500937	0.437335	Podocytes	MA0031.1	Foxd1	0.0159121	1.91944e-156	Foxd1_MA0031.1	1.43734	1.50094	1	NA	NA
0.799298	0.159535	Podocytes	MA0847.2	Foxd2	4.47892e-08	2.02657e-74	Foxd2_MA0847.2	1.15953	1.7993	1	NA	NA
1.41917	0.0216024	Interstitial Cells	MA1606.1	Foxf1	5.36783e-258	3.99173e-06	Foxf1_MA1606.1	1.0216	2.41917	1	NA	NA
-1.15403	-0.333846	PT	MA0042.2	Foxi1	0	9.23642e-95	Foxi1_MA0042.2	2.64137	3.2401	4	0.89	0.11
0.281889	-0.188799	TAL	MA0042.2	Foxi1	9.00488e-28	4.95057e-11	Foxi1_MA0042.2	2.64137	3.2401	4	0.89	0.11
0.461838	-0.184957	DCT/CNT	MA0042.2	Foxi1	4.70836e-56	2.36741e-06	Foxi1_MA0042.2	2.64137	3.2401	4	0.89	0.11
2.2401	1.64137	CD-IC	MA0042.2	Foxi1	0	0	Foxi1_MA0042.2	2.64137	3.2401	4	0.89	0.11
0.357621	0.303979	DCT/CNT	MA0851.1	Foxj3	4.38776e-42	0.00105853	Foxj3_MA0851.1	1.30398	2.23337	3	-0.78	0.43
1.23337	0.201467	CD-IC	MA0851.1	Foxj3	0	0.0084768	Foxj3_MA0851.1	1.30398	2.23337	3	-0.78	0.43
1.20305	0.0455662	Vasculature	MA0851.1	Foxj3	1.98445e-192	6.62421e-05	Foxj3_MA0851.1	1.30398	2.23337	3	-0.78	0.43
-1.06199	-0.0551153	PT	MA0852.2	Foxk1	0	1.44985e-19	Foxk1_MA0852.2	1.1312	2.06199	3	-0.071	0.95
0.336991	0.00890764	TAL	MA0852.2	Foxk1	7.30857e-43	0.00486344	Foxk1_MA0852.2	1.1312	2.06199	3	-0.071	0.95
0.371703	-0.131199	DCT/CNT	MA0852.2	Foxk1	4.99067e-39	0.00141886	Foxk1_MA0852.2	1.1312	2.06199	3	-0.071	0.95
-1.16151	-0.145721	PT	MA1103.2	Foxk2	0	3.04193e-06	Foxk2_MA1103.2	1.14572	2.16151	2	NA	NA
0.92339	0.111488	Vasculature	MA1103.2	Foxk2	1.75783e-91	0.0136935	Foxk2_MA1103.2	1.14572	2.16151	2	NA	NA
0.738539	0.0742222	Interstitial Cells	MA0033.2	Foxl1	3.30263e-73	9.01475e-27	Foxl1_MA0033.2	1.07422	1.73854	1	NA	NA
-0.627315	0.303644	PT	MA1489.1	Foxn3	0	7.19081e-206	Foxn3_MA1489.1	1.98945	1.86827	7	0.35	0.44
0.223086	-0.989449	TAL	MA1489.1	Foxn3	1.28053e-24	3.29158e-196	Foxn3_MA1489.1	1.98945	1.86827	7	0.35	0.44
0.351591	-0.573386	DCT/CNT	MA1489.1	Foxn3	6.53864e-47	1.20392e-40	Foxn3_MA1489.1	1.98945	1.86827	7	0.35	0.44
0.868272	0.554328	CD-IC	MA1489.1	Foxn3	6.07146e-195	9.45782e-38	Foxn3_MA1489.1	1.98945	1.86827	7	0.35	0.44
0.809942	0.839792	Vasculature	MA1489.1	Foxn3	6.46582e-103	1.49217e-05	Foxn3_MA1489.1	1.98945	1.86827	7	0.35	0.44
-0.243501	-0.739627	CD-PC	MA1489.1	Foxn3	9.3113e-18	2.35523e-73	Foxn3_MA1489.1	1.98945	1.86827	7	0.35	0.44
0.278909	0.961538	Immune Cells	MA1489.1	Foxn3	0.00411854	0.00335561	Foxn3_MA1489.1	1.98945	1.86827	7	0.35	0.44
-1.14577	0.296495	PT	MA0480.1	Foxo1	0	1.6561e-240	Foxo1_MA0480.1	2.16326	2.45692	7	0.19	0.69
0.276704	-0.890124	TAL	MA0480.1	Foxo1	2.57578e-31	3.23983e-150	Foxo1_MA0480.1	2.16326	2.45692	7	0.19	0.69
0.204724	-0.688071	CNT	MA0480.1	Foxo1	2.9477e-05	1.71552e-30	Foxo1_MA0480.1	2.16326	2.45692	7	0.19	0.69
1.45692	-0.250613	CD-IC	MA0480.1	Foxo1	0	0.000423454	Foxo1_MA0480.1	2.16326	2.45692	7	0.19	0.69
1.28135	1.16326	Vasculature	MA0480.1	Foxo1	1.53831e-203	2.17102e-09	Foxo1_MA0480.1	2.16326	2.45692	7	0.19	0.69
0.1946	-0.781601	CD-PC	MA0480.1	Foxo1	2.31837e-08	1.7856e-72	Foxo1_MA0480.1	2.16326	2.45692	7	0.19	0.69
0.293805	-0.677085	Thin Limb	MA0480.1	Foxo1	0.00109136	5.75615e-10	Foxo1_MA0480.1	2.16326	2.45692	7	0.19	0.69
-0.745944	-0.542511	PT	MA0157.2	Foxo3	0	2.90465e-08	Foxo3_MA0157.2	2.15768	2.37444	6	-0.1	0.85
0.153272	1.15768	TAL	MA0157.2	Foxo3	4.97301e-10	2.47178e-172	Foxo3_MA0157.2	2.15768	2.37444	6	-0.1	0.85
0.28154	-0.237578	CNT	MA0157.2	Foxo3	1.1516e-12	0.000280361	Foxo3_MA0157.2	2.15768	2.37444	6	-0.1	0.85
1.37444	-0.50815	CD-IC	MA0157.2	Foxo3	0	7.97384e-14	Foxo3_MA0157.2	2.15768	2.37444	6	-0.1	0.85
0.717648	-0.624608	Vasculature	MA0157.2	Foxo3	3.06715e-73	8.7603e-38	Foxo3_MA0157.2	2.15768	2.37444	6	-0.1	0.85
0.596869	0.421792	Interstitial Cells	MA0157.2	Foxo3	4.27814e-65	9.0593e-06	Foxo3_MA0157.2	2.15768	2.37444	6	-0.1	0.85
-1.15403	0.000188424	PT	MA0848.1	Foxo4	0	0.00111471	Foxo4_MA0848.1	1.00019	2.15403	1	NA	NA
-1.15756	-0.811836	PT	MA0481.3	Foxp1	0	4.95602e-106	Foxp1_MA0481.3	2.75863	3.05115	4	0.91	0.088
2.05115	1.75863	CD-IC	MA0481.3	Foxp1	0	0	Foxp1_MA0481.3	2.75863	3.05115	4	0.91	0.088
0.374338	0.753956	Thin Limb	MA0481.3	Foxp1	4.74971e-06	3.83706e-16	Foxp1_MA0481.3	2.75863	3.05115	4	0.91	0.088
1.89339	0.806847	DMEP	MA0481.3	Foxp1	3.48762e-21	6.92403e-05	Foxp1_MA0481.3	2.75863	3.05115	4	0.91	0.088
1.52082	0.437415	Interstitial Cells	MA0593.1	Foxp2	4.69188e-289	4.72768e-57	Foxp2_MA0593.1	1.43741	2.52082	1	NA	NA
-0.724843	-0.198408	PT	MA0040.1	Foxq1	0	4.66387e-44	Foxq1_MA0040.1	2.47717	2.05423	4	0.5	0.5
0.232721	0.235219	TAL	MA0040.1	Foxq1	2.14157e-28	9.59141e-22	Foxq1_MA0040.1	2.47717	2.05423	4	0.5	0.5
1.05423	0.263817	CD-IC	MA0040.1	Foxq1	5.22863e-307	5.8302e-37	Foxq1_MA0040.1	2.47717	2.05423	4	0.5	0.5
0.574171	1.47717	DMEP	MA0040.1	Foxq1	0.0251703	5.51769e-40	Foxq1_MA0040.1	2.47717	2.05423	4	0.5	0.5
-1.54567	0.0220497	PT	MA0062.3	Gabpa	0	1.82974e-35	Gabpa_MA0062.3	1.07334	5.8158	2	NA	NA
4.8158	-0.0733426	Vasculature	MA0062.3	Gabpa	0	9.87616e-05	Gabpa_MA0062.3	1.07334	5.8158	2	NA	NA
-0.788217	-0.912845	PT	MA0036.3	Gata2	0	2.13456e-277	Gata2_MA0036.3	2.70949	2.66415	6	0.97	0.0012
-0.598323	-0.589784	TAL	MA0036.3	Gata2	4.65179e-144	5.03957e-40	Gata2_MA0036.3	2.70949	2.66415	6	0.97	0.0012
0.132615	-0.486413	DCT/CNT	MA0036.3	Gata2	0.000892439	5.73825e-14	Gata2_MA0036.3	2.70949	2.66415	6	0.97	0.0012
1.31372	1.57897	CNT	MA0036.3	Gata2	2.91047e-230	0	Gata2_MA0036.3	2.70949	2.66415	6	0.97	0.0012
0.655146	0.567897	CD-IC	MA0036.3	Gata2	1.24582e-82	4.4408e-97	Gata2_MA0036.3	2.70949	2.66415	6	0.97	0.0012
1.66415	1.70949	CD-PC	MA0036.3	Gata2	0	0	Gata2_MA0036.3	2.70949	2.66415	6	0.97	0.0012
-0.805644	-1.28121	PT	MA0037.3	Gata3	0	0	Gata3_MA0037.3	3.46713	2.57971	9	0.76	0.018
-0.53837	-0.848439	TAL	MA0037.3	Gata3	2.35575e-115	8.84683e-68	Gata3_MA0037.3	3.46713	2.57971	9	0.76	0.018
0.1093	0.688911	DCT/CNT	MA0037.3	Gata3	0.0464868	3.97633e-156	Gata3_MA0037.3	3.46713	2.57971	9	0.76	0.018
1.25971	1.28252	CNT	MA0037.3	Gata3	1.76799e-214	1.76563e-160	Gata3_MA0037.3	3.46713	2.57971	9	0.76	0.018
0.614398	0.447978	CD-IC	MA0037.3	Gata3	5.17493e-73	7.64729e-75	Gata3_MA0037.3	3.46713	2.57971	9	0.76	0.018
0.911172	-0.711126	Vasculature	MA0037.3	Gata3	4.0948e-97	2.18084e-12	Gata3_MA0037.3	3.46713	2.57971	9	0.76	0.018
1.57971	2.0402	CD-PC	MA0037.3	Gata3	0	0	Gata3_MA0037.3	3.46713	2.57971	9	0.76	0.018
0.715143	-0.501102	Interstitial Cells	MA0037.3	Gata3	1.37573e-76	0.000125562	Gata3_MA0037.3	3.46713	2.57971	9	0.76	0.018
1.21037	2.46713	DMEP	MA0037.3	Gata3	5.77965e-10	4.83585e-54	Gata3_MA0037.3	3.46713	2.57971	9	0.76	0.018
-0.976841	-0.0959367	PT	MA1104.2	Gata6	0	1.19763e-22	Gata6_MA1104.2	1.6418	2.33304	3	0.87	0.33
0.926595	0.641796	Interstitial Cells	MA1104.2	Gata6	9.0601e-129	0	Gata6_MA1104.2	1.6418	2.33304	3	0.87	0.33
1.33304	0.380964	DMEP	MA1104.2	Gata6	2.90739e-12	0.0294129	Gata6_MA1104.2	1.6418	2.33304	3	0.87	0.33
0.196277	0.0216916	PT	MA0646.1	Gcm1	9.91975e-54	7.40998e-12	Gcm1_MA0646.1	1.02169	1.19628	1	NA	NA
0.150563	0.0983262	PT	MA0734.2	Gli2	6.27718e-36	2.1207e-57	Gli2_MA0734.2	1.09833	1.23085	3	0.99	0.11
-0.164686	-0.0623821	DCT/CNT	MA0734.2	Gli2	2.44305e-13	0.000570234	Gli2_MA0734.2	1.09833	1.23085	3	0.99	0.11
-0.230855	-0.0610454	CD-PC	MA0734.2	Gli2	1.67997e-21	0.0307033	Gli2_MA0734.2	1.09833	1.23085	3	0.99	0.11
0.120118	-0.182485	PT	MA1491.1	Gli3	4.51521e-23	3.10906e-39	Gli3_MA1491.1	1.54523	1.21661	2	NA	NA
-0.216612	0.54523	Interstitial Cells	MA1491.1	Gli3	1.13713e-12	8.99903e-136	Gli3_MA1491.1	1.54523	1.21661	2	NA	NA
-0.191015	2.80376	PT	MA0735.1	Glis1	2.24646e-55	0	Glis1_MA0735.1	3.80376	1.358	5	-0.8	0.11
0.0951658	-2.46834	TAL	MA0735.1	Glis1	0.000106585	0	Glis1_MA0735.1	3.80376	1.358	5	-0.8	0.11
0.259036	-1.67292	Vasculature	MA0735.1	Glis1	4.27796e-13	3.40653e-94	Glis1_MA0735.1	3.80376	1.358	5	-0.8	0.11
0.358005	-1.46841	Interstitial Cells	MA0735.1	Glis1	1.64958e-33	8.02287e-95	Glis1_MA0735.1	3.80376	1.358	5	-0.8	0.11
0.230997	-1.15011	Immune Cells	MA0735.1	Glis1	0.0133207	1.39556e-12	Glis1_MA0735.1	3.80376	1.358	5	-0.8	0.11
-0.185198	0.0167409	PT	MA0736.1	Glis2	1.54655e-54	3.577e-74	Glis2_MA0736.1	1.91573	1.39759	4	-0.81	0.19
0.249708	-0.915733	Vasculature	MA0736.1	Glis2	9.51176e-13	1.46009e-46	Glis2_MA0736.1	1.91573	1.39759	4	-0.81	0.19
-0.104805	0.520593	CD-PC	MA0736.1	Glis2	0.00324442	2.59091e-05	Glis2_MA0736.1	1.91573	1.39759	4	-0.81	0.19
0.39759	-0.575248	Interstitial Cells	MA0736.1	Glis2	8.69649e-44	2.21781e-22	Glis2_MA0736.1	1.91573	1.39759	4	-0.81	0.19
-0.197616	-0.542081	DCT/CNT	MA0737.1	Glis3	1.11036e-17	5.5224e-72	Glis3_MA0737.1	1.95554	1.19762	2	NA	NA
-0.0996376	0.955537	CD-PC	MA0737.1	Glis3	0.0234585	4.49853e-251	Glis3_MA0737.1	1.95554	1.19762	2	NA	NA
-0.384173	-0.0952021	PT	MA0862.1	Gmeb2	1.49503e-199	4.75941e-15	Gmeb2_MA0862.1	1.0952	1.38417	1	NA	NA
-2.0611	-0.0395817	PT	MA0647.1	Grhl1	0	7.42873e-08	Grhl1_MA0647.1	2.0207	3.36086	3	0.72	0.49
1.68458	0.119065	CD-IC	MA0647.1	Grhl1	6.61957057348436e-318	3.6013e-26	Grhl1_MA0647.1	2.0207	3.36086	3	0.72	0.49
2.36086	1.0207	DMEP	MA0647.1	Grhl1	9.53887e-23	1.00122e-111	Grhl1_MA0647.1	2.0207	3.36086	3	0.72	0.49
-1.50374	-1.24867	PT	MA1105.2	Grhl2	0	0	Grhl2_MA1105.2	2.3484	2.79668	10	0.89	0.00051
0.881599	0.565218	TAL	MA1105.2	Grhl2	2.8517e-221	1.02222e-64	Grhl2_MA1105.2	2.3484	2.79668	10	0.89	0.00051
1.11579	0.382038	DCT/CNT	MA1105.2	Grhl2	7.1775e-265	1.59595e-50	Grhl2_MA1105.2	2.3484	2.79668	10	0.89	0.00051
1.79668	0.52889	CNT	MA1105.2	Grhl2	0	1.44995e-23	Grhl2_MA1105.2	2.3484	2.79668	10	0.89	0.00051
1.54061	0.892519	CD-IC	MA1105.2	Grhl2	0	6.283e-170	Grhl2_MA1105.2	2.3484	2.79668	10	0.89	0.00051
-0.808377	-0.647322	Vasculature	MA1105.2	Grhl2	5.51384e-66	7.90339e-14	Grhl2_MA1105.2	2.3484	2.79668	10	0.89	0.00051
1.62509	1.17507	CD-PC	MA1105.2	Grhl2	0	8.06671e-197	Grhl2_MA1105.2	2.3484	2.79668	10	0.89	0.00051
-1.06947	-0.451234	Interstitial Cells	MA1105.2	Grhl2	3.95124e-152	0.000564656	Grhl2_MA1105.2	2.3484	2.79668	10	0.89	0.00051
0.43147	1.08939	Thin Limb	MA1105.2	Grhl2	3.67587e-06	1.16915e-30	Grhl2_MA1105.2	2.3484	2.79668	10	0.89	0.00051
1.75996	1.3484	DMEP	MA1105.2	Grhl2	2.98339e-16	1.02247e-05	Grhl2_MA1105.2	2.3484	2.79668	10	0.89	0.00051
-0.307065	-1.08085	PT	MA1099.2	Hes1	8.67241e-158	1.82317e-199	Hes1_MA1099.2	2.24222	1.30706	3	0.92	0.26
0.182974	0.392043	TAL	MA1099.2	Hes1	5.27921e-23	3.21731e-08	Hes1_MA1099.2	2.24222	1.30706	3	0.92	0.26
0.160453	1.24222	CNT	MA1099.2	Hes1	1.47388e-05	4.18894e-83	Hes1_MA1099.2	2.24222	1.30706	3	0.92	0.26
0.645953	0.295022	PT	MA1493.1	Hes6	0	4.34029e-126	Hes6_MA1493.1	1.29637	1.9767	7	0.92	0.0032
-0.121017	-0.120028	TAL	MA1493.1	Hes6	1.3609e-06	2.56682e-17	Hes6_MA1493.1	1.29637	1.9767	7	0.92	0.0032
-0.173758	-0.178911	DCT/CNT	MA1493.1	Hes6	4.14787e-11	6.39179e-11	Hes6_MA1493.1	1.29637	1.9767	7	0.92	0.0032
-0.431678	-0.236604	CNT	MA1493.1	Hes6	1.39578e-36	1.08685e-05	Hes6_MA1493.1	1.29637	1.9767	7	0.92	0.0032
-0.696117	-0.296373	Vasculature	MA1493.1	Hes6	2.15589e-84	1.3802e-07	Hes6_MA1493.1	1.29637	1.9767	7	0.92	0.0032
-0.53075	-0.142832	CD-PC	MA1493.1	Hes6	2.18557e-91	4.94918e-06	Hes6_MA1493.1	1.29637	1.9767	7	0.92	0.0032
-0.976697	-0.279696	Interstitial Cells	MA1493.1	Hes6	3.27641e-216	1.1661e-05	Hes6_MA1493.1	1.29637	1.9767	7	0.92	0.0032
0.366293	0.01272	TAL	MA0894.1	Hesx1	1.6056e-77	0.0454454	Hesx1_MA0894.1	1.01272	1.36629	1	NA	NA
0.262606	-0.0243948	PT	MA0649.1	Hey2	3.83995e-88	0.000124502	Hey2_MA0649.1	1.03103	1.26261	2	NA	NA
-0.181003	0.031035	CD-IC	MA0649.1	Hey2	2.70525e-08	0.00200715	Hey2_MA0649.1	1.03103	1.26261	2	NA	NA
-1.01121	0.0779753	Vasculature	MA0739.1	Hic1	3.79949e-151	0.00114097	Hic1_MA0739.1	1.07798	2.82012	2	NA	NA
-1.82012	0.0670244	Interstitial Cells	MA0739.1	Hic1	0	2.3763e-11	Hic1_MA0739.1	1.07798	2.82012	2	NA	NA
-0.173005	-0.985439	PT	MA1106.1	Hif1a	2.95259e-43	9.72266e-89	Hif1a_MA1106.1	2.54313	1.22617	4	0.51	0.49
0.146013	1.54313	CNT	MA1106.1	Hif1a	0.00116073	2.90107e-143	Hif1a_MA1106.1	2.54313	1.22617	4	0.51	0.49
0.150448	0.153811	CD-IC	MA1106.1	Hif1a	3.38474e-06	2.08415e-05	Hif1a_MA1106.1	2.54313	1.22617	4	0.51	0.49
0.22617	-0.443229	Vasculature	MA1106.1	Hif1a	3.78404e-09	1.53374e-14	Hif1a_MA1106.1	2.54313	1.22617	4	0.51	0.49
-0.452557	-0.0221657	PT	MA0131.2	Hinfp	0	4.32714e-08	Hinfp_MA0131.2	1.02217	1.45256	1	NA	NA
-0.248807	1.55087	PT	MA0043.3	Hlf	2.54105e-58	0	Hlf_MA0043.3	2.55087	2.03699	4	-0.46	0.54
0.156664	-1.25777	TAL	MA0043.3	Hlf	7.68259e-09	6.72701e-236	Hlf_MA0043.3	2.55087	2.03699	4	-0.46	0.54
0.166298	-0.943548	CNT	MA0043.3	Hlf	0.00834374	1.17718e-52	Hlf_MA0043.3	2.55087	2.03699	4	-0.46	0.54
1.03699	-0.516757	Interstitial Cells	MA0043.3	Hlf	3.05919e-172	9.01083e-24	Hlf_MA0043.3	2.55087	2.03699	4	-0.46	0.54
-0.113421	-0.039689	PT	MA0109.1	Hltf	3.03872e-18	2.30555e-43	Hltf_MA0109.1	1.12516	1.12618	3	0.085	0.95
0.0892296	-0.125165	TAL	MA0109.1	Hltf	0.000811449	1.01323e-20	Hltf_MA0109.1	1.12516	1.12618	3	0.085	0.95
0.126178	0.0300531	CD-PC	MA0109.1	Hltf	7.26506e-05	0.00817948	Hltf_MA0109.1	1.12516	1.12618	3	0.085	0.95
-0.102828	-0.279402	PT	MA0897.1	Hmx2	6.14783e-15	5.50344e-60	Hmx2_MA0897.1	1.2794	1.27232	2	NA	NA
0.272315	-0.141372	DCT/CNT	MA0897.1	Hmx2	7.59132e-36	0.0334985	Hmx2_MA0897.1	1.2794	1.27232	2	NA	NA
2.82855	0.42618	PT	MA0046.2	Hnf1a	0	2.87998e-237	Hnf1a_MA0046.2	1.42618	5.28237	8	0.83	0.011
-0.399606	-0.208028	TAL	MA0046.2	Hnf1a	1.55933e-22	7.89178e-28	Hnf1a_MA0046.2	1.42618	5.28237	8	0.83	0.011
-1.03957	-0.251165	DCT/CNT	MA0046.2	Hnf1a	1.10256e-113	1.34561e-19	Hnf1a_MA0046.2	1.42618	5.28237	8	0.83	0.011
-1.18086	-0.281302	CNT	MA0046.2	Hnf1a	2.78713e-69	7.05433e-11	Hnf1a_MA0046.2	1.42618	5.28237	8	0.83	0.011
-1.05573	-0.207048	CD-IC	MA0046.2	Hnf1a	2.80461e-79	4.92136e-07	Hnf1a_MA0046.2	1.42618	5.28237	8	0.83	0.011
-3.24644	-0.29094	Vasculature	MA0046.2	Hnf1a	0	4.00232e-09	Hnf1a_MA0046.2	1.42618	5.28237	8	0.83	0.011
-1.87348	-0.286216	CD-PC	MA0046.2	Hnf1a	6.36352e-277	2.87388e-20	Hnf1a_MA0046.2	1.42618	5.28237	8	0.83	0.011
-4.28237	-0.267662	Interstitial Cells	MA0046.2	Hnf1a	0	1.24289e-08	Hnf1a_MA0046.2	1.42618	5.28237	8	0.83	0.011
3.16588	0.418096	PT	MA0153.2	Hnf1b	0	4.91535e-189	Hnf1b_MA0153.2	2.51672	5.98207	6	0.96	0.0019
-1.0303	-0.423895	DCT/CNT	MA0153.2	Hnf1b	2.68842e-87	3.24613e-20	Hnf1b_MA0153.2	2.51672	5.98207	6	0.96	0.0019
-1.09175	-0.328905	CD-IC	MA0153.2	Hnf1b	4.55184e-66	1.80509e-06	Hnf1b_MA0153.2	2.51672	5.98207	6	0.96	0.0019
-3.88575	-1.51672	Vasculature	MA0153.2	Hnf1b	0	6.45528e-89	Hnf1b_MA0153.2	2.51672	5.98207	6	0.96	0.0019
-4.98207	-1.34463	Interstitial Cells	MA0153.2	Hnf1b	0	1.61999e-81	Hnf1b_MA0153.2	2.51672	5.98207	6	0.96	0.0019
-2.93988	-0.852985	Immune Cells	MA0153.2	Hnf1b	8.23824e-87	2.86738e-11	Hnf1b_MA0153.2	2.51672	5.98207	6	0.96	0.0019
7.2454	2.16928	PT	MA0114.4	Hnf4a	0	0	Hnf4a_MA0114.4	3.16928	8.2454	12	0.98	5.2e-08
-4.08414	-1.71446	TAL	MA0114.4	Hnf4a	0	0	Hnf4a_MA0114.4	3.16928	8.2454	12	0.98	5.2e-08
-3.8414	-1.68741	DCT/CNT	MA0114.4	Hnf4a	0	8.91417e-261	Hnf4a_MA0114.4	3.16928	8.2454	12	0.98	5.2e-08
-4.96973	-1.62175	CNT	MA0114.4	Hnf4a	0	1.21244e-111	Hnf4a_MA0114.4	3.16928	8.2454	12	0.98	5.2e-08
-3.85519	-1.43208	CD-IC	MA0114.4	Hnf4a	5.07313e-285	1.3176e-128	Hnf4a_MA0114.4	3.16928	8.2454	12	0.98	5.2e-08
-2.50888	-1.45603	Vasculature	MA0114.4	Hnf4a	5.66577e-71	2.5162e-89	Hnf4a_MA0114.4	3.16928	8.2454	12	0.98	5.2e-08
-4.96892	-1.58322	CD-PC	MA0114.4	Hnf4a	0	1.78869e-183	Hnf4a_MA0114.4	3.16928	8.2454	12	0.98	5.2e-08
-3.23377	-1.22655	Interstitial Cells	MA0114.4	Hnf4a	6.00099e-153	4.527e-81	Hnf4a_MA0114.4	3.16928	8.2454	12	0.98	5.2e-08
-2.37966	-1.15448	Thin Limb	MA0114.4	Hnf4a	3.88653e-27	2.32479e-21	Hnf4a_MA0114.4	3.16928	8.2454	12	0.98	5.2e-08
-2.2098	-0.911154	Immune Cells	MA0114.4	Hnf4a	1.71785e-18	7.55107e-11	Hnf4a_MA0114.4	3.16928	8.2454	12	0.98	5.2e-08
-3.25286	-1.05473	Podocytes	MA0114.4	Hnf4a	5.85277e-12	0.0243734	Hnf4a_MA0114.4	3.16928	8.2454	12	0.98	5.2e-08
-2.94485	-1.57123	DMEP	MA0114.4	Hnf4a	2.15406e-05	0.0155541	Hnf4a_MA0114.4	3.16928	8.2454	12	0.98	5.2e-08
7.25284	2.52952	PT	MA0484.2	Hnf4g	0	0	Hnf4g_MA0484.2	3.52952	8.25284	11	0.98	2.4e-07
-4.0444	-2.13928	TAL	MA0484.2	Hnf4g	0	0	Hnf4g_MA0484.2	3.52952	8.25284	11	0.98	2.4e-07
-3.8473	-2.12529	DCT/CNT	MA0484.2	Hnf4g	0	4.51544e-273	Hnf4g_MA0484.2	3.52952	8.25284	11	0.98	2.4e-07
-4.97414	-2.04255	CNT	MA0484.2	Hnf4g	0	8.64838e-119	Hnf4g_MA0484.2	3.52952	8.25284	11	0.98	2.4e-07
-3.86506	-1.44893	CD-IC	MA0484.2	Hnf4g	5.87671e-287	3.72854e-101	Hnf4g_MA0484.2	3.52952	8.25284	11	0.98	2.4e-07
-2.56268	-1.82463	Vasculature	MA0484.2	Hnf4g	3.3072e-74	8.30966e-94	Hnf4g_MA0484.2	3.52952	8.25284	11	0.98	2.4e-07
-4.95453	-2.01728	CD-PC	MA0484.2	Hnf4g	0	3.10767e-195	Hnf4g_MA0484.2	3.52952	8.25284	11	0.98	2.4e-07
-3.32018	-1.57299	Interstitial Cells	MA0484.2	Hnf4g	8.49817e-162	3.41137e-88	Hnf4g_MA0484.2	3.52952	8.25284	11	0.98	2.4e-07
-2.36147	-1.07596	Thin Limb	MA0484.2	Hnf4g	1.03338e-26	2.55222e-14	Hnf4g_MA0484.2	3.52952	8.25284	11	0.98	2.4e-07
-2.22026	-0.970244	Immune Cells	MA0484.2	Hnf4g	1.08569e-18	1.45301e-08	Hnf4g_MA0484.2	3.52952	8.25284	11	0.98	2.4e-07
-3.3069	-1.28899	Podocytes	MA0484.2	Hnf4g	1.93674e-12	0.00865093	Hnf4g_MA0484.2	3.52952	8.25284	11	0.98	2.4e-07
-0.291317	0.0201104	PT	MA1495.1	Hoxa1	2.6969e-116	7.20226e-05	Hoxa1_MA1495.1	1.02011	1.29132	1	NA	NA
-1.17075	0.0546668	PT	MA0899.1	Hoxa10	0	3.94927e-44	Hoxa10_MA0899.1	1.80651	2.17075	5	0.088	0.89
0.709847	-0.164568	TAL	MA0899.1	Hoxa10	1.56544e-227	1.06077e-16	Hoxa10_MA0899.1	1.80651	2.17075	5	0.088	0.89
0.786483	-0.210272	DCT/CNT	MA0899.1	Hoxa10	5.84241e-210	8.45361e-14	Hoxa10_MA0899.1	1.80651	2.17075	5	0.088	0.89
0.530202	-0.327588	CD-PC	MA0899.1	Hoxa10	1.27867e-74	1.10265e-18	Hoxa10_MA0899.1	1.80651	2.17075	5	0.088	0.89
0.8837	0.806514	Interstitial Cells	MA0899.1	Hoxa10	6.2941e-140	2.11478e-46	Hoxa10_MA0899.1	1.80651	2.17075	5	0.088	0.89
1.3557	0.0609573	Interstitial Cells	MA0911.1	Hoxa11	0	6.21188e-17	Hoxa11_MA0911.1	1.06096	2.3557	1	NA	NA
-0.299089	0.121508	Interstitial Cells	MA0900.2	Hoxa2	7.32605e-21	0.00285567	Hoxa2_MA0900.2	1.12151	1.29909	1	NA	NA
0.190501	0.312598	TAL	MA0158.2	Hoxa5	2.8159e-20	1.98445e-05	Hoxa5_MA0158.2	1.32528	1.1905	2	NA	NA
0.160532	-0.325276	CD-PC	MA0158.2	Hoxa5	7.8296e-08	2.96134e-17	Hoxa5_MA0158.2	1.32528	1.1905	2	NA	NA
-0.462067	0.222353	PT	MA1498.1	Hoxa7	2.22637e-290	9.47477e-116	Hoxa7_MA1498.1	1.43596	1.52403	6	-0.78	0.068
0.196108	0.0326635	TAL	MA1498.1	Hoxa7	5.40717e-21	0.00533361	Hoxa7_MA1498.1	1.43596	1.52403	6	-0.78	0.068
0.436545	-0.0226401	DCT/CNT	MA1498.1	Hoxa7	1.41407e-81	0.000477272	Hoxa7_MA1498.1	1.43596	1.52403	6	-0.78	0.068
0.353589	-0.139502	CNT	MA1498.1	Hoxa7	2.2058e-25	0.000277398	Hoxa7_MA1498.1	1.43596	1.52403	6	-0.78	0.068
0.524027	-0.435963	CD-PC	MA1498.1	Hoxa7	7.32949e-93	2.35717e-27	Hoxa7_MA1498.1	1.43596	1.52403	6	-0.78	0.068
0.229681	-0.242629	Interstitial Cells	MA1498.1	Hoxa7	4.64523e-11	2.14999e-05	Hoxa7_MA1498.1	1.43596	1.52403	6	-0.78	0.068
-0.29027	0.152282	PT	MA0594.2	Hoxa9	2.09214e-116	2.80692e-110	Hoxa9_MA0594.2	1.71901	1.29027	3	-0.66	0.54
0.181434	-0.0505224	DCT/CNT	MA0594.2	Hoxa9	1.33915e-13	1.57429e-06	Hoxa9_MA0594.2	1.71901	1.29027	3	-0.66	0.54
0.169319	-0.719012	CD-PC	MA0594.2	Hoxa9	6.09672e-09	4.93646e-50	Hoxa9_MA0594.2	1.71901	1.29027	3	-0.66	0.54
-0.234328	0.0846837	PT	MA0902.2	Hoxb2	8.52432e-75	1.48197e-29	Hoxb2_MA0902.2	1.08468	1.48151	2	NA	NA
0.48151	-0.0740711	TAL	MA0902.2	Hoxb2	5.38677e-135	2.37362e-07	Hoxb2_MA0902.2	1.08468	1.48151	2	NA	NA
0.441738	-1.0041	PT	MA0903.1	Hoxb3	4.38449e-240	7.18469e-223	Hoxb3_MA0903.1	2.13529	2.25626	4	-0.056	0.94
0.245687	0.876476	DCT/CNT	MA0903.1	Hoxb3	4.88012e-23	1.43961e-156	Hoxb3_MA0903.1	2.13529	2.25626	4	-0.056	0.94
-1.25626	-0.125316	Vasculature	MA0903.1	Hoxb3	6.46863e-260	0.00171326	Hoxb3_MA0903.1	2.13529	2.25626	4	-0.056	0.94
-0.196436	1.13529	CD-PC	MA0903.1	Hoxb3	7.33653e-11	1.22265e-128	Hoxb3_MA0903.1	2.13529	2.25626	4	-0.056	0.94
0.845139	-1.0029	PT	MA1499.1	Hoxb4	0	6.01798e-210	Hoxb4_MA1499.1	2.0029	1.84514	4	-1	0.0024
-0.159996	0.549298	TAL	MA1499.1	Hoxb4	3.30601e-10	2.64776e-32	Hoxb4_MA1499.1	2.0029	1.84514	4	-1	0.0024
-0.312845	0.890518	DCT/CNT	MA1499.1	Hoxb4	6.34868e-32	8.11702e-145	Hoxb4_MA1499.1	2.0029	1.84514	4	-1	0.0024
-0.260456	0.862837	CD-PC	MA1499.1	Hoxb4	6.07754e-17	3.3326e-59	Hoxb4_MA1499.1	2.0029	1.84514	4	-1	0.0024
-0.291317	-0.469946	PT	MA0904.2	Hoxb5	2.6969e-116	2.39725e-40	Hoxb5_MA0904.2	1.50399	1.39644	4	0.44	0.56
0.190501	0.503985	TAL	MA0904.2	Hoxb5	2.8159e-20	3.78679e-27	Hoxb5_MA0904.2	1.50399	1.39644	4	0.44	0.56
0.396443	-0.225066	DCT/CNT	MA0904.2	Hoxb5	1.01284e-68	0.000297128	Hoxb5_MA0904.2	1.50399	1.39644	4	0.44	0.56
0.160532	0.488568	CD-PC	MA0904.2	Hoxb5	7.8296e-08	2.31802e-20	Hoxb5_MA0904.2	1.50399	1.39644	4	0.44	0.56
-0.375144	-0.965729	PT	MA1500.1	Hoxb6	2.26543e-183	3.58893e-177	Hoxb6_MA1500.1	1.96573	1.53077	4	0.82	0.18
0.1424	0.788315	TAL	MA1500.1	Hoxb6	4.49291e-10	1.26024e-89	Hoxb6_MA1500.1	1.96573	1.53077	4	0.82	0.18
0.530775	0.471457	CNT	MA1500.1	Hoxb6	1.89756e-56	0.000586298	Hoxb6_MA1500.1	1.96573	1.53077	4	0.82	0.18
0.322595	0.965115	CD-PC	MA1500.1	Hoxb6	1.81648e-33	7.33596e-83	Hoxb6_MA1500.1	1.96573	1.53077	4	0.82	0.18
-0.421202	-0.389294	PT	MA1502.1	Hoxb8	6.03078e-239	5.98936e-22	Hoxb8_MA1502.1	1.58472	1.47973	3	1	0.061
0.479735	0.584719	DCT/CNT	MA1502.1	Hoxb8	1.98875e-97	1.44355e-59	Hoxb8_MA1502.1	1.58472	1.47973	3	1	0.061
0.422056	0.424825	CD-PC	MA1502.1	Hoxb8	3.55148e-59	0.000184232	Hoxb8_MA1502.1	1.58472	1.47973	3	1	0.061
-0.982434	-0.583553	PT	MA1503.1	Hoxb9	0	2.90893e-141	Hoxb9_MA1503.1	1.82013	2.2032	7	0.38	0.4
0.364096	0.319205	TAL	MA1503.1	Hoxb9	1.11701e-59	6.85979e-16	Hoxb9_MA1503.1	1.82013	2.2032	7	0.38	0.4
0.503836	0.193489	DCT/CNT	MA1503.1	Hoxb9	2.65488e-86	1.11983e-08	Hoxb9_MA1503.1	1.82013	2.2032	7	0.38	0.4
0.275002	0.406251	CD-IC	MA1503.1	Hoxb9	7.51365e-17	6.84519e-42	Hoxb9_MA1503.1	1.82013	2.2032	7	0.38	0.4
0.322144	-0.244479	Vasculature	MA1503.1	Hoxb9	5.92643e-14	0.0117182	Hoxb9_MA1503.1	1.82013	2.2032	7	0.38	0.4
0.581648	0.820135	CD-PC	MA1503.1	Hoxb9	1.54254e-90	1.82577e-96	Hoxb9_MA1503.1	1.82013	2.2032	7	0.38	0.4
1.2032	-0.309588	Interstitial Cells	MA1503.1	Hoxb9	6.236e-259	0.00033342	Hoxb9_MA1503.1	1.82013	2.2032	7	0.38	0.4
-0.749677	0.0250036	PT	MA0905.1	Hoxc10	0	6.32151e-09	Hoxc10_MA0905.1	1.09787	1.74968	2	NA	NA
0.49783	-0.0978711	CD-PC	MA0905.1	Hoxc10	2.42328e-75	0.00231375	Hoxc10_MA0905.1	1.09787	1.74968	2	NA	NA
-0.976967	0.0176042	PT	MA0651.1	Hoxc11	0	1.53017e-06	Hoxc11_MA0651.1	1.0176	1.97697	1	NA	NA
0.631146	-0.309733	PT	MA1504.1	Hoxc4	0	5.33601e-17	Hoxc4_MA1504.1	1.68741	2.55376	3	-0.51	0.66
-1.49752	-0.324736	Vasculature	MA1504.1	Hoxc4	1.65195806536964e-314	1.79951e-05	Hoxc4_MA1504.1	1.68741	2.55376	3	-0.51	0.66
-1.55376	0.687406	Interstitial Cells	MA1504.1	Hoxc4	0	5.58568e-58	Hoxc4_MA1504.1	1.68741	2.55376	3	-0.51	0.66
-0.219922	-0.217669	Vasculature	MA1505.1	Hoxc8	2.807e-07	0.0164955	Hoxc8_MA1505.1	1.24683	1.28538	2	NA	NA
0.285382	-0.246827	CD-PC	MA1505.1	Hoxc8	3.09744e-25	3.29913e-10	Hoxc8_MA1505.1	1.24683	1.28538	2	NA	NA
0.45038	-0.179487	Vasculature	MA0485.2	Hoxc9	9.80513e-29	0.0121503	Hoxc9_MA0485.2	1.17949	1.57118	2	NA	NA
0.571184	-0.160267	CD-PC	MA0485.2	Hoxc9	1.01996e-88	1.3014e-06	Hoxc9_MA0485.2	1.17949	1.57118	2	NA	NA
-1.11377	-0.223616	PT	MA1506.1	Hoxd10	0	1.75773e-58	Hoxd10_MA1506.1	1.34443	2.2117	5	0.97	0.0072
0.444265	0.126324	TAL	MA1506.1	Hoxd10	1.47111e-83	0.000454805	Hoxd10_MA1506.1	1.34443	2.2117	5	0.97	0.0072
0.51462	0.254586	DCT/CNT	MA1506.1	Hoxd10	2.36092e-84	1.03216e-39	Hoxd10_MA1506.1	1.34443	2.2117	5	0.97	0.0072
1.16301	0.344427	CNT	MA1506.1	Hoxd10	2.03132e-206	1.04305e-15	Hoxd10_MA1506.1	1.34443	2.2117	5	0.97	0.0072
1.2117	0.264722	Interstitial Cells	MA1506.1	Hoxd10	6.54452e-246	8.25457e-11	Hoxd10_MA1506.1	1.34443	2.2117	5	0.97	0.0072
-0.95933	-0.0824139	PT	MA0908.1	Hoxd11	0	8.97591e-17	Hoxd11_MA0908.1	1.5501	2.2165	2	NA	NA
1.2165	0.550096	Interstitial Cells	MA0908.1	Hoxd11	1.37036e-269	4.1443e-193	Hoxd11_MA0908.1	1.5501	2.2165	2	NA	NA
-0.234328	-1.07886	PT	MA0912.2	Hoxd3	8.52432e-75	0	Hoxd3_MA0912.2	2.28063	1.43383	6	0.74	0.091
0.433827	0.828865	DCT/CNT	MA0912.2	Hoxd3	3.54104e-82	2.13919e-191	Hoxd3_MA0912.2	2.28063	1.43383	6	0.74	0.091
-0.19443	0.292227	CD-IC	MA0912.2	Hoxd3	1.29026e-10	9.24807e-25	Hoxd3_MA0912.2	2.28063	1.43383	6	0.74	0.091
-0.389367	-0.345877	Vasculature	MA0912.2	Hoxd3	1.77236e-28	2.35379e-06	Hoxd3_MA0912.2	2.28063	1.43383	6	0.74	0.091
0.10372	1.28063	CD-PC	MA0912.2	Hoxd3	0.0218136	7.8136e-197	Hoxd3_MA0912.2	2.28063	1.43383	6	0.74	0.091
-0.299089	-0.41622	Interstitial Cells	MA0912.2	Hoxd3	7.32605e-21	4.46724e-05	Hoxd3_MA0912.2	2.28063	1.43383	6	0.74	0.091
0.845139	-1.02185	PT	MA1507.1	Hoxd4	0	3.04521e-287	Hoxd4_MA1507.1	2.46876	2.2924	6	-0.37	0.47
-0.312845	0.62794	DCT/CNT	MA1507.1	Hoxd4	6.34868e-32	3.65924e-91	Hoxd4_MA1507.1	2.46876	2.2924	6	-0.37	0.47
-0.260214	0.229686	CD-IC	MA1507.1	Hoxd4	1.61113e-14	6.79993e-16	Hoxd4_MA1507.1	2.46876	2.2924	6	-0.37	0.47
-1.2924	-0.334736	Vasculature	MA1507.1	Hoxd4	1.11732e-233	3.85231e-06	Hoxd4_MA1507.1	2.46876	2.2924	6	-0.37	0.47
-0.260456	1.46876	CD-PC	MA1507.1	Hoxd4	6.07754e-17	4.14632e-275	Hoxd4_MA1507.1	2.46876	2.2924	6	-0.37	0.47
-0.83408	0.974023	DMEP	MA1507.1	Hoxd4	3.45379e-05	0.0214782	Hoxd4_MA1507.1	2.46876	2.2924	6	-0.37	0.47
-0.462067	-0.839653	PT	MA0910.2	Hoxd8	2.22637e-290	2.49523e-252	Hoxd8_MA0910.2	2.11548	1.52403	5	0.91	0.03
0.196108	0.259245	TAL	MA0910.2	Hoxd8	5.40717e-21	0.00101729	Hoxd8_MA0910.2	2.11548	1.52403	5	0.91	0.03
0.436545	1.11548	DCT/CNT	MA0910.2	Hoxd8	1.41407e-81	0	Hoxd8_MA0910.2	2.11548	1.52403	5	0.91	0.03
0.353589	0.768121	CNT	MA0910.2	Hoxd8	2.2058e-25	2.55846e-41	Hoxd8_MA0910.2	2.11548	1.52403	5	0.91	0.03
0.524027	0.462144	CD-PC	MA0910.2	Hoxd8	7.32949e-93	1.92996e-17	Hoxd8_MA0910.2	2.11548	1.52403	5	0.91	0.03
-1.20253	-0.824298	PT	MA0913.2	Hoxd9	0	3.43023e-237	Hoxd9_MA0913.2	2.32913	2.29877	5	0.97	0.0064
0.848837	0.868077	DCT/CNT	MA0913.2	Hoxd9	6.78139e-230	8.0457e-172	Hoxd9_MA0913.2	2.32913	2.29877	5	0.97	0.0064
1.29877	1.32913	CNT	MA0913.2	Hoxd9	4.26321e-259	2.15498e-186	Hoxd9_MA0913.2	2.32913	2.29877	5	0.97	0.0064
0.367991	0.185448	CD-IC	MA0913.2	Hoxd9	8.02151e-29	1.61277e-09	Hoxd9_MA0913.2	2.32913	2.29877	5	0.97	0.0064
0.733861	0.411224	CD-PC	MA0913.2	Hoxd9	8.29526e-135	1.54986e-15	Hoxd9_MA0913.2	2.32913	2.29877	5	0.97	0.0064
-0.626102	-0.0844076	PT	MA0486.2	Hsf1	0	1.33878e-10	Hsf1_MA0486.2	1.08441	1.6261	2	NA	NA
0.158111	-0.0442762	TAL	MA0486.2	Hsf1	5.61324e-11	0.000415086	Hsf1_MA0486.2	1.08441	1.6261	2	NA	NA
-0.782386	0.0289014	PT	MA0770.1	Hsf2	0	5.20491e-44	Hsf2_MA0770.1	1.34517	2.3485	6	-0.62	0.19
0.313432	-0.345167	TAL	MA0770.1	Hsf2	4.95613e-48	1.17762e-43	Hsf2_MA0770.1	1.34517	2.3485	6	-0.62	0.19
0.259383	-0.12381	DCT/CNT	MA0770.1	Hsf2	2.59142e-24	1.20043e-06	Hsf2_MA0770.1	1.34517	2.3485	6	-0.62	0.19
0.806819	-0.201797	Vasculature	MA0770.1	Hsf2	1.91529e-100	3.61575e-10	Hsf2_MA0770.1	1.34517	2.3485	6	-0.62	0.19
0.409421	-0.0995899	CD-PC	MA0770.1	Hsf2	9.0977e-49	3.24857e-06	Hsf2_MA0770.1	1.34517	2.3485	6	-0.62	0.19
1.3485	-0.207602	Interstitial Cells	MA0770.1	Hsf2	0	0.00706102	Hsf2_MA0770.1	1.34517	2.3485	6	-0.62	0.19
-0.628576	-0.0901076	PT	MA0771.1	Hsf4	0	1.20176e-22	Hsf4_MA0771.1	1.18195	1.62858	2	NA	NA
0.190587	0.181955	TAL	MA0771.1	Hsf4	3.06769e-17	3.67549e-36	Hsf4_MA0771.1	1.18195	1.62858	2	NA	NA
-0.207487	-0.0922235	TAL	MA1508.1	Ikzf1	4.07555e-09	0.0137648	Ikzf1_MA1508.1	3.20757	3.44675	2	NA	NA
2.44675	2.20757	Immune Cells	MA1508.1	Ikzf1	3.92985e-88	0	Ikzf1_MA1508.1	3.20757	3.44675	2	NA	NA
-1.43912	-0.232496	PT	MA0050.2	Irf1	0	1.35565e-22	Irf1_MA0050.2	1.90782	3.43179	7	0.9	0.0064
0.365077	-0.131126	TAL	MA0050.2	Irf1	1.53365e-50	7.56041e-06	Irf1_MA0050.2	1.90782	3.43179	7	0.9	0.0064
2.11765	0.803439	Vasculature	MA0050.2	Irf1	0	9.27e-54	Irf1_MA0050.2	1.90782	3.43179	7	0.9	0.0064
0.736374	0.217009	CD-PC	MA0050.2	Irf1	1.34164e-117	5.06302e-12	Irf1_MA0050.2	1.90782	3.43179	7	0.9	0.0064
1.96644	0.36133	Interstitial Cells	MA0050.2	Irf1	0	1.09748e-13	Irf1_MA0050.2	1.90782	3.43179	7	0.9	0.0064
2.43179	0.907815	Immune Cells	MA0050.2	Irf1	2.34248e-191	4.3726e-29	Irf1_MA0050.2	1.90782	3.43179	7	0.9	0.0064
1.40368	0.31959	Podocytes	MA0050.2	Irf1	3.04139e-20	4.34108e-08	Irf1_MA0050.2	1.90782	3.43179	7	0.9	0.0064
0.209932	-0.0632398	TAL	MA0051.1	Irf2	1.11989e-15	2.02957e-10	Irf2_MA0051.1	2.2611	2.92862	3	1	0.056
1.80967	1.2611	Vasculature	MA0051.1	Irf2	0	1.41149e-25	Irf2_MA0051.1	2.2611	2.92862	3	1	0.056
1.92862	1.22302	Immune Cells	MA0051.1	Irf2	4.74447e-129	1.66724e-13	Irf2_MA0051.1	2.2611	2.92862	3	1	0.056
-1.47672	0.100777	PT	MA1418.1	Irf3	0	7.27534e-89	Irf3_MA1418.1	1.25041	3.30731	6	-0.37	0.47
0.259673	0.00425006	TAL	MA1418.1	Irf3	3.2402e-21	8.75802e-08	Irf3_MA1418.1	1.25041	3.30731	6	-0.37	0.47
0.343127	-0.1481	DCT/CNT	MA1418.1	Irf3	4.33201e-28	3.92646e-10	Irf3_MA1418.1	1.25041	3.30731	6	-0.37	0.47
0.385665	-0.11375	CNT	MA1418.1	Irf3	1.04306e-16	0.000206231	Irf3_MA1418.1	1.25041	3.30731	6	-0.37	0.47
2.30731	0.00216258	Vasculature	MA1418.1	Irf3	0	3.43533e-08	Irf3_MA1418.1	1.25041	3.30731	6	-0.37	0.47
0.93153	-0.250407	CD-PC	MA1418.1	Irf3	9.36736e-160	2.0838e-15	Irf3_MA1418.1	1.25041	3.30731	6	-0.37	0.47
2.18457	0.854386	Immune Cells	MA1419.1	Irf4	9.15335e-153	1.62861e-111	Irf4_MA1419.1	1.85439	3.18457	2	NA	NA
0.549731	0.158526	PEC	MA1419.1	Irf4	0.0472183	2.2193e-12	Irf4_MA1419.1	1.85439	3.18457	2	NA	NA
-0.666447	0.0600934	PT	MA1420.1	Irf5	0	6.05349e-38	Irf5_MA1420.1	2.00225	2.20328	4	0.75	0.25
0.181469	-0.0842353	DCT/CNT	MA1420.1	Irf5	5.34113e-12	0.000175525	Irf5_MA1420.1	2.00225	2.20328	4	0.75	0.25
0.282129	-0.0835749	CD-PC	MA1420.1	Irf5	5.25328e-24	0.00533254	Irf5_MA1420.1	2.00225	2.20328	4	0.75	0.25
1.20328	1.00225	Immune Cells	MA1420.1	Irf5	4.07212e-80	2.60996e-54	Irf5_MA1420.1	2.00225	2.20328	4	0.75	0.25
-0.725477	0.0810724	PT	MA1509.1	Irf6	0	3.30186e-35	Irf6_MA1509.1	1.17801	1.72548	5	-0.93	0.023
0.256849	-0.122366	TAL	MA1509.1	Irf6	8.19951e-34	7.37696e-13	Irf6_MA1509.1	1.17801	1.72548	5	-0.93	0.023
0.338337	-0.0574225	DCT/CNT	MA1509.1	Irf6	1.23581e-44	0.0061039	Irf6_MA1509.1	1.17801	1.72548	5	-0.93	0.023
0.444888	-0.178008	Vasculature	MA1509.1	Irf6	4.13433e-32	0.00340987	Irf6_MA1509.1	1.17801	1.72548	5	-0.93	0.023
0.453988	-0.173106	Interstitial Cells	MA1509.1	Irf6	8.56311e-43	0.000193245	Irf6_MA1509.1	1.17801	1.72548	5	-0.93	0.023
1.94542	0.233289	Vasculature	MA0772.1	Irf7	0	7.50765e-10	Irf7_MA0772.1	1.23329	2.94542	2	NA	NA
1.71029	0.166492	Interstitial Cells	MA0772.1	Irf7	0	5.31879e-13	Irf7_MA0772.1	1.23329	2.94542	2	NA	NA
0.102598	-0.201449	TAL	MA0652.1	Irf8	0.0146492	1.13774e-13	Irf8_MA0652.1	2.65615	3.0347	6	0.91	0.011
0.385295	-0.161077	DCT/CNT	MA0652.1	Irf8	3.38587e-40	5.37394e-05	Irf8_MA0652.1	2.65615	3.0347	6	0.91	0.011
0.478242	-0.170239	CD-IC	MA0652.1	Irf8	4.75447e-42	0.0159388	Irf8_MA0652.1	2.65615	3.0347	6	0.91	0.011
0.644832	-0.131432	CD-PC	MA0652.1	Irf8	5.25304e-88	0.00515485	Irf8_MA0652.1	2.65615	3.0347	6	0.91	0.011
1.60074	0.435818	Interstitial Cells	MA0652.1	Irf8	0	2.15563e-33	Irf8_MA0652.1	2.65615	3.0347	6	0.91	0.011
2.0347	1.65615	Immune Cells	MA0652.1	Irf8	7.5398e-140	4.29423e-109	Irf8_MA0652.1	2.65615	3.0347	6	0.91	0.011
0.235415	-0.0926809	TAL	MA0653.1	Irf9	7.2525e-18	1.38653e-05	Irf9_MA0653.1	1.40212	2.93476	2	NA	NA
1.93476	0.402116	Interstitial Cells	MA0653.1	Irf9	0	4.67831e-07	Irf9_MA0653.1	1.40212	2.93476	2	NA	NA
-0.396615	-0.370526	PT	MA0655.1	Jdp2	1.44985e-166	2.83842e-94	Jdp2_MA0655.1	1.42028	2.30026	4	0.99	0.013
-0.245332	-0.208255	CNT	MA0655.1	Jdp2	2.66972e-09	0.022916	Jdp2_MA0655.1	1.42028	2.30026	4	0.99	0.013
1.30026	0.420278	Vasculature	MA0655.1	Jdp2	4.45719e-182	0.00630349	Jdp2_MA0655.1	1.42028	2.30026	4	0.99	0.013
0.486733	0.148525	Interstitial Cells	MA0655.1	Jdp2	1.61948e-36	2.28207e-06	Jdp2_MA0655.1	1.42028	2.30026	4	0.99	0.013
2.58682	0.846355	DMEP	MA0490.2	Junb	1.46596e-23	0.00102844	Junb_MA0490.2	1.84635	3.58682	1	NA	NA
-0.375379	-0.0390691	PT	MA0491.2	Jund	1.40525e-143	0.00700968	Jund_MA0491.2	1.03907	1.37538	1	NA	NA
-0.791573	0.0449712	PT	MA0493.1	Klf1	0	1.22436e-19	Klf1_MA0493.1	1.04497	1.79157	1	NA	NA
-0.889834	-0.0785285	PT	MA1511.1	Klf10	0	0.0114566	Klf10_MA1511.1	1.12453	1.88983	2	NA	NA
0.29068	-0.124529	TAL	MA1511.1	Klf10	3.87908e-59	1.62031e-09	Klf10_MA1511.1	1.12453	1.88983	2	NA	NA
-1.127	-0.0857749	PT	MA1512.1	Klf11	0	4.20249e-05	Klf11_MA1512.1	1.08577	2.127	2	NA	NA
0.789275	0.0836313	CD-IC	MA1512.1	Klf11	1.01864e-212	0.00948595	Klf11_MA1512.1	1.08577	2.127	2	NA	NA
-1.0323	0.452524	PT	MA0742.1	Klf12	0	0	Klf12_MA0742.1	2.78938	2.60183	10	-0.49	0.15
0.333609	-0.296875	TAL	MA0742.1	Klf12	5.54406e-55	4.0104e-33	Klf12_MA0742.1	2.78938	2.60183	10	-0.49	0.15
0.238839	0.449944	DCT/CNT	MA0742.1	Klf12	1.36738e-20	4.93183e-27	Klf12_MA0742.1	2.78938	2.60183	10	-0.49	0.15
0.962005	-1.38748	CD-IC	MA0742.1	Klf12	1.36389e-238	1.15676e-137	Klf12_MA0742.1	2.78938	2.60183	10	-0.49	0.15
1.12637	1.01105	Vasculature	MA0742.1	Klf12	1.50694e-197	1.03681e-11	Klf12_MA0742.1	2.78938	2.60183	10	-0.49	0.15
0.756601	-1.78938	CD-PC	MA0742.1	Klf12	6.53364e-170	1.48358e-240	Klf12_MA0742.1	2.78938	2.60183	10	-0.49	0.15
0.52832	-0.0950581	Interstitial Cells	MA0742.1	Klf12	2.84595e-55	0.0189994	Klf12_MA0742.1	2.78938	2.60183	10	-0.49	0.15
0.713598	-1.1485	Thin Limb	MA0742.1	Klf12	1.00047e-33	4.06132e-25	Klf12_MA0742.1	2.78938	2.60183	10	-0.49	0.15
1.02595	-0.648287	Immune Cells	MA0742.1	Klf12	7.12841e-56	4.42143e-08	Klf12_MA0742.1	2.78938	2.60183	10	-0.49	0.15
1.60183	-1.69161	DMEP	MA0742.1	Klf12	2.58508e-23	0.000211978	Klf12_MA0742.1	2.78938	2.60183	10	-0.49	0.15
0.531719	-0.274657	DCT/CNT	MA0657.1	Klf13	6.0765e-110	4.69715e-07	Klf13_MA0657.1	1.87935	1.75553	5	0.1	0.87
0.599261	0.804316	Vasculature	MA0657.1	Klf13	2.97192e-58	0.000196999	Klf13_MA0657.1	1.87935	1.75553	5	0.1	0.87
0.437695	0.520649	Interstitial Cells	MA0657.1	Klf13	4.75473e-39	2.01073e-09	Klf13_MA0657.1	1.87935	1.75553	5	0.1	0.87
0.421129	0.879348	Thin Limb	MA0657.1	Klf13	1.44327e-11	2.12515e-07	Klf13_MA0657.1	1.87935	1.75553	5	0.1	0.87
0.755534	0.732785	Immune Cells	MA0657.1	Klf13	4.68939e-32	0.00377248	Klf13_MA0657.1	1.87935	1.75553	5	0.1	0.87
-1.54467	0.394725	PT	MA1513.1	Klf15	0	8.34494e-236	Klf15_MA1513.1	1.65872	2.59153	8	-0.7	0.055
0.445855	-0.0786801	TAL	MA1513.1	Klf15	2.44326e-107	2.67207e-17	Klf15_MA1513.1	1.65872	2.59153	8	-0.7	0.055
0.671553	-0.315814	CNT	MA1513.1	Klf15	1.47445e-88	1.27473e-12	Klf15_MA1513.1	1.65872	2.59153	8	-0.7	0.055
0.961421	-0.229986	CD-IC	MA1513.1	Klf15	1.09398e-257	1.69954e-07	Klf15_MA1513.1	1.65872	2.59153	8	-0.7	0.055
1.28566	-0.642632	Vasculature	MA1513.1	Klf15	2.85968e-280	3.61177e-27	Klf15_MA1513.1	1.65872	2.59153	8	-0.7	0.055
0.829612	-0.658716	CD-PC	MA1513.1	Klf15	3.29676e-221	4.22377e-57	Klf15_MA1513.1	1.65872	2.59153	8	-0.7	0.055
1.59153	-0.085183	Interstitial Cells	MA1513.1	Klf15	0	0.00594151	Klf15_MA1513.1	1.65872	2.59153	8	-0.7	0.055
0.453264	-0.403471	Thin Limb	MA1513.1	Klf15	2.7926e-14	0.00376624	Klf15_MA1513.1	1.65872	2.59153	8	-0.7	0.055
-1.18053	-0.17477	PT	MA1515.1	Klf2	0	1.3025e-24	Klf2_MA1515.1	2.2209	2.43197	4	0.77	0.23
1.43197	1.2209	Vasculature	MA1515.1	Klf2	0	0	Klf2_MA1515.1	2.2209	2.43197	4	0.77	0.23
0.901185	0.0971221	Interstitial Cells	MA1515.1	Klf2	1.2553e-194	1.76247e-05	Klf2_MA1515.1	2.2209	2.43197	4	0.77	0.23
0.949692	0.427396	Podocytes	MA1515.1	Klf2	1.54831e-16	2.15734e-22	Klf2_MA1515.1	2.2209	2.43197	4	0.77	0.23
-0.890823	-0.191844	PT	MA1516.1	Klf3	0	2.53586e-07	Klf3_MA1516.1	2.08827	2.02692	4	0.68	0.32
0.265815	-0.395189	TAL	MA1516.1	Klf3	6.45181e-44	7.72563e-42	Klf3_MA1516.1	2.08827	2.02692	4	0.68	0.32
0.175629	-0.247937	DCT/CNT	MA1516.1	Klf3	1.11563e-13	2.66423e-10	Klf3_MA1516.1	2.08827	2.02692	4	0.68	0.32
1.02692	1.08827	Vasculature	MA1516.1	Klf3	3.96389e-208	8.96171e-17	Klf3_MA1516.1	2.08827	2.02692	4	0.68	0.32
-0.954066	-0.106661	PT	MA0039.4	Klf4	0	9.71324e-06	Klf4_MA0039.4	1.85038	2.13683	2	NA	NA
1.13683	0.850379	Vasculature	MA0039.4	Klf4	0	5.16777e-122	Klf4_MA0039.4	1.85038	2.13683	2	NA	NA
-1.18184	-0.147502	PT	MA0599.1	Klf5	0	6.22157e-21	Klf5_MA0599.1	2.79153	2.18184	6	0.61	0.2
0.392878	-0.0897188	TAL	MA0599.1	Klf5	5.55476e-113	0.000396264	Klf5_MA0599.1	2.79153	2.18184	6	0.61	0.2
0.704778	0.229487	CD-IC	MA0599.1	Klf5	3.78063e-188	1.54424e-20	Klf5_MA0599.1	2.79153	2.18184	6	0.61	0.2
0.555708	0.470246	CD-PC	MA0599.1	Klf5	1.48144e-134	2.66623e-104	Klf5_MA0599.1	2.79153	2.18184	6	0.61	0.2
0.454261	0.480364	Thin Limb	MA0599.1	Klf5	7.23266e-20	1.61162e-10	Klf5_MA0599.1	2.79153	2.18184	6	0.61	0.2
0.955141	1.79153	DMEP	MA0599.1	Klf5	1.23453e-12	1.48452e-158	Klf5_MA0599.1	2.79153	2.18184	6	0.61	0.2
-1.0948	-0.309946	PT	MA1517.1	Klf6	0	2.86089e-20	Klf6_MA1517.1	1.58653	2.0948	4	1	0.0026
0.689758	0.463513	CD-PC	MA1517.1	Klf6	1.84843e-164	1.72159e-21	Klf6_MA1517.1	1.58653	2.0948	4	1	0.0026
0.670982	0.503975	Thin Limb	MA1517.1	Klf6	7.60066e-35	0.00614207	Klf6_MA1517.1	1.58653	2.0948	4	1	0.0026
1.0259	0.586531	Immune Cells	MA1517.1	Klf6	1.90528e-65	0.0199043	Klf6_MA1517.1	1.58653	2.0948	4	1	0.0026
-0.728894	0.563717	PT	MA1107.2	Klf9	0	0	Klf9_MA1107.2	2.01248	1.74511	9	-0.37	0.32
0.417987	-0.149002	TAL	MA1107.2	Klf9	5.58234e-149	9.24216e-25	Klf9_MA1107.2	2.01248	1.74511	9	-0.37	0.32
0.386502	-0.470019	DCT/CNT	MA1107.2	Klf9	1.2948e-95	1.3911e-43	Klf9_MA1107.2	2.01248	1.74511	9	-0.37	0.32
0.198484	-0.86101	CNT	MA1107.2	Klf9	2.92811e-11	6.76219e-48	Klf9_MA1107.2	2.01248	1.74511	9	-0.37	0.32
0.507732	-0.333579	CD-IC	MA1107.2	Klf9	2.51413e-113	1.05255e-09	Klf9_MA1107.2	2.01248	1.74511	9	-0.37	0.32
0.745106	0.210862	Vasculature	MA1107.2	Klf9	9.55794e-150	0.000252206	Klf9_MA1107.2	2.01248	1.74511	9	-0.37	0.32
0.23212	-1.01248	CD-PC	MA1107.2	Klf9	1.91648e-26	2.44723e-103	Klf9_MA1107.2	2.01248	1.74511	9	-0.37	0.32
0.40975	-0.50818	Thin Limb	MA1107.2	Klf9	9.18081e-19	0.000652715	Klf9_MA1107.2	2.01248	1.74511	9	-0.37	0.32
0.491063	-0.442165	Immune Cells	MA1107.2	Klf9	6.30856e-22	0.0392926	Klf9_MA1107.2	2.01248	1.74511	9	-0.37	0.32
-0.194382	0.233314	Vasculature	MA0768.1	Lef1	0.00153688	1.05607e-07	Lef1_MA0768.1	1.825	1.36294	2	NA	NA
-0.362937	0.825	Immune Cells	MA0768.1	Lef1	9.98856e-05	8.12596e-25	Lef1_MA0768.1	1.825	1.36294	2	NA	NA
-0.547269	-0.775998	PT	MA1518.1	Lhx1	0	1.79843e-15	Lhx1_MA1518.1	3.51598	1.57341	6	0.53	0.28
0.352684	-1.01095	TAL	MA1518.1	Lhx1	1.39551e-66	1.57647e-96	Lhx1_MA1518.1	3.51598	1.57341	6	0.53	0.28
0.573406	2.51598	DCT/CNT	MA1518.1	Lhx1	1.39399e-133	0	Lhx1_MA1518.1	3.51598	1.57341	6	0.53	0.28
0.110488	-0.531899	CD-IC	MA1518.1	Lhx1	0.0498613	1.15058e-08	Lhx1_MA1518.1	3.51598	1.57341	6	0.53	0.28
-0.351032	-0.855848	Vasculature	MA1518.1	Lhx1	7.22596e-21	4.55478e-20	Lhx1_MA1518.1	3.51598	1.57341	6	0.53	0.28
0.534189	-0.400671	CD-PC	MA1518.1	Lhx1	3.98179e-91	8.54697e-11	Lhx1_MA1518.1	3.51598	1.57341	6	0.53	0.28
-1.02086	0.0360097	Vasculature	MA0658.1	Lhx6	5.03003e-179	2.03098e-05	Lhx6_MA0658.1	1.03601	2.02086	1	NA	NA
-1.07045	-0.0486049	PT	MA0619.1	Lin54	0	6.43196e-05	Lin54_MA0619.1	1.0486	2.07045	1	NA	NA
-0.18	-0.0383593	PT	MA0702.2	Lmx1a	1.9859e-41	0.0294748	Lmx1a_MA0702.2	1.26903	1.29584	2	NA	NA
0.295839	0.269034	CNT	MA0702.2	Lmx1a	3.86923e-17	5.0034e-59	Lmx1a_MA0702.2	1.26903	1.29584	2	NA	NA
1.38628	2.66784	PT	MA1520.1	Maf	0	0	Maf_MA1520.1	3.85758	2.38628	8	0.97	5e-05
-0.863775	-2.85758	TAL	MA1520.1	Maf	5.38822e-233	0	Maf_MA1520.1	3.85758	2.38628	8	0.97	5e-05
-0.814313	-2.79266	DCT/CNT	MA1520.1	Maf	1.27252e-155	0	Maf_MA1520.1	3.85758	2.38628	8	0.97	5e-05
-1.03459	-2.49808	CNT	MA1520.1	Maf	1.13555e-127	5.01915e-148	Maf_MA1520.1	3.85758	2.38628	8	0.97	5e-05
-0.556266	-2.2558	CD-IC	MA1520.1	Maf	1.95426e-47	5.30857e-182	Maf_MA1520.1	3.85758	2.38628	8	0.97	5e-05
-0.420961	-1.76556	Vasculature	MA1520.1	Maf	1.28982e-15	5.31625e-92	Maf_MA1520.1	3.85758	2.38628	8	0.97	5e-05
-1.07315	-2.24937	CD-PC	MA1520.1	Maf	8.91333e-224	5.96782e-223	Maf_MA1520.1	3.85758	2.38628	8	0.97	5e-05
-0.37794	-1.52895	Thin Limb	MA1520.1	Maf	0.000152265	8.507e-27	Maf_MA1520.1	3.85758	2.38628	8	0.97	5e-05
-0.523261	0.117011	CD-IC	MA0117.2	Mafb	2.22828e-44	2.65384e-12	Mafb_MA0117.2	1.11701	1.52326	1	NA	NA
1.1661	0.840315	PT	MA0659.2	Mafg	0	0	Mafg_MA0659.2	1.84031	2.1661	8	0.94	0.00041
-0.77533	-0.462914	TAL	MA0659.2	Mafg	1.64332e-189	4.92027e-90	Mafg_MA0659.2	1.84031	2.1661	8	0.94	0.00041
-0.728538	-0.491831	DCT/CNT	MA0659.2	Mafg	9.14005e-126	6.42489e-49	Mafg_MA0659.2	1.84031	2.1661	8	0.94	0.00041
-0.855104	-0.554899	CNT	MA0659.2	Mafg	1.73218e-86	7.57334e-28	Mafg_MA0659.2	1.84031	2.1661	8	0.94	0.00041
-0.607279	-0.43809	CD-IC	MA0659.2	Mafg	1.19501e-58	1.01831e-19	Mafg_MA0659.2	1.84031	2.1661	8	0.94	0.00041
-0.339406	-0.67635	Vasculature	MA0659.2	Mafg	7.79723e-10	7.37999e-41	Mafg_MA0659.2	1.84031	2.1661	8	0.94	0.00041
-0.938309	-0.731417	CD-PC	MA0659.2	Mafg	5.76972e-171	5.18912e-75	Mafg_MA0659.2	1.84031	2.1661	8	0.94	0.00041
-0.504605	-0.423052	Thin Limb	MA0659.2	Mafg	9.94993e-10	0.00271317	Mafg_MA0659.2	1.84031	2.1661	8	0.94	0.00041
1.29312	0.109497	PT	MA0496.3	Mafk	0	1.64856e-41	Mafk_MA0496.3	1.1095	2.29312	2	NA	NA
-0.827569	-0.078828	TAL	MA0496.3	Mafk	1.01655e-258	7.25711e-06	Mafk_MA0496.3	1.1095	2.29312	2	NA	NA
0.10337	-0.0782643	PT	MA0058.3	Max	5.13526e-12	8.27334e-09	Max_MA0058.3	1.11189	1.19153	3	1	0.063
0.180008	-0.0742411	TAL	MA0058.3	Max	3.97854e-16	1.62526e-08	Max_MA0058.3	1.11189	1.19153	3	1	0.063
-0.191528	-0.111891	Vasculature	MA0058.3	Max	5.35914e-05	0.0038965	Max_MA0058.3	1.11189	1.19153	3	1	0.063
-0.922839	0.0345614	PT	MA1522.1	Maz	0	1.087e-38	Maz_MA1522.1	1.10555	1.92284	4	-0.62	0.38
0.441676	0.0192457	TAL	MA1522.1	Maz	2.99802e-130	1.06465e-05	Maz_MA1522.1	1.10555	1.92284	4	-0.62	0.38
0.525355	-0.105554	DCT/CNT	MA1522.1	Maz	5.05075e-139	0.000762104	Maz_MA1522.1	1.10555	1.92284	4	-0.62	0.38
0.247038	-0.0922214	CD-PC	MA1522.1	Maz	2.2312e-23	0.00211382	Maz_MA1522.1	1.10555	1.92284	4	-0.62	0.38
0.123907	-4.85089	PT	MA0029.1	Mecom	3.32895e-22	0	Mecom_MA0029.1	5.85089	1.43568	6	-0.63	0.18
-0.435684	1.48897	TAL	MA0029.1	Mecom	8.28386e-126	0	Mecom_MA0029.1	5.85089	1.43568	6	-0.63	0.18
-0.258566	1.76768	DCT/CNT	MA0029.1	Mecom	2.08454e-32	0	Mecom_MA0029.1	5.85089	1.43568	6	-0.63	0.18
0.407426	-2.2087	Vasculature	MA0029.1	Mecom	1.4229e-33	2.17907e-87	Mecom_MA0029.1	5.85089	1.43568	6	-0.63	0.18
0.109364	1.47532	CD-PC	MA0029.1	Mecom	0.00258897	0	Mecom_MA0029.1	5.85089	1.43568	6	-0.63	0.18
0.21695	-1.38143	Immune Cells	MA0029.1	Mecom	0.048167	1.01917e-12	Mecom_MA0029.1	5.85089	1.43568	6	-0.63	0.18
-1.85718	-0.959689	PT	MA0052.4	Mef2a	0	2.89723e-100	Mef2a_MA0052.4	2.87705	3.84079	7	0.74	0.056
0.815883	-0.17788	TAL	MA0052.4	Mef2a	8.96338e-173	2.82381e-09	Mef2a_MA0052.4	2.87705	3.84079	7	0.74	0.056
0.914909	0.395188	CD-IC	MA0052.4	Mef2a	5.51354e-109	6.99026e-30	Mef2a_MA0052.4	2.87705	3.84079	7	0.74	0.056
2.84079	1.5941	Vasculature	MA0052.4	Mef2a	0	7.84483e-91	Mef2a_MA0052.4	2.87705	3.84079	7	0.74	0.056
0.338262	0.768593	CD-PC	MA0052.4	Mef2a	3.33201e-17	6.11602e-54	Mef2a_MA0052.4	2.87705	3.84079	7	0.74	0.056
2.24606	0.482848	Interstitial Cells	MA0052.4	Mef2a	0	7.12958e-06	Mef2a_MA0052.4	2.87705	3.84079	7	0.74	0.056
1.31029	1.87705	Immune Cells	MA0052.4	Mef2a	1.25969e-44	1.04982e-42	Mef2a_MA0052.4	2.87705	3.84079	7	0.74	0.056
-1.92057	-0.963508	PT	MA0497.1	Mef2c	0	1.08266e-196	Mef2c_MA0497.1	3.81481	3.98785	8	0.76	0.028
0.812627	-0.490693	DCT/CNT	MA0497.1	Mef2c	1.1078e-119	5.35461e-06	Mef2c_MA0497.1	3.81481	3.98785	8	0.76	0.028
0.331904	-0.590452	CNT	MA0497.1	Mef2c	4.80872e-09	3.5139e-06	Mef2c_MA0497.1	3.81481	3.98785	8	0.76	0.028
2.98785	2.81481	Vasculature	MA0497.1	Mef2c	0	0	Mef2c_MA0497.1	3.81481	3.98785	8	0.76	0.028
0.354713	-0.498847	CD-PC	MA0497.1	Mef2c	7.81123e-18	1.40958e-05	Mef2c_MA0497.1	3.81481	3.98785	8	0.76	0.028
2.56069	0.759657	Interstitial Cells	MA0497.1	Mef2c	0	8.72281e-69	Mef2c_MA0497.1	3.81481	3.98785	8	0.76	0.028
1.49667	2.31768	Immune Cells	MA0497.1	Mef2c	3.81927e-53	1.10528e-212	Mef2c_MA0497.1	3.81481	3.98785	8	0.76	0.028
1.58551	0.231427	Podocytes	MA0497.1	Mef2c	6.20424e-17	6.90803e-08	Mef2c_MA0497.1	3.81481	3.98785	8	0.76	0.028
-1.75067	-0.12664	PT	MA0773.1	Mef2d	0	1.38688e-09	Mef2d_MA0773.1	1.12664	2.75067	1	NA	NA
0.494968	-0.66185	PT	MA0498.2	Meis1	0	5.83953e-11	Meis1_MA0498.2	3.85979	1.51212	8	0.49	0.22
-0.44915	-0.410158	TAL	MA0498.2	Meis1	3.17084e-123	2.9464e-13	Meis1_MA0498.2	3.85979	1.51212	8	0.49	0.22
-0.44957	-0.695523	DCT/CNT	MA0498.2	Meis1	5.4403e-93	1.42317e-35	Meis1_MA0498.2	3.85979	1.51212	8	0.49	0.22
-0.512122	-0.686118	CNT	MA0498.2	Meis1	1.14998e-58	5.67269e-15	Meis1_MA0498.2	3.85979	1.51212	8	0.49	0.22
-0.105469	-0.618815	CD-IC	MA0498.2	Meis1	0.0431298	9.84288e-14	Meis1_MA0498.2	3.85979	1.51212	8	0.49	0.22
0.225997	0.777024	Vasculature	MA0498.2	Meis1	1.09979e-08	6.28634e-13	Meis1_MA0498.2	3.85979	1.51212	8	0.49	0.22
-0.44855	-0.681968	CD-PC	MA0498.2	Meis1	6.36485e-73	2.9843e-27	Meis1_MA0498.2	3.85979	1.51212	8	0.49	0.22
0.233126	2.85979	Interstitial Cells	MA0498.2	Meis1	3.3382e-12	0	Meis1_MA0498.2	3.85979	1.51212	8	0.49	0.22
0.406165	-2.63877	PT	MA0774.1	Meis2	8.53835e-243	0	Meis2_MA0774.1	5.97907	1.43125	7	0.32	0.48
-0.280551	-2.12265	TAL	MA0774.1	Meis2	1.07938e-48	2.24993e-75	Meis2_MA0774.1	5.97907	1.43125	7	0.32	0.48
-0.284694	-1.50587	DCT/CNT	MA0774.1	Meis2	1.13103e-37	6.48004e-22	Meis2_MA0774.1	5.97907	1.43125	7	0.32	0.48
-0.391596	-1.98581	CNT	MA0774.1	Meis2	6.97641e-35	1.0447e-22	Meis2_MA0774.1	5.97907	1.43125	7	0.32	0.48
-0.182952	-1.40271	CD-IC	MA0774.1	Meis2	9.68073e-10	1.35276e-08	Meis2_MA0774.1	5.97907	1.43125	7	0.32	0.48
0.155505	4.97907	Vasculature	MA0774.1	Meis2	0.00174713	0	Meis2_MA0774.1	5.97907	1.43125	7	0.32	0.48
-0.431254	-1.6978	CD-PC	MA0774.1	Meis2	1.53515e-69	1.3424e-23	Meis2_MA0774.1	5.97907	1.43125	7	0.32	0.48
0.356153	-0.0520663	PT	MA0775.1	Meis3	2.79067e-178	1.20646e-11	Meis3_MA0775.1	1.2511	1.35615	3	-0.64	0.56
0.130277	0.251103	Interstitial Cells	MA0775.1	Meis3	0.00958166	5.48991e-50	Meis3_MA0775.1	1.2511	1.35615	3	-0.64	0.56
-0.309002	0.194874	Immune Cells	MA0775.1	Meis3	3.0201e-05	0.000618705	Meis3_MA0775.1	1.2511	1.35615	3	-0.64	0.56
-0.747849	0.507647	Vasculature	MA0661.1	Meox1	1.01003e-105	1.2545e-117	Meox1_MA0661.1	1.50765	1.74785	1	NA	NA
0.42848	0.0859598	CD-PC	MA0706.1	Meox2	2.17599e-61	7.51358e-32	Meox2_MA0706.1	1.08596	1.42848	1	NA	NA
0.670917	-0.0131565	TAL	MA0801.1	Mga	8.28378e-252	3.78936e-08	Mga_MA0801.1	1.5445	2.29969	3	-0.99	0.071
0.116057	0.199779	CD-IC	MA0801.1	Mga	0.0187152	0.000796968	Mga_MA0801.1	1.5445	2.29969	3	-0.99	0.071
-1.29969	0.544498	Interstitial Cells	MA0801.1	Mga	0	4.72873e-08	Mga_MA0801.1	1.5445	2.29969	3	-0.99	0.071
0.149847	-1.32857	PT	MA0620.3	Mitf	3.20553e-18	0	Mitf_MA0620.3	2.32857	1.39325	3	-0.94	0.22
-0.393251	0.500355	CNT	MA0620.3	Mitf	7.6405e-21	5.6964e-16	Mitf_MA0620.3	2.32857	1.39325	3	-0.94	0.22
0.326521	-1.10139	Vasculature	MA0620.3	Mitf	2.95684e-11	1.49118e-60	Mitf_MA0620.3	2.32857	1.39325	3	-0.94	0.22
-0.261976	0.148996	PT	MA0663.1	Mlx	1.0348e-72	3.02534e-75	Mlx_MA0663.1	1.149	1.59052	5	-0.7	0.19
0.117566	-0.0700135	TAL	MA0663.1	Mlx	4.6941e-05	1.33946e-08	Mlx_MA0663.1	1.149	1.59052	5	-0.7	0.19
0.102342	-0.0546749	DCT/CNT	MA0663.1	Mlx	0.0312201	0.0271704	Mlx_MA0663.1	1.149	1.59052	5	-0.7	0.19
0.590519	-0.123331	Vasculature	MA0663.1	Mlx	7.13676e-50	0.00126804	Mlx_MA0663.1	1.149	1.59052	5	-0.7	0.19
-0.128489	-0.0899393	CD-PC	MA0663.1	Mlx	0.00333101	0.00195974	Mlx_MA0663.1	1.149	1.59052	5	-0.7	0.19
0.432789	-0.690495	PT	MA0622.1	Mlxip	6.03251e-234	3.42189e-80	Mlxip_MA0622.1	2.02261	1.68564	5	-0.7	0.19
-0.205499	0.566039	CD-IC	MA0622.1	Mlxip	1.33661e-10	6.84585e-64	Mlxip_MA0622.1	2.02261	1.68564	5	-0.7	0.19
-0.272848	1.02261	Vasculature	MA0622.1	Mlxip	1.1999e-11	3.6412e-13	Mlxip_MA0622.1	2.02261	1.68564	5	-0.7	0.19
-0.592049	0.661875	CD-PC	MA0622.1	Mlxip	4.57596e-114	8.49091e-32	Mlxip_MA0622.1	2.02261	1.68564	5	-0.7	0.19
-0.685637	0.290684	Interstitial Cells	MA0622.1	Mlxip	7.36491e-104	0.00179238	Mlxip_MA0622.1	2.02261	1.68564	5	-0.7	0.19
-0.2701	2.92939	PT	MA0664.1	Mlxipl	6.34364e-76	0	Mlxipl_MA0664.1	3.92939	1.83391	7	-0.46	0.3
0.143034	-2.38127	TAL	MA0664.1	Mlxipl	5.26762e-08	0	Mlxipl_MA0664.1	3.92939	1.83391	7	-0.46	0.3
0.651794	-2.40062	Vasculature	MA0664.1	Mlxipl	1.01783e-59	2.25393e-146	Mlxipl_MA0664.1	3.92939	1.83391	7	-0.46	0.3
-0.165916	-2.53085	CD-PC	MA0664.1	Mlxipl	3.17386e-06	0	Mlxipl_MA0664.1	3.92939	1.83391	7	-0.46	0.3
0.506712	-1.76632	Interstitial Cells	MA0664.1	Mlxipl	1.06021e-45	7.22632e-133	Mlxipl_MA0664.1	3.92939	1.83391	7	-0.46	0.3
0.833909	-1.01073	Immune Cells	MA0664.1	Mlxipl	1.11498e-33	7.81337e-15	Mlxipl_MA0664.1	3.92939	1.83391	7	-0.46	0.3
0.603946	-2.40024	DMEP	MA0664.1	Mlxipl	0.0469838	8.77229e-06	Mlxipl_MA0664.1	3.92939	1.83391	7	-0.46	0.3
0.259282	-1.0974e-05	PT	MA0825.1	Mnt	1.26735e-78	4.49274e-08	Mnt_MA0825.1	1.00001	1.25928	1	NA	NA
0.211795	-0.0671937	PT	MA1523.1	Msantd3	1.43121e-70	0.00485386	Msantd3_MA1523.1	1.06719	1.21179	1	NA	NA
-0.171612	0.0501017	PT	MA0863.1	Mtf1	2.22934e-43	9.08529e-34	Mtf1_MA0863.1	1.0501	1.17161	1	NA	NA
1.30086	-0.116886	PT	MA1108.2	Mxi1	0	1.46868e-07	Mxi1_MA1108.2	1.32002	2.30086	2	NA	NA
-0.908183	-0.320018	Vasculature	MA1108.2	Mxi1	1.00187e-110	4.36934e-10	Mxi1_MA1108.2	1.32002	2.30086	2	NA	NA
-0.229746	0.0351328	CD-PC	MA0100.3	Myb	4.06441e-19	0.000926908	Myb_MA0100.3	1.03513	1.22975	1	NA	NA
0.226056	0.0617517	PT	MA0669.1	Neurog2	1.27526e-74	8.64457e-36	Neurog2_MA0669.1	1.06175	1.22606	1	NA	NA
-1.60603	-1.50778	PT	MA0606.1	Nfat5	0	0	Nfat5_MA0606.1	2.50778	2.60603	7	0.92	0.0033
0.621432	0.809024	TAL	MA0606.1	Nfat5	4.6404e-127	1.19028e-154	Nfat5_MA0606.1	2.50778	2.60603	7	0.92	0.0033
0.96544	0.457306	CNT	MA0606.1	Nfat5	2.5185e-109	1.7371e-27	Nfat5_MA0606.1	2.50778	2.60603	7	0.92	0.0033
0.365543	0.579381	CD-IC	MA0606.1	Nfat5	6.20879e-22	4.87335e-70	Nfat5_MA0606.1	2.50778	2.60603	7	0.92	0.0033
0.866247	1.14584	Vasculature	MA0606.1	Nfat5	8.541e-76	2.45854e-54	Nfat5_MA0606.1	2.50778	2.60603	7	0.92	0.0033
1.0696	1.07572	CD-PC	MA0606.1	Nfat5	6.63493e-221	4.19402e-165	Nfat5_MA0606.1	2.50778	2.60603	7	0.92	0.0033
0.609914	1.38745	Thin Limb	MA0606.1	Nfat5	1.13591e-15	1.43793e-57	Nfat5_MA0606.1	2.50778	2.60603	7	0.92	0.0033
-1.58111	-0.280962	PT	MA0152.1	Nfatc2	0	3.04706e-47	Nfatc2_MA0152.1	1.91106	2.58111	7	-0.046	0.92
0.597174	0.273177	TAL	MA0152.1	Nfatc2	4.05848e-125	1.51445e-14	Nfatc2_MA0152.1	1.91106	2.58111	7	-0.046	0.92
1.19697	0.154544	DCT/CNT	MA0152.1	Nfatc2	0	1.20533e-10	Nfatc2_MA0152.1	1.91106	2.58111	7	-0.046	0.92
0.42519	0.431729	CD-IC	MA0152.1	Nfatc2	4.90268e-32	5.10461e-63	Nfatc2_MA0152.1	1.91106	2.58111	7	-0.046	0.92
0.982325	-0.197171	Vasculature	MA0152.1	Nfatc2	2.51955e-105	0.0161464	Nfatc2_MA0152.1	1.91106	2.58111	7	-0.046	0.92
1.08967	-0.174226	CD-PC	MA0152.1	Nfatc2	7.74252e-248	7.32259e-05	Nfatc2_MA0152.1	1.91106	2.58111	7	-0.046	0.92
-0.366811	0.911061	Immune Cells	MA0152.1	Nfatc2	0.000369274	1.52635e-16	Nfatc2_MA0152.1	1.91106	2.58111	7	-0.046	0.92
-1.93661	-0.155257	PT	MA0625.1	Nfatc3	0	1.47596e-11	Nfatc3_MA0625.1	1.24831	2.93661	4	0.68	0.32
0.822156	0.0281984	TAL	MA0625.1	Nfatc3	7.56078e-182	3.04713e-05	Nfatc3_MA0625.1	1.24831	2.93661	4	0.68	0.32
0.472311	0.248309	CD-IC	MA0625.1	Nfatc3	2.87683e-30	0.000200146	Nfatc3_MA0625.1	1.24831	2.93661	4	0.68	0.32
1.15087	0.0459748	Vasculature	MA0625.1	Nfatc3	4.94065e-108	9.5743e-07	Nfatc3_MA0625.1	1.24831	2.93661	4	0.68	0.32
-1.50956	-0.0633387	PT	MA1525.1	Nfatc4	0	2.05515e-13	Nfatc4_MA1525.1	1.25571	2.50956	3	0.93	0.23
0.279597	0.059181	CD-IC	MA1525.1	Nfatc4	8.41963e-13	4.2669e-06	Nfatc4_MA1525.1	1.25571	2.50956	3	0.93	0.23
1.02727	0.255715	Interstitial Cells	MA1525.1	Nfatc4	3.57117e-140	1.07935e-42	Nfatc4_MA1525.1	1.25571	2.50956	3	0.93	0.23
0.640092	-0.336357	PT	MA0089.2	Nfe2l1	0	4.82963e-32	Nfe2l1_MA0089.2	1.42281	1.64009	3	-0.93	0.23
-0.496968	0.422813	TAL	MA0089.2	Nfe2l1	6.54689e-132	1.07761e-31	Nfe2l1_MA0089.2	1.42281	1.64009	3	-0.93	0.23
-0.587783	0.193073	DCT/CNT	MA0089.2	Nfe2l1	1.42166e-140	1.14452e-09	Nfe2l1_MA0089.2	1.42281	1.64009	3	-0.93	0.23
0.538357	-0.581989	PT	MA0150.2	Nfe2l2	0	3.42209e-20	Nfe2l2_MA0150.2	1.69981	1.53836	6	-0.83	0.039
-0.438349	0.296418	DCT/CNT	MA0150.2	Nfe2l2	1.16559e-81	3.06316e-06	Nfe2l2_MA0150.2	1.69981	1.53836	6	-0.83	0.039
-0.508152	0.556114	CNT	MA0150.2	Nfe2l2	1.59372e-53	1.0503e-08	Nfe2l2_MA0150.2	1.69981	1.53836	6	-0.83	0.039
-0.173884	0.699811	CD-IC	MA0150.2	Nfe2l2	1.51903e-07	2.61331e-56	Nfe2l2_MA0150.2	1.69981	1.53836	6	-0.83	0.039
0.231614	0.138048	Vasculature	MA0150.2	Nfe2l2	3.80557e-08	0.00541639	Nfe2l2_MA0150.2	1.69981	1.53836	6	-0.83	0.039
-0.467842	0.499704	CD-PC	MA0150.2	Nfe2l2	1.42359e-73	3.13661e-08	Nfe2l2_MA0150.2	1.69981	1.53836	6	-0.83	0.039
-0.0992061	1.34906	PT	MA0670.1	Nfia	1.76343e-11	0	Nfia_MA0670.1	2.34906	1.59938	5	-0.37	0.54
0.15348	-1.15029	TAL	MA0670.1	Nfia	6.45121e-12	5.97723e-269	Nfia_MA0670.1	2.34906	1.59938	5	-0.37	0.54
0.516415	-0.750406	CD-PC	MA0670.1	Nfia	1.13175e-87	1.90829e-70	Nfia_MA0670.1	2.34906	1.59938	5	-0.37	0.54
-0.508895	0.800807	Interstitial Cells	MA0670.1	Nfia	2.25777e-58	1.5427e-67	Nfia_MA0670.1	2.34906	1.59938	5	-0.37	0.54
-0.599379	-0.682932	Immune Cells	MA0670.1	Nfia	7.99265e-22	2.62091e-10	Nfia_MA0670.1	2.34906	1.59938	5	-0.37	0.54
-0.495935	-0.289355	DCT/CNT	MA1643.1	Nfib	1.07556e-82	3.94683e-12	Nfib_MA1643.1	2.35833	2.74101	8	0.87	0.005
-0.678486	-0.257021	CNT	MA1643.1	Nfib	2.80086e-75	2.80511e-08	Nfib_MA1643.1	2.35833	2.74101	8	0.87	0.005
-0.287481	-0.483621	CD-IC	MA1643.1	Nfib	3.9827e-18	1.57469e-21	Nfib_MA1643.1	2.35833	2.74101	8	0.87	0.005
0.628156	1.35833	Vasculature	MA1643.1	Nfib	5.31684e-55	1.72611e-87	Nfib_MA1643.1	2.35833	2.74101	8	0.87	0.005
0.749344	1.11739	CD-PC	MA1643.1	Nfib	3.06961e-149	7.55598e-186	Nfib_MA1643.1	2.35833	2.74101	8	0.87	0.005
-0.166683	-0.504325	Interstitial Cells	MA1643.1	Nfib	0.00111216	4.76228e-24	Nfib_MA1643.1	2.35833	2.74101	8	0.87	0.005
0.738029	0.619674	Thin Limb	MA1643.1	Nfib	1.82908e-32	1.47215e-05	Nfib_MA1643.1	2.35833	2.74101	8	0.87	0.005
-1.74101	-0.896407	Immune Cells	MA1643.1	Nfib	2.29536e-145	3.97498e-17	Nfib_MA1643.1	2.35833	2.74101	8	0.87	0.005
0.095747	-0.0756542	PT	MA0161.2	Nfic	4.82618e-10	8.17948e-23	Nfic_MA0161.2	1.07565	1.09575	1	NA	NA
0.458804	-0.659845	PT	MA0671.1	Nfix	1.31901e-270	4.2735e-97	Nfix_MA0671.1	1.68039	1.85057	4	-0.99	0.014
-0.218505	0.227617	DCT/CNT	MA0671.1	Nfix	1.05511e-18	9.46247e-09	Nfix_MA0671.1	1.68039	1.85057	4	-0.99	0.014
-0.37237	0.220792	CD-IC	MA0671.1	Nfix	1.07793e-38	2.97145e-06	Nfix_MA0671.1	1.68039	1.85057	4	-0.99	0.014
-0.850574	0.680394	Interstitial Cells	MA0671.1	Nfix	9.41952e-163	8.3821e-27	Nfix_MA0671.1	1.68039	1.85057	4	-0.99	0.014
-0.278207	-0.723423	PT	MA0105.4	Nfkb1	1.9101e-107	2.36229e-61	Nfkb1_MA0105.4	2.31755	1.80483	4	0.99	0.007
0.582239	1.06673	Interstitial Cells	MA0105.4	Nfkb1	1.35287e-79	5.21784e-74	Nfkb1_MA0105.4	2.31755	1.80483	4	0.99	0.007
0.778716	1.16269	Immune Cells	MA0105.4	Nfkb1	3.11409e-38	3.21918e-14	Nfkb1_MA0105.4	2.31755	1.80483	4	0.99	0.007
0.804827	1.31755	PEC	MA0105.4	Nfkb1	4.31336e-11	7.22074e-12	Nfkb1_MA0105.4	2.31755	1.80483	4	0.99	0.007
-1.14072	0.123471	PT	MA0060.3	Nfya	0	1.08946e-81	Nfya_MA0060.3	1.17759	2.31762	5	-0.9	0.035
0.26475	-0.091217	TAL	MA0060.3	Nfya	5.67949e-26	2.89836e-16	Nfya_MA0060.3	1.17759	2.31762	5	-0.9	0.035
0.291102	-0.142683	DCT/CNT	MA0060.3	Nfya	1.42122e-23	7.83594e-07	Nfya_MA0060.3	1.17759	2.31762	5	-0.9	0.035
0.971099	-0.177589	CNT	MA0060.3	Nfya	9.05157e-128	0.000260823	Nfya_MA0060.3	1.17759	2.31762	5	-0.9	0.035
1.31762	-0.131188	CD-PC	MA0060.3	Nfya	0	6.69754e-08	Nfya_MA0060.3	1.17759	2.31762	5	-0.9	0.035
-0.999068	-0.44711	PT	MA1644.1	Nfyc	0	3.81835e-18	Nfyc_MA1644.1	2.37749	1.99907	8	-0.0037	0.99
0.18564	0.641456	TAL	MA1644.1	Nfyc	2.6879e-13	4.17387e-83	Nfyc_MA1644.1	2.37749	1.99907	8	-0.0037	0.99
0.258894	0.613887	DCT/CNT	MA1644.1	Nfyc	4.35856e-20	2.31833e-93	Nfyc_MA1644.1	2.37749	1.99907	8	-0.0037	0.99
0.882411	0.697285	CNT	MA1644.1	Nfyc	2.35197e-115	2.15687e-38	Nfyc_MA1644.1	2.37749	1.99907	8	-0.0037	0.99
0.482885	0.217789	CD-IC	MA1644.1	Nfyc	4.98883e-49	5.98132e-05	Nfyc_MA1644.1	2.37749	1.99907	8	-0.0037	0.99
0.352928	-1.37749	Vasculature	MA1644.1	Nfyc	2.3155e-15	6.82798e-130	Nfyc_MA1644.1	2.37749	1.99907	8	-0.0037	0.99
0.767983	-1.01687	Interstitial Cells	MA1644.1	Nfyc	4.58471e-96	5.76159e-93	Nfyc_MA1644.1	2.37749	1.99907	8	-0.0037	0.99
0.923384	-0.760293	Immune Cells	MA1644.1	Nfyc	3.89567e-37	4.81234e-15	Nfyc_MA1644.1	2.37749	1.99907	8	-0.0037	0.99
0.48314	0.0170295	PT	MA0626.1	Npas2	2.59209e-294	7.55412e-05	Npas2_MA0626.1	1.32331	1.82517	3	-0.76	0.45
-0.122293	-0.0752254	TAL	MA0626.1	Npas2	9.32716e-07	3.54808e-05	Npas2_MA0626.1	1.32331	1.82517	3	-0.76	0.45
-0.825171	0.323306	Interstitial Cells	MA0626.1	Npas2	1.71302e-152	6.27957e-20	Npas2_MA0626.1	1.32331	1.82517	3	-0.76	0.45
0.834906	-0.0421715	PT	MA1531.1	Nr1d1	0	3.39077e-44	Nr1d1_MA1531.1	1.5478	1.83491	4	0.67	0.33
-0.190026	-0.132823	TAL	MA1531.1	Nr1d1	1.83753e-18	5.02718e-19	Nr1d1_MA1531.1	1.5478	1.83491	4	0.67	0.33
-0.349909	-0.0510313	DCT/CNT	MA1531.1	Nr1d1	1.861e-49	0.000494178	Nr1d1_MA1531.1	1.5478	1.83491	4	0.67	0.33
-0.722069	-0.547804	Immune Cells	MA1531.1	Nr1d1	4.12217e-31	0.00574291	Nr1d1_MA1531.1	1.5478	1.83491	4	0.67	0.33
0.525149	0.0551387	PT	MA1532.1	Nr1d2	0	1.27261e-98	Nr1d2_MA1532.1	1.564	1.64447	4	0.43	0.57
-0.45753	0.146101	Vasculature	MA1532.1	Nr1d2	6.24771e-40	1.30957e-05	Nr1d2_MA1532.1	1.564	1.64447	4	0.43	0.57
-0.644466	-0.224927	CD-PC	MA1532.1	Nr1d2	1.02013e-152	2.27865e-20	Nr1d2_MA1532.1	1.564	1.64447	4	0.43	0.57
-0.475588	-0.564004	Immune Cells	MA1532.1	Nr1d2	1.88708e-14	2.34188e-05	Nr1d2_MA1532.1	1.564	1.64447	4	0.43	0.57
-0.102886	2.26928	PT	MA1110.1	Nr1h4	4.81213e-14	0	Nr1h4_MA1110.1	3.26928	1.54719	7	-0.14	0.76
0.344006	-1.21668	TAL	MA1110.1	Nr1h4	1.74502e-72	3.868e-207	Nr1h4_MA1110.1	3.26928	1.54719	7	-0.14	0.76
0.107757	-1.58741	DCT/CNT	MA1110.1	Nr1h4	0.000420819	1.99416e-206	Nr1h4_MA1110.1	3.26928	1.54719	7	-0.14	0.76
0.346815	-2.0979	CNT	MA1110.1	Nr1h4	1.78646e-26	2.69695e-145	Nr1h4_MA1110.1	3.26928	1.54719	7	-0.14	0.76
-0.136512	-1.89691	CD-IC	MA1110.1	Nr1h4	0.000101233	9.9619e-182	Nr1h4_MA1110.1	3.26928	1.54719	7	-0.14	0.76
-0.311301	-2.13289	Vasculature	MA1110.1	Nr1h4	2.49599e-18	7.16942e-134	Nr1h4_MA1110.1	3.26928	1.54719	7	-0.14	0.76
-0.547186	-0.936102	Immune Cells	MA1110.1	Nr1h4	3.11015e-20	3.13419e-13	Nr1h4_MA1110.1	3.26928	1.54719	7	-0.14	0.76
0.42935	0.268105	PT	MA1533.1	Nr1i2	2.65168e-260	2.16645e-134	Nr1i2_MA1533.1	1.2681	1.67083	4	0.96	0.043
-0.358417	-0.149275	CD-IC	MA1533.1	Nr1i2	1.99934e-39	0.000165071	Nr1i2_MA1533.1	1.2681	1.67083	4	0.96	0.043
-0.344267	-0.132539	Vasculature	MA1533.1	Nr1i2	7.9487e-22	0.00645329	Nr1i2_MA1533.1	1.2681	1.67083	4	0.96	0.043
-0.670832	-0.156433	CD-PC	MA1533.1	Nr1i2	4.21167e-164	5.87934e-09	Nr1i2_MA1533.1	1.2681	1.67083	4	0.96	0.043
2.21847	0.0187038	PT	MA1534.1	Nr1i3	0	0.00634077	Nr1i3_MA1534.1	1.0187	3.21847	1	NA	NA
3.3938	-0.16631	PT	MA0504.1	Nr2c2	0	6.00629e-13	Nr2c2_MA0504.1	1.16631	4.3938	2	NA	NA
-1.59171	-0.138866	TAL	MA0504.1	Nr2c2	0	8.65408e-20	Nr2c2_MA0504.1	1.16631	4.3938	2	NA	NA
2.22391	-0.0450505	PT	MA0017.2	Nr2f1	0	8.75363e-06	Nr2f1_MA0017.2	1.27814	3.22391	2	NA	NA
-0.654705	0.278141	Interstitial Cells	MA0017.2	Nr2f1	2.85886e-36	1.49598e-69	Nr2f1_MA0017.2	1.27814	3.22391	2	NA	NA
0.530894	-0.485667	PT	MA1111.1	Nr2f2	2.07987e-211	5.66612e-13	Nr2f2_MA1111.1	3.42096	3.11532	6	-0.03	0.95
0.384576	-0.378515	DCT/CNT	MA1111.1	Nr2f2	2.25056e-35	1.37047e-11	Nr2f2_MA1111.1	3.42096	3.11532	6	-0.03	0.95
-0.534317	-1.03519	CD-IC	MA1111.1	Nr2f2	1.23826e-45	2.4669e-52	Nr2f2_MA1111.1	3.42096	3.11532	6	-0.03	0.95
-2.11532	-1.12834	CD-PC	MA1111.1	Nr2f2	0	2.62279e-88	Nr2f2_MA1111.1	3.42096	3.11532	6	-0.03	0.95
-1.13939	2.42096	Interstitial Cells	MA1111.1	Nr2f2	4.91863e-161	0	Nr2f2_MA1111.1	3.42096	3.11532	6	-0.03	0.95
-1.31053	-0.717385	Immune Cells	MA1111.1	Nr2f2	5.55062e-57	0.0305356	Nr2f2_MA1111.1	3.42096	3.11532	6	-0.03	0.95
5.59113	0.0350671	PT	MA0677.1	Nr2f6	0	9.10888e-42	Nr2f6_MA0677.1	1.54162	6.59113	4	0.38	0.62
-1.62382	-0.276026	Vasculature	MA0677.1	Nr2f6	1.86149e-46	2.23238e-08	Nr2f6_MA0677.1	1.54162	6.59113	4	0.38	0.62
-4.58932	-0.0447707	CD-PC	MA0677.1	Nr2f6	0	1.03323e-06	Nr2f6_MA0677.1	1.54162	6.59113	4	0.38	0.62
-1.72288	-0.541619	Immune Cells	MA0677.1	Nr2f6	9.30721e-18	0.017268	Nr2f6_MA0677.1	1.54162	6.59113	4	0.38	0.62
-0.169125	-0.73078	DCT/CNT	MA0113.3	Nr3c1	3.01461e-06	7.79924e-69	Nr3c1_MA0113.3	2.11218	2.83532	5	0.96	0.01
-0.776477	-1.11218	CNT	MA0113.3	Nr3c1	2.8913e-81	1.15991e-66	Nr3c1_MA0113.3	2.11218	2.83532	5	0.96	0.01
-0.228217	-0.401846	CD-IC	MA0113.3	Nr3c1	3.01727e-08	1.00855e-08	Nr3c1_MA0113.3	2.11218	2.83532	5	0.96	0.01
-0.897945	-0.77128	CD-PC	MA0113.3	Nr3c1	5.8748e-179	2.31316e-67	Nr3c1_MA0113.3	2.11218	2.83532	5	0.96	0.01
1.83532	0.668808	Interstitial Cells	MA0113.3	Nr3c1	0	3.92617e-09	Nr3c1_MA0113.3	2.11218	2.83532	5	0.96	0.01
-0.17125	-2.53874	PT	MA0727.1	Nr3c2	8.82894e-22	0	Nr3c2_MA0727.1	3.53874	2.84343	5	-0.47	0.42
-0.700588	2.00048	CNT	MA0727.1	Nr3c2	7.29913e-64	0	Nr3c2_MA0727.1	3.53874	2.84343	5	-0.47	0.42
-0.240841	1.01761	CD-IC	MA0727.1	Nr3c2	3.85829e-09	1.70974e-269	Nr3c2_MA0727.1	3.53874	2.84343	5	-0.47	0.42
-0.792626	2.16596	CD-PC	MA0727.1	Nr3c2	3.19611e-134	0	Nr3c2_MA0727.1	3.53874	2.84343	5	-0.47	0.42
1.84343	-0.59055	Interstitial Cells	MA0727.1	Nr3c2	0	0.00228072	Nr3c2_MA0727.1	3.53874	2.84343	5	-0.47	0.42
1.70312	-0.074389	PT	MA1112.2	Nr4a1	0	0.000121783	Nr4a1_MA1112.2	1.2347	2.70312	3	-1	0.018
-0.336229	0.153347	Vasculature	MA1112.2	Nr4a1	3.13785e-10	0.00850945	Nr4a1_MA1112.2	1.2347	2.70312	3	-1	0.018
-0.970538	0.234705	Immune Cells	MA1112.2	Nr4a1	3.40127e-32	0.00346064	Nr4a1_MA1112.2	1.2347	2.70312	3	-1	0.018
-0.551815	0.295661	Vasculature	MA0160.1	Nr4a2	9.15785e-39	2.72123e-21	Nr4a2_MA0160.1	1.29566	1.55182	1	NA	NA
-0.788858	0.3061	Vasculature	MA0505.1	Nr5a2	8.90612e-76	1.12641e-82	Nr5a2_MA0505.1	1.3061	1.78886	1	NA	NA
0.771348	-0.192273	PT	MA1541.1	Nr6a1	0	8.0112e-09	Nr6a1_MA1541.1	1.86251	2.21878	9	0.003	0.99
0.398398	-0.185594	TAL	MA1541.1	Nr6a1	1.09767e-72	6.39724e-28	Nr6a1_MA1541.1	1.86251	2.21878	9	0.003	0.99
-0.5453	-0.117335	CNT	MA1541.1	Nr6a1	5.04667e-50	0.000333198	Nr6a1_MA1541.1	1.86251	2.21878	9	0.003	0.99
-0.507865	0.862506	CD-IC	MA1541.1	Nr6a1	3.47861e-61	9.49189e-89	Nr6a1_MA1541.1	1.86251	2.21878	9	0.003	0.99
-0.946974	-0.678711	Vasculature	MA1541.1	Nr6a1	2.04182e-132	6.43429e-55	Nr6a1_MA1541.1	1.86251	2.21878	9	0.003	0.99
-1.21878	0.393565	CD-PC	MA1541.1	Nr6a1	0	0.0141104	Nr6a1_MA1541.1	1.86251	2.21878	9	0.003	0.99
-0.908944	-0.585873	Interstitial Cells	MA1541.1	Nr6a1	3.27189e-155	9.19811e-30	Nr6a1_MA1541.1	1.86251	2.21878	9	0.003	0.99
-0.515987	0.557453	Thin Limb	MA1541.1	Nr6a1	4.86839e-16	0.031867	Nr6a1_MA1541.1	1.86251	2.21878	9	0.003	0.99
-0.684738	-0.774502	Immune Cells	MA1541.1	Nr6a1	2.36636e-23	3.72837e-10	Nr6a1_MA1541.1	1.86251	2.21878	9	0.003	0.99
-1.16807	-0.265109	PT	MA0506.1	Nrf1	0	0.0316906	Nrf1_MA0506.1	1.26511	2.16807	2	NA	NA
0.319193	0.0625103	TAL	MA0506.1	Nrf1	2.40746e-60	0.033546	Nrf1_MA0506.1	1.26511	2.16807	2	NA	NA
0.350817	0.104516	PT	MA1646.1	Osr2	3.01192e-210	2.86766e-40	Osr2_MA1646.1	1.10452	1.35082	4	0.98	0.019
-0.282202	-0.0853479	TAL	MA1646.1	Osr2	1.48445e-57	7.85077e-06	Osr2_MA1646.1	1.10452	1.35082	4	0.98	0.019
-0.203818	-0.0983394	DCT/CNT	MA1646.1	Osr2	6.0551e-22	0.000100895	Osr2_MA1646.1	1.10452	1.35082	4	0.98	0.019
-0.277338	-0.0806078	CD-PC	MA1646.1	Osr2	9.47035e-33	0.0309366	Osr2_MA1646.1	1.10452	1.35082	4	0.98	0.019
-0.147217	0.167622	PT	MA1544.1	Ovol1	4.6887e-29	1.53189e-63	Ovol1_MA1544.1	1.18509	1.55965	3	-0.83	0.37
0.215011	-0.185086	DCT/CNT	MA1544.1	Ovol1	1.10545e-19	8.21323e-12	Ovol1_MA1544.1	1.18509	1.55965	3	-0.83	0.37
0.55965	-0.154554	Vasculature	MA1544.1	Ovol1	1.9483e-57	0.00636281	Ovol1_MA1544.1	1.18509	1.55965	3	-0.83	0.37
-0.197815	-0.423737	PT	MA1545.1	Ovol2	1.35494e-50	8.2179e-133	Ovol2_MA1545.1	1.52808	1.32231	3	0.047	0.97
0.256899	0.26523	DCT/CNT	MA1545.1	Ovol2	6.8533e-27	4.53987e-37	Ovol2_MA1545.1	1.52808	1.32231	3	0.047	0.97
-0.322311	0.528076	CD-PC	MA1545.1	Ovol2	3.08175e-35	2.43587e-43	Ovol2_MA1545.1	1.52808	1.32231	3	0.047	0.97
-0.389839	-0.98957	PT	MA0067.1	Pax2	3.27977e-212	1.43818e-71	Pax2_MA0067.1	2.95483	1.41474	8	0.5	0.21
0.414745	0.386319	TAL	MA0067.1	Pax2	4.61048e-101	2.59739e-10	Pax2_MA0067.1	2.95483	1.41474	8	0.5	0.21
0.100267	-0.707672	DCT/CNT	MA0067.1	Pax2	0.00384082	2.21269e-34	Pax2_MA0067.1	2.95483	1.41474	8	0.5	0.21
0.175156	0.348249	CD-IC	MA0067.1	Pax2	3.19086e-08	2.6391e-13	Pax2_MA0067.1	2.95483	1.41474	8	0.5	0.21
0.212172	-0.915198	Vasculature	MA0067.1	Pax2	2.90601e-07	4.34022e-39	Pax2_MA0067.1	2.95483	1.41474	8	0.5	0.21
0.170994	1.88991	CD-PC	MA0067.1	Pax2	3.70731e-09	0	Pax2_MA0067.1	2.95483	1.41474	8	0.5	0.21
0.410125	1.95483	Thin Limb	MA0067.1	Pax2	1.30306e-12	1.5989e-110	Pax2_MA0067.1	2.95483	1.41474	8	0.5	0.21
0.233346	-0.89106	Immune Cells	MA0067.1	Pax2	0.0325046	1.57008e-05	Pax2_MA0067.1	2.95483	1.41474	8	0.5	0.21
0.270002	0.280424	Immune Cells	MA0014.3	Pax5	0.00088715	9.74326e-35	Pax5_MA0014.3	1.28042	1.27	1	NA	NA
0.196329	0.0340339	PT	MA0781.1	Pax9	6.75851e-45	6.05606e-17	Pax9_MA0781.1	1.03403	1.19633	1	NA	NA
0.181521	-1.85303	PT	MA0070.1	Pbx1	6.47639e-49	9.63359e-93	Pbx1_MA0070.1	2.85303	1.22986	2	NA	NA
-0.229858	-1.37146	TAL	MA0070.1	Pbx1	9.05486e-34	4.22516e-66	Pbx1_MA0070.1	2.85303	1.22986	2	NA	NA
-0.0759503	-0.0777637	PT	MA1113.2	Pbx2	1.31984e-06	0.00253934	Pbx2_MA1113.2	2.19192	1.57599	2	NA	NA
0.575989	1.19192	Podocytes	MA1113.2	Pbx2	4.11089e-05	7.58077e-37	Pbx2_MA1113.2	2.19192	1.57599	2	NA	NA
0.488158	-0.600922	PT	MA1114.1	Pbx3	0	0.00786226	Pbx3_MA1114.1	2.2924	1.50347	6	-0.013	0.98
-0.18593	0.640973	TAL	MA1114.1	Pbx3	3.44079e-20	1.2795e-26	Pbx3_MA1114.1	2.2924	1.50347	6	-0.013	0.98
-0.318866	-1.00171	DCT/CNT	MA1114.1	Pbx3	9.90581e-47	5.56521e-78	Pbx3_MA1114.1	2.2924	1.50347	6	-0.013	0.98
-0.503467	-1.2924	CNT	MA1114.1	Pbx3	8.88888e-58	2.83132e-52	Pbx3_MA1114.1	2.2924	1.50347	6	-0.013	0.98
-0.239211	0.719913	CD-IC	MA1114.1	Pbx3	2.90358e-17	2.30611e-43	Pbx3_MA1114.1	2.2924	1.50347	6	-0.013	0.98
-0.36289	0.680557	Interstitial Cells	MA1114.1	Pbx3	3.81269e-32	4.05071e-18	Pbx3_MA1114.1	2.2924	1.50347	6	-0.013	0.98
0.822175	0.0340544	PT	MA1547.1	Pitx2	0	1.10561e-10	Pitx2_MA1547.1	1.03405	1.82218	1	NA	NA
0.676455	0.192052	PT	MA0782.2	Pknox1	0	1.53006e-85	Pknox1_MA0782.2	1.2385	1.67646	5	0.91	0.033
-0.415909	-0.238502	TAL	MA0782.2	Pknox1	6.75903e-99	1.0267e-24	Pknox1_MA0782.2	1.2385	1.67646	5	0.91	0.033
-0.388221	-0.140345	DCT/CNT	MA0782.2	Pknox1	1.09987e-64	0.00287841	Pknox1_MA0782.2	1.2385	1.67646	5	0.91	0.033
-0.316312	-0.201424	CD-IC	MA0782.2	Pknox1	8.60909e-29	0.00327524	Pknox1_MA0782.2	1.2385	1.67646	5	0.91	0.033
-0.531615	-0.100846	CD-PC	MA0782.2	Pknox1	3.90793e-97	6.11253e-05	Pknox1_MA0782.2	1.2385	1.67646	5	0.91	0.033
0.709257	-0.280262	PT	MA0783.1	Pknox2	0	1.13912e-55	Pknox2_MA0783.1	2.30216	2.00606	4	-0.86	0.14
-0.269898	-0.168837	DCT/CNT	MA0783.1	Pknox2	2.42391e-28	0.000117829	Pknox2_MA0783.1	2.30216	2.00606	4	-0.86	0.14
-1.00606	1.30216	Interstitial Cells	MA0783.1	Pknox2	3.02685e-221	0	Pknox2_MA0783.1	2.30216	2.00606	4	-0.86	0.14
-0.461485	0.521545	Podocytes	MA0783.1	Pknox2	0.0175072	6.88467e-15	Pknox2_MA0783.1	2.30216	2.00606	4	-0.86	0.14
-0.135622	-0.241665	PT	MA0163.1	Plag1	1.58288e-32	1.20117e-20	Plag1_MA0163.1	1.31966	1.14231	3	0.44	0.71
-0.142306	0.287636	CNT	MA0163.1	Plag1	0.000133031	0.000616483	Plag1_MA0163.1	1.31966	1.14231	3	0.44	0.71
-0.091968	0.319656	CD-IC	MA0163.1	Plag1	0.048313	5.32166e-21	Plag1_MA0163.1	1.31966	1.14231	3	0.44	0.71
0.428374	-0.322137	PT	MA1615.1	Plagl1	1.2244141552304e-315	6.88906e-107	Plagl1_MA1615.1	2.21447	1.51355	4	-0.2	0.8
-0.513551	-0.165565	DCT/CNT	MA1615.1	Plagl1	3.28768e-146	3.73531e-07	Plagl1_MA1615.1	2.21447	1.51355	4	-0.2	0.8
-0.184347	1.21447	CD-IC	MA1615.1	Plagl1	1.04438e-11	0	Plagl1_MA1615.1	2.21447	1.51355	4	-0.2	0.8
-0.484978	0.141931	CD-PC	MA1615.1	Plagl1	1.73285e-102	0.0179968	Plagl1_MA1615.1	2.21447	1.51355	4	-0.2	0.8
-1.47084	-0.137292	PT	MA0507.1	Pou2f2	0	1.61014e-06	Pou2f2_MA0507.1	3.36347	2.47084	2	NA	NA
0.490496	2.36347	Immune Cells	MA0507.1	Pou2f2	1.50604e-08	0	Pou2f2_MA0507.1	3.36347	2.47084	2	NA	NA
-1.61661	-0.475634	PT	MA0788.1	Pou3f3	0	1.18443e-26	Pou3f3_MA0788.1	1.61786	2.61661	6	0.76	0.078
1.1591	0.617862	TAL	MA0788.1	Pou3f3	0	4.13902e-37	Pou3f3_MA0788.1	1.61786	2.61661	6	0.76	0.078
0.987763	0.271265	DCT/CNT	MA0788.1	Pou3f3	9.82867e-247	5.07927e-10	Pou3f3_MA0788.1	1.61786	2.61661	6	0.76	0.078
0.214893	-0.496416	Vasculature	MA0788.1	Pou3f3	0.00131865	1.34544e-13	Pou3f3_MA0788.1	1.61786	2.61661	6	0.76	0.078
1.39388	0.468193	CD-PC	MA0788.1	Pou3f3	0	2.29901e-13	Pou3f3_MA0788.1	1.61786	2.61661	6	0.76	0.078
0.35897	-0.442664	Interstitial Cells	MA0788.1	Pou3f3	2.26223e-16	1.67199e-08	Pou3f3_MA0788.1	1.61786	2.61661	6	0.76	0.078
0.685242	0.314269	PT	MA0628.1	Pou6f1	0	2.84722e-139	Pou6f1_MA0628.1	1.37583	2.43306	5	0.68	0.21
0.152169	-0.189765	TAL	MA0628.1	Pou6f1	1.20897e-09	8.87081e-22	Pou6f1_MA0628.1	1.37583	2.43306	5	0.68	0.21
-0.159362	-0.375834	DCT/CNT	MA0628.1	Pou6f1	1.03841e-07	3.60469e-25	Pou6f1_MA0628.1	1.37583	2.43306	5	0.68	0.21
-0.288898	-0.159971	CNT	MA0628.1	Pou6f1	3.1581e-13	0.000336894	Pou6f1_MA0628.1	1.37583	2.43306	5	0.68	0.21
-1.43306	-0.298746	Vasculature	MA0628.1	Pou6f1	6.61773e-304	1.92608e-13	Pou6f1_MA0628.1	1.37583	2.43306	5	0.68	0.21
5.18234	-0.351459	PT	MA1550.1	Ppard	0	0.00202316	Ppard_MA1550.1	1.50061	6.18234	2	NA	NA
-3.26842	0.500606	CD-IC	MA1550.1	Ppard	0	1.02023e-41	Ppard_MA1550.1	1.50061	6.18234	2	NA	NA
0.455943	-0.187099	PT	MA0066.1	Pparg	5.07549e-278	3.61417e-06	Pparg_MA0066.1	3.57128	1.58913	6	-0.72	0.1
0.341442	-0.13794	TAL	MA0066.1	Pparg	1.8872e-65	0.000134631	Pparg_MA0066.1	3.57128	1.58913	6	-0.72	0.1
-0.526097	1.07912	Vasculature	MA0066.1	Pparg	7.19223e-50	2.96557e-129	Pparg_MA0066.1	3.57128	1.58913	6	-0.72	0.1
-0.245814	1.0024	Immune Cells	MA0066.1	Pparg	0.0172832	4.51031e-55	Pparg_MA0066.1	3.57128	1.58913	6	-0.72	0.1
-0.502592	0.185086	Podocytes	MA0066.1	Pparg	0.0013252	0.000109402	Pparg_MA0066.1	3.57128	1.58913	6	-0.72	0.1
-0.589132	2.57128	DMEP	MA0066.1	Pparg	0.00698009	1.11266e-170	Pparg_MA0066.1	3.57128	1.58913	6	-0.72	0.1
-0.0598669	-0.09712	PT	MA0508.3	Prdm1	4.26825e-05	7.74545e-11	Prdm1_MA0508.3	1.60203	1.31391	2	NA	NA
-0.313908	0.602029	Vasculature	MA0508.3	Prdm1	1.93861e-23	6.70355e-99	Prdm1_MA0508.3	1.60203	1.31391	2	NA	NA
-0.590218	0.00560338	PT	MA1616.1	Prdm15	0	8.42793e-22	Prdm15_MA1616.1	1.02359	1.59022	2	NA	NA
0.244244	0.023586	TAL	MA1616.1	Prdm15	2.66586e-37	0.0449859	Prdm15_MA1616.1	1.02359	1.59022	2	NA	NA
0.396687	0.171687	CD-IC	MA1647.1	Prdm4	6.22298e-50	0.00370408	Prdm4_MA1647.1	1.17169	1.39669	1	NA	NA
-0.261832	-0.770877	PT	MA0794.1	Prox1	6.99587e-96	4.03532e-236	Prox1_MA0794.1	2.23515	1.26183	2	NA	NA
0.113091	1.23515	TAL	MA0794.1	Prox1	1.85055e-06	0	Prox1_MA0794.1	2.23515	1.26183	2	NA	NA
0.200256	-0.156349	PT	MA0716.1	Prrx1	3.70663e-55	2.62349e-34	Prrx1_MA0716.1	2.14181	1.48154	2	NA	NA
-0.481538	1.14181	Interstitial Cells	MA0716.1	Prrx1	1.61175e-56	0	Prrx1_MA0716.1	2.14181	1.48154	2	NA	NA
2.10498	0.152941	PT	MA0729.1	Rara	0	1.02808e-83	Rara_MA0729.1	1.19906	3.10498	5	0.93	0.023
-0.933172	-0.0251459	TAL	MA0729.1	Rara	1.22347e-228	2.5802e-07	Rara_MA0729.1	1.19906	3.10498	5	0.93	0.023
-1.11243	-0.18384	DCT/CNT	MA0729.1	Rara	8.06793e-249	2.97657e-11	Rara_MA0729.1	1.19906	3.10498	5	0.93	0.023
-1.65271	-0.199058	CNT	MA0729.1	Rara	9.79494e-279	8.49697e-06	Rara_MA0729.1	1.19906	3.10498	5	0.93	0.023
-0.741117	-0.0783036	Vasculature	MA0729.1	Rara	1.14658e-44	0.00279578	Rara_MA0729.1	1.19906	3.10498	5	0.93	0.023
2.57695	-0.532432	PT	MA0857.1	Rarb	0	2.81973e-35	Rarb_MA0857.1	2.44931	3.57695	4	-0.31	0.69
-0.776892	1.06493	Vasculature	MA0857.1	Rarb	8.412e-37	1.65106e-18	Rarb_MA0857.1	2.44931	3.57695	4	-0.31	0.69
-2.46207	-0.300836	CD-PC	MA0857.1	Rarb	0	2.52733e-08	Rarb_MA0857.1	2.44931	3.57695	4	-0.31	0.69
-0.73514	1.44931	Interstitial Cells	MA0857.1	Rarb	6.54612e-42	2.50418e-190	Rarb_MA0857.1	2.44931	3.57695	4	-0.31	0.69
2.81999	-0.545005	PT	MA0859.1	Rarg	0	1.97183e-153	Rarg_MA0859.1	1.87234	3.81999	6	-0.76	0.081
-1.34919	0.204323	TAL	MA0859.1	Rarg	0	2.38014e-08	Rarg_MA0859.1	1.87234	3.81999	6	-0.76	0.081
-1.46557	0.192462	DCT/CNT	MA0859.1	Rarg	1.82593e-290	3.93108e-14	Rarg_MA0859.1	1.87234	3.81999	6	-0.76	0.081
-0.863436	0.872338	Vasculature	MA0859.1	Rarg	1.58036e-40	7.35772e-28	Rarg_MA0859.1	1.87234	3.81999	6	-0.76	0.081
-2.4791	0.452396	CD-PC	MA0859.1	Rarg	0	5.5319e-40	Rarg_MA0859.1	1.87234	3.81999	6	-0.76	0.081
-0.750893	0.237264	Interstitial Cells	MA0859.1	Rarg	1.05243e-38	0.000510679	Rarg_MA0859.1	1.87234	3.81999	6	-0.76	0.081
-1.09325	-0.239122	PT	MA1116.1	Rbpj	0	9.14338e-07	Rbpj_MA1116.1	3.43416	2.09325	4	-0.22	0.78
0.438829	-0.224853	TAL	MA1116.1	Rbpj	3.95059e-95	9.87681e-18	Rbpj_MA1116.1	3.43416	2.09325	4	-0.22	0.78
0.972508	-0.196586	Vasculature	MA1116.1	Rbpj	4.3808e-147	5.38019e-09	Rbpj_MA1116.1	3.43416	2.09325	4	-0.22	0.78
-0.305799	2.43416	Immune Cells	MA1116.1	Rbpj	0.000518958	8.96128e-62	Rbpj_MA1116.1	3.43416	2.09325	4	-0.22	0.78
-0.952594	-0.146311	PT	MA0101.1	Rel	0	1.40671e-11	Rel_MA0101.1	2.4299	2.03259	3	0.66	0.54
0.653387	1.4299	Immune Cells	MA0101.1	Rel	1.15069e-17	2.23745e-160	Rel_MA0101.1	2.4299	2.03259	3	0.66	0.54
1.03259	0.437557	Podocytes	MA0101.1	Rel	3.52896e-12	0.0220002	Rel_MA0101.1	2.4299	2.03259	3	0.66	0.54
-0.111651	-0.134384	PT	MA1117.1	Relb	1.52211e-17	1.05353e-17	Relb_MA1117.1	1.17314	1.36879	2	NA	NA
0.368789	0.173142	Interstitial Cells	MA1117.1	Relb	2.35712e-34	2.00895e-07	Relb_MA1117.1	1.17314	1.36879	2	NA	NA
0.956866	0.0533245	PT	MA0138.2	Rest	0	3.53604e-29	Rest_MA0138.2	1.13286	1.95687	3	0.94	0.22
-0.32118	-0.0305994	TAL	MA0138.2	Rest	9.5601e-56	0.000600214	Rest_MA0138.2	1.13286	1.95687	3	0.94	0.22
-0.735657	-0.13286	Vasculature	MA0138.2	Rest	1.27717e-94	0.00919957	Rest_MA0138.2	1.13286	1.95687	3	0.94	0.22
-1.1341	0.0258457	PT	MA0509.2	Rfx1	0	1.95122e-26	Rfx1_MA0509.2	1.10044	2.1341	3	-0.47	0.69
0.687621	-0.00147193	TAL	MA0509.2	Rfx1	7.92571e-216	0.000192928	Rfx1_MA0509.2	1.10044	2.1341	3	-0.47	0.69
0.235593	-0.100437	Vasculature	MA0509.2	Rfx1	8.03088e-07	0.0048843	Rfx1_MA0509.2	1.10044	2.1341	3	-0.47	0.69
0.969934	0.127275	DCT/CNT	MA0600.2	Rfx2	6.51062e-284	0.00690843	Rfx2_MA0600.2	1.12728	1.96993	1	NA	NA
0.865768	0.373097	DCT/CNT	MA0798.2	Rfx3	2.25874e-287	3.05996e-07	Rfx3_MA0798.2	1.3731	1.86577	2	NA	NA
0.17971	-0.153888	Interstitial Cells	MA0798.2	Rfx3	2.44263e-05	0.000819529	Rfx3_MA0798.2	1.3731	1.86577	2	NA	NA
-1.29381	-0.00148653	PT	MA0510.2	Rfx5	0	1.83713e-05	Rfx5_MA0510.2	1.03153	2.29381	2	NA	NA
0.790448	-0.0315281	TAL	MA0510.2	Rfx5	2.53144e-253	0.0154087	Rfx5_MA0510.2	1.03153	2.29381	2	NA	NA
-0.564561	-0.0204394	PT	MA1554.1	Rfx7	0	3.09084e-47	Rfx7_MA1554.1	1.45579	1.56456	5	0.068	0.91
0.209331	-0.256222	TAL	MA1554.1	Rfx7	1.04961e-23	2.06358e-42	Rfx7_MA1554.1	1.45579	1.56456	5	0.068	0.91
0.427628	0.298394	CD-IC	MA1554.1	Rfx7	1.52431e-52	5.12532e-05	Rfx7_MA1554.1	1.45579	1.56456	5	0.068	0.91
0.200939	-0.249346	Vasculature	MA1554.1	Rfx7	5.30578e-06	3.85507e-22	Rfx7_MA1554.1	1.45579	1.56456	5	0.068	0.91
0.135253	-0.455787	Interstitial Cells	MA1554.1	Rfx7	0.00841155	7.3736e-20	Rfx7_MA1554.1	1.45579	1.56456	5	0.068	0.91
0.902716	-0.499467	TAL	MA0071.1	Rora	0	6.54441e-36	Rora_MA0071.1	3.53824	1.90272	7	-0.31	0.49
0.556677	-0.379382	DCT/CNT	MA0071.1	Rora	3.40346e-120	0.0147529	Rora_MA0071.1	3.53824	1.90272	7	-0.31	0.49
0.27843	-0.909459	CNT	MA0071.1	Rora	1.0219e-13	6.15735e-40	Rora_MA0071.1	3.53824	1.90272	7	-0.31	0.49
-0.591236	0.94392	Vasculature	MA0071.1	Rora	1.77864e-59	5.9138e-35	Rora_MA0071.1	3.53824	1.90272	7	-0.31	0.49
-0.751587	-0.354277	CD-PC	MA0071.1	Rora	1.46756e-184	2.93275e-05	Rora_MA0071.1	3.53824	1.90272	7	-0.31	0.49
-0.355641	2.53824	Interstitial Cells	MA0071.1	Rora	2.57445e-26	0	Rora_MA0071.1	3.53824	1.90272	7	-0.31	0.49
-0.660712	-0.77657	Immune Cells	MA0071.1	Rora	1.25479e-25	3.09525e-11	Rora_MA0071.1	3.53824	1.90272	7	-0.31	0.49
0.167304	-0.320463	TAL	MA1150.1	Rorb	3.78331e-16	1.33592e-07	Rorb_MA1150.1	3.16821	1.16906	3	-0.52	0.65
-0.169061	2.16821	CD-IC	MA1150.1	Rorb	5.65028e-08	0	Rorb_MA1150.1	3.16821	1.16906	3	-0.52	0.65
-0.162512	-0.3013	CD-PC	MA1150.1	Rorb	1.44396e-08	0.0348713	Rorb_MA1150.1	3.16821	1.16906	3	-0.52	0.65
-0.0970673	0.150204	PT	MA1151.1	Rorc	6.97216e-12	5.5404e-96	Rorc_MA1151.1	1.94415	1.47424	3	0.33	0.79
-0.47424	-0.944145	Vasculature	MA1151.1	Rorc	9.7778e-43	9.68497e-38	Rorc_MA1151.1	1.94415	1.47424	3	0.33	0.79
0.362185	-0.525403	Interstitial Cells	MA1151.1	Rorc	1.00455e-30	4.9883e-12	Rorc_MA1151.1	1.94415	1.47424	3	0.33	0.79
-0.724717	0.372962	PT	MA0073.1	Rreb1	0	8.8227e-288	Rreb1_MA0073.1	1.74643	1.72472	4	-0.99	0.014
0.481109	-0.633862	TAL	MA0073.1	Rreb1	2.63244e-174	5.23995e-115	Rreb1_MA0073.1	1.74643	1.72472	4	-0.99	0.014
0.421904	-0.746427	DCT/CNT	MA0073.1	Rreb1	1.96283e-100	6.59756e-81	Rreb1_MA0073.1	1.74643	1.72472	4	-0.99	0.014
0.245111	-0.40432	CNT	MA0073.1	Rreb1	1.56683e-15	4.65208e-27	Rreb1_MA0073.1	1.74643	1.72472	4	-0.99	0.014
0.0677568	-0.318862	PT	MA0002.2	Runx1	4.23201e-06	5.73044e-41	Runx1_MA0002.2	4.1372	1.51422	4	0.93	0.066
-0.0842289	-0.198146	TAL	MA0002.2	Runx1	0.0013677	4.1149e-05	Runx1_MA0002.2	4.1372	1.51422	4	0.93	0.066
-0.173282	-0.191317	DCT/CNT	MA0002.2	Runx1	8.97518e-15	0.0117594	Runx1_MA0002.2	4.1372	1.51422	4	0.93	0.066
0.51422	3.1372	Immune Cells	MA0002.2	Runx1	2.09868e-19	0	Runx1_MA0002.2	4.1372	1.51422	4	0.93	0.066
-0.680808	-0.324826	PT	MA0511.2	Runx2	0	1.57418e-10	Runx2_MA0511.2	2.4115	2.32888	4	0.91	0.087
0.312366	-0.203072	CD-PC	MA0511.2	Runx2	5.37462e-29	1.72568e-05	Runx2_MA0511.2	2.4115	2.32888	4	0.91	0.087
1.32888	1.4115	Interstitial Cells	MA0511.2	Runx2	0	2.71114e-269	Runx2_MA0511.2	2.4115	2.32888	4	0.91	0.087
0.998293	0.91707	Immune Cells	MA0511.2	Runx2	4.29991e-54	6.4282e-09	Runx2_MA0511.2	2.4115	2.32888	4	0.91	0.087
0.356334	0.832021	Immune Cells	MA0684.2	Runx3	2.73338e-08	4.0118e-297	Runx3_MA0684.2	1.83202	1.35633	1	NA	NA
5.98252	0.236089	PT	MA0512.2	Rxra	0	8.96497e-130	Rxra_MA0512.2	1.28731	6.98252	7	0.89	0.008
-2.99135	-0.251044	TAL	MA0512.2	Rxra	0	1.75201e-33	Rxra_MA0512.2	1.28731	6.98252	7	0.89	0.008
-3.06868	-0.287314	DCT/CNT	MA0512.2	Rxra	0	2.16324e-22	Rxra_MA0512.2	1.28731	6.98252	7	0.89	0.008
-4.21881	-0.221367	CNT	MA0512.2	Rxra	0	3.10785e-06	Rxra_MA0512.2	1.28731	6.98252	7	0.89	0.008
-3.63499	-0.185963	CD-IC	MA0512.2	Rxra	0	0.0294912	Rxra_MA0512.2	1.28731	6.98252	7	0.89	0.008
-1.89281	-0.0151939	Vasculature	MA0512.2	Rxra	2.37411e-56	0.0141534	Rxra_MA0512.2	1.28731	6.98252	7	0.89	0.008
-4.77587	-0.139853	CD-PC	MA0512.2	Rxra	0	1.19251e-06	Rxra_MA0512.2	1.28731	6.98252	7	0.89	0.008
5.07158	0.0253308	PT	MA0855.1	Rxrb	0	1.7667e-26	Rxrb_MA0855.1	1.09533	6.07158	2	NA	NA
-1.38632	-0.0953337	Vasculature	MA0855.1	Rxrb	4.00064e-40	0.00238546	Rxrb_MA0855.1	1.09533	6.07158	2	NA	NA
0.900478	0.183471	DMEP	MA1118.1	Six1	8.79725e-07	7.49305e-90	Six1_MA1118.1	1.18347	1.90048	1	NA	NA
0.248678	0.0990526	PT	MA0795.1	Smad3	4.39336e-90	4.37616e-101	Smad3_MA0795.1	1.69397	1.37985	5	0.5	0.39
-0.170783	0.523438	TAL	MA0795.1	Smad3	1.90246e-17	6.22416e-08	Smad3_MA0795.1	1.69397	1.37985	5	0.5	0.39
-0.379845	-0.69397	DCT/CNT	MA0795.1	Smad3	2.72581e-69	9.50269e-56	Smad3_MA0795.1	1.69397	1.37985	5	0.5	0.39
-0.191361	-0.555908	CNT	MA0795.1	Smad3	2.12952e-07	2.02305e-23	Smad3_MA0795.1	1.69397	1.37985	5	0.5	0.39
-0.165108	-0.547706	CD-IC	MA0795.1	Smad3	8.82609e-08	2.52453e-17	Smad3_MA0795.1	1.69397	1.37985	5	0.5	0.39
-0.299156	0.0415529	TAL	MA1153.1	Smad4	1.96265e-58	0.0155951	Smad4_MA1153.1	1.4006	1.29916	2	NA	NA
-0.216747	0.400601	CD-IC	MA1153.1	Smad4	5.09143e-15	1.72277e-13	Smad4_MA1153.1	1.4006	1.29916	2	NA	NA
0.124637	0.0624218	PT	MA1557.1	Smad5	1.12138e-21	2.12663e-47	Smad5_MA1557.1	1.15798	1.15916	3	0.73	0.48
-0.124891	-0.157984	TAL	MA1557.1	Smad5	1.09477e-08	1.00308e-16	Smad5_MA1557.1	1.15798	1.15916	3	0.73	0.48
0.159156	-0.0693749	CD-PC	MA1557.1	Smad5	2.4538e-08	0.0229371	Smad5_MA1557.1	1.15798	1.15916	3	0.73	0.48
-4.59306	0.137607	Interstitial Cells	MA1558.1	Snai1	0	8.02311e-58	Snai1_MA1558.1	1.13761	5.59306	2	NA	NA
-1.74851	0.116969	Podocytes	MA1558.1	Snai1	2.22036e-15	3.12132e-05	Snai1_MA1558.1	1.13761	5.59306	2	NA	NA
0.451997	-0.0572772	PT	MA0745.2	Snai2	8.36509e-132	2.95882e-10	Snai2_MA0745.2	1.28274	5.18106	3	-0.96	0.19
-2.65219	0.267844	Vasculature	MA0745.2	Snai2	0	3.57902e-11	Snai2_MA0745.2	1.28274	5.18106	3	-0.96	0.19
-4.18106	0.282745	Interstitial Cells	MA0745.2	Snai2	0	2.56966e-93	Snai2_MA0745.2	1.28274	5.18106	3	-0.96	0.19
-0.0779682	0.352571	TAL	MA1561.1	Sox12	0.025177	1.14271e-30	Sox12_MA1561.1	1.35257	1.34061	2	NA	NA
-0.34061	0.29356	CD-PC	MA1561.1	Sox12	2.3013e-42	7.91517e-07	Sox12_MA1561.1	1.35257	1.34061	2	NA	NA
0.276044	-0.182028	PT	MA1120.1	Sox13	3.43215e-85	9.62022e-10	Sox13_MA1120.1	2.06641	2.9137	7	0.63	0.13
-0.119996	-0.229231	DCT/CNT	MA1120.1	Sox13	0.000543529	1.75881e-07	Sox13_MA1120.1	2.06641	2.9137	7	0.63	0.13
-0.538973	-0.261253	CNT	MA1120.1	Sox13	1.08403e-53	1.06745e-05	Sox13_MA1120.1	2.06641	2.9137	7	0.63	0.13
-0.206552	-0.279661	CD-IC	MA1120.1	Sox13	9.39579e-10	0.000177969	Sox13_MA1120.1	2.06641	2.9137	7	0.63	0.13
1.9137	0.968092	Vasculature	MA1120.1	Sox13	0	6.66917e-08	Sox13_MA1120.1	2.06641	2.9137	7	0.63	0.13
-0.699959	-0.37373	CD-PC	MA1120.1	Sox13	3.11564e-150	4.52532e-15	Sox13_MA1120.1	2.06641	2.9137	7	0.63	0.13
-0.151162	1.06641	Interstitial Cells	MA1120.1	Sox13	0.00351092	1.93335e-73	Sox13_MA1120.1	2.06641	2.9137	7	0.63	0.13
0.511161	-0.102943	PT	MA0078.1	Sox17	0	1.62171e-14	Sox17_MA0078.1	1.92814	2.10758	2	NA	NA
1.10758	0.928136	Vasculature	MA0078.1	Sox17	1.61376e-202	1.25383e-299	Sox17_MA0078.1	1.92814	2.10758	2	NA	NA
1.14981	0.469558	Vasculature	MA1563.1	Sox18	9.8948e-249	3.3549e-99	Sox18_MA1563.1	1.46956	2.14981	1	NA	NA
0.308402	-0.227572	PT	MA0867.2	Sox4	5.77794e-123	2.3236e-49	Sox4_MA0867.2	1.22757	1.3084	2	NA	NA
-0.205963	0.216291	DCT/CNT	MA0867.2	Sox4	5.76004e-17	4.18668e-24	Sox4_MA0867.2	1.22757	1.3084	2	NA	NA
-0.682891	-2.87673	PT	MA0087.1	Sox5	0	0	Sox5_MA0087.1	3.87673	2.77161	7	0.29	0.53
0.289896	-0.185359	DCT/CNT	MA0087.1	Sox5	7.51487e-31	4.14212e-16	Sox5_MA0087.1	3.87673	2.77161	7	0.29	0.53
0.170892	0.0929175	CNT	MA0087.1	Sox5	0.00040008	3.28768e-15	Sox5_MA0087.1	3.87673	2.77161	7	0.29	0.53
1.77161	-1.34526	Vasculature	MA0087.1	Sox5	0	1.84159e-31	Sox5_MA0087.1	3.87673	2.77161	7	0.29	0.53
-0.124914	1.14904	CD-PC	MA0087.1	Sox5	0.00172965	1.7678e-300	Sox5_MA0087.1	3.87673	2.77161	7	0.29	0.53
0.821416	2.64983	Interstitial Cells	MA0087.1	Sox5	1.6954e-129	0	Sox5_MA0087.1	3.87673	2.77161	7	0.29	0.53
0.958015	1.54432	Podocytes	MA0087.1	Sox5	3.83693e-13	1.27882e-36	Sox5_MA0087.1	3.87673	2.77161	7	0.29	0.53
0.621598	-0.926178	PT	MA0515.1	Sox6	0	2.40767e-108	Sox6_MA0515.1	3.02324	2.98175	6	-0.97	0.0018
-0.349926	0.049417	DCT/CNT	MA0515.1	Sox6	2.03329e-42	1.4094e-05	Sox6_MA0515.1	3.02324	2.98175	6	-0.97	0.0018
-0.91706	0.834856	CNT	MA0515.1	Sox6	8.09482e-149	5.19857e-77	Sox6_MA0515.1	3.02324	2.98175	6	-0.97	0.0018
-0.250434	0.290485	CD-IC	MA0515.1	Sox6	4.70967e-14	5.03351e-23	Sox6_MA0515.1	3.02324	2.98175	6	-0.97	0.0018
1.98175	-2.02324	Vasculature	MA0515.1	Sox6	0	3.42234e-165	Sox6_MA0515.1	3.02324	2.98175	6	-0.97	0.0018
-1.17762	1.96025	CD-PC	MA0515.1	Sox6	0	0	Sox6_MA0515.1	3.02324	2.98175	6	-0.97	0.0018
0.894465	0.0810489	Podocytes	MA0868.2	Sox8	1.81526e-09	5.28991e-05	Sox8_MA0868.2	1.08105	1.89447	1	NA	NA
0.0896512	-0.0339207	PT	MA0077.1	Sox9	1.49732e-07	2.82256e-08	Sox9_MA0077.1	1.13201	1.13162	2	NA	NA
-0.131619	0.132007	DCT/CNT	MA0077.1	Sox9	5.42153e-05	3.2621e-61	Sox9_MA0077.1	1.13201	1.13162	2	NA	NA
-1.49194	-0.115508	PT	MA0079.4	Sp1	0	4.67577e-08	Sp1_MA0079.4	1.11551	2.49194	2	NA	NA
0.486624	0.0108595	TAL	MA0079.4	Sp1	1.65018e-114	0.0221812	Sp1_MA0079.4	1.11551	2.49194	2	NA	NA
-1.41187	-0.233879	PT	MA0746.2	Sp3	0	0.0416	Sp3_MA0746.2	1.23388	2.41187	2	NA	NA
1.07278	0.105392	Vasculature	MA0746.2	Sp3	1.24133e-210	0.00642665	Sp3_MA0746.2	1.23388	2.41187	2	NA	NA
-1.57311	-0.515732	PT	MA0685.1	Sp4	0	2.43007e-88	Sp4_MA0685.1	1.51573	2.57311	5	0.95	0.015
0.503141	0.384749	TAL	MA0685.1	Sp4	7.12508e-119	2.828e-18	Sp4_MA0685.1	1.51573	2.57311	5	0.95	0.015
0.815953	0.157251	DCT/CNT	MA0685.1	Sp4	5.26343e-239	0.000327314	Sp4_MA0685.1	1.51573	2.57311	5	0.95	0.015
1.06277	0.465801	CD-IC	MA0685.1	Sp4	1.09301e-279	4.50228e-37	Sp4_MA0685.1	1.51573	2.57311	5	0.95	0.015
0.779767	0.254244	CD-PC	MA0685.1	Sp4	1.85955e-171	0.000139518	Sp4_MA0685.1	1.51573	2.57311	5	0.95	0.015
-1.04544	-0.0497864	PT	MA0080.5	Spi1	0	1.37904e-06	Spi1_MA0080.5	2.08974	3.46646	2	NA	NA
2.46646	1.08974	Immune Cells	MA0080.5	Spi1	1.13589e-163	0	Spi1_MA0080.5	2.08974	3.46646	2	NA	NA
2.98003	0.0591222	Immune Cells	MA0687.1	Spic	1.74885e-223	0.0165515	Spic_MA0687.1	1.05912	3.98003	1	NA	NA
0.310339	-0.0192085	PT	MA0595.1	Srebf1	1.66158e-148	6.07997e-06	Srebf1_MA0595.1	1.01921	1.31034	1	NA	NA
0.155011	-0.0388374	PT	MA0596.1	Srebf2	4.93295e-36	3.23397e-15	Srebf2_MA0596.1	1.32002	1.18427	3	0.76	0.45
-0.184273	-0.320021	CNT	MA0596.1	Srebf2	3.63293e-07	6.35587e-09	Srebf2_MA0596.1	1.32002	1.18427	3	0.76	0.45
-0.149578	-0.109798	CD-PC	MA0596.1	Srebf2	1.05252e-07	0.000177316	Srebf2_MA0596.1	1.32002	1.18427	3	0.76	0.45
-0.133482	-0.271723	DCT/CNT	MA0137.3	Stat1	7.17138e-06	3.39386e-06	Stat1_MA0137.3	2.54862	2.26155	5	0.47	0.43
1.26155	1.00905	Vasculature	MA0137.3	Stat1	1.64773e-248	4.09822e-25	Stat1_MA0137.3	2.54862	2.26155	5	0.47	0.43
1.25346	0.869993	Interstitial Cells	MA0137.3	Stat1	4.7440206633575e-315	2.06287e-56	Stat1_MA0137.3	2.54862	2.26155	5	0.47	0.43
0.27838	1.2691	Immune Cells	MA0137.3	Stat1	0.00392212	1.05955e-29	Stat1_MA0137.3	2.54862	2.26155	5	0.47	0.43
0.594747	1.54862	Podocytes	MA0137.3	Stat1	9.32861e-05	4.46897e-50	Stat1_MA0137.3	2.54862	2.26155	5	0.47	0.43
0.151126	-0.254927	DCT/CNT	MA1623.1	Stat2	1.85667e-07	0.0486996	Stat2_MA1623.1	2.36271	2.82863	4	0.96	0.041
1.75196	1.36271	Vasculature	MA1623.1	Stat2	0	6.96573e-46	Stat2_MA1623.1	2.36271	2.82863	4	0.96	0.041
1.82863	0.966668	Interstitial Cells	MA1623.1	Stat2	0	4.09865e-57	Stat2_MA1623.1	2.36271	2.82863	4	0.96	0.041
1.01262	0.593724	Podocytes	MA1623.1	Stat2	1.12688e-13	2.184e-05	Stat2_MA1623.1	2.36271	2.82863	4	0.96	0.041
-0.511965	-0.836092	PT	MA0144.2	Stat3	0	2.73597e-97	Stat3_MA0144.2	1.83609	1.51197	2	NA	NA
-0.112454	0.617127	CD-IC	MA0144.2	Stat3	0.019933	5.06405e-64	Stat3_MA0144.2	1.83609	1.51197	2	NA	NA
0.299922	1.20114	Immune Cells	MA0518.1	Stat4	0.000268523	1.4668e-238	Stat4_MA0518.1	2.20114	1.29992	1	NA	NA
-0.185919	0.734454	TAL	MA1624.1	Stat5a	2.38589e-17	1.65084e-50	Stat5a_MA1624.1	1.73445	2.26714	6	-0.31	0.54
-0.373476	-0.352508	CNT	MA1624.1	Stat5a	5.32112e-27	5.54419e-10	Stat5a_MA1624.1	1.73445	2.26714	6	-0.31	0.54
-0.408549	-0.262361	CD-IC	MA1624.1	Stat5a	3.05344e-46	0.00018278	Stat5a_MA1624.1	1.73445	2.26714	6	-0.31	0.54
1.02115	-0.384013	Vasculature	MA1624.1	Stat5a	1.19914e-164	6.48736e-11	Stat5a_MA1624.1	1.73445	2.26714	6	-0.31	0.54
0.128278	-0.15301	CD-PC	MA1624.1	Stat5a	0.000835379	3.02038e-05	Stat5a_MA1624.1	1.73445	2.26714	6	-0.31	0.54
1.26714	-0.268987	Interstitial Cells	MA1624.1	Stat5a	0	0.029497	Stat5a_MA1624.1	1.73445	2.26714	6	-0.31	0.54
-0.118036	0.20051	PT	MA1625.1	Stat5b	1.1147e-18	1.89079e-160	Stat5b_MA1625.1	1.82357	2.02767	5	0.34	0.58
-0.250246	-0.823568	CNT	MA1625.1	Stat5b	2.92539e-13	5.19726e-46	Stat5b_MA1625.1	1.82357	2.02767	5	0.34	0.58
-0.151903	-0.6832	CD-IC	MA1625.1	Stat5b	3.88778e-06	5.79487e-39	Stat5b_MA1625.1	1.82357	2.02767	5	0.34	0.58
0.610207	-0.240326	Vasculature	MA1625.1	Stat5b	1.41556e-70	5.51451e-23	Stat5b_MA1625.1	1.82357	2.02767	5	0.34	0.58
1.02767	-0.21532	Interstitial Cells	MA1625.1	Stat5b	3.51597e-256	3.01363e-08	Stat5b_MA1625.1	1.82357	2.02767	5	0.34	0.58
-0.271106	-0.012976	PT	MA0520.1	Stat6	1.08019e-106	8.32163e-36	Stat6_MA0520.1	1.54231	2.08433	2	NA	NA
1.08433	0.542314	Interstitial Cells	MA0520.1	Stat6	3.22935e-290	1.30587e-06	Stat6_MA0520.1	1.54231	2.08433	2	NA	NA
-0.641055	-0.0782575	PT	MA0108.2	Tbp	0	7.06447e-09	Tbp_MA0108.2	1.07826	1.64105	1	NA	NA
-0.968202	0.0306779	Vasculature	MA0805.1	Tbx1	1.17921e-153	0.000143669	Tbx1_MA0805.1	1.03068	1.9682	1	NA	NA
-1.10332	0.0257495	Interstitial Cells	MA1565.1	Tbx18	1.22204394722055e-312	6.03921e-07	Tbx18_MA1565.1	1.02575	2.10332	1	NA	NA
0.502107	-0.954661	TAL	MA0688.1	Tbx2	1.15979e-147	1.8471e-117	Tbx2_MA0688.1	1.95466	2.05215	6	-0.7	0.12
0.321843	-0.206923	DCT/CNT	MA0688.1	Tbx2	6.95436e-45	0.00933681	Tbx2_MA0688.1	1.95466	2.05215	6	-0.7	0.12
-0.496314	-0.276502	Vasculature	MA0688.1	Tbx2	1.9851e-45	7.62715e-10	Tbx2_MA0688.1	1.95466	2.05215	6	-0.7	0.12
-0.189308	0.90734	CD-PC	MA0688.1	Tbx2	2.15528e-11	6.41645e-66	Tbx2_MA0688.1	1.95466	2.05215	6	-0.7	0.12
-1.05215	0.635933	Interstitial Cells	MA0688.1	Tbx2	2.31781e-269	8.53508e-21	Tbx2_MA0688.1	1.95466	2.05215	6	-0.7	0.12
0.339526	-0.751471	Thin Limb	MA0688.1	Tbx2	3.70132e-08	2.33411e-06	Tbx2_MA0688.1	1.95466	2.05215	6	-0.7	0.12
0.138353	-0.203277	PT	MA1566.1	Tbx3	2.4716e-23	5.10988e-50	Tbx3_MA1566.1	1.66065	2.35532	5	-0.43	0.47
0.498704	-0.123218	TAL	MA1566.1	Tbx3	4.91629e-138	5.99785e-06	Tbx3_MA1566.1	1.66065	2.35532	5	-0.43	0.47
0.226388	-0.119612	DCT/CNT	MA1566.1	Tbx3	2.39019e-20	0.00402592	Tbx3_MA1566.1	1.66065	2.35532	5	-0.43	0.47
-0.194385	0.660646	CD-PC	MA1566.1	Tbx3	2.87617e-11	4.76603e-225	Tbx3_MA1566.1	1.66065	2.35532	5	-0.43	0.47
-1.35532	0.191593	Interstitial Cells	MA1566.1	Tbx3	0	1.68291e-08	Tbx3_MA1566.1	1.66065	2.35532	5	-0.43	0.47
0.392993	0.0216283	DCT/CNT	MA0806.1	Tbx4	2.81861e-57	0.0259795	Tbx4_MA0806.1	1.02163	1.39299	1	NA	NA
-0.744326	0.0721648	Podocytes	MA0807.1	Tbx5	1.49559e-07	2.29069e-11	Tbx5_MA0807.1	1.07216	1.74433	1	NA	NA
0.10919	-0.431561	PT	MA0521.1	Tcf12	1.49457e-14	1.11715e-14	Tcf12_MA0521.1	1.63792	2.84618	3	0.89	0.3
-0.226428	-0.0949144	TAL	MA0521.1	Tcf12	5.43958e-29	6.91152e-13	Tcf12_MA0521.1	1.63792	2.84618	3	0.89	0.3
1.84618	0.637919	Interstitial Cells	MA0521.1	Tcf12	0	1.28891e-31	Tcf12_MA0521.1	1.63792	2.84618	3	0.89	0.3
-0.249511	-0.128795	PT	MA0832.1	Tcf21	3.79299e-78	2.54825e-21	Tcf21_MA0832.1	2.25949	2.72339	3	0.73	0.48
1.72339	0.92645	Interstitial Cells	MA0832.1	Tcf21	0	0	Tcf21_MA0832.1	2.25949	2.72339	3	0.73	0.48
0.732147	1.25949	Podocytes	MA0832.1	Tcf21	9.38186e-08	8.8029e-272	Tcf21_MA0832.1	2.25949	2.72339	3	0.73	0.48
0.531073	0.238027	CD-IC	MA0522.3	Tcf3	2.80965e-43	7.67757e-05	Tcf3_MA0522.3	1.23803	1.53107	1	NA	NA
0.53262	-1.20176	PT	MA0830.2	Tcf4	1.68806e-176	4.87672e-28	Tcf4_MA0830.2	4.53237	5.55115	9	-0.69	0.041
0.618753	-0.548303	TAL	MA0830.2	Tcf4	7.66697e-123	2.55543e-14	Tcf4_MA0830.2	4.53237	5.55115	9	-0.69	0.041
0.527081	-0.685287	CNT	MA0830.2	Tcf4	6.37378e-32	5.27989e-11	Tcf4_MA0830.2	4.53237	5.55115	9	-0.69	0.041
0.504591	-0.870906	CD-IC	MA0830.2	Tcf4	9.4394e-41	1.26555e-21	Tcf4_MA0830.2	4.53237	5.55115	9	-0.69	0.041
-2.83045	3.53237	Vasculature	MA0830.2	Tcf4	0	0	Tcf4_MA0830.2	4.53237	5.55115	9	-0.69	0.041
0.470456	-0.605265	CD-PC	MA0830.2	Tcf4	4.66181e-40	1.14972e-17	Tcf4_MA0830.2	4.53237	5.55115	9	-0.69	0.041
-4.55115	0.657578	Interstitial Cells	MA0830.2	Tcf4	0	1.14813e-46	Tcf4_MA0830.2	4.53237	5.55115	9	-0.69	0.041
0.293249	0.52561	Thin Limb	MA0830.2	Tcf4	0.0439879	1.85287e-07	Tcf4_MA0830.2	4.53237	5.55115	9	-0.69	0.041
-1.64545	0.868539	Podocytes	MA0830.2	Tcf4	4.93433e-14	3.9422e-05	Tcf4_MA0830.2	4.53237	5.55115	9	-0.69	0.041
2.44291	-1.61464	PT	MA1421.1	Tcf7l1	0	0	Tcf7l1_MA1421.1	2.94672	3.44291	10	-0.45	0.2
-1.42991	0.395258	TAL	MA1421.1	Tcf7l1	0	1.01588e-52	Tcf7l1_MA1421.1	2.94672	3.44291	10	-0.45	0.2
-1.42712	-0.527073	DCT/CNT	MA1421.1	Tcf7l1	0	0.0105605	Tcf7l1_MA1421.1	2.94672	3.44291	10	-0.45	0.2
-1.62444	-0.52804	CNT	MA1421.1	Tcf7l1	6.47871e-232	1.34242e-05	Tcf7l1_MA1421.1	2.94672	3.44291	10	-0.45	0.2
-1.28837	-0.668239	CD-IC	MA1421.1	Tcf7l1	2.72257e-201	7.78212e-06	Tcf7l1_MA1421.1	2.94672	3.44291	10	-0.45	0.2
-0.609069	1.94672	Vasculature	MA1421.1	Tcf7l1	5.6611e-26	8.16167e-187	Tcf7l1_MA1421.1	2.94672	3.44291	10	-0.45	0.2
-1.71477	1.62553	CD-PC	MA1421.1	Tcf7l1	0	0	Tcf7l1_MA1421.1	2.94672	3.44291	10	-0.45	0.2
-0.817621	1.25319	Interstitial Cells	MA1421.1	Tcf7l1	3.49172e-61	6.85334e-192	Tcf7l1_MA1421.1	2.94672	3.44291	10	-0.45	0.2
-0.911606	0.912016	Thin Limb	MA1421.1	Tcf7l1	1.35336e-25	3.00264e-24	Tcf7l1_MA1421.1	2.94672	3.44291	10	-0.45	0.2
-0.874032	0.862675	Podocytes	MA1421.1	Tcf7l1	0.000109823	1.35318e-16	Tcf7l1_MA1421.1	2.94672	3.44291	10	-0.45	0.2
-0.984633	0.9937	TAL	MA0523.1	Tcf7l2	0	8.47499e-137	Tcf7l2_MA0523.1	1.9937	1.98463	4	0.41	0.59
-0.878342	-0.261166	DCT/CNT	MA0523.1	Tcf7l2	4.90421e-249	6.37448e-08	Tcf7l2_MA0523.1	1.9937	1.98463	4	0.41	0.59
-0.893292	-0.891423	CNT	MA0523.1	Tcf7l2	1.46294e-124	7.1412e-53	Tcf7l2_MA0523.1	1.9937	1.98463	4	0.41	0.59
-0.294388	0.932475	Thin Limb	MA0523.1	Tcf7l2	0.000995859	5.97883e-14	Tcf7l2_MA0523.1	1.9937	1.98463	4	0.41	0.59
-1.90016	-0.154958	PT	MA0090.3	Tead1	0	1.53943e-07	Tead1_MA0090.3	2.08323	3.21477	6	0.8	0.055
0.719834	-0.206683	DCT/CNT	MA0090.3	Tead1	3.74535e-88	1.59011e-07	Tead1_MA0090.3	2.08323	3.21477	6	0.8	0.055
2.21477	0.470846	CD-PC	MA0090.3	Tead1	0	5.56437e-10	Tead1_MA0090.3	2.08323	3.21477	6	0.8	0.055
1.31454	0.394991	Interstitial Cells	MA0090.3	Tead1	5.57536e-153	0.00622355	Tead1_MA0090.3	2.08323	3.21477	6	0.8	0.055
2.0075	1.08323	Thin Limb	MA0090.3	Tead1	1.08039e-116	3.41949e-30	Tead1_MA0090.3	2.08323	3.21477	6	0.8	0.055
-1.35555	-0.691427	Immune Cells	MA0090.3	Tead1	3.0905e-53	4.63056e-08	Tead1_MA0090.3	2.08323	3.21477	6	0.8	0.055
-1.99691	-0.0562783	PT	MA1121.1	Tead2	0	1.54566e-09	Tead2_MA1121.1	1.4533	2.99691	3	0.24	0.85
-0.361355	0.453295	Vasculature	MA1121.1	Tead2	6.62447e-08	1.93777e-82	Tead2_MA1121.1	1.4533	2.99691	3	0.24	0.85
1.27773	0.0697729	Interstitial Cells	MA1121.1	Tead2	8.20072e-132	9.02793e-05	Tead2_MA1121.1	1.4533	2.99691	3	0.24	0.85
-2.36171	0.047686	PT	MA0808.1	Tead3	0	2.043e-25	Tead3_MA0808.1	1.04912	3.36171	2	NA	NA
1.65479	-0.0491234	TAL	MA0808.1	Tead3	0	2.41648e-06	Tead3_MA0808.1	1.04912	3.36171	2	NA	NA
-2.14155	-0.172641	PT	MA0809.2	Tead4	0	1.65922e-09	Tead4_MA0809.2	1.68096	3.14155	4	0.54	0.46
1.46181	-0.0951212	TAL	MA0809.2	Tead4	0	0.0153853	Tead4_MA0809.2	1.68096	3.14155	4	0.54	0.46
1.40764	0.165297	Interstitial Cells	MA0809.2	Tead4	6.56973e-150	1.7504e-08	Tead4_MA0809.2	1.68096	3.14155	4	0.54	0.46
1.4115	0.680962	Podocytes	MA0809.2	Tead4	2.33148e-11	7.4586e-19	Tead4_MA0809.2	1.68096	3.14155	4	0.54	0.46
-0.090664	0.883615	PT	MA0843.1	Tef	1.41804e-06	0	Tef_MA0843.1	1.88361	1.88693	5	0.026	0.97
0.11053	-0.273169	TAL	MA0843.1	Tef	0.00114344	4.27878e-55	Tef_MA0843.1	1.88361	1.88693	5	0.026	0.97
-0.177234	-0.680777	DCT/CNT	MA0843.1	Tef	1.10471e-08	2.70374e-92	Tef_MA0843.1	1.88361	1.88693	5	0.026	0.97
-0.218724	-0.731366	CD-PC	MA0843.1	Tef	8.82083e-11	6.1225e-89	Tef_MA0843.1	1.88361	1.88693	5	0.026	0.97
0.886935	-0.281883	Interstitial Cells	MA0843.1	Tef	3.43908e-126	1.11614e-14	Tef_MA0843.1	1.88361	1.88693	5	0.026	0.97
-0.0814828	-0.67802	PT	MA0810.1	Tfap2a	4.18158e-12	2.62468e-242	Tfap2a_MA0810.1	2.1989	1.24925	6	0.51	0.3
0.149181	-0.378252	TAL	MA0810.1	Tfap2a	3.658e-18	2.71236e-26	Tfap2a_MA0810.1	2.1989	1.24925	6	0.51	0.3
-0.156251	0.553332	DCT/CNT	MA0810.1	Tfap2a	6.86896e-15	9.72917e-119	Tfap2a_MA0810.1	2.1989	1.24925	6	0.51	0.3
0.249251	0.867338	CNT	MA0810.1	Tfap2a	7.79507e-19	7.62974e-72	Tfap2a_MA0810.1	2.1989	1.24925	6	0.51	0.3
0.182754	1.1989	CD-PC	MA0810.1	Tfap2a	3.50938e-16	1.65285e-284	Tfap2a_MA0810.1	2.1989	1.24925	6	0.51	0.3
-0.145099	-0.322082	Interstitial Cells	MA0810.1	Tfap2a	4.00664e-06	0.000744813	Tfap2a_MA0810.1	2.1989	1.24925	6	0.51	0.3
-0.135653	-1.78419	PT	MA0811.1	Tfap2b	1.49827e-30	0	Tfap2b_MA0811.1	2.84721	1.40937	8	0.64	0.085
0.2954	1.84721	TAL	MA0811.1	Tfap2b	1.0308e-63	0	Tfap2b_MA0811.1	2.84721	1.40937	8	0.64	0.085
-0.0924787	0.91287	DCT/CNT	MA0811.1	Tfap2b	0.00192731	1.0881e-246	Tfap2b_MA0811.1	2.84721	1.40937	8	0.64	0.085
0.335559	1.14131	CNT	MA0811.1	Tfap2b	9.50178e-30	7.35575e-115	Tfap2b_MA0811.1	2.84721	1.40937	8	0.64	0.085
0.145171	-0.840155	CD-IC	MA0811.1	Tfap2b	7.67284e-07	2.4193e-19	Tfap2b_MA0811.1	2.84721	1.40937	8	0.64	0.085
-0.237984	-1.02323	Vasculature	MA0811.1	Tfap2b	2.33759e-12	4.90838e-22	Tfap2b_MA0811.1	2.84721	1.40937	8	0.64	0.085
0.264071	0.296901	CD-PC	MA0811.1	Tfap2b	8.22292e-30	1.17539e-06	Tfap2b_MA0811.1	2.84721	1.40937	8	0.64	0.085
-0.409367	-0.681129	Interstitial Cells	MA0811.1	Tfap2b	4.24813e-50	1.66168e-05	Tfap2b_MA0811.1	2.84721	1.40937	8	0.64	0.085
0.180381	0.0412753	Thin Limb	MA1569.1	Tfap2e	0.0353527	8.06862e-06	Tfap2e_MA1569.1	1.04128	1.18038	1	NA	NA
-0.0884551	0.0451154	PT	MA0691.1	Tfap4	4.34464e-09	2.71285e-17	Tfap4_MA0691.1	1.04512	1.08846	1	NA	NA
-1.83928	0.731992	PT	MA0145.3	Tfcp2	0	0	Tfcp2_MA0145.3	1.77475	2.91219	7	-0.71	0.074
0.725418	-0.475493	TAL	MA0145.3	Tfcp2	9.73823e-140	1.69886e-76	Tfcp2_MA0145.3	1.77475	2.91219	7	-0.71	0.074
0.962729	-0.469533	DCT/CNT	MA0145.3	Tfcp2	1.69222e-183	1.09938e-39	Tfcp2_MA0145.3	1.77475	2.91219	7	-0.71	0.074
1.91219	-0.29401	CNT	MA0145.3	Tfcp2	0	1.06736e-11	Tfcp2_MA0145.3	1.77475	2.91219	7	-0.71	0.074
1.3926	-0.3482	CD-IC	MA0145.3	Tfcp2	1.03046e-257	5.56825e-11	Tfcp2_MA0145.3	1.77475	2.91219	7	-0.71	0.074
0.229767	-0.774753	Vasculature	MA0145.3	Tfcp2	0.00318246	2.20726e-45	Tfcp2_MA0145.3	1.77475	2.91219	7	-0.71	0.074
1.79912	-0.420219	CD-PC	MA0145.3	Tfcp2	0	2.57215e-34	Tfcp2_MA0145.3	1.77475	2.91219	7	-0.71	0.074
-1.01444	0.0295391	PT	MA1122.1	Tfdp1	0	1.90574e-31	Tfdp1_MA1122.1	1.11308	2.04808	4	-0.87	0.13
0.307685	-0.028023	TAL	MA1122.1	Tfdp1	1.68834e-54	7.77243e-06	Tfdp1_MA1122.1	1.11308	2.04808	4	-0.87	0.13
1.04808	-0.0818268	Vasculature	MA1122.1	Tfdp1	7.79324e-202	0.0374747	Tfdp1_MA1122.1	1.11308	2.04808	4	-0.87	0.13
0.546633	-0.113076	CD-PC	MA1122.1	Tfdp1	2.49156e-103	3.82316e-05	Tfdp1_MA1122.1	1.11308	2.04808	4	-0.87	0.13
0.593066	0.525046	Immune Cells	MA0831.2	Tfe3	6.50694e-14	0.0397052	Tfe3_MA0831.2	1.52505	1.59307	1	NA	NA
0.436021	-0.349999	Vasculature	MA0692.1	Tfeb	1.03388e-20	8.92467e-13	Tfeb_MA0692.1	1.35	1.43602	1	NA	NA
-0.192834	0.888263	PT	MA0871.2	Tfec	3.75734e-36	0	Tfec_MA0871.2	1.88826	1.47122	6	-0.45	0.37
0.229385	-0.627647	TAL	MA0871.2	Tfec	1.63042e-21	2.32521e-108	Tfec_MA0871.2	1.88826	1.47122	6	-0.45	0.37
0.164291	-0.584322	DCT/CNT	MA0871.2	Tfec	1.60345e-07	1.24785e-71	Tfec_MA0871.2	1.88826	1.47122	6	-0.45	0.37
0.47122	-0.502687	Vasculature	MA0871.2	Tfec	3.56952e-29	1.78678e-23	Tfec_MA0871.2	1.88826	1.47122	6	-0.45	0.37
-0.314633	-0.56785	CD-PC	MA0871.2	Tfec	8.58448e-25	6.12028e-52	Tfec_MA0871.2	1.88826	1.47122	6	-0.45	0.37
0.200308	-0.414948	Interstitial Cells	MA0871.2	Tfec	1.10173e-05	9.67085e-18	Tfec_MA0871.2	1.88826	1.47122	6	-0.45	0.37
0.456368	0.00189937	PT	MA0796.1	Tgif1	8.71326e-297	8.43276e-11	Tgif1_MA0796.1	1.17289	1.5175	2	NA	NA
-0.517497	-0.172892	Interstitial Cells	MA0796.1	Tgif1	1.85423e-65	0.0459309	Tgif1_MA0796.1	1.17289	1.5175	2	NA	NA
4.73271	0.662987	PT	MA1574.1	Thrb	0	0	Thrb_MA1574.1	2.42385	5.73271	9	0.73	0.025
-3.34285	-1.03067	CNT	MA1574.1	Thrb	0	3.93414e-72	Thrb_MA1574.1	2.42385	5.73271	9	0.73	0.025
-3.01375	-0.320209	CD-IC	MA1574.1	Thrb	0	3.66385e-05	Thrb_MA1574.1	2.42385	5.73271	9	0.73	0.025
-1.32239	-1.42385	Vasculature	MA1574.1	Thrb	1.82587e-41	2.03473e-120	Thrb_MA1574.1	2.42385	5.73271	9	0.73	0.025
-3.92271	-0.912939	CD-PC	MA1574.1	Thrb	0	4.08958e-106	Thrb_MA1574.1	2.42385	5.73271	9	0.73	0.025
-1.70819	-0.774159	Interstitial Cells	MA1574.1	Thrb	1.60296e-89	2.49192e-53	Thrb_MA1574.1	2.42385	5.73271	9	0.73	0.025
-1.75275	-0.526421	Thin Limb	MA1574.1	Thrb	9.92345e-32	2.45207e-08	Thrb_MA1574.1	2.42385	5.73271	9	0.73	0.025
-1.22569	-1.0072	Immune Cells	MA1574.1	Thrb	1.12316e-11	2.55263e-18	Thrb_MA1574.1	2.42385	5.73271	9	0.73	0.025
-1.69885	-0.98024	Podocytes	MA1574.1	Thrb	2.88079e-06	0.0355894	Thrb_MA1574.1	2.42385	5.73271	9	0.73	0.025
1.41637	0.0405974	Interstitial Cells	MA1123.2	Twist1	0	3.74401e-21	Twist1_MA1123.2	1.0406	2.41637	1	NA	NA
-0.136627	0.0515838	Interstitial Cells	MA0633.1	Twist2	0.00230878	6.91206e-17	Twist2_MA0633.1	1.05158	1.13663	1	NA	NA
0.218058	-0.0350813	PT	MA0721.1	Uncx	3.56703e-63	5.33531e-05	Uncx_MA0721.1	1.03508	1.21806	1	NA	NA
0.275397	-0.0125551	PT	MA0093.3	Usf1	7.67999e-72	0.000117811	Usf1_MA0093.3	1.01256	1.2754	1	NA	NA
0.265353	-0.127469	PT	MA0526.3	Usf2	4.57875e-65	1.65357e-06	Usf2_MA0526.3	1.12747	1.26535	2	NA	NA
-0.212404	-0.00444262	Vasculature	MA0526.3	Usf2	0.000133654	0.00742082	Usf2_MA0526.3	1.12747	1.26535	2	NA	NA
1.29683	0.332201	PT	MA0693.2	Vdr	0	7.22117e-281	Vdr_MA0693.2	2.30044	2.29683	10	0.1	0.78
-0.485486	-0.917175	TAL	MA0693.2	Vdr	3.64489e-97	1.26122e-165	Vdr_MA0693.2	2.30044	2.29683	10	0.1	0.78
-0.743733	0.976359	DCT/CNT	MA0693.2	Vdr	1.13686e-176	9.38576e-112	Vdr_MA0693.2	2.30044	2.29683	10	0.1	0.78
-1.06027	0.992566	CNT	MA0693.2	Vdr	1.61178e-179	1.2775e-36	Vdr_MA0693.2	2.30044	2.29683	10	0.1	0.78
-0.794183	-0.423425	CD-IC	MA0693.2	Vdr	1.50928e-138	3.1722e-14	Vdr_MA0693.2	2.30044	2.29683	10	0.1	0.78
-0.452939	-1.30044	Vasculature	MA0693.2	Vdr	3.38245e-26	6.5524e-74	Vdr_MA0693.2	2.30044	2.29683	10	0.1	0.78
-1.00847	-1.21384	CD-PC	MA0693.2	Vdr	4.29585e-263	1.46651e-137	Vdr_MA0693.2	2.30044	2.29683	10	0.1	0.78
-0.652261	-1.09276	Interstitial Cells	MA0693.2	Vdr	1.35052e-71	1.85224e-64	Vdr_MA0693.2	2.30044	2.29683	10	0.1	0.78
-0.334771	-0.836789	Thin Limb	MA0693.2	Vdr	3.74155e-05	3.631e-12	Vdr_MA0693.2	2.30044	2.29683	10	0.1	0.78
-0.324235	-0.818695	Immune Cells	MA0693.2	Vdr	0.00155025	1.64576e-07	Vdr_MA0693.2	2.30044	2.29683	10	0.1	0.78
-0.973404	-0.408608	PT	MA1578.1	Vezf1	0	6.44104e-18	Vezf1_MA1578.1	1.40861	1.9734	1	NA	NA
-0.757856	-0.152494	PT	MA1627.1	Wt1	0	1.52254e-15	Wt1_MA1627.1	4.57405	1.9702	3	0.82	0.39
0.595557	3.57405	Podocytes	MA1627.1	Wt1	8.56659e-09	0	Wt1_MA1627.1	4.57405	1.9702	3	0.82	0.39
0.970198	2.08989	PEC	MA1627.1	Wt1	2.08728e-24	0	Wt1_MA1627.1	4.57405	1.9702	3	0.82	0.39
-0.231643	-0.0720815	PT	MA0844.1	Xbp1	3.81623e-72	4.93475e-20	Xbp1_MA0844.1	1.29356	1.68406	3	-0.99	0.089
-0.099542	-0.0707076	TAL	MA0844.1	Xbp1	0.000166596	7.69948e-09	Xbp1_MA0844.1	1.29356	1.68406	3	-0.99	0.089
0.684057	-0.293556	Vasculature	MA0844.1	Xbp1	3.61269e-84	1.87364e-10	Xbp1_MA0844.1	1.29356	1.68406	3	-0.99	0.089
-0.216026	-0.148035	PT	MA0095.2	Yy1	1.89512e-62	1.61132e-05	Yy1_MA0095.2	1.14804	1.21603	2	NA	NA
0.192223	-0.0176772	TAL	MA0095.2	Yy1	1.70068e-20	0.000266986	Yy1_MA0095.2	1.14804	1.21603	2	NA	NA
0.325355	0.00922371	PT	MA0698.1	Zbtb18	4.57089e-130	2.11762e-24	Zbtb18_MA0698.1	1.00922	1.32536	2	NA	NA
-0.288338	-0.0081211	TAL	MA0698.1	Zbtb18	5.26208e-44	0.0192902	Zbtb18_MA0698.1	1.00922	1.32536	2	NA	NA
-0.086838	-0.0408236	PT	MA1579.1	Zbtb26	1.17059e-11	0.0172503	Zbtb26_MA1579.1	1.04082	1.08684	1	NA	NA
-1.87666	-0.0502351	PT	MA0750.2	Zbtb7a	0	7.91863e-18	Zbtb7a_MA0750.2	1.21469	2.87666	2	NA	NA
0.543336	-0.214686	CNT	MA0750.2	Zbtb7a	6.54811e-26	0.000150698	Zbtb7a_MA0750.2	1.21469	2.87666	2	NA	NA
-0.30098	0.0263348	PT	MA0694.1	Zbtb7b	1.05946e-139	2.81019e-19	Zbtb7b_MA0694.1	1.20529	1.30098	2	NA	NA
0.153272	-0.205286	Vasculature	MA0694.1	Zbtb7b	0.00128921	0.000658424	Zbtb7b_MA0694.1	1.20529	1.30098	2	NA	NA
-0.274087	-0.565504	PT	MA0695.1	Zbtb7c	5.53459e-118	3.21567e-113	Zbtb7c_MA0695.1	1.96207	1.30019	3	0.99	0.092
0.254428	0.618697	CD-IC	MA0695.1	Zbtb7c	1.10246e-21	2.29843e-94	Zbtb7c_MA0695.1	1.96207	1.30019	3	0.99	0.092
0.300195	0.962072	Vasculature	MA0695.1	Zbtb7c	2.38201e-18	3.50104e-25	Zbtb7c_MA0695.1	1.96207	1.30019	3	0.99	0.092
0.852752	-0.981057	TAL	MA0103.3	Zeb1	3.43977e-241	1.19152e-67	Zeb1_MA0103.3	4.39938	5.54858	10	-0.87	0.0012
0.485521	-0.864846	DCT/CNT	MA0103.3	Zeb1	2.28915e-51	3.99231e-34	Zeb1_MA0103.3	4.39938	5.54858	10	-0.87	0.0012
0.654172	-1.21097	CNT	MA0103.3	Zeb1	2.32012e-49	7.62861e-35	Zeb1_MA0103.3	4.39938	5.54858	10	-0.87	0.0012
0.600281	-0.961668	CD-IC	MA0103.3	Zeb1	5.43056e-57	2.62442e-26	Zeb1_MA0103.3	4.39938	5.54858	10	-0.87	0.0012
-2.92831	3.39938	Vasculature	MA0103.3	Zeb1	0	0	Zeb1_MA0103.3	4.39938	5.54858	10	-0.87	0.0012
0.663405	-1.09376	CD-PC	MA0103.3	Zeb1	3.17072e-82	2.36714e-53	Zeb1_MA0103.3	4.39938	5.54858	10	-0.87	0.0012
-4.54858	1.36553	Interstitial Cells	MA0103.3	Zeb1	0	1.17427e-195	Zeb1_MA0103.3	4.39938	5.54858	10	-0.87	0.0012
0.495007	-1.02984	Thin Limb	MA0103.3	Zeb1	4.45084e-09	0.000107326	Zeb1_MA0103.3	4.39938	5.54858	10	-0.87	0.0012
-1.48845	0.740925	Immune Cells	MA0103.3	Zeb1	9.69057e-41	1.66121e-06	Zeb1_MA0103.3	4.39938	5.54858	10	-0.87	0.0012
-1.88197	1.05026	Podocytes	MA0103.3	Zeb1	1.88524e-17	1.69336e-18	Zeb1_MA0103.3	4.39938	5.54858	10	-0.87	0.0012
-0.367762	0.0686149	PT	MA0146.2	Zfx	0	4.78782e-82	Zfx_MA0146.2	1.17087	1.44674	4	0.016	0.98
0.16381	-0.0904942	TAL	MA0146.2	Zfx	8.39138e-27	1.52973e-17	Zfx_MA0146.2	1.17087	1.44674	4	0.016	0.98
0.446737	0.170875	Vasculature	MA0146.2	Zfx	1.72828e-65	0.0172022	Zfx_MA0146.2	1.17087	1.44674	4	0.016	0.98
0.246332	-0.12686	CD-PC	MA0146.2	Zfx	9.96874e-37	3.98113e-09	Zfx_MA0146.2	1.17087	1.44674	4	0.016	0.98
-0.0737994	0.219972	PT	MA1585.1	Zkscan1	7.57233e-07	1.19419e-128	Zkscan1_MA1585.1	1.35711	1.23034	5	0.45	0.45
0.153185	-0.0315201	TAL	MA1585.1	Zkscan1	6.0669e-14	1.65619e-12	Zkscan1_MA1585.1	1.35711	1.23034	5	0.45	0.45
0.118509	-0.0817688	DCT/CNT	MA1585.1	Zkscan1	1.54838e-05	9.4534e-05	Zkscan1_MA1585.1	1.35711	1.23034	5	0.45	0.45
-0.137986	-0.35711	Vasculature	MA1585.1	Zkscan1	0.015231	1.29074e-15	Zkscan1_MA1585.1	1.35711	1.23034	5	0.45	0.45
-0.23034	-0.295752	Interstitial Cells	MA1585.1	Zkscan1	7.92838e-13	8.69305e-11	Zkscan1_MA1585.1	1.35711	1.23034	5	0.45	0.45
-0.770421	0.0533916	PT	MA1652.1	Zkscan5	0	2.63929e-29	Zkscan5_MA1652.1	1.05339	1.77042	1	NA	NA
0.129329	-0.0488895	PT	MA1602.1	Zscan29	1.12816e-23	8.1082e-10	Zscan29_MA1602.1	1.11755	1.15131	2	NA	NA
-0.151314	-0.117549	CD-PC	MA1602.1	Zscan29	1.4847e-07	0.000174902	Zscan29_MA1602.1	1.11755	1.15131	2	NA	NA
