# Supplementary material for: TFAP2A orchestrates gene regulatory networks and tubular architecture in kidney outer medullary collecting ducts
Source: JCI Insight. 2025 Aug 28;10(19):e192361. doi: 10.1172/jci.insight.192361 (PMC12513497; doi:10.1172/jci.insight.192361)
Supplement: Supplemental table 5 [file jciinsight-10-192361-s077.xlsx]

## Sheet: CD-PC_DARs_with_Tfap2a_motif
DAR	gene	gene_id	p_val	avg_log2FC	pct.1	pct.2	p_val_adj	distance
chr2-91360753-91361686	1110051M20Rik	ENSMUSG00000040591	5.25881e-50	2.22774	0.076	0.018	8.45712e-45	0
chr9-94116697-94117605	1190002N15Rik	ENSMUSG00000045414	2.21496e-52	2.89403	0.052	0.008	3.56206e-47	400258
chr1-43730232-43731191	1500015O10Rik	ENSMUSG00000026051	7.69252e-60	2.07094	0.102	0.028	1.2371e-54	0
chr13-35131103-35132037	1700011B04Rik	ENSMUSG00000102099	1.85641e-66	3.37608	0.057	0.006	2.98545e-61	48229
chr10-119435434-119436320	1700025F24Rik	ENSMUSG00000100558	1.76438e-113	3.30828	0.106	0.012	2.83744e-108	8569
chr6-117776703-117777647	1700030F04Rik	ENSMUSG00000099869	3.12135e-61	2.98829	0.062	0.009	5.0197e-56	24933
chr18-49550656-49551625	1700044K03Rik	ENSMUSG00000100297	9.65052e-76	3.20371	0.071	0.009	1.55198e-70	26215
chr10-119006583-119007512	1700064J06Rik	ENSMUSG00000100681	2.44573e-138	3.45967	0.126	0.012	3.93318e-133	85392
chr6-30332005-30332933	1700095J07Rik	ENSMUSG00000084861	4.86392e-76	3.21108	0.073	0.008	7.82207e-71	225
chr1-37694205-37695143	2010300C02Rik	ENSMUSG00000026090	7.71656e-33	2.12741	0.052	0.013	1.24096e-27	0
chr1-60804087-60804960	2310016D23Rik	ENSMUSG00000085965	4.66973e-52	3.11828	0.05	0.006	7.50976e-47	296
chr5-100226531-100227575	2310034O05Rik	ENSMUSG00000100157	1.33102e-78	3.50567	0.066	0.006	2.14051e-73	8481
chr7-119830355-119831294	2610020H08Rik	ENSMUSG00000030924	5.36743e-90	3.04971	0.09	0.012	8.6318e-85	0
chr5-113118440-113119328	2900026A02Rik	ENSMUSG00000051339	1.0915e-97	2.35055	0.137	0.031	1.75532e-92	0
chr13-107219157-107220114	3830408C21Rik	ENSMUSG00000071181	1.62893e-62	2.39171	0.091	0.019	2.61961e-57	185483
chr5-136608550-136609467	4731417B20Rik	ENSMUSG00000046548	5.21792e-90	2.29474	0.137	0.031	8.39136e-85	4234
chr7-67835908-67836850	4833412C05Rik	ENSMUSG00000097697	2.35752e-78	2.55177	0.105	0.019	3.79131e-73	32411
chr8-47446372-47447316	4930448N21Rik	ENSMUSG00000097922	4.59555e-45	2.51301	0.056	0.011	7.39048e-40	9
chr12-107669675-107670657	4930465M20Rik	ENSMUSG00000085641	5.75383e-68	2.62804	0.089	0.015	9.25319e-63	53082
chr5-148771360-148772297	4930505K14Rik	ENSMUSG00000085740	2.64517e-83	2.74761	0.099	0.016	4.25391e-78	5665
chr1-160053663-160054592	4930523C07Rik	ENSMUSG00000090394	1.74036e-73	2.95104	0.083	0.011	2.79882e-68	0
chr1-95720205-95721055	4930598F16Rik	ENSMUSG00000100777	4.7522e-145	3.83664	0.115	0.009	7.64239e-140	3686
chr1-31164311-31165262	4931428L18Rik	ENSMUSG00000086727	6.83211e-60	2.65699	0.074	0.013	1.09873e-54	0
chr13-101302318-101303303	4932411K12Rik	ENSMUSG00000100733	1.04285e-119	3.10563	0.118	0.015	1.67708e-114	94366
chr10-111694501-111695296	4933440J02Rik	ENSMUSG00000097082	2.04527e-99	2.47174	0.146	0.028	3.28916e-94	100227
chr1-136219757-136220814	5730559C18Rik	ENSMUSG00000041605	1.55611e-53	2.13776	0.082	0.022	2.50251e-48	0
chr19-61064642-61065603	5830428H23Rik	ENSMUSG00000074733	6.06511e-41	2.00468	0.075	0.019	9.75379e-36	0
chr12-31156023-31156939	6030469F06Rik	ENSMUSG00000095953	3.43048e-75	2.37673	0.105	0.023	5.51682e-70	27683
chr11-71515110-71515981	9230020A06Rik	ENSMUSG00000072753	4.16803e-37	2.19336	0.058	0.013	6.70294e-32	554
chr8-11076436-11077604	9530052E02Rik	ENSMUSG00000096938	1.14922e-35	2.06111	0.055	0.015	1.84815e-30	21894
chr12-111398732-111399680	A230065H16Rik	ENSMUSG00000087075	1.31991e-74	2.77335	0.084	0.014	2.12266e-69	7128
chr13-28988678-28989595	A330102I10Rik	ENSMUSG00000086363	2.02542e-48	2.08819	0.087	0.023	3.25723e-43	24803
chr19-10740571-10741518	A430093F15Rik	ENSMUSG00000067577	7.8631e-92	2.12503	0.165	0.041	1.26453e-86	0
chr15-83255731-83256682	A4galt	ENSMUSG00000047878	2.08576e-137	2.20864	0.191	0.053	3.35428e-132	3956
chr7-73657113-73658023	A830073O21Rik	ENSMUSG00000091890	7.90959e-159	3.28737	0.15	0.017	1.272e-153	80869
chr7-73740041-73740949	A830073O21Rik	ENSMUSG00000091890	1.6752e-118	2.27045	0.181	0.043	2.69402e-113	0
chr2-57229461-57230393	A930012O16Rik	ENSMUSG00000054181	8.5804e-172	3.20966	0.171	0.021	1.37988e-166	5833
chr11-76593405-76594355	Abr	ENSMUSG00000017631	1.23509e-47	2.33791	0.065	0.014	1.98624e-42	0
chr18-74821523-74822462	Acaa2	ENSMUSG00000036880	9.21181e-43	2.29584	0.064	0.014	1.48142e-37	15315
chr7-67064366-67065329	Adamts17	ENSMUSG00000058145	3.80486e-99	2.55878	0.137	0.025	6.11889e-94	0
chr13-104556201-104557088	Adamts6	ENSMUSG00000046169	1.19444e-52	2.31804	0.08	0.018	1.92088e-47	61437
chr17-93549846-93550872	Adcyap1	ENSMUSG00000024256	1.65567e-79	3.05975	0.087	0.011	2.66261e-74	344360
chr1-134216797-134217709	Adora1	ENSMUSG00000042429	1.98455e-134	2.66134	0.164	0.03	3.19151e-129	0
chr3-116726423-116727359	Agl	ENSMUSG00000033400	1.13781e-34	2.03143	0.056	0.016	1.82981e-29	12639
chr17-12195335-12196190	Agpat4	ENSMUSG00000023827	4.10673e-44	2.10414	0.071	0.018	6.60437e-39	0
chr8-23166385-23167303	Agpat6	ENSMUSG00000031545	2.67139e-102	2.29987	0.167	0.037	4.29607e-97	5642
chr1-93130043-93130861	Agxt	ENSMUSG00000026272	8.47045e-53	2.45745	0.066	0.014	1.3622e-47	4378
chr9-55332607-55333483	AI118078	ENSMUSG00000032313	1.19221e-43	2.20721	0.063	0.015	1.91728e-38	0
chr4-58902741-58903674	AI314180	ENSMUSG00000050812	2.4677e-77	2.91385	0.082	0.012	3.9685e-72	0
chr17-47450920-47451838	AI661453	ENSMUSG00000034382	9.06896e-121	2.32362	0.19	0.041	1.45845e-115	0
chr17-47454482-47455351	AI661453	ENSMUSG00000034382	5.19746e-54	2.24599	0.083	0.019	8.35845e-49	0
chr2-31953392-31954202	Aif1l	ENSMUSG00000001864	7.26484e-76	2.06256	0.141	0.036	1.16832e-70	0
chr10-44112030-44112913	Aim1	ENSMUSG00000019866	1.47373e-136	3.29055	0.127	0.015	2.37003e-131	107183
chr3-132655543-132656464	Aimp1	ENSMUSG00000028029	7.4051e-79	3.32348	0.071	0.008	1.19087e-73	4033
chr3-38490738-38491659	Ankrd50	ENSMUSG00000044864	7.48648e-46	2.64441	0.057	0.01	1.20396e-40	5893
chr3-95307123-95308013	Anxa9	ENSMUSG00000015702	1.06229e-127	2.22912	0.2	0.05	1.70836e-122	0
chr1-79616242-79617158	Ap1s3	ENSMUSG00000054702	1.32321e-45	2.79236	0.053	0.008	2.12796e-40	0
chr12-8063330-8064419	Apob	ENSMUSG00000020609	4.13853e-43	2.34559	0.063	0.013	6.6555e-38	46494
chr12-7771455-7772433	Apob	ENSMUSG00000020609	4.62693e-33	2.33249	0.05	0.011	7.44094e-28	205214
chr13-107393926-107394910	Apoo-ps	ENSMUSG00000049233	4.18147e-64	2.63816	0.082	0.014	6.72455e-59	18954
chr15-99578506-99579459	Aqp2	ENSMUSG00000023013	0	3.73587	0.312	0.029	0	0
chr15-99560934-99561918	Aqp2	ENSMUSG00000023013	2.64217e-63	2.75627	0.069	0.012	4.24909e-58	17137
chr18-15403236-15404041	Aqp4	ENSMUSG00000024411	4.25198e-61	2.86031	0.064	0.01	6.83795e-56	0
chr4-41063204-41064667	Aqp7	ENSMUSG00000028427	6.37121e-231	2.94348	0.233	0.037	1.02461e-225	15064
chrX-98347625-98348487	Ar	ENSMUSG00000046532	1.53204e-75	2.31214	0.126	0.027	2.4638e-70	24409
chr8-8774477-8775481	Arglu1	ENSMUSG00000040459	1.2837e-49	2.46208	0.068	0.014	2.06442e-44	83939
chr7-30522672-30523516	Arhgap33	ENSMUSG00000036882	3.9628e-184	3.32443	0.161	0.02	6.3729e-179	0
chrX-73891178-73892067	Arhgap4	ENSMUSG00000031389	8.53243e-97	2.55325	0.133	0.025	1.37217e-91	0
chr8-14988639-14989558	Arhgef10	ENSMUSG00000071176	1.24465e-94	2.437	0.128	0.028	2.00162e-89	0
chr4-140611598-140612508	Arhgef10l	ENSMUSG00000040964	1.14029e-126	2.84413	0.133	0.022	1.83379e-121	0
chr4-140665489-140666382	Arhgef10l	ENSMUSG00000040964	2.96704e-99	2.01081	0.181	0.05	4.77153e-94	0
chr18-61479379-61480302	Arhgef37	ENSMUSG00000045094	1.29343e-65	2.67857	0.074	0.013	2.08007e-60	13491
chr1-86277997-86278885	Armc9	ENSMUSG00000062590	4.7421e-48	2.15239	0.078	0.02	7.62616e-43	0
chr3-126384641-126385570	Arsj	ENSMUSG00000046561	3.83853e-48	2.94081	0.053	0.007	6.17305e-43	0
chr15-64104817-64105634	Asap1	ENSMUSG00000022377	5.64983e-54	3.03942	0.056	0.007	9.08594e-49	0
chr13-3723562-3724562	Asb13	ENSMUSG00000033781	2.7869e-46	2.41214	0.064	0.013	4.48183e-41	71787
chr10-50711217-50712181	Ascc3	ENSMUSG00000038774	1.13329e-45	2.51525	0.062	0.012	1.82254e-40	0
chr6-136489756-136490572	Atf7ip	ENSMUSG00000030213	3.86799e-36	2.22589	0.059	0.013	6.22043e-31	28229
chr14-56389998-56390871	Atp12a	ENSMUSG00000022229	3.18465e-47	2.97296	0.05	0.007	5.12149e-42	1446
chr6-114019126-114020063	Atp2b2	ENSMUSG00000030302	1.6753e-43	2.61185	0.053	0.009	2.69419e-38	0
chr5-67782335-67783342	Atp8a1	ENSMUSG00000037685	1.31447e-62	3.18298	0.062	0.008	2.1139e-57	0
chr14-59862091-59863018	Atp8a2	ENSMUSG00000021983	3.70705e-183	4.09157	0.133	0.009	5.9616e-178	0
chr14-59739217-59740205	Atp8a2	ENSMUSG00000021983	1.22454e-62	3.32868	0.054	0.006	1.96927e-57	0
chr12-33181579-33182548	Atxn7l1	ENSMUSG00000020564	3.66921e-36	2.12738	0.06	0.015	5.90074e-31	0
chr10-122534869-122535795	Avpr1a	ENSMUSG00000020123	1.44194e-71	2.75812	0.083	0.014	2.31889e-66	81415
chr11-63298229-63299258	B430319H21Rik	ENSMUSG00000085532	1.91549e-47	2.66011	0.051	0.009	3.08046e-42	109774
chr11-63226431-63227206	B430319H21Rik	ENSMUSG00000085532	5.13923e-45	2.5486	0.055	0.011	8.26481e-40	37976
chr16-23216262-23217130	B630019A10Rik	ENSMUSG00000068463	8.41385e-78	2.58755	0.092	0.018	1.3531e-72	0
chr16-50125385-50126348	Bbx	ENSMUSG00000022641	1.37304e-50	2.02722	0.099	0.026	2.20809e-45	65495
chr7-128276143-128277088	BC017158	ENSMUSG00000030780	1.06795e-61	2.45071	0.083	0.017	1.71746e-56	0
chr16-44716391-44717274	BC027231	ENSMUSG00000036208	5.8147e-84	2.08514	0.15	0.04	9.35108e-79	7026
chr2-145734870-145735794	BC039771	ENSMUSG00000087594	6.94438e-55	2.59572	0.067	0.013	1.11678e-49	0
chr3-122458409-122459346	Bcar3	ENSMUSG00000028121	1.24101e-109	2.81405	0.132	0.02	1.99578e-104	0
chr16-31459732-31460666	Bdh1	ENSMUSG00000046598	2.37689e-153	2.11024	0.272	0.072	3.82246e-148	830
chr16-44541900-44542804	Boc	ENSMUSG00000022687	1.74981e-48	2.10819	0.084	0.022	2.814e-43	0
chr10-96847315-96848264	Btg1	ENSMUSG00000036478	4.31854e-72	3.00117	0.082	0.01	6.94499e-67	224501
chr13-83730587-83731545	C130071C03Rik	ENSMUSG00000050334	6.49376e-158	2.0101	0.314	0.091	1.04431e-152	0
chr13-83729195-83730026	C130071C03Rik	ENSMUSG00000050334	1.42084e-135	2.55447	0.197	0.036	2.28497e-130	0
chr13-83744673-83745584	C130071C03Rik	ENSMUSG00000050334	1.95329e-109	2.00911	0.237	0.063	3.14125e-104	0
chr13-83720705-83721562	C130071C03Rik	ENSMUSG00000050334	1.39253e-66	2.36235	0.097	0.022	2.23944e-61	0
chr10-106181579-106182518	C230021G24Rik	ENSMUSG00000097869	3.57039e-147	3.53153	0.129	0.013	5.74184e-142	284420
chr6-143131892-143132853	C2cd5	ENSMUSG00000030279	2.69947e-89	2.88269	0.099	0.015	4.34124e-84	31784
chr18-57044192-57045139	C330018D20Rik	ENSMUSG00000024592	8.06301e-76	3.2391	0.07	0.008	1.29668e-70	68823
chr18-11849456-11850398	Cables1	ENSMUSG00000040957	3.96782e-77	2.30219	0.119	0.027	6.38098e-72	0
chr14-30168882-30169840	Cacna1d	ENSMUSG00000015968	1.02138e-63	3.28479	0.052	0.006	1.64256e-58	0
chr4-109254961-109255980	Calr4	ENSMUSG00000028558	5.14e-93	3.61468	0.073	0.007	8.26605e-88	389
chr1-193423527-193424427	Camk1g	ENSMUSG00000016179	1.68959e-46	2.20752	0.069	0.016	2.71717e-41	53228
chr5-122760641-122761540	Camkk2	ENSMUSG00000029471	5.83917e-149	2.75672	0.172	0.028	9.39043e-144	0
chr5-122763623-122764470	Camkk2	ENSMUSG00000029471	9.16609e-81	2.36038	0.115	0.024	1.47407e-75	0
chr7-98164803-98165719	Capn5	ENSMUSG00000035547	2.29053e-92	2.30691	0.146	0.032	3.68359e-87	0
chr11-93593551-93594460	Car10	ENSMUSG00000056158	3.89374e-75	3.49793	0.062	0.006	6.26183e-70	0
chr8-11541741-11542686	Cars2	ENSMUSG00000056228	1.79266e-70	2.19397	0.118	0.028	2.88292e-65	0
chr8-46648098-46648947	Casp3	ENSMUSG00000031628	4.65192e-28	2.0383	0.051	0.013	7.48112e-23	9391
chr4-148797445-148798378	Casz1	ENSMUSG00000028977	3.30325e-100	2.48564	0.143	0.028	5.31222e-95	6050
chr9-44204179-44205092	Cbl	ENSMUSG00000034342	5.27251e-64	2.56415	0.075	0.015	8.47915e-59	0
chr16-93691190-93692114	Cbr3	ENSMUSG00000022947	2.05071e-41	2.16459	0.069	0.017	3.29792e-36	199
chr7-126655290-126656173	Ccdc101	ENSMUSG00000030714	1.9665e-50	2.53083	0.066	0.012	3.16248e-45	0
chr11-55050509-55051414	Ccdc69	ENSMUSG00000049588	3.44009e-33	2.01725	0.056	0.015	5.53228e-28	0
chr12-100958964-100959923	Ccdc88c	ENSMUSG00000021182	1.19171e-107	2.81236	0.121	0.019	1.91649e-102	0
chr11-43536748-43537684	Ccnjl	ENSMUSG00000044707	1.80245e-49	2.55778	0.066	0.012	2.89867e-44	0
chr1-60695824-60696775	Cd28	ENSMUSG00000026012	3.24447e-68	2.7364	0.081	0.013	5.2177e-63	20024
chr15-22412566-22413484	Cdh18	ENSMUSG00000040420	3.46838e-102	4.2253	0.074	0.004	5.57778e-97	135537
chr2-165189359-165190254	Cdh22	ENSMUSG00000053166	6.75046e-90	2.12969	0.153	0.039	1.0856e-84	0
chr2-178926874-178927771	Cdh26	ENSMUSG00000039155	3.28669e-124	3.22389	0.117	0.014	5.28559e-119	439507
chr2-178924428-178925344	Cdh26	ENSMUSG00000039155	2.02453e-112	3.59189	0.094	0.008	3.25581e-107	437061
chr8-106512310-106513212	Cdh3	ENSMUSG00000061048	3.58647e-93	2.46237	0.133	0.027	5.76769e-88	0
chr13-35485832-35486761	Cdyl	ENSMUSG00000059288	4.41732e-91	2.70497	0.112	0.019	7.10385e-86	173100
chr13-35504773-35505779	Cdyl	ENSMUSG00000059288	1.13309e-44	2.71097	0.051	0.008	1.82221e-39	154082
chr6-89373585-89374555	Chchd6	ENSMUSG00000030086	2.03965e-171	3.50882	0.143	0.015	3.28013e-166	8590
chr1-134188762-134189742	Chil1	ENSMUSG00000064246	1.74629e-53	2.43152	0.069	0.014	2.80835e-48	0
chr16-20815245-20816133	Chrd	ENSMUSG00000006958	3.96865e-108	3.66904	0.087	0.008	6.3823e-103	72860
chr14-66139114-66140066	Chrna2	ENSMUSG00000022041	2.87119e-45	2.1091	0.07	0.019	4.61739e-40	893
chr5-134946487-134947413	Cldn4	ENSMUSG00000047501	5.2232e-88	2.20717	0.138	0.033	8.39985e-83	0
chr5-134951056-134951977	Cldn4	ENSMUSG00000047501	4.17466e-84	2.29446	0.124	0.028	6.71361e-79	4121
chr5-39000923-39001870	Clnk	ENSMUSG00000039315	4.41066e-67	2.76677	0.08	0.013	7.09314e-62	124110
chr1-181345305-181346231	Cnih3	ENSMUSG00000026514	6.11675e-32	2.0138	0.058	0.015	9.83683e-27	6396
chr7-121930997-121931906	Cog7	ENSMUSG00000034951	4.41174e-88	2.38908	0.132	0.027	7.09488e-83	0
chr2-27994288-27995012	Col5a1	ENSMUSG00000026837	6.81892e-65	2.95899	0.066	0.009	1.09661e-59	0
chr15-54496296-54497227	Colec10	ENSMUSG00000038591	1.09745e-54	2.45837	0.079	0.015	1.76489e-49	29937
chr11-64025583-64026535	Cox10	ENSMUSG00000042148	2.64924e-53	2.83758	0.055	0.009	4.26045e-48	0
chr13-54357221-54358100	Cplx2	ENSMUSG00000025867	4.88269e-70	2.25513	0.112	0.025	7.85225e-65	13248
chr8-70406108-70407026	Crtc1	ENSMUSG00000003575	1.13897e-133	2.46901	0.181	0.038	1.83167e-128	0
chr7-133010990-133011997	Ctbp2	ENSMUSG00000030970	4.4727e-81	2.80234	0.091	0.014	7.19291e-76	0
chr9-119010077-119011014	Ctdspl	ENSMUSG00000047409	3.95262e-110	2.63528	0.14	0.025	6.35652e-105	0
chr18-35093822-35094793	Ctnna1	ENSMUSG00000037815	5.73048e-99	2.11498	0.18	0.045	9.21564e-94	24094
chr8-111679897-111680812	Ctrb1	ENSMUSG00000031957	1.96226e-54	2.15242	0.088	0.022	3.15566e-49	5697
chr18-36323779-36324712	Cystm1	ENSMUSG00000046727	6.03576e-91	2.21389	0.142	0.035	9.70659e-86	20906
chr15-5952703-5953579	Dab2	ENSMUSG00000022150	1.12324e-56	2.04832	0.112	0.028	1.80636e-51	346208
chr5-113999102-114000021	Dao	ENSMUSG00000042096	3.75298e-78	2.16385	0.119	0.031	6.03547e-73	3681
chr3-55524556-55525486	Dclk1	ENSMUSG00000027797	5.61973e-53	2.30137	0.077	0.017	9.03754e-48	0
chr6-135024713-135025549	Ddx47	ENSMUSG00000030204	1.28618e-66	2.73708	0.077	0.013	2.06841e-61	936
chr7-78813512-78814295	Det1	ENSMUSG00000030610	3.18479e-56	2.02002	0.107	0.029	5.12171e-51	8666
chr18-37871419-37872315	Diap1	ENSMUSG00000024456	6.59299e-41	2.30446	0.058	0.013	1.06027e-35	0
chr12-90664180-90665131	Dio2	ENSMUSG00000007682	1.56541e-27	2.1645	0.053	0.011	2.51747e-22	59422
chr12-110122678-110123622	Dio3os	ENSMUSG00000097758	1.82437e-54	2.17824	0.089	0.021	2.93391e-49	151761
chr17-15325777-15326690	Dll1	ENSMUSG00000014773	8.45692e-108	2.74752	0.134	0.022	1.36002e-102	40663
chr11-95105139-95106035	Dlx3	ENSMUSG00000001510	1.8993e-45	2.30616	0.057	0.012	3.05441e-40	14083
chr19-25671900-25672851	Dmrt2	ENSMUSG00000048138	1.6559e-57	2.00389	0.096	0.027	2.66298e-52	0
chr10-62966025-62966863	Dna2	ENSMUSG00000036875	6.89567e-67	2.42088	0.092	0.02	1.10895e-61	0
chr6-73014182-73015142	Dnah6	ENSMUSG00000052861	2.85095e-38	2.17258	0.059	0.015	4.58484e-33	2463
chr6-88215778-88216753	Dnajb8	ENSMUSG00000048206	8.87701e-119	2.62241	0.151	0.028	1.42758e-113	5514
chr19-41051882-41052849	Dntt	ENSMUSG00000025014	1.50791e-179	3.27371	0.169	0.02	2.425e-174	0
chr16-93739026-93740334	Dopey2	ENSMUSG00000022946	8.9997e-80	3.21979	0.072	0.009	1.44731e-74	0
chr16-93776276-93777038	Dopey2	ENSMUSG00000022946	3.58718e-49	2.34983	0.071	0.015	5.76884e-44	0
chr5-27711569-27712496	Dpp6	ENSMUSG00000061576	1.21855e-97	3.34303	0.087	0.01	1.95966e-92	0
chr2-143889689-143890637	Dstn	ENSMUSG00000015932	4.14329e-92	2.14788	0.165	0.04	6.66315e-87	24682
chr7-120875038-120875851	Eef2k	ENSMUSG00000035064	2.90055e-120	3.44562	0.104	0.011	4.66461e-115	0
chr7-82782859-82783854	Eftud1	ENSMUSG00000038563	2.3234e-56	2.19769	0.096	0.023	3.73645e-51	5006
chr11-102845966-102846938	Eftud2	ENSMUSG00000020929	1.8934e-226	3.63176	0.181	0.017	3.04493e-221	0
chr7-15963816-15964621	Ehd2	ENSMUSG00000074364	1.7697e-48	2.50396	0.069	0.014	2.84599e-43	0
chr2-120126193-120127084	Ehd4	ENSMUSG00000027293	1.89283e-75	2.68464	0.094	0.016	3.04402e-70	0
chr2-103302915-103303851	Ehf	ENSMUSG00000012350	1.75448e-54	2.06576	0.101	0.025	2.82151e-49	0
chr15-51483929-51484854	Eif3h	ENSMUSG00000022312	2.72111e-85	2.33302	0.147	0.03	4.37603e-80	301703
chr4-110268522-110269525	Elavl4	ENSMUSG00000028546	2.29813e-176	4.89793	0.105	0.004	3.6958e-171	0
chr3-129503470-129504376	Elovl6	ENSMUSG00000041220	2.37671e-62	2.07721	0.117	0.03	3.82218e-57	28009
chr3-129613913-129614823	Elovl6	ENSMUSG00000041220	4.28256e-44	2.03361	0.076	0.021	6.88712e-39	0
chr18-33996021-33996891	Epb4.1l4a	ENSMUSG00000024376	8.28235e-53	2.64887	0.063	0.011	1.33195e-47	0
chr13-63901360-63902316	Ercc6l2	ENSMUSG00000021470	1.82082e-46	2.10894	0.081	0.02	2.92821e-41	1057
chr4-11370345-11371230	Esrp1	ENSMUSG00000040728	3.81031e-40	2.42762	0.059	0.011	6.12766e-35	0
chr9-32731593-32732551	Ets1	ENSMUSG00000032035	6.48429e-75	3.04097	0.079	0.01	1.04279e-69	0
chr13-95553621-95554562	F2rl1	ENSMUSG00000021678	1.65776e-37	2.31121	0.055	0.012	2.66597e-32	28380
chr2-129514894-129515774	F830045P16Rik	ENSMUSG00000043727	1.61005e-68	3.01904	0.069	0.009	2.58925e-63	0
chr10-43695281-43696181	F930017D23Rik	ENSMUSG00000075184	8.47842e-43	2.41483	0.061	0.012	1.36348e-37	64364
chr3-10286497-10287476	Fabp12	ENSMUSG00000027530	1.9203e-49	2.1636	0.09	0.021	3.08818e-44	0
chr15-99511840-99512779	Faim2	ENSMUSG00000023011	4.1357e-91	2.40943	0.13	0.027	6.65095e-86	0
chr11-102449019-102449889	Fam171a2	ENSMUSG00000034685	1.82882e-138	2.35703	0.187	0.042	2.94107e-133	1336
chr7-73772165-73773057	Fam174b	ENSMUSG00000078670	4.99465e-52	2.42516	0.072	0.015	8.03229e-47	0
chr7-73756623-73757537	Fam174b	ENSMUSG00000078670	9.99233e-37	2.01908	0.062	0.017	1.60695e-31	0
chr19-44893108-44894013	Fam178a	ENSMUSG00000036097	6.04386e-124	2.13267	0.201	0.053	9.71961e-119	37105
chr5-138785999-138786861	Fam20c	ENSMUSG00000025854	3.93142e-97	2.67321	0.113	0.02	6.32244e-92	0
chr4-132938064-132938935	Fam76a	ENSMUSG00000028878	2.57668e-47	2.04748	0.08	0.022	4.14377e-42	15505
chr15-26687299-26688263	Fbxl7	ENSMUSG00000043556	2.52083e-60	3.35666	0.056	0.006	4.05395e-55	0
chr6-85480417-85481312	Fbxo41	ENSMUSG00000047013	1.93746e-48	2.44773	0.058	0.013	3.11578e-43	0
chr14-58175490-58176418	Fgf9	ENSMUSG00000021974	7.35322e-174	2.57704	0.222	0.043	1.18253e-168	63152
chr7-130860262-130861204	Fgfr2	ENSMUSG00000030849	1.01037e-90	2.6918	0.111	0.019	1.62486e-85	0
chr7-132556366-132557168	Fgfr2	ENSMUSG00000030849	1.32067e-49	2.30897	0.074	0.016	2.12388e-44	0
chr14-7895898-7896802	Flnb	ENSMUSG00000025278	2.35632e-74	2.01832	0.141	0.038	3.78938e-69	0
chr14-7874296-7875272	Flnb	ENSMUSG00000025278	3.52231e-41	2.28972	0.062	0.014	5.6645e-36	0
chr2-113572899-113573851	Fmn1	ENSMUSG00000044042	4.37309e-56	3.11558	0.056	0.007	7.03271e-51	0
chr5-142424522-142425472	Foxk1	ENSMUSG00000056493	4.23254e-103	2.0082	0.19	0.053	6.80668e-98	0
chr4-120223545-120224326	Foxo6	ENSMUSG00000052135	4.58142e-57	2.7598	0.066	0.011	7.36775e-52	42752
chr6-98943700-98944654	Foxp1	ENSMUSG00000030067	1.81275e-47	2.74378	0.054	0.009	2.91523e-42	0
chr3-53659017-53659799	Frem2	ENSMUSG00000037016	3.90711e-42	2.52642	0.055	0.01	6.28333e-37	1661
chr16-37790291-37791211	Fstl1	ENSMUSG00000022816	3.06183e-32	2.31207	0.051	0.011	4.92397e-27	0
chr6-117956550-117957522	Fxyd4	ENSMUSG00000004988	0	3.90135	0.245	0.02	0	19214
chr5-105154055-105154984	Gbp4	ENSMUSG00000079363	9.20274e-188	4.89196	0.116	0.004	1.47997e-182	14468
chr4-11675571-11676518	Gem	ENSMUSG00000028214	4.57575e-110	2.1915	0.197	0.046	7.35863e-105	27938
chr5-114727868-114728792	Git2	ENSMUSG00000041890	6.99813e-104	2.64305	0.123	0.023	1.12543e-98	0
chr16-4608561-4609400	Glis2	ENSMUSG00000014303	6.0321e-117	2.41915	0.156	0.035	9.70071e-112	0
chr5-114664523-114665474	Gltp	ENSMUSG00000011884	6.00225e-93	2.0714	0.163	0.043	9.6527e-88	3928
chr11-118469855-118470808	Gm11748	ENSMUSG00000087036	1.36148e-37	2.3071	0.052	0.011	2.1895e-32	5661
chr4-5584035-5584971	Gm11782	ENSMUSG00000087099	1.73281e-129	3.35633	0.124	0.013	2.78666e-124	32811
chr11-33077765-33078719	Gm12114	ENSMUSG00000087318	1.1407e-209	2.89616	0.243	0.035	1.83444e-204	0
chr11-33050009-33050987	Gm12114	ENSMUSG00000087318	1.21792e-95	2.56977	0.122	0.023	1.95863e-90	17563
chr11-57970423-57971299	Gm12249	ENSMUSG00000086666	1.7713e-52	2.31882	0.077	0.016	2.84857e-47	0
chr11-71707405-71708291	Gm12325	ENSMUSG00000085659	6.13991e-115	2.25578	0.19	0.042	9.87408e-110	3060
chr4-59275633-59276665	Gm12596	ENSMUSG00000086952	3.58302e-39	2.42216	0.052	0.011	5.76215e-34	12363
chr4-89348631-89349518	Gm12609	ENSMUSG00000085147	2.22861e-128	3.0448	0.148	0.018	3.58401e-123	32438
chr4-100030930-100031839	Gm12702	ENSMUSG00000085142	2.36894e-41	2.1611	0.066	0.016	3.80968e-36	20680
chr4-108609220-108610129	Gm12743	ENSMUSG00000084968	4.17163e-47	2.49014	0.063	0.012	6.70873e-42	0
chr7-34454585-34455531	Gm12766	ENSMUSG00000085124	1.42457e-33	2.10319	0.058	0.014	2.29096e-28	0
chr4-142588669-142589566	Gm13052	ENSMUSG00000085816	1.43593e-141	3.10958	0.139	0.019	2.30923e-136	242193
chr4-141353782-141354572	Gm13074	ENSMUSG00000085836	2.85314e-72	2.33952	0.106	0.024	4.58836e-67	2928
chr4-152998966-152999826	Gm13173	ENSMUSG00000085648	1.84367e-74	3.11606	0.068	0.009	2.96495e-69	145763
chr2-6273298-6274164	Gm13383	ENSMUSG00000087485	1.84222e-33	2.10832	0.057	0.014	2.96262e-28	16031
chr2-62435918-62436836	Gm13565	ENSMUSG00000087681	1.07934e-91	2.98591	0.102	0.014	1.73577e-86	43
chr2-94729593-94730457	Gm13793	ENSMUSG00000087069	1.25597e-179	4.05238	0.141	0.009	2.01982e-174	0
chr2-93075934-93076857	Gm13802	ENSMUSG00000087559	1.31897e-39	2.43124	0.051	0.01	2.12114e-34	9084
chr2-77344308-77345340	Gm13943	ENSMUSG00000085277	5.95961e-103	2.86058	0.116	0.018	9.58412e-98	27272
chr2-128240237-128241164	Gm14005	ENSMUSG00000074813	5.13559e-62	2.0827	0.11	0.028	8.25896e-57	0
chr2-156814260-156815134	Gm14230	ENSMUSG00000087179	2.80595e-74	2.44487	0.106	0.02	4.51248e-69	17914
chr5-120643426-120644425	Gm15749	ENSMUSG00000089830	8.16115e-60	2.53314	0.077	0.014	1.31246e-54	3614
chr4-135051094-135051894	Gm16225	ENSMUSG00000086884	3.54042e-67	2.5343	0.086	0.016	5.69364e-62	66326
chr4-135044814-135045758	Gm16225	ENSMUSG00000086884	5.55263e-56	2.16901	0.083	0.021	8.92963e-51	72462
chr12-83957947-83958778	Gm17673	ENSMUSG00000090843	3.17377e-65	3.1474	0.061	0.008	5.10399e-60	0
chr8-124196210-124196989	Gm20388	ENSMUSG00000092329	2.27992e-96	2.69264	0.111	0.02	3.66653e-91	0
chr8-123348872-123349450	Gm20388	ENSMUSG00000092329	3.03873e-85	2.80477	0.097	0.016	4.88682e-80	0
chr8-122626833-122627749	Gm20388	ENSMUSG00000092329	6.07879e-85	2.6902	0.093	0.017	9.77579e-80	0
chr8-124125115-124125969	Gm20388	ENSMUSG00000092329	6.40088e-56	2.55235	0.069	0.013	1.02938e-50	0
chr10-92339629-92340600	Gm20757	ENSMUSG00000098040	2.67147e-59	2.66186	0.075	0.012	4.2962e-54	0
chr11-86390052-86390989	Gm23667	ENSMUSG00000088091	3.27275e-90	2.71849	0.109	0.018	5.26317e-85	17836
chr14-102735561-102736485	Gm23764	ENSMUSG00000088971	4.65064e-38	2.07628	0.07	0.018	7.47907e-33	69613
chr7-90028639-90029518	Gm26529	ENSMUSG00000097585	2.62991e-34	2.02668	0.055	0.015	4.22937e-29	46790
chr6-88717803-88718754	Gm26588	ENSMUSG00000097730	3.02507e-43	2.23688	0.066	0.015	4.86486e-38	0
chr4-11327601-11328364	Gm26663	ENSMUSG00000097019	1.08672e-82	3.65505	0.066	0.006	1.74764e-77	0
chr17-23543100-23544046	Gm26695	ENSMUSG00000097517	1.99743e-46	2.00655	0.087	0.024	3.21222e-41	12722
chr6-99934102-99935054	Gm26748	ENSMUSG00000097548	4.2204e-78	2.60363	0.103	0.018	6.78717e-73	201548
chr1-35813405-35814343	Gm28415	ENSMUSG00000101714	1.35857e-57	2.67223	0.068	0.012	2.18482e-52	2942
chr3-128566067-128566924	Gm28543	ENSMUSG00000099640	1.80897e-35	2.27856	0.054	0.012	2.90916e-30	500880
chr9-102766588-102767506	Gm28621	ENSMUSG00000100924	2.5883e-80	2.3221	0.118	0.026	4.16245e-75	4044
chr1-90449338-90450269	Gm28722	ENSMUSG00000101997	7.62673e-154	3.3511	0.138	0.015	1.22652e-148	3124
chr1-90412361-90413274	Gm28722	ENSMUSG00000101997	4.27297e-85	2.50677	0.119	0.023	6.8717e-80	40119
chr1-90423980-90424856	Gm28722	ENSMUSG00000101997	3.19071e-73	2.04534	0.133	0.035	5.13123e-68	28537
chr7-73091628-73092562	Gm28746	ENSMUSG00000101843	1.34346e-30	2.14738	0.051	0.012	2.16053e-25	92451
chr12-104903896-104904848	Gm28875	ENSMUSG00000100975	1.1534e-71	2.02342	0.132	0.035	1.85487e-66	20652
chr9-101369165-101370123	Gm28979	ENSMUSG00000101941	4.96248e-160	3.39757	0.142	0.015	7.98056e-155	21147
chr2-128521437-128522395	Gm29010	ENSMUSG00000100729	1.80943e-42	2.33794	0.06	0.013	2.90988e-37	61421
chr1-59394732-59395535	Gm29016	ENSMUSG00000099922	1.97702e-71	2.19804	0.121	0.029	3.17941e-66	2432
chr1-92332000-92332971	Gm29099	ENSMUSG00000101265	2.42521e-80	2.81526	0.089	0.015	3.90018e-75	2111
chr1-92323661-92324679	Gm29099	ENSMUSG00000101265	6.53425e-46	2.52062	0.058	0.011	1.05083e-40	0
chr5-139640493-139641345	Gm29102	ENSMUSG00000101187	5.42599e-92	2.27445	0.146	0.032	8.72597e-87	59732
chr8-34300195-34301158	Gm4889	ENSMUSG00000056797	3.35141e-33	2.0296	0.058	0.015	5.38967e-28	26751
chr3-37747662-37748580	Gm5148	ENSMUSG00000058174	3.52324e-131	2.27172	0.206	0.048	5.66601e-126	23171
chr18-8914522-8915426	Gm5819	ENSMUSG00000092097	3.42844e-43	2.01936	0.085	0.022	5.51355e-38	219980
chr18-11819655-11820557	Gm6277	ENSMUSG00000097440	1.70133e-35	2.20255	0.056	0.013	2.73605e-30	118
chr7-142789398-142790371	Gm6471	ENSMUSG00000073781	6.92484e-47	2.51051	0.054	0.011	1.11364e-41	40855
chr4-120582216-120583061	Gm8439	ENSMUSG00000091297	1.4863e-66	2.93385	0.073	0.01	2.39023e-61	5683
chr11-42944315-42945241	Gm9972	ENSMUSG00000055456	1.32736e-79	2.10698	0.154	0.037	2.13463e-74	90504
chr13-13812449-13813415	Gng4	ENSMUSG00000021303	2.71807e-70	2.32462	0.096	0.023	4.37115e-65	0
chr10-51408561-51410267	Gp49a	ENSMUSG00000089672	1.32268e-40	2.73535	0.052	0.009	2.12711e-35	70364
chr19-54721805-54722735	Gpam	ENSMUSG00000024978	8.26088e-69	2.85603	0.078	0.012	1.3285e-63	346998
chr19-54617275-54618153	Gpam	ENSMUSG00000024978	3.08052e-51	2.40429	0.074	0.015	4.95404e-46	451580
chr19-55018518-55019423	Gpam	ENSMUSG00000024978	1.19318e-32	2.10723	0.057	0.014	1.91884e-27	50310
chr13-81271961-81272950	Gpr98	ENSMUSG00000069170	6.47791e-136	3.98867	0.1	0.007	1.04176e-130	0
chr7-118979944-118980694	Gprc5b	ENSMUSG00000008734	7.01389e-59	3.70013	0.05	0.004	1.12796e-53	0
chr9-40455952-40456643	Gramd1b	ENSMUSG00000040111	1.8038e-69	2.13925	0.109	0.029	2.90084e-64	0
chr5-9627048-9627929	Grm3	ENSMUSG00000003974	8.97612e-194	3.52233	0.182	0.017	1.44352e-188	0
chr17-27435040-27435976	Grm4	ENSMUSG00000063239	6.20179e-32	2.01921	0.053	0.014	9.97359e-27	0
chr7-126086039-126086920	Gsg1l	ENSMUSG00000046182	6.4122e-41	2.31123	0.059	0.013	1.0312e-35	3627
chr3-133005030-133005944	Gstcd	ENSMUSG00000028018	1.62915e-34	2.30698	0.05	0.011	2.61996e-29	0
chr10-3314986-3315870	H60c	ENSMUSG00000091618	2.66094e-79	3.73609	0.062	0.005	4.27927e-74	47214
chr10-45874193-45875100	Hace1	ENSMUSG00000038822	5.66685e-46	2.2541	0.074	0.017	9.11331e-41	161847
chr6-91147082-91147943	Hdac11	ENSMUSG00000034245	9.43021e-38	2.16117	0.06	0.014	1.51655e-32	8721
chr15-97814543-97815441	Hdac7	ENSMUSG00000022475	6.24586e-126	2.36973	0.178	0.04	1.00445e-120	0
chr1-53845658-53846579	Hecw2	ENSMUSG00000042807	8.32183e-53	2.58992	0.066	0.012	1.3383e-47	0
chr9-107322235-107323077	Hemk1	ENSMUSG00000032579	2.12477e-60	2.14438	0.102	0.025	3.41701e-55	4006
chr2-74735588-74736609	Hoxd3	ENSMUSG00000079277	6.67746e-82	2.45444	0.108	0.022	1.07386e-76	0
chr7-46779427-46780387	Hps5	ENSMUSG00000014418	4.19274e-41	2.22249	0.058	0.013	6.74268e-36	0
chr11-64473396-64474329	Hs3st3a1	ENSMUSG00000047759	1.20078e-80	3.09099	0.078	0.01	1.93106e-75	0
chr12-110711053-110711944	Hsp90aa1	ENSMUSG00000021270	5.8787e-71	2.96245	0.078	0.011	9.454e-66	8324
chr6-8648009-8648957	Ica1	ENSMUSG00000062995	5.16456e-83	2.21588	0.123	0.031	8.30554e-78	0
chr9-65154409-65155371	Igdcc3	ENSMUSG00000032394	2.06506e-166	3.05087	0.167	0.023	3.32099e-161	0
chr14-27160486-27161427	Il17rd	ENSMUSG00000040717	7.43788e-92	2.28307	0.143	0.032	1.19615e-86	53199
chr1-40317499-40318502	Il1r1	ENSMUSG00000026072	6.52559e-49	2.46384	0.067	0.013	1.04943e-43	241
chr4-98713233-98714139	Inadl	ENSMUSG00000061859	1.56063e-59	2.85128	0.06	0.01	2.50977e-54	0
chr7-97516903-97517875	Ints4	ENSMUSG00000025133	1.07053e-52	2.41709	0.076	0.015	1.7216e-47	0
chr7-118929647-118930569	Iqck	ENSMUSG00000073856	3.52178e-46	2.46294	0.063	0.012	5.66366e-41	0
chr13-95763566-95764407	Iqgap2	ENSMUSG00000021676	3.66487e-79	2.19258	0.134	0.031	5.89378e-74	0
chr13-95909880-95910805	Iqgap2	ENSMUSG00000021676	7.5308e-56	2.1336	0.099	0.024	1.21109e-50	17957
chr1-193169611-193170508	Irf6	ENSMUSG00000026638	2.27466e-54	2.01358	0.093	0.025	3.65807e-49	0
chr13-72198346-72199260	Irx1	ENSMUSG00000060969	4.37188e-57	2.66215	0.069	0.012	7.03077e-52	234622
chr11-73108587-73109557	Itgae	ENSMUSG00000005947	6.31719e-74	2.58328	0.091	0.017	1.01592e-68	0
chr8-22838360-22839278	Kat6a	ENSMUSG00000031540	2.55815e-71	2.68444	0.09	0.015	4.11396e-66	20256
chr1-192402893-192403811	Kcnh1	ENSMUSG00000058248	6.95113e-51	3.19248	0.052	0.006	1.11787e-45	0
chr12-75176563-75177466	Kcnh5	ENSMUSG00000034402	6.41682e-77	2.6552	0.093	0.017	1.03194e-71	0
chr1-189363842-189364801	Kcnk2	ENSMUSG00000037624	1.89043e-96	3.09618	0.101	0.013	3.04014e-91	0
chr7-143123940-143124864	Kcnq1	ENSMUSG00000009545	4.97224e-104	2.00398	0.202	0.056	7.99625e-99	0
chr7-143105009-143105942	Kcnq1	ENSMUSG00000009545	2.0918e-73	2.28984	0.116	0.025	3.364e-68	419
chr6-29497438-29498374	Kcp	ENSMUSG00000059022	1.31631e-142	2.75571	0.167	0.029	2.11686e-137	0
chr1-178683407-178684289	Kif26b	ENSMUSG00000026494	1.35037e-49	2.25721	0.065	0.016	2.17164e-44	0
chr17-49796586-49797539	Kif6	ENSMUSG00000023999	8.28836e-152	3.76118	0.121	0.01	1.33292e-146	0
chr17-49641597-49642566	Kif6	ENSMUSG00000023999	7.35317e-45	2.688	0.052	0.009	1.18252e-39	0
chr9-34995645-34996542	Kirrel3	ENSMUSG00000032036	2.32297e-131	2.98219	0.141	0.02	3.73575e-126	0
chr9-34998113-34999680	Kirrel3	ENSMUSG00000032036	1.35707e-54	2.71031	0.067	0.011	2.18242e-49	0
chr8-64832353-64833283	Klhl2	ENSMUSG00000031605	6.99496e-56	2.50972	0.075	0.015	1.12492e-50	0
chr11-99473146-99474048	Krt23	ENSMUSG00000006777	1.14276e-66	3.74972	0.051	0.004	1.83776e-61	3925
chr11-79188019-79188935	Ksr1	ENSMUSG00000018334	2.05074e-40	2.32409	0.054	0.012	3.29796e-35	41611
chrX-73880122-73881124	L1cam	ENSMUSG00000031391	1.26798e-118	2.34455	0.191	0.041	2.03915e-113	0
chrX-73881421-73882242	L1cam	ENSMUSG00000031391	6.96591e-110	2.55531	0.161	0.028	1.12024e-104	0
chr16-96160994-96161935	Lca5l	ENSMUSG00000045275	1.03861e-62	2.63424	0.074	0.013	1.67028e-57	0
chr7-123389618-123390550	Lcmt1	ENSMUSG00000030763	1.43263e-74	2.76127	0.084	0.014	2.30393e-69	0
chr2-32387490-32388404	Lcn2	ENSMUSG00000026822	1.68757e-40	2.44796	0.062	0.012	2.71392e-35	0
chr13-94077115-94078038	Lhfpl2	ENSMUSG00000045312	1.11864e-104	2.33071	0.142	0.034	1.79897e-99	0
chr4-36040175-36041109	Lingo2	ENSMUSG00000045083	1.10657e-29	2.09321	0.052	0.013	1.77957e-24	0
chr18-74956391-74957332	Lipg	ENSMUSG00000053846	5.09323e-53	2.38722	0.078	0.016	8.19083e-48	0
chr6-134698047-134698904	Loh12cr1	ENSMUSG00000042992	2.24673e-52	2.70856	0.059	0.01	3.61314e-47	0
chr1-191801880-191802767	Lpgat1	ENSMUSG00000026623	5.1161e-38	2.06839	0.064	0.017	8.22761e-33	17624
chr3-148917755-148918675	Lphn2	ENSMUSG00000028184	1.19169e-89	2.5848	0.111	0.021	1.91646e-84	0
chr16-24886097-24887011	Lpp	ENSMUSG00000033306	2.63641e-46	2.03142	0.083	0.021	4.23983e-41	0
chr3-117603108-117604122	Lppr5	ENSMUSG00000033342	5.31478e-67	3.32321	0.062	0.007	8.54712e-62	0
chr14-74963277-74964143	Lrch1	ENSMUSG00000068015	8.64475e-38	2.3538	0.054	0.011	1.39023e-32	15399
chr10-127604307-127605211	Lrp1	ENSMUSG00000040249	3.36588e-94	2.29272	0.141	0.033	5.41295e-89	0
chr17-84725163-84726122	Lrpprc	ENSMUSG00000024120	2.11984e-76	2.70455	0.088	0.015	3.40908e-71	0
chr17-84751716-84752641	Lrpprc	ENSMUSG00000024120	2.09691e-29	2.0123	0.05	0.013	3.37221e-24	0
chr6-94193846-94194788	Magi1	ENSMUSG00000045095	3.95976e-44	2.07314	0.073	0.019	6.368e-39	0
chr15-54579567-54580441	Mal2	ENSMUSG00000024479	9.32619e-96	2.71947	0.122	0.02	1.49982e-90	0
chr17-80755777-80756689	Map4k3	ENSMUSG00000024242	1.56056e-61	2.00249	0.122	0.032	2.50966e-56	27683
chr18-56819589-56820488	March3	ENSMUSG00000032656	5.52422e-67	2.88	0.072	0.011	8.88395e-62	0
chr18-82511799-82512761	Mbp	ENSMUSG00000041607	1.9121e-62	2.22821	0.105	0.024	3.07499e-57	0
chr3-146117037-146118017	Mcoln3	ENSMUSG00000036853	6.50482e-134	3.01583	0.133	0.02	1.04609e-128	0
chr10-59514789-59515615	Mcu	ENSMUSG00000009647	1.35186e-82	3.03938	0.083	0.011	2.17403e-77	0
chr11-59960647-59961583	Med9	ENSMUSG00000061650	8.48706e-100	2.42411	0.142	0.029	1.36487e-94	0
chr6-17480923-17481859	Met	ENSMUSG00000009376	8.1168e-83	2.64476	0.102	0.018	1.30533e-77	0
chr7-136129475-136130281	Mki67	ENSMUSG00000031004	1.3356e-104	3.48898	0.088	0.009	2.14788e-99	413095
chr7-135996587-135997521	Mki67	ENSMUSG00000031004	3.00624e-80	2.83749	0.083	0.014	4.83457e-75	280207
chr7-135960809-135961643	Mki67	ENSMUSG00000031004	7.00693e-77	3.40691	0.063	0.007	1.12684e-71	244429
chr17-13920524-13921556	Mllt4	ENSMUSG00000068036	1.18414e-63	2.10921	0.105	0.027	1.90431e-58	14373
chr11-90275614-90276393	Mmd	ENSMUSG00000003948	1.4662e-46	2.55451	0.054	0.011	2.35791e-41	0
chr12-11222859-11223793	Msgn1	ENSMUSG00000047002	2.49034e-92	3.10128	0.098	0.012	4.00491e-87	13910
chr17-83699107-83699997	Mta3	ENSMUSG00000055817	9.6503e-56	2.26482	0.087	0.019	1.55194e-50	6165
chr16-32796948-32797863	Muc20	ENSMUSG00000035638	1.72556e-103	2.93419	0.115	0.016	2.77501e-98	0
chr5-137129090-137130025	Muc3	ENSMUSG00000037390	1.46233e-248	2.78625	0.289	0.048	2.35169e-243	4898
chr2-33753523-33754456	Mvb12b	ENSMUSG00000038740	1.31156e-57	2.03157	0.101	0.027	2.10923e-52	0
chr11-68656384-68657237	Myh10	ENSMUSG00000020900	7.32164e-111	2.96997	0.116	0.016	1.17745e-105	34321
chr9-70322198-70323215	Myo1e	ENSMUSG00000032220	6.26266e-43	2.50809	0.052	0.01	1.00715e-37	0
chr17-71125405-71126252	Myom1	ENSMUSG00000024049	1.3189e-111	2.82069	0.123	0.02	2.12104e-106	0
chr10-116827161-116827995	Myrfl	ENSMUSG00000034057	3.18188e-63	3.05026	0.066	0.009	5.11703e-58	0
chr14-99010202-99011169	Mzt1	ENSMUSG00000033186	4.85902e-145	2.94961	0.168	0.024	7.81418e-140	23374
chr16-87001192-87002186	N6amt1	ENSMUSG00000044442	6.50864e-80	3.18296	0.077	0.01	1.04671e-74	351998
chr1-135680956-135681862	Nav1	ENSMUSG00000090399	4.51269e-54	2.81573	0.059	0.009	7.25721e-49	0
chr7-49256007-49256898	Nav2	ENSMUSG00000052512	6.22295e-146	3.02114	0.156	0.022	1.00076e-140	0
chr7-49257806-49258624	Nav2	ENSMUSG00000052512	2.10519e-88	2.19754	0.156	0.038	3.38553e-83	0
chr4-46169328-46170345	Ncbp1	ENSMUSG00000028330	5.41471e-45	2.2032	0.063	0.016	8.70783e-40	0
chr4-123699075-123700001	Ndufs5	ENSMUSG00000028648	2.40714e-55	2.88927	0.059	0.009	3.87112e-50	12708
chr18-64989773-64990550	Nedd4l	ENSMUSG00000024589	5.27229e-115	2.99761	0.119	0.017	8.47879e-110	0
chr4-98135983-98136898	Nfia	ENSMUSG00000028565	6.33116e-61	2.62797	0.07	0.013	1.01817e-55	17108
chr13-13532058-13532998	Nid1	ENSMUSG00000005397	4.37641e-99	3.12261	0.101	0.013	7.03806e-94	19782
chr2-153424410-153425334	Nol4l	ENSMUSG00000061411	4.32041e-40	2.19232	0.061	0.015	6.948e-35	0
chr11-6224550-6225494	Npc1l1	ENSMUSG00000020447	2.22542e-52	2.22499	0.077	0.019	3.57887e-47	0
chr6-50662759-50663762	Npvf	ENSMUSG00000029831	1.51706e-55	2.34759	0.077	0.017	2.4397e-50	8319
chr6-49905093-49906092	Npy	ENSMUSG00000029819	1.03252e-99	2.76811	0.122	0.019	1.66048e-94	75585
chr4-95075327-95076156	n-R5s189	ENSMUSG00000084624	8.23973e-89	2.71759	0.107	0.018	1.3251e-83	12563
chr2-74907067-74908275	n-R5s198	ENSMUSG00000084574	4.68765e-74	2.96653	0.076	0.01	7.53859e-69	27139
chr16-5661711-5662595	n-R5s30	ENSMUSG00000084573	4.66434e-181	3.45379	0.165	0.017	7.5011e-176	337553
chr16-5495936-5496868	n-R5s30	ENSMUSG00000084573	1.49469e-123	2.1985	0.222	0.052	2.40374e-118	171778
chr16-5532070-5533009	n-R5s30	ENSMUSG00000084573	2.41181e-53	2.93915	0.055	0.008	3.87862e-48	207912
chr8-47746070-47746985	n-R5s96	ENSMUSG00000064508	2.06447e-90	2.14243	0.155	0.04	3.32003e-85	26700
chr13-25257285-25258230	Nrsn1	ENSMUSG00000048978	1.45823e-51	2.93299	0.051	0.008	2.34509e-46	0
chr12-83882184-83883081	Numb	ENSMUSG00000021224	4.50551e-61	2.21776	0.096	0.023	7.24567e-56	0
chr6-91020490-91021420	Nup210	ENSMUSG00000030091	1.78515e-145	3.13585	0.145	0.019	2.87084e-140	0
chr8-72665106-72666025	Nwd1	ENSMUSG00000048148	1.29392e-52	2.14244	0.085	0.022	2.08085e-47	0
chr5-120844492-120845374	Oas1f	ENSMUSG00000053765	6.80872e-64	2.60212	0.072	0.014	1.09496e-58	1992
chr7-56419225-56420159	Oca2	ENSMUSG00000030450	7.82375e-197	3.2383	0.205	0.023	1.2582e-191	0
chr7-56543233-56544200	Oca2	ENSMUSG00000030450	1.60277e-89	3.59107	0.076	0.007	2.57754e-84	6715
chr14-8378432-8379361	Oit1	ENSMUSG00000021749	2.42778e-93	2.7529	0.112	0.018	3.90431e-88	0
chr2-73041208-73042165	Ola1	ENSMUSG00000027108	4.71163e-38	2.45369	0.052	0.01	7.57715e-33	50635
chr2-28209693-28210680	Olfm1	ENSMUSG00000026833	5.05373e-65	2.19216	0.103	0.025	8.12731e-60	0
chr3-96098291-96099219	Otud7b	ENSMUSG00000038495	4.10123e-36	2.00343	0.06	0.016	6.59552e-31	5307
chr14-32105375-32106333	Oxnad1	ENSMUSG00000021906	2.48436e-134	2.44248	0.19	0.04	3.9953e-129	2172
chr15-41692961-41693936	Oxr1	ENSMUSG00000022307	1.01671e-45	2.3113	0.072	0.015	1.63506e-40	0
chr1-42567438-42568357	Pantr1	ENSMUSG00000060424	6.79095e-62	2.76132	0.07	0.012	1.09211e-56	22424
chr3-131573392-131574317	Papss1	ENSMUSG00000028032	3.62022e-86	2.04026	0.149	0.043	5.82197e-81	0
chr17-23737728-23738584	Paqr4	ENSMUSG00000023909	3.98894e-90	2.35888	0.127	0.029	6.41493e-85	0
chr1-20940074-20940865	Paqr8	ENSMUSG00000025931	2.0592e-79	2.78394	0.092	0.015	3.31156e-74	423
chr8-127405579-127406497	Pard3	ENSMUSG00000025812	4.01312e-63	2.03175	0.115	0.031	6.45382e-58	0
chr19-44834357-44835304	Pax2	ENSMUSG00000004231	6.73396e-114	2.11103	0.168	0.048	1.08294e-108	0
chr19-44770222-44771125	Pax2	ENSMUSG00000004231	2.66939e-56	2.094	0.099	0.025	4.29286e-51	0
chr17-8864531-8865432	Pde10a	ENSMUSG00000023868	1.27784e-93	3.31786	0.085	0.009	2.055e-88	0
chr6-56361744-56362613	Pde1c	ENSMUSG00000004347	3.19319e-81	2.65261	0.106	0.018	5.13522e-76	0
chr13-109315420-109316403	Pde4d	ENSMUSG00000021699	1.39134e-48	2.37298	0.067	0.014	2.23753e-43	0
chr13-108914301-108915237	Pde4d	ENSMUSG00000021699	1.45119e-44	2.37435	0.063	0.013	2.33377e-39	0
chr10-20568494-20569416	Pde7b	ENSMUSG00000019990	9.64128e-43	2.27829	0.063	0.014	1.55049e-37	0
chr14-47942434-47943365	Peli2	ENSMUSG00000021846	4.27868e-107	2.95539	0.12	0.017	6.88089e-102	177503
chr17-32434887-32435825	Pglyrp2	ENSMUSG00000079563	3.76442e-98	2.91646	0.106	0.016	6.05386e-93	10719
chr9-86554585-86555386	Pgm3	ENSMUSG00000056131	2.41367e-69	3.29919	0.058	0.007	3.88161e-64	0
chr13-42828725-42829654	Phactr1	ENSMUSG00000054728	3.0857e-41	2.29661	0.058	0.013	4.96235e-36	0
chr13-43122318-43123307	Phactr1	ENSMUSG00000054728	5.65884e-40	2.39133	0.052	0.011	9.10044e-35	0
chr7-116452264-116453230	Pik3c2a	ENSMUSG00000030660	1.11999e-102	3.50166	0.088	0.008	1.80115e-97	8805
chr18-29638421-29639347	Pik3c3	ENSMUSG00000033628	1.38613e-38	2.24025	0.057	0.014	2.22915e-33	633399
chr9-37089877-37090799	Pknox2	ENSMUSG00000035934	4.34788e-74	2.17202	0.135	0.033	6.99217e-69	0
chr9-37081885-37082792	Pknox2	ENSMUSG00000035934	1.75019e-38	2.03899	0.062	0.018	2.81462e-33	0
chr1-149950058-149950923	Pla2g4a	ENSMUSG00000056220	4.00849e-35	2.07478	0.067	0.016	6.44638e-30	0
chr7-24459242-24460192	Plaur	ENSMUSG00000046223	2.07463e-118	2.73061	0.145	0.024	3.33638e-113	2307
chr2-135967937-135968841	Plcb4	ENSMUSG00000039943	3.79627e-104	2.92779	0.119	0.017	6.10509e-99	0
chr15-76203897-76204815	Plec	ENSMUSG00000022565	1.97741e-80	2.34794	0.119	0.026	3.18002e-75	0
chr12-76551996-76552935	Plekhg3	ENSMUSG00000052609	1.28939e-100	2.1501	0.168	0.042	2.07357e-95	0
chr15-89161150-89162069	Plxnb2	ENSMUSG00000036606	7.33987e-80	2.34173	0.114	0.025	1.18038e-74	0
chr7-44536343-44537179	Pold1	ENSMUSG00000038644	4.28745e-92	2.5292	0.112	0.023	6.895e-87	0
chr9-43164686-43165661	Pou2f3	ENSMUSG00000032015	1.72852e-64	2.66867	0.079	0.013	2.77978e-59	0
chr13-18218410-18219390	Pou6f2	ENSMUSG00000009734	1.90537e-64	2.53163	0.09	0.016	3.06419e-59	0
chr4-105323176-105324167	Ppap2b	ENSMUSG00000028517	8.65682e-58	2.82123	0.067	0.01	1.39217e-52	90411
chr10-122855996-122856966	Ppm1h	ENSMUSG00000034613	9.36381e-80	2.10487	0.146	0.037	1.50587e-74	0
chr10-122867212-122868126	Ppm1h	ENSMUSG00000034613	1.69958e-49	2.04712	0.091	0.023	2.73323e-44	0
chr17-20953679-20954638	Ppp2r1a	ENSMUSG00000007564	5.81621e-31	2.02895	0.052	0.015	9.35351e-26	0
chr9-31315762-31316665	Prdm10	ENSMUSG00000042496	1.29726e-96	2.88267	0.103	0.016	2.08623e-91	0
chr2-93035453-93036360	Prdm11	ENSMUSG00000075028	3.90825e-106	2.23151	0.17	0.042	6.28516e-101	0
chr2-92987845-92988796	Prdm11	ENSMUSG00000075028	2.37132e-73	2.04674	0.139	0.036	3.81351e-68	0
chr4-154479985-154480776	Prdm16	ENSMUSG00000039410	6.89068e-89	2.39275	0.132	0.027	1.10814e-83	0
chr5-25038361-25039323	Prkag2	ENSMUSG00000028944	6.73066e-143	2.53059	0.188	0.038	1.08241e-137	0
chr17-86493586-86494521	Prkce	ENSMUSG00000045038	1.0936e-82	2.49659	0.114	0.022	1.75871e-77	0
chr12-73617431-73618329	Prkch	ENSMUSG00000021108	2.62762e-84	2.79151	0.104	0.016	4.22568e-79	0
chr12-73812822-73813744	Prkch	ENSMUSG00000021108	1.51304e-51	2.18716	0.078	0.019	2.43324e-46	34636
chr12-73765876-73766834	Prkch	ENSMUSG00000021108	4.29044e-33	2.1479	0.053	0.013	6.8998e-28	0
chr19-31106829-31107773	Prkg1	ENSMUSG00000052920	2.0341e-69	2.81853	0.081	0.013	3.27119e-64	0
chr19-31114354-31115300	Prkg1	ENSMUSG00000052920	1.23562e-45	2.18448	0.074	0.017	1.98711e-40	0
chr7-98729542-98730462	Prkrir	ENSMUSG00000030753	3.59275e-63	2.1888	0.098	0.024	5.77779e-58	11479
chr15-10191955-10192856	Prlr	ENSMUSG00000005268	2.40235e-52	2.73827	0.062	0.01	3.86341e-47	0
chr19-15946496-15947387	Psat1	ENSMUSG00000024640	6.01028e-167	2.57315	0.22	0.041	9.66561e-162	0
chr17-42480109-42481046	Ptchd4	ENSMUSG00000042256	1.58332e-98	2.74229	0.124	0.02	2.54626e-93	0
chr4-88438463-88439386	Ptplad2	ENSMUSG00000028497	2.52415e-136	2.61196	0.175	0.033	4.05929e-131	0
chr4-88476513-88477467	Ptplad2	ENSMUSG00000028497	1.64599e-41	2.30939	0.061	0.014	2.64705e-36	37584
chr4-57166923-57167931	Ptpn3	ENSMUSG00000038764	1.17353e-58	2.12526	0.102	0.025	1.88724e-53	22909
chr6-124718488-124719383	Ptpn6	ENSMUSG00000004266	7.55358e-107	2.00723	0.212	0.058	1.21475e-101	1323
chr2-90583515-90584432	Ptprj	ENSMUSG00000025314	8.35983e-99	2.30469	0.16	0.034	1.34441e-93	2867
chr17-67245074-67246035	Ptprm	ENSMUSG00000033278	2.88976e-96	3.26214	0.091	0.011	4.64726e-91	0
chr9-50515190-50516118	Pts	ENSMUSG00000032067	3.23614e-56	2.44187	0.072	0.015	5.2043e-51	5499
chr7-139257874-139258793	Pwwp2b	ENSMUSG00000060260	7.16504e-118	2.103	0.214	0.054	1.15227e-112	0
chr12-76817831-76818754	Rab15	ENSMUSG00000021062	3.36415e-76	2.23083	0.125	0.028	5.41016e-71	0
chr15-8854112-8855025	Ranbp3l	ENSMUSG00000048424	1.0655e-95	3.05184	0.101	0.013	1.71352e-90	113400
chr5-74155785-74156685	Rasl11b	ENSMUSG00000049907	5.48899e-61	2.93364	0.062	0.009	8.82729e-56	38602
chr16-7821619-7822491	Rbfox1	ENSMUSG00000008658	1.04461e-87	2.62144	0.116	0.021	1.67992e-82	409139
chr9-107735870-107736830	Rbm5	ENSMUSG00000032580	6.90603e-88	2.11432	0.149	0.038	1.11061e-82	3540
chr9-117179093-117180006	Rbms3	ENSMUSG00000039607	1.11028e-44	2.97095	0.05	0.006	1.78554e-39	0
chr8-33963497-33964384	Rbpms	ENSMUSG00000031586	3.64606e-55	2.37062	0.078	0.017	5.86352e-50	33633
chr12-82935148-82936000	Rgs6	ENSMUSG00000021219	3.15867e-48	2.28809	0.073	0.016	5.0797e-43	0
chr4-123814849-123815758	Rhbdl2	ENSMUSG00000043333	9.82645e-56	2.79449	0.06	0.01	1.58027e-50	0
chr3-88262055-88262988	RHBG	ENSMUSG00000103766	8.45309e-45	2.17307	0.067	0.017	1.35941e-39	0
chr7-79631675-79632620	Rhcg	ENSMUSG00000030549	1.09629e-136	2.26592	0.209	0.05	1.76303e-131	14017
chr3-94476110-94477100	Riiad1	ENSMUSG00000028139	1.58789e-131	2.76195	0.164	0.026	2.55361e-126	0
chr2-119148648-119149580	Rmdn3	ENSMUSG00000070730	1.45409e-87	2.67468	0.106	0.018	2.33843e-82	0
chr4-117305362-117306154	Rnf220	ENSMUSG00000028677	1.67638e-69	3.23258	0.065	0.008	2.69592e-64	0
chr1-135260676-135261593	Rnpep	ENSMUSG00000041926	3.61968e-74	2.15085	0.126	0.031	5.8211e-69	1118
chr1-186457888-186458825	RP23-28F18.1	ENSMUSG00000103690	1.01233e-54	2.78749	0.06	0.01	1.62802e-49	53012
chr1-186448779-186449759	RP23-28F18.1	ENSMUSG00000103690	1.14132e-31	2.00516	0.054	0.015	1.83545e-26	62078
chr2-6162433-6163353	RP23-413M3.5	ENSMUSG00000102887	6.68207e-44	2.10665	0.079	0.019	1.0746e-38	21864
chr3-15123306-15124188	RP24-150C17.1	ENSMUSG00000103912	1.6371e-56	2.70624	0.071	0.011	2.63275e-51	28876
chr3-85174764-85175633	RP24-559D1.1	ENSMUSG00000102805	3.56795e-62	2.08444	0.11	0.028	5.73791e-57	0
chr3-84601575-84602509	RP24-559D1.1	ENSMUSG00000102805	1.65927e-35	2.04042	0.064	0.017	2.6684e-30	0
chr6-88116165-88117097	Rpn1	ENSMUSG00000030062	8.40491e-214	3.4024	0.19	0.021	1.35166e-208	10860
chr2-151879562-151880462	Rspo4	ENSMUSG00000032852	1.75018e-56	2.56942	0.071	0.013	2.8146e-51	4893
chr6-88482785-88483735	Ruvbl1	ENSMUSG00000030079	1.21772e-39	2.316	0.054	0.012	1.95832e-34	0
chr3-90526352-90527242	S100a14	ENSMUSG00000042306	8.03428e-38	2.30025	0.058	0.013	1.29206e-32	0
chr13-95484495-95485351	S100z	ENSMUSG00000021679	5.50663e-67	2.56908	0.09	0.016	8.85566e-62	5839
chr1-15919827-15920761	Sbspon	ENSMUSG00000032719	2.78313e-104	3.1419	0.104	0.013	4.47578e-99	27104
chr9-57462335-57463294	Scamp5	ENSMUSG00000040722	7.55126e-144	3.14363	0.133	0.017	1.21438e-138	0
chr14-103500836-103501549	Scel	ENSMUSG00000022123	4.44351e-48	2.58681	0.065	0.011	7.14597e-43	11791
chr14-103517167-103518071	Scel	ENSMUSG00000022123	1.34312e-46	2.8481	0.057	0.008	2.15997e-41	0
chr4-120517053-120517908	Scmh1	ENSMUSG00000000085	1.23613e-113	2.10029	0.206	0.053	1.98793e-108	0
chr7-121864611-121865522	Scnn1b	ENSMUSG00000030873	1.78777e-81	2.22916	0.131	0.031	2.87505e-76	0
chr7-121874279-121875047	Scnn1b	ENSMUSG00000030873	1.53644e-59	2.36707	0.078	0.017	2.47087e-54	0
chr7-121869526-121870446	Scnn1b	ENSMUSG00000030873	6.42798e-37	2.18837	0.059	0.013	1.03373e-31	0
chr7-121737117-121738046	Scnn1g	ENSMUSG00000000216	1.7241e-64	2.44922	0.087	0.017	2.77266e-59	0
chr9-107714249-107715195	Sema3f	ENSMUSG00000034684	9.17251e-186	2.46913	0.249	0.053	1.4751e-180	3773
chr11-117197837-117198557	Sept9	ENSMUSG00000059248	5.97211e-36	2.36971	0.051	0.011	9.60423e-31	1103
chr1-106938627-106939541	Serpinb12	ENSMUSG00000059956	3.24787e-58	3.39156	0.052	0.005	5.22315e-53	0
chr1-107000161-107001096	Serpinb13	ENSMUSG00000048775	3.96396e-44	2.7381	0.051	0.009	6.37476e-39	0
chr5-113266190-113267228	Sgsm1	ENSMUSG00000042216	6.84218e-90	2.82311	0.101	0.016	1.10035e-84	0
chr5-113280183-113281121	Sgsm1	ENSMUSG00000042216	5.48345e-54	2.68183	0.061	0.01	8.81838e-49	0
chr11-74870625-74871525	Sgsm2	ENSMUSG00000038351	1.59418e-52	2.13974	0.082	0.021	2.56374e-47	0
chr19-47358913-47359866	Sh3pxd2a	ENSMUSG00000053617	8.9582e-54	2.56273	0.069	0.012	1.44064e-48	0
chr5-92759161-92760032	Shroom3	ENSMUSG00000029381	5.99489e-80	2.46325	0.108	0.023	9.64086e-75	0
chr6-51767643-51768605	Skap2	ENSMUSG00000059182	4.42081e-71	2.29179	0.098	0.023	7.10946e-66	90560
chr16-33576431-33577440	Slc12a8	ENSMUSG00000035506	3.10226e-99	2.73321	0.117	0.019	4.989e-94	0
chr16-33591486-33592398	Slc12a8	ENSMUSG00000035506	1.8155e-71	2.67616	0.09	0.015	2.91965e-66	0
chr10-125333452-125334370	Slc16a7	ENSMUSG00000020102	8.49685e-30	2.0803	0.051	0.013	1.36645e-24	4488
chr2-145593398-145594317	Slc24a3	ENSMUSG00000063873	1.83879e-102	2.2668	0.152	0.037	2.9571e-97	0
chr2-145613436-145614452	Slc24a3	ENSMUSG00000063873	9.89878e-49	2.19144	0.078	0.019	1.5919e-43	0
chr2-32972564-32973551	Slc2a8	ENSMUSG00000026791	1.5165e-93	2.95942	0.094	0.014	2.43881e-88	0
chr4-53468799-53469735	Slc44a1	ENSMUSG00000028412	7.1823e-45	2.46182	0.061	0.012	1.15504e-39	0
chr3-121466939-121467786	Slc44a3	ENSMUSG00000039865	5.13567e-68	2.58715	0.093	0.016	8.25908e-63	0
chr6-83236865-83237762	Slc4a5	ENSMUSG00000068323	6.41265e-101	2.23753	0.16	0.039	1.03127e-95	0
chr6-83254055-83254967	Slc4a5	ENSMUSG00000068323	6.08836e-43	2.13881	0.071	0.017	9.79118e-38	0
chr5-148361128-148362049	Slc7a1	ENSMUSG00000041313	3.96584e-173	3.13988	0.176	0.022	6.37778e-168	0
chr5-148438863-148439866	Slc7a1	ENSMUSG00000041313	7.6326e-103	3.42138	0.09	0.009	1.22746e-97	38958
chr5-148435505-148436360	Slc7a1	ENSMUSG00000041313	9.96212e-67	3.15705	0.062	0.008	1.60209e-61	35600
chr1-96932646-96933591	Slco4c1	ENSMUSG00000040693	2.20234e-79	3.1443	0.083	0.01	3.54177e-74	60474
chr11-83064729-83065521	Slfn2	ENSMUSG00000072620	8.76123e-44	2.55478	0.054	0.01	1.40896e-38	0
chr11-83077801-83078724	Slfn2	ENSMUSG00000072620	6.74096e-39	2.04556	0.073	0.018	1.08407e-33	7122
chr13-56755750-56756663	Smad5	ENSMUSG00000021540	2.6695e-64	2.29535	0.094	0.022	4.29304e-59	13372
chr17-14513076-14514017	Smoc2	ENSMUSG00000023886	1.83914e-255	4.02603	0.19	0.013	2.95767e-250	108285
chr1-93245745-93246703	Sned1	ENSMUSG00000047793	5.26131e-52	2.20481	0.079	0.02	8.46114e-47	0
chr9-30624858-30625749	Snx19	ENSMUSG00000031993	1.81063e-66	3.52579	0.057	0.005	2.91183e-61	158131
chr2-157052117-157052991	Soga1	ENSMUSG00000055485	9.74862e-38	2.12785	0.067	0.016	1.56775e-32	0
chr8-45540175-45541048	Sorbs2	ENSMUSG00000031626	1.3654e-53	3.24402	0.051	0.006	2.1958e-48	0
chr12-118255068-118256013	Sp4	ENSMUSG00000025323	9.58381e-40	2.64536	0.05	0.009	1.54125e-34	0
chr18-44103921-44104873	Spink12	ENSMUSG00000061144	7.01164e-126	3.85347	0.103	0.008	1.1276e-120	0
chr7-113921858-113922807	Spon1	ENSMUSG00000038156	9.72387e-82	3.75229	0.062	0.005	1.56377e-76	0
chr19-4729126-4730045	Sptbn2	ENSMUSG00000067889	1.00573e-98	2.98681	0.101	0.014	1.61739e-93	0
chr2-120060233-120061102	Sptbn5	ENSMUSG00000074899	2.90201e-142	2.34602	0.213	0.049	4.66696e-137	0
chr6-112950133-112951095	Srgap3	ENSMUSG00000030257	7.61242e-51	2.01068	0.101	0.026	1.22421e-45	2866
chr5-116484708-116485601	Srrm4	ENSMUSG00000063919	1.02402e-58	2.6277	0.075	0.013	1.6468e-53	0
chr2-79601531-79602864	Ssfa2	ENSMUSG00000027007	5.82229e-51	2.13383	0.089	0.021	9.36329e-46	32487
chr6-146010037-146010997	Sspn	ENSMUSG00000030255	5.57685e-88	2.43425	0.124	0.025	8.96857e-83	44813
chr15-67093207-67094182	St3gal1	ENSMUSG00000013846	6.6767e-86	2.11814	0.142	0.038	1.07373e-80	8692
chr16-58499073-58500006	St3gal6	ENSMUSG00000022747	4.66018e-103	2.52817	0.143	0.028	7.49441e-98	0
chr16-23269237-23270140	St6gal1	ENSMUSG00000022885	1.7209e-120	2.63349	0.151	0.028	2.76752e-115	0
chr16-23349009-23349890	St6gal1	ENSMUSG00000022885	3.75073e-58	2.61348	0.072	0.013	6.03185e-53	0
chr16-23265273-23266266	St6gal1	ENSMUSG00000022885	2.27296e-49	2.21668	0.08	0.018	3.65533e-44	0
chr11-116713915-116714791	St6galnac2	ENSMUSG00000057286	1.37154e-90	2.71604	0.107	0.018	2.20569e-85	19046
chr7-74065203-74066139	St8sia2	ENSMUSG00000025789	5.77928e-36	2.06944	0.062	0.016	9.29412e-31	51512
chr2-68412563-68413455	Stk39	ENSMUSG00000027030	1.27098e-39	2.1619	0.069	0.016	2.04397e-34	0
chr12-91787991-91788952	Ston2	ENSMUSG00000020961	1.26512e-91	3.07087	0.092	0.013	2.03454e-86	0
chr11-68036837-68037692	Stx8	ENSMUSG00000020903	2.07937e-52	2.46245	0.062	0.013	3.34399e-47	0
chr6-131346739-131347701	Styk1	ENSMUSG00000032899	7.84066e-122	3.90362	0.093	0.007	1.26092e-116	0
chr7-45766703-45767570	Sult2b1	ENSMUSG00000003271	3.81053e-41	2.11812	0.068	0.017	6.12802e-36	7090
chr5-129854927-129855864	Sumf2	ENSMUSG00000025538	2.65678e-102	2.95488	0.105	0.016	4.27258e-97	0
chr17-45203559-45204491	Supt3	ENSMUSG00000038954	9.41271e-165	3.54317	0.141	0.013	1.51373e-159	84268
chr17-45244556-45245459	Supt3	ENSMUSG00000038954	1.41849e-61	2.39689	0.088	0.018	2.28119e-56	125265
chr7-74918445-74919394	Sv2b	ENSMUSG00000053025	6.68395e-212	4.0479	0.157	0.011	1.0749e-206	195502
chr12-32994744-32995657	Sypl	ENSMUSG00000020570	2.93179e-110	2.10778	0.181	0.051	4.71485e-105	15693
chr1-134719440-134720345	Syt2	ENSMUSG00000026452	1.35119e-39	2.12839	0.068	0.017	2.17295e-34	0
chr7-142436973-142437913	Syt8	ENSMUSG00000031098	8.81698e-166	2.88965	0.188	0.028	1.41793e-160	0
chr6-67515625-67516691	Tacstd2	ENSMUSG00000051397	1.30206e-42	2.68913	0.05	0.008	2.09395e-37	17367
chr5-117158369-117159313	Taok3	ENSMUSG00000061288	1.61183e-51	2.04387	0.091	0.024	2.59211e-46	0
chr13-43158025-43159015	Tbc1d7	ENSMUSG00000021368	9.07041e-94	2.21312	0.151	0.036	1.45869e-88	0
chr16-22848069-22848951	Tbccd1	ENSMUSG00000004462	3.10527e-65	2.75063	0.077	0.013	4.99384e-60	0
chr5-119680193-119681150	Tbx3	ENSMUSG00000018604	2.41175e-64	2.51129	0.076	0.015	3.87852e-59	0
chr11-85980296-85981097	Tbx4	ENSMUSG00000000094	4.19468e-110	3.88722	0.08	0.006	6.7458e-105	64198
chr9-71837032-71837962	Tcf12	ENSMUSG00000032228	7.95546e-53	2.17464	0.079	0.02	1.27938e-47	4725
chr6-72768616-72769549	Tcf7l1	ENSMUSG00000055799	5.42161e-126	2.95454	0.134	0.02	8.71892e-121	0
chr6-72662679-72663616	Tcf7l1	ENSMUSG00000055799	1.10919e-46	2.06853	0.086	0.022	1.78377e-41	0
chr6-72794832-72795667	Tcf7l1	ENSMUSG00000055799	1.57663e-38	2.17807	0.063	0.015	2.5355e-33	5577
chr9-42315582-42316489	Tecta	ENSMUSG00000037705	2.67366e-139	2.70004	0.155	0.029	4.29973e-134	13129
chr13-40737866-40738768	Tfap2a	ENSMUSG00000021359	1.18536e-120	2.02001	0.234	0.064	1.90628e-115	4042
chr6-86182334-86183365	Tgfa	ENSMUSG00000029999	2.35812e-109	3.48356	0.086	0.009	3.79227e-104	11885
chr6-86252023-86253051	Tgfa	ENSMUSG00000029999	5.762e-66	2.66121	0.074	0.013	9.26633e-61	0
chr5-107192103-107193009	Tgfbr3	ENSMUSG00000029287	2.99894e-70	2.78996	0.081	0.012	4.82284e-65	0
chr5-107157124-107157968	Tgfbr3	ENSMUSG00000029287	9.02722e-52	2.08652	0.095	0.023	1.45174e-46	0
chr7-142915879-142916790	Th	ENSMUSG00000000214	4.2618e-41	2.19013	0.06	0.015	6.85374e-36	0
chr17-66590075-66591011	Themis3	ENSMUSG00000024105	9.3233e-34	2.16533	0.05	0.013	1.49935e-28	0
chr6-71088829-71089874	Thnsl2	ENSMUSG00000054474	1.11251e-45	2.65604	0.055	0.01	1.78912e-40	38291
chrX-41969134-41970075	Thoc2	ENSMUSG00000037475	1.3642e-41	2.69861	0.053	0.009	2.19387e-36	48459
chr16-90097947-90098906	Tiam1	ENSMUSG00000002489	1.8843e-303	3.22549	0.303	0.037	3.03029e-298	117866
chr16-89954218-89955079	Tiam1	ENSMUSG00000002489	5.72264e-74	2.32912	0.12	0.025	9.20304e-69	0
chr16-90072111-90072984	Tiam1	ENSMUSG00000002489	8.51937e-50	2.08502	0.086	0.022	1.37007e-44	92030
chr11-118362759-118363668	Timp2	ENSMUSG00000017466	2.12246e-91	2.63286	0.123	0.02	3.4133e-86	7018
chr4-139037379-139038350	Tmco4	ENSMUSG00000041143	3.47197e-43	2.51347	0.052	0.01	5.58355e-38	0
chr5-100166791-100167718	Tmem150c	ENSMUSG00000050640	3.71319e-53	2.29889	0.074	0.017	5.97148e-48	6982
chr2-25286625-25287543	Tmem210	ENSMUSG00000026963	2.49011e-100	2.26134	0.156	0.037	4.00454e-95	601
chr9-31528800-31529759	Tmem45b	ENSMUSG00000041737	2.25347e-69	2.91223	0.072	0.011	3.62399e-64	64561
chr9-31449258-31450195	Tmem45b	ENSMUSG00000041737	7.46116e-61	2.70559	0.068	0.012	1.19989e-55	0
chr9-31441380-31442218	Tmem45b	ENSMUSG00000041737	2.02859e-37	2.16043	0.057	0.014	3.26234e-32	0
chr11-80802523-80803437	Tmem98	ENSMUSG00000035413	1.92599e-68	2.17295	0.109	0.026	3.09734e-63	6737
chr16-97632545-97633515	Tmprss2	ENSMUSG00000000385	7.31129e-48	2.10156	0.083	0.021	1.17579e-42	21349
chr17-31183350-31184925	Tmprss3	ENSMUSG00000024034	1.03115e-80	2.71539	0.086	0.016	1.65827e-75	0
chrX-167211910-167213338	Tmsb4x	ENSMUSG00000049775	2.54774e-60	2.4926	0.084	0.016	4.09722e-55	2594
chr6-49276227-49277159	Tra2a	ENSMUSG00000029817	4.11289e-108	3.58234	0.089	0.008	6.61427e-103	12174
chr15-59713734-59714607	Trib1	ENSMUSG00000032501	9.21918e-74	2.45843	0.107	0.02	1.48261e-68	57183
chr7-104445850-104446832	Trim30a	ENSMUSG00000030921	1.02112e-39	2.0533	0.077	0.02	1.64214e-34	0
chr18-46092422-46093390	Trim36	ENSMUSG00000033949	1.18549e-40	2.53778	0.051	0.01	1.90648e-35	71911
chr3-89233344-89234272	Trim46	ENSMUSG00000042766	7.73108e-155	2.63155	0.193	0.036	1.2433e-149	0
chr15-27782333-27783259	Trio	ENSMUSG00000022263	6.81289e-84	2.08932	0.154	0.041	1.09563e-78	0
chr17-57255049-57255920	Trip10	ENSMUSG00000019487	1.62329e-62	2.27016	0.093	0.022	2.61054e-57	0
chr6-41681425-41682293	Trpv5	ENSMUSG00000036899	1.59372e-87	2.4954	0.128	0.025	2.56299e-82	655
chr10-62189947-62190508	Tspan15	ENSMUSG00000037031	2.59275e-63	2.34347	0.091	0.02	4.16961e-58	0
chr10-62193905-62194890	Tspan15	ENSMUSG00000037031	6.42889e-55	2.06041	0.094	0.026	1.03388e-49	0
chr2-93236797-93237701	Tspan18	ENSMUSG00000027217	6.40458e-71	2.03086	0.128	0.035	1.02997e-65	0
chr7-143002562-143003552	Tspan32	ENSMUSG00000000244	8.15708e-43	2.23202	0.064	0.014	1.31181e-37	1493
chr4-106633111-106633962	Ttc22	ENSMUSG00000034919	5.90626e-49	2.23588	0.079	0.018	9.49832e-44	0
chr16-18479470-18480400	Txnrd2	ENSMUSG00000075704	6.951e-89	2.70093	0.102	0.018	1.11785e-83	396
chr2-119818459-119819359	Tyro3	ENSMUSG00000027298	1.17113e-60	2.99173	0.06	0.009	1.88339e-55	354
chr9-60920245-60921115	Uaca	ENSMUSG00000034485	1.6565e-158	3.95103	0.114	0.008	2.66395e-153	39874
chr9-55122253-55123178	Ube2q2	ENSMUSG00000032307	3.81474e-94	3.36777	0.079	0.009	6.13479e-89	25675
chr3-88561729-88562626	Ubqln4	ENSMUSG00000008604	6.65175e-156	2.7763	0.176	0.03	1.06972e-150	0
chr3-126045872-126046711	Ugt8a	ENSMUSG00000032854	1.6989e-97	2.88574	0.116	0.017	2.73213e-92	107321
chr7-121588981-121589926	Usp31	ENSMUSG00000063317	5.61858e-65	2.54348	0.08	0.016	9.03568e-60	52094
chr2-173850783-173851722	Vapb	ENSMUSG00000054455	7.42995e-111	2.59727	0.148	0.026	1.19487e-105	66446
chr12-69541267-69542279	Vcpkmt	ENSMUSG00000049882	4.42824e-40	2.1138	0.066	0.017	7.12141e-35	35348
chr17-45942962-45943898	Vegfa	ENSMUSG00000023951	6.8207e-65	2.63303	0.079	0.014	1.09689e-59	73094
chr5-117330207-117331133	Vsig10	ENSMUSG00000066894	5.60588e-49	2.44568	0.065	0.013	9.01527e-44	0
chr1-37071533-37072459	Vwa3b	ENSMUSG00000050122	1.51727e-45	2.52803	0.06	0.011	2.44005e-40	0
chr4-138647969-138648850	Vwa5b1	ENSMUSG00000028753	1.27437e-49	2.26615	0.071	0.017	2.04941e-44	12084
chr5-146461307-146462219	Wasf3	ENSMUSG00000029636	3.88663e-91	2.63384	0.11	0.02	6.2504e-86	0
chr7-129818785-129819671	Wdr11	ENSMUSG00000042055	3.36313e-93	3.74935	0.07	0.006	5.40851e-88	183046
chr7-129663662-129664600	Wdr11	ENSMUSG00000042055	8.27337e-61	2.16705	0.099	0.024	1.33051e-55	27923
chr7-129603885-129604777	Wdr11	ENSMUSG00000042055	4.37418e-59	2.83015	0.066	0.01	7.03446e-54	0
chr12-108962562-108963521	Wdr25	ENSMUSG00000040877	5.01376e-34	2.2169	0.051	0.012	8.06304e-29	0
chr5-36977543-36978414	Wfs1	ENSMUSG00000039474	1.60049e-84	2.57735	0.104	0.02	2.57388e-79	0
chr4-137274016-137274977	Wnt4	ENSMUSG00000036856	1.16533e-56	2.67747	0.069	0.011	1.87405e-51	2511
chr15-85533963-85534905	Wnt7b	ENSMUSG00000022382	3.89544e-170	2.60486	0.219	0.042	6.26458e-165	533
chr15-85539423-85540207	Wnt7b	ENSMUSG00000022382	9.56434e-55	2.29847	0.084	0.018	1.53812e-49	0
chr11-59327254-59328087	Wnt9a	ENSMUSG00000000126	1.32639e-41	2.19427	0.063	0.015	2.13307e-36	0
chr11-103738836-103739772	Wnt9b	ENSMUSG00000018486	3.86962e-114	3.22757	0.104	0.013	6.22304e-109	0
chr5-113485462-113486432	Wscd2	ENSMUSG00000063430	1.63405e-132	3.48229	0.11	0.011	2.62785e-127	3900
chr5-113492388-113493332	Wscd2	ENSMUSG00000063430	7.25802e-44	2.80573	0.051	0.008	1.16722e-38	0
chr11-35948193-35949039	Wwc1	ENSMUSG00000018849	8.07712e-63	2.0336	0.114	0.031	1.29895e-57	0
chr9-48678693-48679608	Zbtb16	ENSMUSG00000066687	6.76485e-56	2.2995	0.086	0.019	1.08791e-50	0
chr18-76171433-76172391	Zbtb7c	ENSMUSG00000044646	4.85032e-118	2.03394	0.189	0.057	7.80019e-113	22871
chr7-19580267-19581280	Zfp296	ENSMUSG00000011267	2.93942e-61	2.2125	0.091	0.024	4.72712e-56	0
chr12-80070360-80071307	Zfp36l1	ENSMUSG00000021127	1.50707e-29	2.00849	0.054	0.014	2.42364e-24	36452
chr4-54979556-54980503	Zfp462	ENSMUSG00000060206	2.85132e-51	2.24375	0.083	0.019	4.58544e-46	0
chr18-13473615-13474476	Zfp521	ENSMUSG00000024420	6.8528e-136	4.57224	0.085	0.004	1.10205e-130	212536
chr11-95707777-95708718	Zfp652	ENSMUSG00000075595	2.64135e-40	2.35899	0.055	0.012	4.24777e-35	3954
chr13-9802073-9803040	Zmynd11	ENSMUSG00000021156	6.46805e-33	2.01948	0.058	0.016	1.04018e-27	36751
chr5-138132119-138133013	Zscan21	ENSMUSG00000037017	2.77504e-78	2.52522	0.103	0.02	4.46276e-73	0
