# Supplementary material for: TFAP2A orchestrates gene regulatory networks and tubular architecture in kidney outer medullary collecting ducts
Source: JCI Insight. 2025 Aug 28;10(19):e192361. doi: 10.1172/jci.insight.192361 (PMC12513497; doi:10.1172/jci.insight.192361)
Supplement: Supplemental table 6 [file jciinsight-10-192361-s078.xlsx]

## Sheet: GO-BP_putative_Tfap2a_target_ge
ID	Description	GeneRatio	BgRatio	pvalue	p.adjust	qvalue	geneID	Count
GO:0001655	urogenital system development	26/450	385/29008	4.65731e-10	1.98228e-06	1.51214e-06	Aqp2/Wnt7b/Kirrel3/Tfap2a/Plaur/Glis2/Wnt9b/Pax2/Dll1/Nid1/Fgfr2/Wfs1/Ar/Vegfa/Smad5/Nfia/Irx1/Wnt4/Fmn1/Zbtb16/Adamts6/Prlr/Kif26b/Myo1e/Tacstd2/Frem2	26
GO:0050878	regulation of body fluid levels	25/450	366/29008	7.99631e-10	1.98228e-06	1.51214e-06	Aqp2/Aqp7/Adora1/Ptpn6/Slc4a5/Ptprj/Cldn4/Trpv5/Wfs1/Met/Prkce/Scnn1b/Plec/Prkg1/Vegfa/Scnn1g/Aqp4/Tyro3/Prlr/Atp2b2/Tspan32/Hps5/Stk39/F2rl1/Pla2g4a	25
GO:0072001	renal system development	23/450	342/29008	5.14814e-09	8.50815e-06	6.49027e-06	Aqp2/Wnt7b/Kirrel3/Tfap2a/Glis2/Wnt9b/Pax2/Dll1/Nid1/Fgfr2/Wfs1/Vegfa/Smad5/Nfia/Irx1/Wnt4/Fmn1/Zbtb16/Adamts6/Kif26b/Myo1e/Tacstd2/Frem2	23
GO:0001822	kidney development	22/450	327/29008	1.10388e-08	1.36826e-05	1.04375e-05	Aqp2/Wnt7b/Kirrel3/Tfap2a/Glis2/Wnt9b/Pax2/Dll1/Nid1/Fgfr2/Wfs1/Vegfa/Smad5/Irx1/Wnt4/Fmn1/Zbtb16/Adamts6/Kif26b/Myo1e/Tacstd2/Frem2	22
GO:0034329	cell junction assembly	22/450	439/29008	1.76595e-06	0.00057484	0.000438505	Kirrel3/Hdac7/Eef2k/Nedd4l/Cdh18/Ctnna1/Ptprj/Sptbn2/Ugt8a/Lrp1/Cdh22/Cldn4/Prkch/Plec/Plxnb2/Vegfa/Pard3/Numb/Wnt4/Fmn1/St8sia2/Lingo2	22
GO:0007015	actin filament organization	22/450	453/29008	2.9366e-06	0.000833745	0.000636004	Aqp2/Arhgef10l/Myh10/Ctnna1/Arhgef10/Dstn/Wasf3/Met/Prkce/Mcu/Plec/Shroom3/Iqgap2/Aif1l/Tmsb4x/Wnt4/Fmn1/Sorbs2/Myo1e/Tacstd2/Phactr1/F2rl1	22
GO:0045785	positive regulation of cell adhesion	22/450	471/29008	5.46835e-06	0.00117879	0.000899212	Smoc2/Slc7a1/L1cam/Plaur/Chrd/Ptpn6/Npy/Nid1/Ptprj/Prkce/Ets1/Hsp90aa1/Gpam/Cd28/Vegfa/Dab2/Wnt4/Fmn1/Zbtb16/Kif26b/Pde4d/Magi1	22
GO:0010959	regulation of metal ion transport	21/450	443/29008	7.12942e-06	0.00130917	0.000998675	Fxyd4/Aqp2/Adora1/Nedd4l/Gem/Ptpn6/Plcb4/Kcnq1/Pik3c2a/Dpp6/Wfs1/Prkce/Scnn1b/Adcyap1/Cacna1d/Ptpn3/Hecw2/Pde4d/Atp2b2/Lcn2/Stk39	21
GO:0042060	wound healing	20/450	361/29008	1.13944e-06	0.000455702	0.000347623	Smoc2/Myh10/Ptpn6/Ptprj/Cldn4/Prkce/Scnn1b/Plec/Prkg1/Col5a1/Vegfa/Scnn1g/Pou2f3/Pard3/Tyro3/Wnt4/Tspan32/Hps5/F2rl1/Pla2g4a	20
GO:0060562	epithelial tube morphogenesis	20/450	394/29008	4.29603e-06	0.000968169	0.000738547	Tfap2a/Wnt9b/Pax2/Dll1/Fgfr2/Met/Shroom3/Plxnb2/Ar/Vegfa/Tbx3/Irx1/Wnt4/Fmn1/Kif26b/Foxp1/Tacstd2/Lcn2/Esrp1/Casp3	20
GO:0007409	axonogenesis	20/450	487/29008	8.77157e-05	0.00587207	0.00447938	Tiam1/Sema3f/Atp8a2/Wnt7b/Trim46/L1cam/Myh10/Ptprm/Lrp1/Fgfr2/Trio/Plxnb2/Hsp90aa1/Olfm1/Vegfa/Mbp/Numb/Dclk1/Boc/Foxp1	20
GO:0048638	regulation of developmental growth	19/450	406/29008	2.31044e-05	0.00293722	0.0022406	Sema3f/Atp8a2/Fgf9/Trim46/L1cam/Nedd4l/Dll1/Kcnk2/Lrp1/Fgfr2/Ar/Tgfbr3/Gpam/Olfm1/Vegfa/Wwc1/Trip10/Foxp1/Syt2	19
GO:0040013	negative regulation of locomotion	18/450	341/29008	7.59028e-06	0.00134402	0.00102526	Sema3f/Adora1/St6gal1/Chrd/Ctnna1/Ptprj/Arhgap4/Ptprm/Lrp1/Trib1/Tgfbr3/Prkg1/Olfm1/Wnt4/Srgap3/Abr/Tacstd2/Lrch1	18
GO:0031589	cell-substrate adhesion	18/450	366/29008	1.96662e-05	0.00278585	0.00212513	Tiam1/Smoc2/Tecta/St6gal1/L1cam/Npy/Nid1/Ptprj/Lrp1/Prkce/Hoxd3/Vegfa/Tyro3/Dab2/Wnt4/Fmn1/Sned1/Tacstd2	18
GO:0032535	regulation of cellular component size	18/450	417/29008	0.000105664	0.00671646	0.00512351	Aqp2/Sema3f/Wnt7b/Trim46/L1cam/Slc12a8/Lrp1/Dstn/Wasf3/Prkce/Iqgap2/Olfm1/Vegfa/Aqp4/Tmsb4x/Fmn1/Atp2b2/F2rl1	18
GO:0030099	myeloid cell differentiation	18/450	426/29008	0.000137797	0.0077636	0.0059223	Dll1/Ptpn6/Kcnq1/Fam20c/Prdm16/Ets1/Trib1/Kat6a/Tgfbr3/Vegfa/Smad5/Dab2/Zbtb16/Sh3pxd2a/Foxp1/F2rl1/Zfp36l1/Casp3	18
GO:0016055	Wnt signaling pathway	18/450	449/29008	0.000261733	0.0121278	0.00925142	Tiam1/Fgf9/Wnt7b/Tcf7l1/Wnt9b/Ccdc88c/Lrp1/Cdh3/Fgfr2/Rnf220/Gprc5b/Dab2/Wnt4/Rspo4/Scel/Rbms3/Wnt9a/Ruvbl1	18
GO:0001558	regulation of cell growth	18/450	450/29008	0.000268829	0.012228	0.00932787	Sema3f/Trim46/L1cam/Nedd4l/Prdm11/Foxk1/Ptprj/Lrp1/N6amt1/Avpr1a/Gng4/Olfm1/Vegfa/Trip10/Dab2/Foxp1/Ncbp1/Syt2	18
GO:0198738	cell-cell signaling by wnt	18/450	451/29008	0.000276091	0.0123905	0.00945185	Tiam1/Fgf9/Wnt7b/Tcf7l1/Wnt9b/Ccdc88c/Lrp1/Cdh3/Fgfr2/Rnf220/Gprc5b/Dab2/Wnt4/Rspo4/Scel/Rbms3/Wnt9a/Ruvbl1	18
GO:0050673	epithelial cell proliferation	18/450	471/29008	0.000461845	0.0156745	0.0119569	Fgf9/Pax2/Tgfa/Mki67/Ptprm/Cdh3/Fgfr2/Aimp1/Ar/Tgfbr3/Vegfa/Dab2/Ehf/Irf6/Foxp1/Tacstd2/Esrp1/Zfp36l1	18
GO:0007389	pattern specification process	18/450	482/29008	0.000604119	0.0185178	0.0141259	Sema3f/Wnt7b/Tcf7l1/Tfap2a/Pax2/Scmh1/Chrd/Dll1/Msgn1/Fgfr2/Hoxd3/Shroom3/Ar/Rnf220/Tbx3/Dmrt2/Irx1/Zbtb16	18
GO:0034765	regulation of ion transmembrane transport	18/450	497/29008	0.000857932	0.0215921	0.0164711	Fxyd4/Nedd4l/Gem/Ptpn6/Kcnq1/Pik3c2a/Dpp6/Prkce/Kcnh5/Cacna1d/Ptpn3/Hecw2/Kcnh1/Pde4d/Gsg1l/Lcn2/Stk39/Cnih3	18
GO:0002064	epithelial cell development	17/450	266/29008	1.05498e-06	0.000455702	0.000347623	Tfap2a/Dll1/Ccdc88c/Kcnq1/Slc4a5/Fgfr2/Met/Plec/Shroom3/Ar/Flnb/Vegfa/Pard3/Pde4d/Atp2b2/Myo1e/F2rl1	17
GO:0060485	mesenchyme development	17/450	293/29008	3.91465e-06	0.0009672	0.000737808	Tiam1/Sema3f/Fgf9/Wnt7b/Tfap2a/Plaur/Pax2/Ranbp3l/Il17rd/Fgfr2/Tgfbr3/Vegfa/Tbx3/Trip10/Dab2/Wnt4/Zfp36l1	17
GO:0043588	skin development	17/450	294/29008	4.09665e-06	0.0009672	0.000737808	Atp8a2/Tcf7l1/Tfap2a/Dll1/Cdh3/Fgfr2/Cldn4/Prkch/Met/Plec/Flnb/Col5a1/Pou2f3/Irf6/Scel/Zfp36l1/Casp3	17
GO:0043087	regulation of GTPase activity	17/450	326/29008	1.58345e-05	0.00237901	0.00181478	Tiam1/Bcar3/Arhgef10/Tbc1d7/Sgsm1/Met/Plxnb2/Adcyap1/Iqgap2/Prkg1/Wnt4/Asap1/Sgsm2/Rgs6/Abr/Lrch1/F2rl1	17
GO:0008544	epidermis development	17/450	333/29008	2.0775e-05	0.00286117	0.00218258	Mcoln3/Tfap2a/Dll1/Kcnq1/Cdh3/Fgfr2/Prkch/Plec/Flnb/Pou2f3/Irf6/Scel/Atp2b2/Sult2b1/Esrp1/Zfp36l1/Casp3	17
GO:0006887	exocytosis	17/450	415/29008	0.000300523	0.0129725	0.00989579	Syt8/Scamp5/Myh10/Git2/Pik3c2a/Sptbn2/Prkce/Ctbp2/Rab15/Cplx2/Clnk/Snx19/Kcnh1/Abr/Syt2/F2rl1/Grm4	17
GO:0032103	positive regulation of response to external stimulus	17/450	427/29008	0.000416184	0.0144241	0.0110032	Smoc2/Npy/Ptprj/Lrp1/Met/Mcu/Ets1/Hsp90aa1/Cd28/Clnk/Vegfa/Gprc5b/Trim30a/Stk39/S100a14/F2rl1/Pla2g4a	17
GO:0050767	regulation of neurogenesis	17/450	451/29008	0.000766296	0.0204103	0.0155696	Tiam1/Sema3f/Wnt7b/Trim46/Eef2k/L1cam/Dll1/Ctnna1/Lrp1/Prkch/Met/Plxnb2/Adcyap1/Tmem98/Vegfa/Mbp/Numb	17
GO:0022407	regulation of cell-cell adhesion	17/450	457/29008	0.000885569	0.0216552	0.0165192	Slc7a1/L1cam/Plaur/Ptpn6/Ets1/Hsp90aa1/Prkg1/Gpam/Cd28/Vegfa/Mbp/Wnt4/Zbtb16/Kif26b/Pde4d/Magi1/Casp3	17
GO:0014706	striated muscle tissue development	17/450	461/29008	0.000973597	0.0232072	0.0177031	Fgf9/Hdac7/Myh10/Dll1/Kcnk2/Fgfr2/Rbfox1/Met/Plec/Flnb/Tgfbr3/Vegfa/Tbx3/Trip10/Sorbs2/Boc/Foxp1	17
GO:0007346	regulation of mitotic cell cycle	17/450	462/29008	0.000996733	0.023645	0.0180371	Smoc2/Ctdspl/Tgfa/Ptpn6/Mki67/Timp2/Fgfr2/Met/Kcnh5/Lcmt1/Btg1/Cd28/Ptpn3/Mta3/Hecw2/Taok3/Zfp36l1	17
GO:0048608	reproductive structure development	17/450	480/29008	0.00150057	0.0294065	0.0224321	Fgf9/Wnt7b/Plaur/Wnt9b/Ptpn6/Fgfr2/Met/Adcyap1/Ar/Vegfa/Tbx3/Tyro3/Wnt4/Prlr/Dlx3/Pla2g4a/Zfp36l1	17
GO:0061458	reproductive system development	17/450	484/29008	0.00163783	0.0312322	0.0238248	Fgf9/Wnt7b/Plaur/Wnt9b/Ptpn6/Fgfr2/Met/Adcyap1/Ar/Vegfa/Tbx3/Tyro3/Wnt4/Prlr/Dlx3/Pla2g4a/Zfp36l1	17
GO:0060537	muscle tissue development	17/450	486/29008	0.00171034	0.0322428	0.0245957	Fgf9/Hdac7/Myh10/Dll1/Kcnk2/Fgfr2/Rbfox1/Met/Plec/Flnb/Tgfbr3/Vegfa/Tbx3/Trip10/Sorbs2/Boc/Foxp1	17
GO:0009913	epidermal cell differentiation	16/450	210/29008	2.10501e-07	0.000173411	0.000132283	Mcoln3/Tfap2a/Dll1/Kcnq1/Cdh3/Prkch/Plec/Flnb/Pou2f3/Irf6/Scel/Atp2b2/Sult2b1/Esrp1/Zfp36l1/Casp3	16
GO:2000146	negative regulation of cell motility	16/450	306/29008	2.7103e-05	0.00327748	0.00250016	Adora1/Chrd/Ctnna1/Ptprj/Arhgap4/Ptprm/Lrp1/Trib1/Tgfbr3/Prkg1/Olfm1/Wnt4/Srgap3/Abr/Tacstd2/Lrch1	16
GO:0051271	negative regulation of cellular component movement	16/450	315/29008	3.84173e-05	0.00380946	0.00290596	Adora1/Chrd/Ctnna1/Ptprj/Arhgap4/Ptprm/Lrp1/Trib1/Tgfbr3/Prkg1/Olfm1/Wnt4/Srgap3/Abr/Tacstd2/Lrch1	16
GO:0045927	positive regulation of growth	16/450	321/29008	4.81076e-05	0.00424927	0.00324147	Atp8a2/Fgf9/L1cam/Nedd4l/Dll1/Lrp1/Fgfr2/Wfs1/N6amt1/Avpr1a/Tgfbr3/Gpam/Vegfa/Trip10/Ncbp1/Syt2	16
GO:1904062	regulation of cation transmembrane transport	16/450	376/29008	0.000295441	0.0129628	0.00988838	Fxyd4/Nedd4l/Gem/Ptpn6/Kcnq1/Pik3c2a/Dpp6/Prkce/Cacna1d/Ptpn3/Hecw2/Pde4d/Gsg1l/Lcn2/Stk39/Cnih3	16
GO:0003002	regionalization	16/450	379/29008	0.000322529	0.0129725	0.00989579	Sema3f/Wnt7b/Tcf7l1/Pax2/Scmh1/Chrd/Dll1/Msgn1/Fgfr2/Hoxd3/Ar/Rnf220/Tbx3/Dmrt2/Irx1/Zbtb16	16
GO:0051047	positive regulation of secretion	16/450	415/29008	0.000856269	0.0215921	0.0164711	Scamp5/Adora1/Myom1/Myh10/Kcnq1/Lrp1/Prkce/Mcu/Adcyap1/Aimp1/Rab15/Avpr1a/Cacna1d/Dab2/F2rl1/Pla2g4a	16
GO:0032970	regulation of actin filament-based process	16/450	416/29008	0.000878161	0.0216552	0.0165192	Adora1/Arhgef10l/Arhgef10/Lrp1/Dstn/Wasf3/Met/Prkce/Iqgap2/Pard3/Tmsb4x/Wnt4/Fmn1/Pde4d/Tacstd2/F2rl1	16
GO:0002683	negative regulation of immune system process	16/450	460/29008	0.00244259	0.0393193	0.0299939	Adora1/Ptpn6/Npy/Ptprj/Pglyrp2/Prdm16/Adcyap1/Trib1/Gpam/Clnk/Oas1f/Tyro3/Abr/Tspan32/Lrch1/Casp3	16
GO:0042391	regulation of membrane potential	16/450	465/29008	0.00271627	0.0418238	0.0319044	Adora1/Crtc1/Nedd4l/Kcnq1/Dpp6/Kcnk2/Met/Prkce/Adcyap1/Kcnh5/Cacna1d/Ptpn3/Kcnh1/Foxp1/Chrna2/Cnih3	16
GO:0060560	developmental growth involved in morphogenesis	15/450	280/29008	3.643e-05	0.00376291	0.00287046	Sema3f/Wnt7b/Trim46/L1cam/Nedd4l/Lrp1/Fgfr2/Hsp90aa1/Olfm1/Vegfa/Fmn1/Dclk1/Kif26b/Syt2/St8sia2	15
GO:0045165	cell fate commitment	15/450	288/29008	5.02288e-05	0.00424927	0.00324147	Wnt7b/Zfp521/Wnt9b/Pax2/Tbx4/Dll1/Casz1/Fgfr2/Ar/Tbx3/Smad5/Wnt4/Wnt9a/Esrp1/Casp3	15
GO:0030336	negative regulation of cell migration	15/450	293/29008	6.10162e-05	0.00472685	0.00360577	Adora1/Chrd/Ptprj/Arhgap4/Ptprm/Lrp1/Trib1/Tgfbr3/Prkg1/Olfm1/Wnt4/Srgap3/Abr/Tacstd2/Lrch1	15
GO:0060070	canonical Wnt signaling pathway	15/450	303/29008	8.88272e-05	0.00587207	0.00447938	Fgf9/Wnt7b/Tcf7l1/Wnt9b/Ccdc88c/Cdh3/Fgfr2/Rnf220/Gprc5b/Dab2/Wnt4/Scel/Rbms3/Wnt9a/Ruvbl1	15
GO:0090596	sensory organ morphogenesis	15/450	319/29008	0.000156423	0.00871401	0.0066473	Atp8a2/Fgf9/Tfap2a/Pax2/Bcar3/Dll1/Kcnq1/Casz1/Ptprm/Fgfr2/Col5a1/Vegfa/Abr/Atp2b2/Th	15
GO:0022604	regulation of cell morphogenesis	15/450	337/29008	0.000282138	0.0124897	0.00952748	St6gal1/Eef2k/Nedd4l/Myh10/Wasf3/Cldn4/Met/Shroom3/Plxnb2/Tbccd1/Vegfa/Numb/Dab2/Tacstd2/Syt2	15
GO:0046879	hormone secretion	15/450	367/29008	0.000684723	0.0198587	0.0151488	Adora1/Kcnq1/Lrp1/Ica1/Prkce/Mcu/Pde1c/Adcyap1/Aimp1/Snx19/Tbx3/Cacna1d/Dab2/Npvf/Dio2	15
GO:0009914	hormone transport	15/450	375/29008	0.000851693	0.0215921	0.0164711	Adora1/Kcnq1/Lrp1/Ica1/Prkce/Mcu/Pde1c/Adcyap1/Aimp1/Snx19/Tbx3/Cacna1d/Dab2/Npvf/Dio2	15
GO:0050678	regulation of epithelial cell proliferation	15/450	403/29008	0.0017329	0.0322906	0.0246322	Fgf9/Pax2/Tgfa/Ptprm/Cdh3/Fgfr2/Aimp1/Ar/Tgfbr3/Vegfa/Dab2/Foxp1/Tacstd2/Esrp1/Zfp36l1	15
GO:0003012	muscle system process	15/450	425/29008	0.00287268	0.0436894	0.0333276	Atp8a2/Adora1/Myom1/Kcnq1/Met/Scnn1b/Ar/Prkg1/Tbx3/Smad5/Cacna1d/Trip10/Sorbs2/Pde4d/Foxp1	15
GO:0042692	muscle cell differentiation	15/450	428/29008	0.00306759	0.0451309	0.0344272	Fgf9/Wnt7b/Myh10/Dll1/Fgfr2/Met/Plec/Vegfa/Tbx3/Trip10/Tmsb4x/Wnt4/Sorbs2/Ehd2/Foxp1	15
GO:0001654	eye development	15/450	430/29008	0.00320348	0.0460373	0.0351186	Atp8a2/Fgf9/Tfap2a/Pax2/Myh10/Bcar3/Dll1/Slc4a5/Casz1/Ptprm/Fgfr2/Col5a1/Vegfa/Frem2/Th	15
GO:0150063	visual system development	15/450	433/29008	0.00341658	0.0476773	0.0363696	Atp8a2/Fgf9/Tfap2a/Pax2/Myh10/Bcar3/Dll1/Slc4a5/Casz1/Ptprm/Fgfr2/Col5a1/Vegfa/Frem2/Th	15
GO:0033674	positive regulation of kinase activity	15/450	435/29008	0.003565	0.0486847	0.0371381	Camkk2/Prkag2/Adora1/Tgfa/Fgfr2/Met/Adcyap1/Hsp90aa1/Vegfa/Tyro3/Gprc5b/Chil1/Prlr/Taok3/Mmd	15
GO:0048880	sensory system development	15/450	437/29008	0.00371868	0.0494295	0.0377062	Atp8a2/Fgf9/Tfap2a/Pax2/Myh10/Bcar3/Dll1/Slc4a5/Casz1/Ptprm/Fgfr2/Col5a1/Vegfa/Frem2/Th	15
GO:0072006	nephron development	14/450	155/29008	1.51564e-07	0.000150291	0.000114646	Wnt7b/Kirrel3/Tfap2a/Wnt9b/Pax2/Dll1/Nid1/Vegfa/Irx1/Wnt4/Fmn1/Kif26b/Myo1e/Tacstd2	14
GO:0048762	mesenchymal cell differentiation	14/450	237/29008	2.26828e-05	0.00293722	0.0022406	Tiam1/Sema3f/Tfap2a/Plaur/Pax2/Ranbp3l/Il17rd/Fgfr2/Tgfbr3/Vegfa/Tbx3/Trip10/Dab2/Wnt4	14
GO:0006813	potassium ion transport	14/450	240/29008	2.60686e-05	0.0032312	0.00246485	Adora1/Nedd4l/Plcb4/Kcnq1/Slc24a3/Slc12a8/Dpp6/Kcnk2/Adcyap1/Kcnh5/Cacna1d/Kcnh1/Atp12a/Stk39	14
GO:0099003	vesicle-mediated transport in synapse	14/450	255/29008	5.05472e-05	0.00424927	0.00324147	Syt8/Scamp5/Git2/Sptbn2/Ston2/Prkce/Ctbp2/Cplx2/Numb/Kcnh1/Th/Gsg1l/Syt2/Grm4	14
GO:0048588	developmental cell growth	14/450	275/29008	0.000113023	0.00700458	0.00534329	Sema3f/Trim46/L1cam/Nedd4l/Lrp1/Hsp90aa1/Olfm1/Vegfa/Trip10/Sorbs2/Dclk1/Foxp1/Syt2/St8sia2	14
GO:0045055	regulated exocytosis	14/450	288/29008	0.00018279	0.00974487	0.00743367	Syt8/Scamp5/Git2/Sptbn2/Prkce/Ctbp2/Rab15/Cplx2/Clnk/Kcnh1/Abr/Syt2/F2rl1/Grm4	14
GO:0090287	regulation of cellular response to growth factor stimulus	14/450	299/29008	0.000268216	0.012228	0.00932787	Smoc2/Fgf9/Kcp/Chrd/Dll1/Fam20c/Lrp1/Il17rd/Prdm16/Tgfbr3/Rasl11b/Dab2/Wnt4/Fstl1	14
GO:0048562	embryonic organ morphogenesis	14/450	332/29008	0.000757098	0.0204005	0.0155621	Atp8a2/Fgf9/Tfap2a/Wnt9b/Pax2/Dll1/Kcnq1/Fgfr2/Hoxd3/Tbx3/Abr/Atp2b2/Wnt9a/Th	14
GO:0050727	regulation of inflammatory response	14/450	342/29008	0.00100657	0.0237646	0.0181283	Uaca/Adora1/Npy/Pglyrp2/Adcyap1/Ets1/Cd28/Tyro3/Gprc5b/Il1r1/Abr/Foxp1/Stk39/Pla2g4a	14
GO:0042886	amide transport	14/450	343/29008	0.00103493	0.0242215	0.0184769	Aqp7/Adora1/Kcnq1/Lrp1/Gltp/Ica1/Prkce/Mcu/Pde1c/Adcyap1/Aimp1/Snx19/Cacna1d/Dio2	14
GO:0001933	negative regulation of protein phosphorylation	14/450	349/29008	0.00121961	0.0269948	0.0205924	Gbp4/Prkag2/Ctdspl/Ptpn6/Ptprj/Lrp1/Met/Plec/Trib1/Cbl/Pard3/Pde4d/Stk39/Casp3	14
GO:1903532	positive regulation of secretion by cell	14/450	361/29008	0.00167247	0.0316493	0.024143	Scamp5/Myom1/Myh10/Lrp1/Prkce/Mcu/Adcyap1/Aimp1/Rab15/Avpr1a/Cacna1d/Dab2/F2rl1/Pla2g4a	14
GO:0009306	protein secretion	14/450	393/29008	0.00360208	0.0486847	0.0371381	Myom1/Myh10/Kcnq1/Lrp1/Ica1/Prkce/Mcu/Pde1c/Adcyap1/Rab15/Snx19/Cacna1d/Pik3c3/F2rl1	14
GO:0035592	establishment of protein localization to extracellular region	14/450	394/29008	0.00368354	0.0490941	0.0374504	Myom1/Myh10/Kcnq1/Lrp1/Ica1/Prkce/Mcu/Pde1c/Adcyap1/Rab15/Snx19/Cacna1d/Pik3c3/F2rl1	14
GO:0072073	kidney epithelium development	13/450	150/29008	6.77445e-07	0.000373197	0.000284686	Wnt7b/Wnt9b/Pax2/Dll1/Fgfr2/Vegfa/Smad5/Irx1/Wnt4/Fmn1/Kif26b/Myo1e/Tacstd2	13
GO:0030856	regulation of epithelial cell differentiation	13/450	157/29008	1.13892e-06	0.000455702	0.000347623	Wnt9b/Pax2/Dll1/Prkch/Btg1/Vegfa/Tbx3/Numb/Prlr/Foxp1/Sult2b1/Esrp1/Zfp36l1	13
GO:0045216	cell-cell junction organization	13/450	213/29008	3.1522e-05	0.00363456	0.00277255	Hdac7/Nedd4l/Cdh18/Ctnna1/Ugt8a/Cdh22/Cldn4/Prkch/Plec/Vegfa/Pard3/Numb/F2rl1	13
GO:0010810	regulation of cell-substrate adhesion	13/450	226/29008	5.80708e-05	0.00458778	0.00349969	Smoc2/St6gal1/L1cam/Npy/Nid1/Ptprj/Lrp1/Prkce/Vegfa/Dab2/Wnt4/Fmn1/Tacstd2	13
GO:0003018	vascular process in circulatory system	13/450	234/29008	8.2664e-05	0.00561435	0.00428279	Adora1/Ptprj/Ptprm/Lrp1/Scnn1b/Plec/Adcyap1/Avpr1a/Tgfbr3/Prkg1/Vegfa/Abr/F2rl1	13
GO:0030100	regulation of endocytosis	13/450	238/29008	9.80317e-05	0.00631222	0.00481514	Scamp5/Eef2k/Dll1/Lrp1/Ston2/Ehd4/Vegfa/Cbl/Pard3/Numb/Dab2/Gsg1l/F2rl1	13
GO:0048738	cardiac muscle tissue development	13/450	269/29008	0.000325528	0.0129725	0.00989579	Fgf9/Myh10/Dll1/Kcnk2/Fgfr2/Met/Plec/Tgfbr3/Vegfa/Tbx3/Trip10/Sorbs2/Foxp1	13
GO:0007605	sensory perception of sound	13/450	280/29008	0.000476126	0.0157376	0.0120051	Nav2/Tecta/Mcoln3/Tfap2a/Kcnq1/Wfs1/Tmprss3/Cacna1d/Mbp/Aqp4/Srrm4/Atp2b2/Casp3	13
GO:0042593	glucose homeostasis	13/450	283/29008	0.000526208	0.0172778	0.01318	Pax2/Foxk1/Ptprj/Lrp1/Wfs1/Met/Prkce/Mcu/Pde1c/Oas1f/Cacna1d/Aqp4/Gprc5b	13
GO:0033500	carbohydrate homeostasis	13/450	284/29008	0.000543863	0.0176294	0.0134482	Pax2/Foxk1/Ptprj/Lrp1/Wfs1/Met/Prkce/Mcu/Pde1c/Oas1f/Cacna1d/Aqp4/Gprc5b	13
GO:0010631	epithelial cell migration	13/450	306/29008	0.00107974	0.0250156	0.0190826	Smoc2/Hdac7/Pik3c2a/Ptprm/Met/Prkce/Ets1/Tgfbr3/Vegfa/Foxp1/Tacstd2/Lcn2/Fstl1	13
GO:0019932	second-messenger-mediated signaling	13/450	308/29008	0.00114506	0.0260423	0.0198658	Camkk2/L1cam/Ptprj/Pde10a/Mcu/Adcyap1/Avpr1a/Prkg1/Vegfa/Cacna1d/Pde4d/Pde7b/Ksr1	13
GO:0090132	epithelium migration	13/450	308/29008	0.00114506	0.0260423	0.0198658	Smoc2/Hdac7/Pik3c2a/Ptprm/Met/Prkce/Ets1/Tgfbr3/Vegfa/Foxp1/Tacstd2/Lcn2/Fstl1	13
GO:0050954	sensory perception of mechanical stimulus	13/450	309/29008	0.00117894	0.0265434	0.0202481	Nav2/Tecta/Mcoln3/Tfap2a/Kcnq1/Wfs1/Tmprss3/Cacna1d/Mbp/Aqp4/Srrm4/Atp2b2/Casp3	13
GO:0090130	tissue migration	13/450	310/29008	0.00121366	0.0269834	0.0205837	Smoc2/Hdac7/Pik3c2a/Ptprm/Met/Prkce/Ets1/Tgfbr3/Vegfa/Foxp1/Tacstd2/Lcn2/Fstl1	13
GO:0016358	dendrite development	13/450	313/29008	0.00132295	0.0290229	0.0221395	Elavl4/Crtc1/Eef2k/Nedd4l/Met/Prkg1/Numb/Foxo6/Fmn1/Asap1/Dclk1/Hecw2/Phactr1	13
GO:0030111	regulation of Wnt signaling pathway	13/450	317/29008	0.0014813	0.0294065	0.0224321	Tiam1/Fgf9/Ccdc88c/Lrp1/Cdh3/Fgfr2/Rnf220/Gprc5b/Dab2/Rspo4/Scel/Rbms3/Ruvbl1	13
GO:0002263	cell activation involved in immune response	13/450	328/29008	0.00199972	0.0350339	0.0267249	Dll1/Pglyrp2/Lrp1/St3gal1/Prkce/Scnn1b/Cplx2/Tmem98/Cd28/Clnk/Abr/Foxp1/F2rl1	13
GO:0003014	renal system process	12/450	115/29008	2.44832e-07	0.000173411	0.000132283	Aqp2/Aqp7/Adora1/Kcnq1/Slc4a5/Cldn4/Trpv5/Wfs1/Avpr1a/Aqp4/Myo1e/F2rl1	12
GO:0001764	neuron migration	12/450	195/29008	5.82957e-05	0.00458778	0.00349969	Trim46/Kirrel3/Myh10/Met/Plxnb2/Prkg1/Olfm1/Vegfa/Nav1/Dclk1/Il1r1/Phactr1	12
GO:0008217	regulation of blood pressure	12/450	217/29008	0.000160653	0.00875295	0.006677	Nav2/Adora1/Nedd4l/Dll1/Kcnq1/Slc4a5/Npy/Ar/Rnpep/Avpr1a/Stk39/F2rl1	12
GO:0048839	inner ear development	12/450	218/29008	0.000167676	0.00903626	0.00689312	Atp8a2/Fgf9/Mcoln3/Tfap2a/Pax2/Dll1/Kcnq1/Fgfr2/Abr/Atp2b2/Frem2/Esrp1	12
GO:0048639	positive regulation of developmental growth	12/450	221/29008	0.000190339	0.0100172	0.00764138	Atp8a2/Fgf9/L1cam/Nedd4l/Dll1/Lrp1/Fgfr2/Tgfbr3/Gpam/Vegfa/Trip10/Syt2	12
GO:0099504	synaptic vesicle cycle	12/450	228/29008	0.000253588	0.0119742	0.00913427	Syt8/Scamp5/Git2/Sptbn2/Ston2/Prkce/Ctbp2/Cplx2/Kcnh1/Th/Syt2/Grm4	12
GO:0043547	positive regulation of GTPase activity	12/450	237/29008	0.000360438	0.0134365	0.0102497	Tiam1/Bcar3/Arhgef10/Tbc1d7/Sgsm1/Adcyap1/Wnt4/Asap1/Sgsm2/Rgs6/Abr/F2rl1	12
GO:0010632	regulation of epithelial cell migration	12/450	241/29008	0.000418934	0.0144241	0.0110032	Smoc2/Hdac7/Pik3c2a/Ptprm/Met/Prkce/Ets1/Tgfbr3/Vegfa/Foxp1/Tacstd2/Lcn2	12
GO:0045664	regulation of neuron differentiation	12/450	241/29008	0.000418934	0.0144241	0.0110032	Tiam1/Tfap2a/Dll1/Casz1/Timp2/Hoxd3/Numb/Gprc5b/Tcf12/Rgs6/Mmd/Esrp1	12
GO:0006836	neurotransmitter transport	12/450	244/29008	0.000467895	0.0156745	0.0119569	Sv2b/Syt8/Git2/Sptbn2/Ica1/Prkce/Ctbp2/Cplx2/Kcnh1/Th/Syt2/Grm4	12
GO:0043583	ear development	12/450	250/29008	0.000580383	0.0180977	0.0138055	Atp8a2/Fgf9/Mcoln3/Tfap2a/Pax2/Dll1/Kcnq1/Fgfr2/Abr/Atp2b2/Frem2/Esrp1	12
GO:0110053	regulation of actin filament organization	12/450	279/29008	0.00149468	0.0294065	0.0224321	Arhgef10l/Arhgef10/Dstn/Wasf3/Met/Prkce/Iqgap2/Tmsb4x/Wnt4/Fmn1/Tacstd2/F2rl1	12
GO:0001818	negative regulation of cytokine production	12/450	292/29008	0.00218292	0.0373204	0.0284691	Gbp4/Hdac7/Dll1/Ptpn6/Pglyrp2/Cdh3/Met/Oas1f/Aqp4/Trim30a/F2rl1/Otud7b	12
GO:0002790	peptide secretion	12/450	293/29008	0.00224511	0.0381208	0.0290796	Adora1/Kcnq1/Lrp1/Ica1/Prkce/Mcu/Pde1c/Adcyap1/Aimp1/Snx19/Cacna1d/Dio2	12
GO:0072659	protein localization to plasma membrane	12/450	301/29008	0.00279661	0.0427951	0.0326453	Dpp6/Lrp1/C2cd5/Rab15/Ar/Ehd4/Tspan15/Numb/Dab2/Stx8/Ehd2/Tspan32	12
GO:0046883	regulation of hormone secretion	12/450	302/29008	0.00287268	0.0436894	0.0333276	Adora1/Kcnq1/Lrp1/Ica1/Prkce/Mcu/Pde1c/Adcyap1/Aimp1/Cacna1d/Dab2/Npvf	12
GO:0072009	nephron epithelium development	11/450	115/29008	1.85507e-06	0.00057484	0.000438505	Wnt7b/Wnt9b/Pax2/Dll1/Vegfa/Irx1/Wnt4/Fmn1/Kif26b/Myo1e/Tacstd2	11
GO:0016331	morphogenesis of embryonic epithelium	11/450	185/29008	0.000159326	0.00875295	0.006677	Wnt7b/Tfap2a/Wnt9b/Pax2/Fgfr2/Shroom3/Plxnb2/Ar/Irx1/Wnt4/Casp3	11
GO:0071805	potassium ion transmembrane transport	11/450	202/29008	0.000340414	0.0130404	0.00994756	Nedd4l/Kcnq1/Slc24a3/Slc12a8/Dpp6/Kcnk2/Kcnh5/Cacna1d/Kcnh1/Atp12a/Stk39	11
GO:1990138	neuron projection extension	11/450	203/29008	0.000355006	0.0133343	0.0101718	Sema3f/Trim46/L1cam/Nedd4l/Lrp1/Hsp90aa1/Olfm1/Vegfa/Dclk1/Syt2/St8sia2	11
GO:0048736	appendage development	11/450	206/29008	0.000401975	0.0144241	0.0110032	Fgf9/Tfap2a/Tbx4/Fgfr2/Tbx3/Rspo4/Fmn1/Zbtb16/Irf6/Frem2/Wnt9a	11
GO:0060173	limb development	11/450	206/29008	0.000401975	0.0144241	0.0110032	Fgf9/Tfap2a/Tbx4/Fgfr2/Tbx3/Rspo4/Fmn1/Zbtb16/Irf6/Frem2/Wnt9a	11
GO:0035265	organ growth	11/450	216/29008	0.000597863	0.0185178	0.0141259	Fgf9/Dll1/Kcnk2/Fgfr2/Ar/Tgfbr3/Wwc1/Trip10/Sorbs2/Prlr/Foxp1	11
GO:0007160	cell-matrix adhesion	11/450	225/29008	0.00083677	0.0215921	0.0164711	Tiam1/Tecta/L1cam/Nid1/Ptprj/Lrp1/Hoxd3/Vegfa/Wnt4/Fmn1/Sned1	11
GO:0031098	stress-activated protein kinase signaling cascade	11/450	248/29008	0.00182415	0.0330556	0.0252157	Wnt7b/Ccdc88c/Met/Trib1/Vegfa/Dab2/Taok3/Stk39/F2rl1/Zmynd11/Zfp36l1	11
GO:0090092	regulation of transmembrane receptor protein serine/threonine kinase signaling pathway	11/450	253/29008	0.00213168	0.036797	0.0280698	Fgf9/Kcp/Chrd/Lrp1/Il17rd/Prdm16/Tgfbr3/Rasl11b/Dab2/Rbpms/Fstl1	11
GO:0007411	axon guidance	11/450	255/29008	0.00226592	0.0383428	0.029249	Sema3f/Wnt7b/L1cam/Myh10/Ptprm/Lrp1/Trio/Plxnb2/Vegfa/Boc/Foxp1	11
GO:0097485	neuron projection guidance	11/450	256/29008	0.00233556	0.0383434	0.0292495	Sema3f/Wnt7b/L1cam/Myh10/Ptprm/Lrp1/Trio/Plxnb2/Vegfa/Boc/Foxp1	11
GO:0001505	regulation of neurotransmitter levels	11/450	257/29008	0.00240693	0.0391264	0.0298468	Syt8/Git2/Sptbn2/Ica1/Prkce/Ctbp2/Cplx2/Kcnh1/Th/Syt2/Grm4	11
GO:0072080	nephron tubule development	10/450	100/29008	3.64355e-06	0.000950774	0.000725278	Wnt7b/Wnt9b/Pax2/Dll1/Vegfa/Irx1/Wnt4/Fmn1/Kif26b/Tacstd2	10
GO:0061326	renal tubule development	10/450	106/29008	6.17319e-06	0.00126382	0.000964075	Wnt7b/Wnt9b/Pax2/Dll1/Vegfa/Irx1/Wnt4/Fmn1/Kif26b/Tacstd2	10
GO:0001823	mesonephros development	10/450	107/29008	6.71655e-06	0.00128079	0.000977027	Wnt9b/Pax2/Fgfr2/Vegfa/Smad5/Wnt4/Fmn1/Zbtb16/Kif26b/Tacstd2	10
GO:0030216	keratinocyte differentiation	10/450	128/29008	3.24924e-05	0.0036613	0.00279295	Tfap2a/Cdh3/Prkch/Plec/Flnb/Pou2f3/Irf6/Scel/Zfp36l1/Casp3	10
GO:2000027	regulation of animal organ morphogenesis	10/450	132/29008	4.23107e-05	0.00411326	0.00313771	Wnt7b/Wnt9b/Pax2/Met/Ar/Vegfa/Numb/Dab2/Wnt4/Tacstd2	10
GO:0010811	positive regulation of cell-substrate adhesion	10/450	139/29008	6.56141e-05	0.00486799	0.00371344	Smoc2/L1cam/Npy/Nid1/Ptprj/Prkce/Vegfa/Dab2/Wnt4/Fmn1	10
GO:0035725	sodium ion transmembrane transport	10/450	149/29008	0.000117246	0.00708907	0.00540775	Fxyd4/Nedd4l/Kcnq1/Slc24a3/Scnn1b/Scnn1g/Ptpn3/Hecw2/Atp12a/Stk39	10
GO:0055067	monovalent inorganic cation homeostasis	10/450	164/29008	0.000256501	0.0119975	0.00915203	Rhcg/Adora1/Kcnq1/Slc4a5/Slc12a8/Scnn1b/Tmprss3/Avpr1a/Scnn1g/Atp12a	10
GO:0072175	epithelial tube formation	10/450	168/29008	0.000311148	0.0129725	0.00989579	Tfap2a/Wnt9b/Pax2/Fgfr2/Shroom3/Plxnb2/Vegfa/Irx1/Wnt4/Casp3	10
GO:0048015	phosphatidylinositol-mediated signaling	10/450	170/29008	0.000341921	0.0130404	0.00994756	Ptpn6/Plcb4/Pik3c2a/Cd28/Vegfa/Cbl/Kcnh1/Pik3c3/F2rl1/Zfp36l1	10
GO:0048017	inositol lipid-mediated signaling	10/450	173/29008	0.000392813	0.0143204	0.010924	Ptpn6/Plcb4/Pik3c2a/Cd28/Vegfa/Cbl/Kcnh1/Pik3c3/F2rl1/Zfp36l1	10
GO:0043271	negative regulation of ion transport	10/450	176/29008	0.000449858	0.015382	0.0117339	Adora1/Nedd4l/Gem/Plcb4/Kcnq1/Pik3c2a/Prkce/Adcyap1/Hecw2/Stk39	10
GO:0035148	tube formation	10/450	183/29008	0.000610122	0.0185582	0.0141567	Tfap2a/Wnt9b/Pax2/Fgfr2/Shroom3/Plxnb2/Vegfa/Irx1/Wnt4/Casp3	10
GO:0035051	cardiocyte differentiation	10/450	186/29008	0.00069194	0.0198587	0.0151488	Myh10/Dll1/Met/Plec/Tgfbr3/Vegfa/Tbx3/Trip10/Sorbs2/Foxp1	10
GO:1903305	regulation of regulated secretory pathway	10/450	186/29008	0.00069194	0.0198587	0.0151488	Syt8/Scamp5/Git2/Prkce/Rab15/Kcnh1/Abr/Syt2/F2rl1/Grm4	10
GO:0007269	neurotransmitter secretion	10/450	187/29008	0.000721144	0.0198635	0.0151525	Syt8/Git2/Sptbn2/Ica1/Prkce/Ctbp2/Cplx2/Kcnh1/Syt2/Grm4	10
GO:0099643	signal release from synapse	10/450	187/29008	0.000721144	0.0198635	0.0151525	Syt8/Git2/Sptbn2/Ica1/Prkce/Ctbp2/Cplx2/Kcnh1/Syt2/Grm4	10
GO:0048592	eye morphogenesis	10/450	188/29008	0.000751356	0.0204005	0.0155621	Atp8a2/Tfap2a/Pax2/Bcar3/Dll1/Casz1/Ptprm/Col5a1/Vegfa/Th	10
GO:0048754	branching morphogenesis of an epithelial tube	10/450	188/29008	0.000751356	0.0204005	0.0155621	Wnt9b/Pax2/Fgfr2/Met/Ar/Vegfa/Tbx3/Wnt4/Tacstd2/Esrp1	10
GO:0009743	response to carbohydrate	10/450	204/29008	0.00139471	0.0290332	0.0221474	Pax2/Lrp1/Prkce/Pde1c/Gpam/Cacna1d/Aqp4/Apob/Zfp36l1/Casp3	10
GO:1902905	positive regulation of supramolecular fiber organization	10/450	208/29008	0.0016111	0.0312322	0.0238248	Arhgef10l/Arhgef10/Dstn/Wasf3/Met/Prkce/Iqgap2/Wnt4/Fmn1/F2rl1	10
GO:0008361	regulation of cell size	10/450	213/29008	0.00191906	0.0339811	0.0259217	Aqp2/Sema3f/Trim46/L1cam/Slc12a8/Lrp1/Olfm1/Vegfa/Aqp4/Atp2b2	10
GO:0098742	cell-cell adhesion via plasma-membrane adhesion molecules	10/450	213/29008	0.00191906	0.0339811	0.0259217	Kirrel3/Cdh26/L1cam/Cdh18/Ptprm/Cdh3/Cdh22/Plxnb2/Mbp/Colec10	10
GO:0001649	osteoblast differentiation	10/450	220/29008	0.00242832	0.0392169	0.0299158	Fgf9/Wnt7b/Hdac7/Chrd/Fam20c/Ranbp3l/Tgfbr3/Vegfa/Smad5/Wnt4	10
GO:1901888	regulation of cell junction assembly	10/450	220/29008	0.00242832	0.0392169	0.0299158	Eef2k/Nedd4l/Ptprj/Lrp1/Prkch/Vegfa/Wnt4/Fmn1/St8sia2/Lingo2	10
GO:0043542	endothelial cell migration	10/450	221/29008	0.00250917	0.0401938	0.030661	Smoc2/Hdac7/Pik3c2a/Ptprm/Met/Ets1/Vegfa/Foxp1/Lcn2/Fstl1	10
GO:0002685	regulation of leukocyte migration	10/450	223/29008	0.00267735	0.0413529	0.0315452	Adora1/Ptprj/Mcu/Vegfa/Il1r1/Abr/Stk39/S100a14/Lrch1/F2rl1	10
GO:0010976	positive regulation of neuron projection development	10/450	224/29008	0.00276475	0.0424385	0.0323733	Tiam1/Atp8a2/Elavl4/Crtc1/Eef2k/Lrp1/Met/Plxnb2/Adcyap1/Gprc5b	10
GO:0048545	response to steroid hormone	10/450	226/29008	0.00294641	0.0443902	0.0338621	Scnn1b/Paqr8/Ar/Scnn1g/Mbp/Dab2/Agxt/Foxp1/Agl/Zfp36l1	10
GO:0061138	morphogenesis of a branching epithelium	10/450	226/29008	0.00294641	0.0443902	0.0338621	Wnt9b/Pax2/Fgfr2/Met/Ar/Vegfa/Tbx3/Wnt4/Tacstd2/Esrp1	10
GO:0051495	positive regulation of cytoskeleton organization	10/450	227/29008	0.00304074	0.045003	0.0343296	Arhgef10l/Arhgef10/Dstn/Wasf3/Met/Prkce/Iqgap2/Wnt4/Fmn1/F2rl1	10
GO:0050920	regulation of chemotaxis	10/450	229/29008	0.00323663	0.0462455	0.0352774	Smoc2/Sema3f/St6gal1/Ptprj/Met/Mcu/Vegfa/Stk39/S100a14/F2rl1	10
GO:0050891	multicellular organismal water homeostasis	9/450	61/29008	4.07951e-07	0.000252827	0.000192864	Aqp2/Aqp7/Cldn4/Wfs1/Met/Scnn1b/Plec/Scnn1g/Aqp4	9
GO:0030104	water homeostasis	9/450	69/29008	1.19486e-06	0.000455702	0.000347623	Aqp2/Aqp7/Cldn4/Wfs1/Met/Scnn1b/Plec/Scnn1g/Aqp4	9
GO:0001656	metanephros development	9/450	91/29008	1.22346e-05	0.00202197	0.00154242	Aqp2/Wnt7b/Tfap2a/Wnt9b/Pax2/Irx1/Wnt4/Fmn1/Kif26b	9
GO:0060993	kidney morphogenesis	9/450	101/29008	2.84439e-05	0.00335774	0.00256138	Wnt7b/Wnt9b/Pax2/Vegfa/Irx1/Wnt4/Fmn1/Kif26b/Tacstd2	9
GO:0001657	ureteric bud development	9/450	104/29008	3.59236e-05	0.00376291	0.00287046	Wnt9b/Pax2/Fgfr2/Vegfa/Smad5/Wnt4/Fmn1/Kif26b/Tacstd2	9
GO:0072163	mesonephric epithelium development	9/450	104/29008	3.59236e-05	0.00376291	0.00287046	Wnt9b/Pax2/Fgfr2/Vegfa/Smad5/Wnt4/Fmn1/Kif26b/Tacstd2	9
GO:0072164	mesonephric tubule development	9/450	104/29008	3.59236e-05	0.00376291	0.00287046	Wnt9b/Pax2/Fgfr2/Vegfa/Smad5/Wnt4/Fmn1/Kif26b/Tacstd2	9
GO:0055006	cardiac cell development	9/450	110/29008	5.59508e-05	0.00454761	0.00346904	Myh10/Met/Plec/Tgfbr3/Vegfa/Tbx3/Trip10/Sorbs2/Foxp1	9
GO:0007589	body fluid secretion	9/450	114/29008	7.39676e-05	0.00509349	0.00388546	Adora1/Slc4a5/Prkce/Scnn1b/Vegfa/Aqp4/Prlr/Atp2b2/Stk39	9
GO:0042472	inner ear morphogenesis	9/450	118/29008	9.66296e-05	0.00630381	0.00480873	Atp8a2/Fgf9/Tfap2a/Pax2/Dll1/Kcnq1/Fgfr2/Abr/Atp2b2	9
GO:0003158	endothelium development	9/450	133/29008	0.000239919	0.011662	0.00889607	Dll1/Met/Btg1/Vegfa/Pde4d/Foxp1/Lcn2/F2rl1/Fstl1	9
GO:0016079	synaptic vesicle exocytosis	9/450	139/29008	0.000333055	0.0129725	0.00989579	Syt8/Git2/Sptbn2/Prkce/Ctbp2/Cplx2/Kcnh1/Syt2/Grm4	9
GO:0030177	positive regulation of Wnt signaling pathway	9/450	139/29008	0.000333055	0.0129725	0.00989579	Fgf9/Cdh3/Fgfr2/Rnf220/Gprc5b/Dab2/Rspo4/Scel/Ruvbl1	9
GO:0042471	ear morphogenesis	9/450	140/29008	0.000351148	0.01329	0.010138	Atp8a2/Fgf9/Tfap2a/Pax2/Dll1/Kcnq1/Fgfr2/Abr/Atp2b2	9
GO:0055007	cardiac muscle cell differentiation	9/450	149/29008	0.000553527	0.0176294	0.0134482	Myh10/Dll1/Met/Plec/Vegfa/Tbx3/Trip10/Sorbs2/Foxp1	9
GO:0007043	cell-cell junction assembly	9/450	153/29008	0.000669962	0.0198587	0.0151488	Hdac7/Nedd4l/Cdh18/Ctnna1/Ugt8a/Cdh22/Cldn4/Prkch/Pard3	9
GO:0010634	positive regulation of epithelial cell migration	9/450	156/29008	0.000769813	0.0204103	0.0155696	Smoc2/Hdac7/Pik3c2a/Met/Prkce/Ets1/Vegfa/Foxp1/Lcn2	9
GO:0048593	camera-type eye morphogenesis	9/450	156/29008	0.000769813	0.0204103	0.0155696	Atp8a2/Tfap2a/Pax2/Bcar3/Dll1/Casz1/Ptprm/Vegfa/Th	9
GO:0007224	smoothened signaling pathway	9/450	157/29008	0.00080567	0.0209137	0.0159536	Fgf9/Wnt7b/Glis2/Ctnna1/Wdr11/Fgfr2/Boc/Armc9/Wnt9a	9
GO:0030879	mammary gland development	9/450	165/29008	0.00114427	0.0260423	0.0198658	Tgfa/Fgfr2/Ar/Vegfa/Tbx3/Wnt4/Irf6/Prlr/Atp2b2	9
GO:0035150	regulation of tube size	9/450	172/29008	0.00152737	0.0298137	0.0227428	Adora1/Wnt9b/Ptprm/Scnn1b/Adcyap1/Avpr1a/Tgfbr3/Prkg1/F2rl1	9
GO:0010594	regulation of endothelial cell migration	9/450	174/29008	0.00165391	0.031418	0.0239665	Smoc2/Hdac7/Pik3c2a/Ptprm/Met/Ets1/Vegfa/Foxp1/Lcn2	9
GO:0035107	appendage morphogenesis	9/450	177/29008	0.00185935	0.0331607	0.0252959	Fgf9/Tfap2a/Tbx4/Fgfr2/Tbx3/Fmn1/Zbtb16/Frem2/Wnt9a	9
GO:0035108	limb morphogenesis	9/450	177/29008	0.00185935	0.0331607	0.0252959	Fgf9/Tfap2a/Tbx4/Fgfr2/Tbx3/Fmn1/Zbtb16/Frem2/Wnt9a	9
GO:0048813	dendrite morphogenesis	9/450	186/29008	0.00260056	0.0405178	0.0309082	Elavl4/Eef2k/Nedd4l/Met/Numb/Fmn1/Dclk1/Hecw2/Phactr1	9
GO:0042058	regulation of epidermal growth factor receptor signaling pathway	8/450	70/29008	1.28287e-05	0.00205177	0.00156515	Adora1/Tfap2a/Plaur/Bcar3/Tgfa/Ptprj/Cbl/Mvb12b	8
GO:1905330	regulation of morphogenesis of an epithelium	8/450	72/29008	1.58315e-05	0.00237901	0.00181478	Pax2/Met/Ar/Vegfa/Wnt4/Foxp1/Tacstd2/Lcn2	8
GO:1901184	regulation of ERBB signaling pathway	8/450	75/29008	2.14295e-05	0.00287156	0.00219051	Adora1/Tfap2a/Plaur/Bcar3/Tgfa/Ptprj/Cbl/Mvb12b	8
GO:0072078	nephron tubule morphogenesis	8/450	81/29008	3.76778e-05	0.00380946	0.00290596	Wnt9b/Pax2/Vegfa/Irx1/Wnt4/Fmn1/Kif26b/Tacstd2	8
GO:0072088	nephron epithelium morphogenesis	8/450	83/29008	4.49753e-05	0.0041294	0.00315002	Wnt9b/Pax2/Vegfa/Irx1/Wnt4/Fmn1/Kif26b/Tacstd2	8
GO:0072028	nephron morphogenesis	8/450	85/29008	5.34147e-05	0.00441383	0.003367	Wnt9b/Pax2/Vegfa/Irx1/Wnt4/Fmn1/Kif26b/Tacstd2	8
GO:0061333	renal tubule morphogenesis	8/450	87/29008	6.31326e-05	0.00481556	0.00367345	Wnt9b/Pax2/Vegfa/Irx1/Wnt4/Fmn1/Kif26b/Tacstd2	8
GO:0008589	regulation of smoothened signaling pathway	8/450	94/29008	0.000109451	0.00686908	0.00523993	Fgf9/Wnt7b/Glis2/Ctnna1/Wdr11/Fgfr2/Armc9/Wnt9a	8
GO:0001570	vasculogenesis	8/450	96/29008	0.000126919	0.00735194	0.00560827	Fgf9/Wnt7b/Hdac7/Ptprj/Fgfr2/Tgfbr3/Myo1e/Zfp36l1	8
GO:0007173	epidermal growth factor receptor signaling pathway	8/450	103/29008	0.00020714	0.0104796	0.00799415	Adora1/Tfap2a/Plaur/Bcar3/Tgfa/Ptprj/Cbl/Mvb12b	8
GO:0055013	cardiac muscle cell development	8/450	104/29008	0.000221408	0.011047	0.00842699	Myh10/Met/Plec/Vegfa/Tbx3/Trip10/Sorbs2/Foxp1	8
GO:0010595	positive regulation of endothelial cell migration	8/450	109/29008	0.000305367	0.0129725	0.00989579	Smoc2/Hdac7/Pik3c2a/Met/Ets1/Vegfa/Foxp1/Lcn2	8
GO:0043266	regulation of potassium ion transport	8/450	110/29008	0.000324929	0.0129725	0.00989579	Adora1/Nedd4l/Plcb4/Kcnq1/Dpp6/Adcyap1/Cacna1d/Stk39	8
GO:0038127	ERBB signaling pathway	8/450	113/29008	0.000389831	0.0143169	0.0109213	Adora1/Tfap2a/Plaur/Bcar3/Tgfa/Ptprj/Cbl/Mvb12b	8
GO:0030048	actin filament-based movement	8/450	128/29008	0.000891018	0.0216552	0.0165192	Adora1/Myh10/Ccdc88c/Kcnq1/Cacna1d/Pard3/Pde4d/Myo1e	8
GO:0045807	positive regulation of endocytosis	8/450	128/29008	0.000891018	0.0216552	0.0165192	Eef2k/Dll1/Lrp1/Vegfa/Cbl/Pard3/Dab2/F2rl1	8
GO:1903828	negative regulation of cellular protein localization	8/450	131/29008	0.00103569	0.0242215	0.0184769	Gbp4/Nedd4l/Ctnna1/Tmem98/Numb/Dab2/Dclk1/Otud7b	8
GO:0048675	axon extension	8/450	142/29008	0.00173416	0.0322906	0.0246322	Sema3f/Trim46/L1cam/Lrp1/Hsp90aa1/Olfm1/Vegfa/Dclk1	8
GO:0050921	positive regulation of chemotaxis	8/450	151/29008	0.00254589	0.0401938	0.030661	Smoc2/Ptprj/Met/Mcu/Vegfa/Stk39/S100a14/F2rl1	8
GO:0001837	epithelial to mesenchymal transition	8/450	152/29008	0.00265182	0.0410866	0.0313421	Tiam1/Il17rd/Fgfr2/Tgfbr3/Vegfa/Tbx3/Trip10/Dab2	8
GO:0022612	gland morphogenesis	8/450	155/29008	0.00299039	0.0443902	0.0338621	Tgfa/Mki67/Fgfr2/Met/Ar/Tbx3/Wnt4/Esrp1	8
GO:0034101	erythrocyte homeostasis	8/450	155/29008	0.00299039	0.0443902	0.0338621	Kcnq1/Scnn1b/Ets1/Tgfbr3/Vegfa/Smad5/Zfp36l1/Casp3	8
GO:0001838	embryonic epithelial tube formation	8/450	157/29008	0.00323416	0.0462455	0.0352774	Tfap2a/Wnt9b/Pax2/Shroom3/Plxnb2/Irx1/Wnt4/Casp3	8
GO:0045667	regulation of osteoblast differentiation	8/450	158/29008	0.0033617	0.0476209	0.0363266	Wnt7b/Hdac7/Chrd/Fam20c/Ranbp3l/Vegfa/Smad5/Wnt4	8
GO:0072210	metanephric nephron development	7/450	38/29008	1.71885e-06	0.00057484	0.000438505	Tfap2a/Wnt9b/Pax2/Irx1/Wnt4/Fmn1/Kif26b	7
GO:0060675	ureteric bud morphogenesis	7/450	71/29008	0.000116666	0.00708907	0.00540775	Wnt9b/Pax2/Vegfa/Wnt4/Fmn1/Kif26b/Tacstd2	7
GO:0009880	embryonic pattern specification	7/450	72/29008	0.000127525	0.00735194	0.00560827	Sema3f/Tcf7l1/Tfap2a/Dll1/Fgfr2/Tbx3/Zbtb16	7
GO:0072171	mesonephric tubule morphogenesis	7/450	72/29008	0.000127525	0.00735194	0.00560827	Wnt9b/Pax2/Vegfa/Wnt4/Fmn1/Kif26b/Tacstd2	7
GO:0060976	coronary vasculature development	7/450	77/29008	0.000194814	0.0100172	0.00764138	Fgf9/Myh10/Lrp1/Fgfr2/Tgfbr3/Vegfa/Adamts6	7
GO:0051145	smooth muscle cell differentiation	7/450	80/29008	0.00024731	0.0119045	0.0090811	Fgf9/Wnt7b/Fgfr2/Vegfa/Tbx3/Tmsb4x/Wnt4	7
GO:0002028	regulation of sodium ion transport	7/450	97/29008	0.00079868	0.0208414	0.0158984	Fxyd4/Nedd4l/Kcnq1/Scnn1b/Ptpn3/Hecw2/Stk39	7
GO:0045445	myoblast differentiation	7/450	97/29008	0.00079868	0.0208414	0.0158984	Dll1/Ranbp3l/Plec/Btg1/Tbx3/Boc/Zfp36l1	7
GO:0120162	positive regulation of cold-induced thermogenesis	7/450	97/29008	0.00079868	0.0208414	0.0158984	Prdm16/Adcyap1/Vegfa/Elovl6/Prlr/Lcn2/Dio2	7
GO:1904063	negative regulation of cation transmembrane transport	7/450	98/29008	0.000848838	0.0215921	0.0164711	Nedd4l/Gem/Kcnq1/Pik3c2a/Prkce/Hecw2/Stk39	7
GO:0002065	columnar/cuboidal epithelial cell differentiation	7/450	106/29008	0.00134558	0.0290332	0.0221474	Dll1/Fam20c/Fgfr2/Shroom3/Wnt4/Foxp1/Dlx3	7
GO:0034766	negative regulation of ion transmembrane transport	7/450	107/29008	0.00142093	0.0291115	0.0222071	Nedd4l/Gem/Kcnq1/Pik3c2a/Prkce/Hecw2/Stk39	7
GO:0035282	segmentation	7/450	108/29008	0.00149954	0.0294065	0.0224321	Sema3f/Tcf7l1/Dll1/Msgn1/Tbx3/Dmrt2/Irx1	7
GO:0090263	positive regulation of canonical Wnt signaling pathway	7/450	108/29008	0.00149954	0.0294065	0.0224321	Fgf9/Cdh3/Fgfr2/Rnf220/Gprc5b/Scel/Ruvbl1	7
GO:0007156	homophilic cell adhesion via plasma membrane adhesion molecules	7/450	112/29008	0.00184841	0.0331607	0.0252959	Kirrel3/Cdh26/L1cam/Ptprm/Cdh3/Cdh22/Plxnb2	7
GO:0055017	cardiac muscle tissue growth	7/450	113/29008	0.00194473	0.0343131	0.026175	Fgf9/Kcnk2/Fgfr2/Tgfbr3/Trip10/Sorbs2/Foxp1	7
GO:0014812	muscle cell migration	7/450	117/29008	0.00236946	0.038644	0.0294787	Fgf9/Lrp1/Met/Trib1/Prkg1/Tmsb4x/Pde4d	7
GO:0045446	endothelial cell differentiation	7/450	117/29008	0.00236946	0.038644	0.0294787	Dll1/Met/Btg1/Vegfa/Pde4d/F2rl1/Fstl1	7
GO:0007498	mesoderm development	7/450	119/29008	0.00260694	0.0405178	0.0309082	Tcf7l1/Pax2/Chrd/Msgn1/Vegfa/Tbx3/Zfp36l1	7
GO:0021782	glial cell development	7/450	119/29008	0.00260694	0.0405178	0.0309082	Dll1/Arhgef10/Lrp1/Wasf3/Plec/Pard3/Hdac11	7
GO:0060419	heart growth	7/450	123/29008	0.00313637	0.0455653	0.0347585	Fgf9/Kcnk2/Fgfr2/Tgfbr3/Trip10/Sorbs2/Foxp1	7
GO:1905954	positive regulation of lipid localization	7/450	123/29008	0.00313637	0.0455653	0.0347585	Atp8a2/Lrp1/Atp8a1/Dab2/Lipg/Apob/Pla2g4a	7
GO:1901890	positive regulation of cell junction assembly	7/450	124/29008	0.00328071	0.0467408	0.0356552	Eef2k/Ptprj/Vegfa/Wnt4/Fmn1/St8sia2/Lingo2	7
GO:0018958	phenol-containing compound metabolic process	7/450	125/29008	0.00343007	0.0476773	0.0363696	Oca2/Npy/Cdh3/Dao/Atp2b2/Th/Dio2	7
GO:0046620	regulation of organ growth	7/450	125/29008	0.00343007	0.0476773	0.0363696	Fgf9/Kcnk2/Fgfr2/Tgfbr3/Wwc1/Trip10/Foxp1	7
GO:0002793	positive regulation of peptide secretion	7/450	126/29008	0.00358455	0.0486847	0.0371381	Adora1/Lrp1/Prkce/Mcu/Adcyap1/Aimp1/Cacna1d	7
GO:0003073	regulation of systemic arterial blood pressure	7/450	126/29008	0.00358455	0.0486847	0.0371381	Nav2/Adora1/Nedd4l/Slc4a5/Ar/Avpr1a/F2rl1	7
GO:0003338	metanephros morphogenesis	6/450	27/29008	3.02691e-06	0.000833745	0.000636004	Wnt7b/Wnt9b/Pax2/Wnt4/Fmn1/Kif26b	6
GO:0050918	positive chemotaxis	6/450	45/29008	6.57836e-05	0.00486799	0.00371344	Wnt7b/Ptprj/Lrp1/Met/Vegfa/F2rl1	6
GO:0032941	secretion by tissue	6/450	51/29008	0.000134487	0.00766423	0.0058465	Adora1/Slc4a5/Prkce/Scnn1b/Aqp4/Stk39	6
GO:2000649	regulation of sodium ion transmembrane transporter activity	6/450	56/29008	0.000227152	0.0111507	0.00850608	Fxyd4/Nedd4l/Kcnq1/Ptpn3/Hecw2/Stk39	6
GO:0035567	non-canonical Wnt signaling pathway	6/450	57/29008	0.000250589	0.0119463	0.00911302	Tiam1/Wnt7b/Wnt9b/Ccdc88c/Dab2/Wnt4	6
GO:0055078	sodium ion homeostasis	6/450	60/29008	0.000332468	0.0129725	0.00989579	Adora1/Scnn1b/Tmprss3/Avpr1a/Scnn1g/Atp12a	6
GO:0045661	regulation of myoblast differentiation	6/450	64/29008	0.000472645	0.0157273	0.0119973	Dll1/Ranbp3l/Btg1/Tbx3/Boc/Zfp36l1	6
GO:0060688	regulation of morphogenesis of a branching structure	6/450	66/29008	0.000558081	0.0176294	0.0134482	Pax2/Fgfr2/Met/Ar/Vegfa/Tacstd2	6
GO:1902305	regulation of sodium ion transmembrane transport	6/450	67/29008	0.00060506	0.0185178	0.0141259	Fxyd4/Nedd4l/Kcnq1/Ptpn3/Hecw2/Stk39	6
GO:0021695	cerebellar cortex development	6/450	69/29008	0.000708179	0.0198587	0.0151488	Nav2/Myh10/Dll1/Sptbn2/Faim2/Atp2b2	6
GO:0034109	homotypic cell-cell adhesion	6/450	78/29008	0.00135022	0.0290332	0.0221474	L1cam/Plaur/Ptpn6/Prkg1/Tyro3/Tspan32	6
GO:0061180	mammary gland epithelium development	6/450	78/29008	0.00135022	0.0290332	0.0221474	Fgfr2/Ar/Tbx3/Wnt4/Irf6/Prlr	6
GO:0055021	regulation of cardiac muscle tissue growth	6/450	84/29008	0.00197722	0.0347626	0.0265179	Fgf9/Kcnk2/Fgfr2/Tgfbr3/Trip10/Foxp1	6
GO:0030168	platelet activation	6/450	86/29008	0.0022286	0.0379704	0.0289649	Ptpn6/Ptprj/Prkg1/Tyro3/Tspan32/Pla2g4a	6
GO:0060420	regulation of heart growth	6/450	92/29008	0.00312823	0.0455653	0.0347585	Fgf9/Kcnk2/Fgfr2/Tgfbr3/Trip10/Foxp1	6
GO:0044344	cellular response to fibroblast growth factor stimulus	6/450	93/29008	0.00330114	0.046897	0.0357744	Smoc2/Fgf9/Fam20c/Fgfr2/Wnt4/Zfp36l1	6
GO:0014910	regulation of smooth muscle cell migration	6/450	94/29008	0.00348108	0.0476773	0.0363696	Fgf9/Lrp1/Trib1/Prkg1/Tmsb4x/Pde4d	6
GO:0019935	cyclic-nucleotide-mediated signaling	6/450	95/29008	0.0036682	0.0490941	0.0374504	Pde10a/Adcyap1/Prkg1/Pde4d/Pde7b/Ksr1	6
GO:0071774	response to fibroblast growth factor	6/450	95/29008	0.0036682	0.0490941	0.0374504	Smoc2/Fgf9/Fam20c/Fgfr2/Wnt4/Zfp36l1	6
GO:0072077	renal vesicle morphogenesis	5/450	18/29008	6.37261e-06	0.00126382	0.000964075	Wnt9b/Pax2/Wnt4/Fmn1/Kif26b	5
GO:0072087	renal vesicle development	5/450	20/29008	1.12398e-05	0.00192161	0.00146586	Wnt9b/Pax2/Wnt4/Fmn1/Kif26b	5
GO:0072273	metanephric nephron morphogenesis	5/450	22/29008	1.86086e-05	0.00271357	0.00206999	Wnt9b/Pax2/Wnt4/Fmn1/Kif26b	5
GO:0072567	chemokine (C-X-C motif) ligand 2 production	5/450	26/29008	4.41653e-05	0.0041294	0.00315002	Lrp1/Oas1f/Mbp/Foxp1/F2rl1	5
GO:2000341	regulation of chemokine (C-X-C motif) ligand 2 production	5/450	26/29008	4.41653e-05	0.0041294	0.00315002	Lrp1/Oas1f/Mbp/Foxp1/F2rl1	5
GO:0002053	positive regulation of mesenchymal cell proliferation	5/450	36/29008	0.000222812	0.011047	0.00842699	Fgf9/Chrd/Fgfr2/Vegfa/Foxp1	5
GO:0021680	cerebellar Purkinje cell layer development	5/450	39/29008	0.000327546	0.0129725	0.00989579	Myh10/Dll1/Sptbn2/Faim2/Atp2b2	5
GO:1905332	positive regulation of morphogenesis of an epithelium	5/450	39/29008	0.000327546	0.0129725	0.00989579	Pax2/Ar/Vegfa/Wnt4/Lcn2	5
GO:0043267	negative regulation of potassium ion transport	5/450	40/29008	0.00036961	0.0136756	0.0104321	Nedd4l/Plcb4/Kcnq1/Adcyap1/Stk39	5
GO:1900181	negative regulation of protein localization to nucleus	5/450	42/29008	0.000465842	0.0156745	0.0119569	Gbp4/Ctnna1/Tmem98/Dclk1/Otud7b	5
GO:0010464	regulation of mesenchymal cell proliferation	5/450	44/29008	0.00057981	0.0180977	0.0138055	Fgf9/Chrd/Fgfr2/Vegfa/Foxp1	5
GO:0035136	forelimb morphogenesis	5/450	45/29008	0.000644064	0.0194711	0.0148531	Tfap2a/Tbx3/Fmn1/Zbtb16/Wnt9a	5
GO:0003382	epithelial cell morphogenesis	5/450	48/29008	0.000868976	0.0215921	0.0164711	Ccdc88c/Met/Ar/Flnb/Pard3	5
GO:0034332	adherens junction organization	5/450	50/29008	0.00104836	0.0244026	0.018615	Cdh18/Cdh22/Plec/Vegfa/Numb	5
GO:0061005	cell differentiation involved in kidney development	5/450	52/29008	0.00125382	0.0276286	0.0210759	Glis2/Wnt9b/Pax2/Wnt4/Myo1e	5
GO:0021545	cranial nerve development	5/450	53/29008	0.00136703	0.0290332	0.0221474	Sema3f/Nav2/Tfap2a/Pax2/Hoxd3	5
GO:0060043	regulation of cardiac muscle cell proliferation	5/450	53/29008	0.00136703	0.0290332	0.0221474	Fgf9/Kcnk2/Fgfr2/Tgfbr3/Foxp1	5
GO:0045604	regulation of epidermal cell differentiation	5/450	54/29008	0.0014876	0.0294065	0.0224321	Dll1/Prkch/Sult2b1/Esrp1/Zfp36l1	5
GO:0042491	inner ear auditory receptor cell differentiation	5/450	55/29008	0.00161581	0.0312322	0.0238248	Mcoln3/Dll1/Kcnq1/Atp2b2/Esrp1	5
GO:0010463	mesenchymal cell proliferation	5/450	56/29008	0.00175195	0.0322906	0.0246322	Fgf9/Chrd/Fgfr2/Vegfa/Foxp1	5
GO:0030858	positive regulation of epithelial cell differentiation	5/450	56/29008	0.00175195	0.0322906	0.0246322	Pax2/Prkch/Btg1/Numb/Sult2b1	5
GO:0035019	somatic stem cell population maintenance	5/450	56/29008	0.00175195	0.0322906	0.0246322	Tcf7l1/Wnt9b/Pax2/Prdm16/Kat6a	5
GO:0042311	vasodilation	5/450	56/29008	0.00175195	0.0322906	0.0246322	Adora1/Ptprm/Adcyap1/Prkg1/F2rl1	5
GO:0035315	hair cell differentiation	5/450	61/29008	0.00256176	0.0401938	0.030661	Mcoln3/Dll1/Kcnq1/Atp2b2/Esrp1	5
GO:0045682	regulation of epidermis development	5/450	61/29008	0.00256176	0.0401938	0.030661	Dll1/Prkch/Sult2b1/Esrp1/Zfp36l1	5
GO:0001658	branching involved in ureteric bud morphogenesis	5/450	64/29008	0.00316145	0.0455653	0.0347585	Wnt9b/Pax2/Vegfa/Wnt4/Tacstd2	5
GO:0048008	platelet-derived growth factor receptor signaling pathway	5/450	64/29008	0.00316145	0.0455653	0.0347585	Ptprj/Lrp1/Vegfa/Cbl/Myo1e	5
GO:0051893	regulation of focal adhesion assembly	5/450	64/29008	0.00316145	0.0455653	0.0347585	Ptprj/Lrp1/Vegfa/Wnt4/Fmn1	5
GO:0090109	regulation of cell-substrate junction assembly	5/450	64/29008	0.00316145	0.0455653	0.0347585	Ptprj/Lrp1/Vegfa/Wnt4/Fmn1	5
GO:0019933	cAMP-mediated signaling	5/450	66/29008	0.00361355	0.0486847	0.0371381	Pde10a/Adcyap1/Pde4d/Pde7b/Ksr1	5
GO:0060038	cardiac muscle cell proliferation	5/450	66/29008	0.00361355	0.0486847	0.0371381	Fgf9/Kcnk2/Fgfr2/Tgfbr3/Foxp1	5
GO:0003091	renal water homeostasis	4/450	14/29008	5.05662e-05	0.00424927	0.00324147	Aqp2/Aqp7/Wfs1/Aqp4	4
GO:0072044	collecting duct development	4/450	14/29008	5.05662e-05	0.00424927	0.00324147	Aqp2/Wnt7b/Wnt9b/Pax2	4
GO:0072283	metanephric renal vesicle morphogenesis	4/450	15/29008	6.81099e-05	0.00496601	0.00378822	Wnt9b/Pax2/Fmn1/Kif26b	4
GO:0070293	renal absorption	4/450	21/29008	0.0002774	0.0123905	0.00945185	Aqp7/Kcnq1/Cldn4/Aqp4	4
GO:0048532	anatomical structure arrangement	4/450	22/29008	0.000334909	0.0129725	0.00989579	Sema3f/Tfap2a/Pax2/Dll1	4
GO:0060749	mammary gland alveolus development	4/450	22/29008	0.000334909	0.0129725	0.00989579	Tgfa/Ar/Vegfa/Prlr	4
GO:0061377	mammary gland lobule development	4/450	22/29008	0.000334909	0.0129725	0.00989579	Tgfa/Ar/Vegfa/Prlr	4
GO:0072170	metanephric tubule development	4/450	22/29008	0.000334909	0.0129725	0.00989579	Wnt7b/Wnt9b/Pax2/Wnt4	4
GO:0021692	cerebellar Purkinje cell layer morphogenesis	4/450	25/29008	0.000558253	0.0176294	0.0134482	Dll1/Sptbn2/Faim2/Atp2b2	4
GO:0072207	metanephric epithelium development	4/450	25/29008	0.000558253	0.0176294	0.0134482	Wnt7b/Wnt9b/Pax2/Wnt4	4
GO:0006688	glycosphingolipid biosynthetic process	4/450	26/29008	0.000651723	0.0195833	0.0149387	A4galt/Ugt8a/St3gal1/St8sia2	4
GO:0031338	regulation of vesicle fusion	4/450	27/29008	0.00075576	0.0204005	0.0155621	C2cd5/Cplx2/Syt2/Pla2g4a	4
GO:0042044	fluid transport	4/450	28/29008	0.000870999	0.0215921	0.0164711	Aqp2/Aqp7/Scnn1b/Aqp4	4
GO:0051894	positive regulation of focal adhesion assembly	4/450	28/29008	0.000870999	0.0215921	0.0164711	Ptprj/Vegfa/Wnt4/Fmn1	4
GO:1903902	positive regulation of viral life cycle	4/450	28/29008	0.000870999	0.0215921	0.0164711	Vapb/Tyro3/Tmprss2/Trim30a	4
GO:0021602	cranial nerve morphogenesis	4/450	30/29008	0.00113765	0.0260423	0.0198658	Sema3f/Tfap2a/Pax2/Hoxd3	4
GO:0045742	positive regulation of epidermal growth factor receptor signaling pathway	4/450	32/29008	0.00145677	0.0294065	0.0224321	Adora1/Plaur/Bcar3/Tgfa	4
GO:0060977	coronary vasculature morphogenesis	4/450	32/29008	0.00145677	0.0294065	0.0224321	Fgf9/Fgfr2/Tgfbr3/Vegfa	4
GO:0044319	wound healing, spreading of cells	4/450	33/29008	0.0016376	0.0312322	0.0238248	Scnn1b/Col5a1/Scnn1g/Pard3	4
GO:0090505	epiboly involved in wound healing	4/450	33/29008	0.0016376	0.0312322	0.0238248	Scnn1b/Col5a1/Scnn1g/Pard3	4
GO:0150117	positive regulation of cell-substrate junction organization	4/450	33/29008	0.0016376	0.0312322	0.0238248	Ptprj/Vegfa/Wnt4/Fmn1	4
GO:0055075	potassium ion homeostasis	4/450	34/29008	0.00183346	0.0330556	0.0252157	Kcnq1/Slc12a8/Scnn1b/Atp12a	4
GO:0090504	epiboly	4/450	34/29008	0.00183346	0.0330556	0.0252157	Scnn1b/Col5a1/Scnn1g/Pard3	4
GO:1901186	positive regulation of ERBB signaling pathway	4/450	34/29008	0.00183346	0.0330556	0.0252157	Adora1/Plaur/Bcar3/Tgfa	4
GO:0090183	regulation of kidney development	4/450	35/29008	0.00204496	0.0357004	0.0272333	Pax2/Vegfa/Wnt4/Tacstd2	4
GO:0009069	serine family amino acid metabolic process	4/450	37/29008	0.00251738	0.0401938	0.030661	Psat1/Dao/Agxt/Thnsl2	4
GO:0071542	dopaminergic neuron differentiation	4/450	39/29008	0.00305974	0.0451309	0.0344272	Tiam1/Wnt9b/Pax2/Vegfa	4
GO:0060603	mammary gland duct morphogenesis	4/450	41/29008	0.0036768	0.0490941	0.0374504	Fgfr2/Ar/Tbx3/Wnt4	4
GO:0072174	metanephric tubule formation	3/450	6/29008	7.16346e-05	0.00500232	0.00381591	Wnt9b/Pax2/Wnt4	3
GO:0097503	sialylation	3/450	6/29008	7.16346e-05	0.00500232	0.00381591	St6gal1/St6galnac2/St3gal1	3
GO:1990743	protein sialylation	3/450	6/29008	7.16346e-05	0.00500232	0.00381591	St6gal1/St6galnac2/St3gal1	3
GO:0003097	renal water transport	3/450	7/29008	0.000123915	0.00735194	0.00560827	Aqp2/Aqp7/Aqp4	3
GO:0072033	renal vesicle formation	3/450	8/29008	0.000195979	0.0100172	0.00764138	Wnt4/Fmn1/Kif26b	3
GO:0072205	metanephric collecting duct development	3/450	8/29008	0.000195979	0.0100172	0.00764138	Aqp2/Wnt7b/Pax2	3
GO:0060484	lung-associated mesenchyme development	3/450	10/29008	0.000410343	0.0144241	0.0110032	Fgf9/Wnt7b/Fgfr2	3
GO:0072070	loop of Henle development	3/450	10/29008	0.000410343	0.0144241	0.0110032	Wnt7b/Dll1/Irx1	3
GO:0072173	metanephric tubule morphogenesis	3/450	10/29008	0.000410343	0.0144241	0.0110032	Wnt9b/Pax2/Wnt4	3
GO:0070493	thrombin-activated receptor signaling pathway	3/450	11/29008	0.000557735	0.0176294	0.0134482	Met/Iqgap2/F2rl1	3
GO:0002674	negative regulation of acute inflammatory response	3/450	13/29008	0.000944665	0.0226263	0.01726	Adora1/Npy/Adcyap1	3
GO:0009071	serine family amino acid catabolic process	3/450	13/29008	0.000944665	0.0226263	0.01726	Dao/Agxt/Thnsl2	3
GO:0031340	positive regulation of vesicle fusion	3/450	13/29008	0.000944665	0.0226263	0.01726	C2cd5/Syt2/Pla2g4a	3
GO:0032341	aldosterone metabolic process	3/450	14/29008	0.00118851	0.0265434	0.0202481	Scnn1b/Dab2/Wnt4	3
GO:0060736	prostate gland growth	3/450	14/29008	0.00118851	0.0265434	0.0202481	Fgfr2/Ar/Prlr	3
GO:2000650	negative regulation of sodium ion transmembrane transporter activity	3/450	14/29008	0.00118851	0.0265434	0.0202481	Nedd4l/Hecw2/Stk39	3
GO:0055089	fatty acid homeostasis	3/450	15/29008	0.00146861	0.0294065	0.0224321	Adora1/Pold1/Gpam	3
GO:0060742	epithelial cell differentiation involved in prostate gland development	3/450	15/29008	0.00146861	0.0294065	0.0224321	Plaur/Fgfr2/Ar	3
GO:1902306	negative regulation of sodium ion transmembrane transport	3/450	15/29008	0.00146861	0.0294065	0.0224321	Nedd4l/Hecw2/Stk39	3
GO:0008212	mineralocorticoid metabolic process	3/450	16/29008	0.00178682	0.0326902	0.0249371	Scnn1b/Dab2/Wnt4	3
GO:0060979	vasculogenesis involved in coronary vascular morphogenesis	3/450	16/29008	0.00178682	0.0326902	0.0249371	Fgf9/Fgfr2/Tgfbr3	3
GO:0003334	keratinocyte development	3/450	17/29008	0.00214488	0.036797	0.0280698	Tfap2a/Plec/Flnb	3
GO:0007379	segment specification	3/450	17/29008	0.00214488	0.036797	0.0280698	Dll1/Msgn1/Irx1	3
GO:0070254	mucus secretion	3/450	17/29008	0.00214488	0.036797	0.0280698	Adora1/Prkce/Scnn1b	3
GO:2001028	positive regulation of endothelial cell chemotaxis	3/450	17/29008	0.00214488	0.036797	0.0280698	Smoc2/Met/Vegfa	3
GO:0006833	water transport	3/450	18/29008	0.00254443	0.0401938	0.030661	Aqp2/Aqp7/Aqp4	3
GO:0021783	preganglionic parasympathetic fiber development	3/450	18/29008	0.00254443	0.0401938	0.030661	Sema3f/Nav2/Tfap2a	3
GO:0032793	positive regulation of CREB transcription factor activity	3/450	18/29008	0.00254443	0.0401938	0.030661	Crtc1/Vegfa/Cacna1d	3
GO:0034349	glial cell apoptotic process	3/450	19/29008	0.00298699	0.0443902	0.0338621	Dll1/Prkch/Casp3	3
GO:0035313	wound healing, spreading of epidermal cells	3/450	19/29008	0.00298699	0.0443902	0.0338621	Scnn1b/Col5a1/Scnn1g	3
GO:0060033	anatomical structure regression	3/450	19/29008	0.00298699	0.0443902	0.0338621	Wnt7b/Smad5/Th	3
GO:0060231	mesenchymal to epithelial transition	3/450	19/29008	0.00298699	0.0443902	0.0338621	Wnt9b/Pax2/Wnt4	3
GO:0010766	negative regulation of sodium ion transport	3/450	20/29008	0.00347398	0.0476773	0.0363696	Nedd4l/Hecw2/Stk39	3
GO:0072079	nephron tubule formation	3/450	20/29008	0.00347398	0.0476773	0.0363696	Wnt9b/Pax2/Irx1	3
GO:0006524	alanine catabolic process	2/450	3/29008	0.000712959	0.0198587	0.0151488	Dao/Agxt	2
GO:0009080	pyruvate family amino acid catabolic process	2/450	3/29008	0.000712959	0.0198587	0.0151488	Dao/Agxt	2
GO:0032346	positive regulation of aldosterone metabolic process	2/450	3/29008	0.000712959	0.0198587	0.0151488	Dab2/Wnt4	2
GO:0032349	positive regulation of aldosterone biosynthetic process	2/450	3/29008	0.000712959	0.0198587	0.0151488	Dab2/Wnt4	2
GO:0032487	regulation of Rap protein signal transduction	2/450	3/29008	0.000712959	0.0198587	0.0151488	Timp2/Cbl	2
GO:0060748	tertiary branching involved in mammary gland duct morphogenesis	2/450	3/29008	0.000712959	0.0198587	0.0151488	Ar/Wnt4	2
GO:0072003	kidney rudiment formation	2/450	3/29008	0.000712959	0.0198587	0.0151488	Wnt9b/Pax2	2
GO:0072092	ureteric bud invasion	2/450	3/29008	0.000712959	0.0198587	0.0151488	Fmn1/Kif26b	2
GO:0000103	sulfate assimilation	2/450	4/29008	0.00141125	0.0290332	0.0221474	Papss1/Sult2b1	2
GO:0006522	alanine metabolic process	2/450	4/29008	0.00141125	0.0290332	0.0221474	Dao/Agxt	2
GO:0009078	pyruvate family amino acid metabolic process	2/450	4/29008	0.00141125	0.0290332	0.0221474	Dao/Agxt	2
GO:0032899	regulation of neurotrophin production	2/450	4/29008	0.00141125	0.0290332	0.0221474	Adora1/Npy	2
GO:0033326	cerebrospinal fluid secretion	2/450	4/29008	0.00141125	0.0290332	0.0221474	Slc4a5/Aqp4	2
GO:0072093	metanephric renal vesicle formation	2/450	4/29008	0.00141125	0.0290332	0.0221474	Fmn1/Kif26b	2
GO:0072162	metanephric mesenchymal cell differentiation	2/450	4/29008	0.00141125	0.0290332	0.0221474	Pax2/Wnt4	2
GO:1904044	response to aldosterone	2/450	4/29008	0.00141125	0.0290332	0.0221474	Scnn1b/Scnn1g	2
GO:1904045	cellular response to aldosterone	2/450	4/29008	0.00141125	0.0290332	0.0221474	Scnn1b/Scnn1g	2
GO:0003383	apical constriction	2/450	5/29008	0.00232793	0.0383434	0.0292495	Ccdc88c/Pard3	2
GO:0015793	glycerol transport	2/450	5/29008	0.00232793	0.0383434	0.0292495	Aqp2/Aqp7	2
GO:0021563	glossopharyngeal nerve development	2/450	5/29008	0.00232793	0.0383434	0.0292495	Nav2/Hoxd3	2
GO:0061205	paramesonephric duct development	2/450	5/29008	0.00232793	0.0383434	0.0292495	Pax2/Wnt4	2
GO:0061642	chemoattraction of axon	2/450	5/29008	0.00232793	0.0383434	0.0292495	Wnt7b/Lrp1	2
GO:0070295	renal water absorption	2/450	5/29008	0.00232793	0.0383434	0.0292495	Aqp7/Aqp4	2
GO:0071462	cellular response to water stimulus	2/450	5/29008	0.00232793	0.0383434	0.0292495	Aqp2/Plec	2
GO:0072179	nephric duct formation	2/450	5/29008	0.00232793	0.0383434	0.0292495	Wnt9b/Pax2	2
GO:0009912	auditory receptor cell fate commitment	2/450	6/29008	0.00345608	0.0476773	0.0363696	Dll1/Esrp1	2
GO:0032898	neurotrophin production	2/450	6/29008	0.00345608	0.0476773	0.0363696	Adora1/Npy	2
GO:0060120	inner ear receptor cell fate commitment	2/450	6/29008	0.00345608	0.0476773	0.0363696	Dll1/Esrp1	2
GO:0061092	positive regulation of phospholipid translocation	2/450	6/29008	0.00345608	0.0476773	0.0363696	Atp8a2/Atp8a1	2
GO:0071389	cellular response to mineralocorticoid stimulus	2/450	6/29008	0.00345608	0.0476773	0.0363696	Scnn1b/Scnn1g	2
GO:0072177	mesonephric duct development	2/450	6/29008	0.00345608	0.0476773	0.0363696	Wnt9b/Pax2	2
