# Supplementary material for: TFAP2A orchestrates gene regulatory networks and tubular architecture in kidney outer medullary collecting ducts
Source: JCI Insight. 2025 Aug 28;10(19):e192361. doi: 10.1172/jci.insight.192361 (PMC12513497; doi:10.1172/jci.insight.192361)
Supplement: Supporting data values [file jciinsight-10-192361-s079.xlsx]

## Sheet: 3C
	Sample Name	CT tfap2a	CT Mean	CT b-actin	CT mean housekeeper	∆CT (CT gene - CT housekeeper)	∆CT WT average	∆∆CT (∆CT KO - ∆CT CTL)		Fold gene expression (2^-(∆∆CT))
WT	94.2	25.379	25.1953	16.9401	16.7255	8.46983	8.80218	-0.332349		1.25906
	94.2	25.1132	25.1953	16.6868	16.7255	8.46983	8.80218	-0.332349
	94.2	25.0937	25.1953	16.5495	16.7255	8.46983	8.80218	-0.332349
	95.14	26.4469	26.2238	17.6813	17.7403	8.48343	8.80218	-0.318755		1.24725
	95.14	26.1993	26.2238	17.9276	17.7403	8.48343	8.80218	-0.318755
	95.14	26.0251	26.2238	17.6121	17.7403	8.48343	8.80218	-0.318755
	95.16	26.9248	26.5212	17.527	17.5322	8.98898	8.80218	0.186799		0.878553
	95.16	26.3529	26.5212	17.5325	17.5322	8.98898	8.80218	0.186799
	95.16	26.2858	26.5212	17.5372	17.5322	8.98898	8.80218	0.186799
	95.17	26.1459	26.1	17.2927	17.4809	8.61909	8.80218	-0.183097		1.13532
	95.17	26.1082	26.1	17.5543	17.4809	8.61909	8.80218	-0.183097
	95.17	26.0457	26.1	17.5956	17.4809	8.61909	8.80218	-0.183097
	95.21	26.8787	26.3922	17.1682	16.9426	9.44958	8.80218	0.647403		0.638429
	95.21	26.1932	26.3922	16.8845	16.9426	9.44958	8.80218	0.647403
	95.21	26.1046	26.3922	16.7751	16.9426	9.44958	8.80218	0.647403
KO	94.3	26.8952	26.7889	17.2703	17.2662	9.5227	8.80218	0.720515		0.606881
	94.3	26.82	26.7889	17.266	17.2662	9.5227	8.80218	0.720515
	94.3	26.6514	26.7889	17.2622	17.2662	9.5227	8.80218	0.720515
	94.5	27.0311	26.9451	17.2385	17.1173	9.82782	8.80218	1.02564		0.491193
	94.5	26.8729	26.9451	17.0737	17.1173	9.82782	8.80218	1.02564
	94.5	26.9313	26.9451	17.0396	17.1173	9.82782	8.80218	1.02564
	95.15	29.6785	28.9497	18.5593	18.308	10.6417	8.80218	1.83951		0.279416
	95.15	28.6488	28.9497	18.2821	18.308	10.6417	8.80218	1.83951
	95.15	28.5219	28.9497	18.0827	18.308	10.6417	8.80218	1.83951
	95.18	27.9687	27.0274	17.4545	17.4283	9.59903	8.80218	0.796847		0.575606
	95.18	26.5659	27.0274	17.4492	17.4283	9.59903	8.80218	0.796847
	95.18	26.5475	27.0274	17.3813	17.4283	9.59903	8.80218	0.796847
	95.20	27.5244	27.1594	16.7902	16.4671	10.6923	8.80218	1.89014		0.269782
	95.20	26.9821	27.1594	16.328	16.4671	10.6923	8.80218	1.89014
	95.20	26.9716	27.1594	16.283	16.4671	10.6923	8.80218	1.89014
	WT	KO
Av	1.03172	0.444575
STDEV	0.239587	0.143886
NormAv	1	0.430906
NormDEV	0.23222	0.139462
t-tes	0.00533746

## Sheet: 3D
	Ratio
	3 month
	Control	Tfap2aCD-/-
	6.72214	6.30404
	10.1988	7.50504
	9.50829	5.88808
	9.27972	6.16368
	8.73069	5.48168
	8.125	4.78641
	8.80282	5.2872
	7.86309	4.93959
	6.95652	5.18837
	7.30769	5.1155
	7.45968	5.37505
	7.06329	5.83586
	7.40806	6.1304
	6.04588	5.7625
	7.4428	6.01339
	7.39066	5.42938
	6.15133	6.41026
	6.26939	7.02371
	6.28154	7.1599
	7.57121	7.015
	5.34606	7.06402
	5.85504	7.68514
	6.10496	7.0035
	6.34119	7.08144
		6.61157
		5.31915
Mean	7.34274	6.13769
SD	1.23069	0.834672
p-value	0.000220433
n	24	26

## Sheet: 3E
ID	Urea
	[mg/dl]
	CTL	KO
KSL-0524	43.32
KSL-0525
KSL-0535	44.1
KSL-0566?
KSL-0567
KSL-0572
KSL-0605	44.76
KSL-0606
KSL-0610	32.9
KSL-0611
KSL-0631	62.13
KSL-0632
KSL-0633	64.22
KSL-0526		52.11
KSL-0527
KSL-0528		48.48
KSL-0529
KSL-0530
KSL-0531		51.15
KSL-0532
KSL-0533		62.76
KSL-0534
KSL-0568
KSL-0607		38.15
KSL-0608
KSL-0609
KSL-0624		46.6
SD	11.0785	7.33475
Mean	48.5717	49.875
T.test	0.830794

## Sheet: 3F
ID	Creatinine
	[mg/dl]
	CTL	KO
KSL-0524	0.12
KSL-0525
KSL-0535	0.14
KSL-0566?	0.04
KSL-0567	0.08
KSL-0572
KSL-0605	0.11
KSL-0606
KSL-0610	0.13
KSL-0611
KSL-0631	0.05
KSL-0632
KSL-0633	0.1
KSL-0526		0.08
KSL-0527		0.06
KSL-0528		0.07
KSL-0529
KSL-0530		0.05
KSL-0531		0.17
KSL-0532
KSL-0533		0.18
KSL-0534		0.05
KSL-0568		0.01
KSL-0607		0.08
KSL-0608
KSL-0609
KSL-0624		0.09
SD	0.0342555	0.0502394
Mean	0.09625	0.084
T.test	0.586484

## Sheet: 4B
Lumen_Newborn
	Animal	AvSample	SD_Sample	AvTotal	SD_Total	#CountedCD
WT	94.1	635.428	278.897			744	214
(n=10)	95.1	1098.51	543.881				41
	94.7	685.176	252.755				26
	94.9	834.331	271.407				10
	94.10	717.586	350.201				58
	94.14	517.075	254.654				43
	95.31	921.262	415.648				43
	95.3	497.044	206.124				144
	95.7	442.717	153.873				117
	95.16	371.32	67.3805	672.045	217.158		48
KO	95.8	784.246	434.207			224	93
(n=4)	95.4	500.038	309.956				59
	95.5	524.643	373.625				26
	95.9	604.524	272.127				46
						0.494185	Welch's
				603.363	111.347	0.587718	T-Test
Lumen_3month
	Animal	AvSample	SD_Sample	AvTotal	SD_Total	#CountedCD		40x image for figure
WT	524	659.177	310.588			317	49
(n=5)	525	459.758	184.102				58
	535	691.076	184.824				26
	566	462.903	187.721				64
	567	457.428	219.232				59
	572	488.795	176.472	536.523	98.9758		61
KO	526	796.019	296.573			529	46
(n=8)	527	696.669	421.235				108
	528	910.143	457.883				39
	530	929.913	411.766				57
	531	795.08	575.359				71
	532	711.471	360.344			T-Test	94
	533	515.251	213.408			0.0057741	78
	568	680.949	266.043	754.437	125.604	0.00695861	36
Lumen_6month
	Animal	AvSample	SD_Sample	AvTotal	SD_Total	#CountedCD
WT	1924	549.205	198.841			246	26
(n=6)	1926	639.79	230.451				33
	1962	563.851	257.167				49
	1964	802.358	717.222				45
	1966	802.358	311.147				45
	1973	895.01	496.679	708.762	131.291		48
KO	1925	967.809	394.827			293	57
(n=6)	1927	1724.86	1176.39				29
	1963	1121.69	393.009				54
	1970	940.694	391.402				35
	1971	1171	681.118				68
	1972	1198.25	678.51			T-Test	50
						0.00706154
				1187.38	259.052	0.00421084

## Sheet: 4C
Newborn
Animal ID	94.1		95.1		94.7		94.9		94.10		94.14		95.31		95.3		95.7		95.16		95.8		95.4		95.5		95.9		SUM	Av%WT	SD%WT	Av%KO	SD%KO
Size	#	%	#	%	#	%	#	%	#	%	#	%	#	%	#	%	#	%	#	%	#	%	#	%	#	%	#	%
less than 200	3	1.40187	0	0	0	0	0	0	0	0	0	0	0	0	2	1.38889	0	0	0	0	1	1.07527	2	3.38983	2	7.69231	0	0	10	0.279076	0.558159	3.03935	2.95246
200 - less than 400	42	19.6262	3	7.31707	2	7.69231	1	10	6	10.3448	20	46.5116	3	6.97674	54	37.5	57	48.7179	32	66.6667	17	18.2796	30	50.8475	10	38.4615	12	26.087	289	26.1353	20.7617	33.4189	12.3707
400 - less than 600	63	29.4393	6	14.6341	10	38.4615	1	10	20	34.4828	12	27.907	8	18.6047	54	37.5	41	35.0427	16	33.3333	25	26.8817	14	23.7288	6	23.0769	14	30.4348	290	27.9405	9.55368	26.0306	2.92163
600 - less than 800	48	22.4299	6	14.6341	7	26.9231	2	20	15	25.8621	4	9.30233	9	20.9302	17	11.8056	16	13.6752	0	0	12	12.9032	5	8.47458	3	11.5385	9	19.5652	153	16.5563	7.87942	13.1204	4.05182
800 - less than 1000	36	16.8224	5	12.1951	6	23.0769	3	30	11	18.9655	5	11.6279	6	13.9535	12	8.33333	3	2.5641	0	0	14	15.0538	2	3.38983	3	11.5385	7	15.2174	113	13.7539	8.59177	11.2999	4.79751
1000 - less than 1200	18	8.41121	3	7.31707	0	0	3	30	1	1.72414	1	2.32558	4	9.30233	4	2.77778	0	0	0	0	10	10.7527	1	1.69492	1	3.84615	2	4.34783	48	6.18581	8.62714	5.1604	3.37901
1200 - less than 1400	2	0.934579	4	9.7561	0	0	0	0	1	1.72414	1	2.32558	6	13.9535	1	0.694444	0	0	0	0	3	3.22581	4	6.77966	0	0	1	2.17391	23	2.93883	4.61791	3.04485	2.45006
1400 or greater	2	0.934579	14	34.1463	1	3.84615	0	0	4	6.89655	0	0	7	16.2791	0	0	0	0	0	0	11	11.828	1	1.69492	1	3.84615	1	2.17391	42	6.21027	10.5287	4.88573	4.08688
total	214	100	41	100	26	100	10	100	58	100	43	100	43	100	144	100	117	100	48	100	93	100	59	100	26	100	46	100	968	100		100
3 months
Animal ID	524		525		535		566		567		526		527		528		530		531		532		533		568		SUM	Av%WT	SD%WT	Av%KO	SD%KO
Size	#	%	#	%	#	%	#	%	#	%	#	%	#	%	#	%	#	%	#	%	#	%	#	%	#	%
less than 200	0	0	1	1.72414	0	0	2	3.125	1	1.69492	0	0	1	0.925926	0	0	0	0	1	1.40845	0	0	3	3.84615	0	0	9	1.30881	1.1871	0.772566	1.26783
200 - less than 400	9	18.3673	28	48.2759	1	3.84615	24	37.5	26	44.0678	0	0	24	22.2222	4	10.2564	4	7.01754	17	23.9437	12	12.766	23	29.4872	7	19.4444	179	30.4114	16.7729	15.6422	9.1835
400 - less than 600	17	34.6939	17	29.3103	9	34.6154	28	43.75	21	35.5932	11	23.913	32	29.6296	6	15.3846	9	15.7895	17	23.9437	35	37.234	30	38.4615	6	16.6667	238	35.5926	4.64268	25.1278	8.66905
600 - less than 800	11	22.449	7	12.069	9	34.6154	7	10.9375	6	10.1695	14	30.4348	22	20.3704	8	20.5128	12	21.0526	12	16.9014	18	19.1489	16	20.5128	13	36.1111	155	18.0481	9.40453	23.1306	6.14556
800 - less than 1000	5	10.2041	5	8.62069	6	23.0769	1	1.5625	2	3.38983	13	28.2609	10	9.25926	11	28.2051	12	21.0526	7	9.85915	16	17.0213	3	3.84615	5	13.8889	96	9.3708	7.56117	16.4242	8.36471
1000 - less than 1200	2	4.08163	0	0	1	3.84615	1	1.5625	3	5.08475	5	10.8696	8	7.40741	2	5.12821	6	10.5263	6	8.4507	6	6.38298	2	2.5641	4	11.1111	46	2.91501	1.85808	7.80505	2.84949
1200 - less than 1400	4	8.16327	0	0	0	0	1	1.5625	0	0	1	2.17391	3	2.77778	4	10.2564	6	10.5263	1	1.40845	1	1.06383	1	1.28205	0	0	22	1.94515	3.1674	3.68609	3.94493
1400 or greater	1	2.04082	0	0	0	0	0	0	0	0	2	4.34783	8	7.40741	4	10.2564	8	14.0351	10	14.0845	6	6.38298	0	0	1	2.77778	40	0.408163	0.816327	7.4115	4.78722
total	49	100	58	100	26	100	64	100	59	100	46	100	108	100	39	100	57	100	71	100	94	100	78	100	36	100	785	100		100
6 months
Animal ID	1924		1926		1962		1964		1966		1973		1925		1927		1963		1970		1971		1972		SUM	Av%WT	SD%WT	Av%KO	SD%KO
Size	#	%	#	%	#	%	#	%	#	%	#	%	#	%	#	%	#	%	#	%	#	%	#	%
less than 200	0	0	0	0	0	0	0	0	0	0	0	0	0	0	0	0	0	0	0	0	0	0	0	0	0	0	0	0	0
200 - less than 400	6	23.0769	5	15.1515	16	32.6531	2	4.44444	2	4.44444	2	4.16667	1	1.75439	0	0	0	0	0	0	1	1.47059	1	2	36	13.9895	10.8855	0.870829	0.884161
400 - less than 600	12	46.1538	12	36.3636	20	40.8163	10	22.2222	10	22.2222	12	25	5	8.77193	2	6.89655	4	7.40741	3	8.57143	7	10.2941	6	12	103	32.1297	9.46229	8.99024	1.72582
600 - less than 800	5	19.2308	7	21.2121	4	8.16327	14	31.1111	14	31.1111	17	35.4167	17	29.8246	3	10.3448	9	16.6667	14	40	18	26.4706	6	12	128	24.3742	9.23721	22.5511	10.5489
800 - less than 1000	2	7.69231	7	21.2121	2	4.08163	9	20	9	20	3	6.25	15	26.3158	4	13.7931	10	18.5185	7	20	9	13.2353	9	18	86	13.206	7.28532	18.3105	4.34441
1000 - less than 1200	1	3.84615	1	3.0303	6	12.2449	5	11.1111	5	11.1111	3	6.25	9	15.7895	1	3.44828	11	20.3704	3	8.57143	9	13.2353	11	22	65	7.93226	3.70505	13.9025	6.4436
1200 - less than 1400	0	0	1	3.0303	1	2.04082	4	8.88889	4	8.88889	2	4.16667	3	5.26316	3	10.3448	9	16.6667	4	11.4286	7	10.2941	5	10	43	4.50259	3.34398	10.6662	3.32829
1400 or greater	0	0	0	0	0	0	1	2.22222	1	2.22222	9	18.75	7	12.2807	16	55.1724	11	20.3704	4	11.4286	17	25	12	24	78	3.86574	6.73022	24.7087	14.596
total	26	100	33	100	49	100	45	100	45	100	48	100	57	100	29	100	54	100	35	100	68	100	50	100	539	100		100

## Sheet: 5H
Principal and intercalated cell abundance in collecting ducts based on immunofluorescent staining for AQP2 and V-ATPase
Area	Cell type	Group	Cell type frequency per animal [%]					Average frequency per group and cell type [%]	Standard deviation	P value
Outer medullary collecting duct	Principal cells	Knockout (n = 5)	67.6005	73.0876	73.5229	72.9769	70.3598	71.5095	2.24942	0.276342
		Control (n = 4)	70.9995	77.9832	72.9081	73.0942		73.7462	2.57991
	Intercalated cells	Knockout (n = 5)	32.3995	26.9124	26.4771	27.0231	29.6402	28.4905	2.24942	0.276342
		Control (n = 4)	29.0005	22.0168	27.0919	26.9058		26.2538	2.57991

## Sheet: 7F
Mouse/Genotype	Tubules	Area	MinThr	MaxThr	Target		1 dot Average Area =	17921		Transcripts Wnt9b	Average Transcripts Wnt9b
354KO	1	752687	132	255	Wnt9b					42.0003	84.3605
	2	924729	132	255	Wnt9b					51.6003
	3	1.69892e+06	132	255	Wnt9b					94.8006
	4	3.91397e+06	132	255	Wnt9b					218.401
	5	1419352	132	255	Wnt9b					79.2005
	6	2.04301e+06	132	255	Wnt9b					114.001
	7	1.37634e+06	132	255	Wnt9b					76.8005
	8	1.96415e+06	132	255	Wnt9b					109.601
	9	508960	132	255	Wnt9b					28.4002
	10	516128	132	255	Wnt9b					28.8002
535WT	1	1032256	132	255	Wnt9b					57.6004	105.961
	2	1.72043e+06	132	255	Wnt9b					96.0006
	3	1.42652e+06	132	255	Wnt9b					79.6005
	4	2.49462e+06	132	255	Wnt9b					139.201
	5	487454	132	255	Wnt9b					27.2002
	6	4.89605e+06	132	255	Wnt9b					273.202
	7	2.78852e+06	132	255	Wnt9b					155.601
	8	1032256	132	255	Wnt9b					57.6004
	9	1.58423e+06	132	255	Wnt9b					88.4005
	10	1.52688e+06	132	255	Wnt9b					85.2005
566WT	1	982077	132	255	Wnt9b					54.8003	130.201
	2	2.61648e+06	132	255	Wnt9b					146.001
	3	5.54121e+06	132	255	Wnt9b					309.202
	4	1.13261e+06	132	255	Wnt9b					63.2004
	5	3.77777e+06	132	255	Wnt9b					210.801
	6	3.66308e+06	132	255	Wnt9b					204.401
	7	845876	132	255	Wnt9b					47.2003
	8	2.39426e+06	132	255	Wnt9b					133.601
	9	1.76344e+06	132	255	Wnt9b					98.4006
	10	616486	132	255	Wnt9b					34.4002
606WT	1	1.64874e+06	132	255	Wnt9b					92.0006	114.361
	2	3.37634e+06	132	255	Wnt9b					188.401
	3	57347.6	132	255	Wnt9b					3.20002
	4	1.58423e+06	132	255	Wnt9b					88.4005
	5	1.25448e+06	132	255	Wnt9b					70.0004
	6	1483868	132	255	Wnt9b					82.8005
	7	1096772	132	255	Wnt9b					61.2004
	8	1.13261e+06	132	255	Wnt9b					63.2004
	9	4.49461e+06	132	255	Wnt9b					250.802
	10	4.36558e+06	132	255	Wnt9b					243.602
608KO	1	566307	132	255	Wnt9b					31.6002	29.5202
	2	824371	132	255	Wnt9b					46.0003
	3	329748	132	255	Wnt9b					18.4001
	4	508960	132	255	Wnt9b					28.4002
	5	329748	132	255	Wnt9b					18.4001
	6	566307	132	255	Wnt9b					31.6002
	7	200716	132	255	Wnt9b					11.2001
	8	666665	132	255	Wnt9b					37.2002
	9	888887	132	255	Wnt9b					49.6003
	10	408601	132	255	Wnt9b					22.8001
624KO	1	2.85304e+06	132	255	Wnt9b					159.201	73.6405
	2	1.44086e+06	132	255	Wnt9b					80.4005
	3	2.32974e+06	132	255	Wnt9b					130.001
	4	2.91756e+06	132	255	Wnt9b					162.801
	5	1.14695e+06	132	255	Wnt9b					64.0004
	6	308243	132	255	Wnt9b					17.2001
	7	372759	132	255	Wnt9b					20.8001
	8	272401	132	255	Wnt9b					15.2001
	9	580644	130	255	Wnt9b					32.4002
	10	974908	130	255	Wnt9b					54.4003
Wnt9b
Dots	Area	MinThr	MaxThr	Picture	Mouse
1	7168.44	132	255	Pic 54	566
2	14336.9	132	255	Pic 55	566
3	35842.2	132	255	Pic 59	606
4	14336.9	132	255	Pic 62	606
5	14336.9	132	255	Pic 50	534
6	21505.3	132	255	Pic 52	534
Average	17921.1

## Sheet: 7G
Mouse/Genotype	Tubules	Area	MinThr	MaxThr	Target		1 dot Average Area =	52569		Transcripts Alcam	Average Transcripts Alcam
354 KO	1	1.31183e+06	150	255	Alcam					24.9544	13.2408
	2	1.40502e+06	150	255	Alcam					26.7271
	3	745518	150	255	Alcam					14.1817
	4	336917	150	255	Alcam					6.40904
	5	451612	150	255	Alcam					8.59084
	6	924729	150	255	Alcam					17.5908
	7	265232	150	255	Alcam					5.04542
	8	136200	150	255	Alcam					2.59089
	9	953403	150	255	Alcam					18.1362
	10	430107	150	255	Alcam					8.18175
535WT	1	3096768	150	255	Alcam					58.9086	38.1679
	2	8.42292e+06	150	255	Alcam					160.226
	3	996414	150	255	Alcam					18.9544
	4	1.46953e+06	150	255	Alcam					27.9543
	5	2.16487e+06	150	255	Alcam					41.1815
	6	1.18279e+06	150	255	Alcam					22.4998
	7	910392	150	255	Alcam					17.318
	8	752687	150	255	Alcam					14.3181
	9	688171	150	255	Alcam					13.0908
	10	379928	150	255	Alcam					7.22722
566WT	1	1.00358e+06	150	255	Alcam					19.0908	39.8315
	2	2.42293e+06	150	255	Alcam					46.0906
	3	1.46953e+06	150	255	Alcam					27.9543
	4	2.2724e+06	150	255	Alcam					43.2269
	5	1741932	150	255	Alcam					33.1361
	6	3.41218e+06	150	255	Alcam					64.9086
	7	2.52329e+06	150	255	Alcam					47.9996
	8	1.90681e+06	150	255	Alcam					36.2724
	9	2838704	150	255	Alcam					53.9996
	10	1.34767e+06	150	255	Alcam					25.6362
606WT	1	2.67383e+06	150	255	Alcam					50.8632	43.3013
	2	1.59856e+06	150	255	Alcam					30.4089
	3	444444	150	255	Alcam					8.45448
	4	2.10752e+06	150	255	Alcam					40.0906
	5	530465	150	255	Alcam					10.0908
	6	1.16846e+06	150	255	Alcam					22.2271
	7	2580640	150	255	Alcam					49.0905
	8	3.7491e+06	150	255	Alcam					71.3176
	9	4.39426e+06	150	255	Alcam					83.5903
	10	1.39785e+06	150	255	Alcam					26.5907
608KO	1	616486	150	255	Alcam					11.7272	20.8362
	2	458780	150	255	Alcam					8.72721
	3	2.73835e+06	150	255	Alcam					52.0905
	4	1.77061e+06	150	255	Alcam					33.6816
	5	587812	150	255	Alcam					11.1817
	6	802866	150	255	Alcam					15.2726
	7	752687	150	255	Alcam					14.3181
	8	1870964	150	255	Alcam					35.5906
	9	903224	150	255	Alcam					17.1817
	10	451612	150	255	Alcam					8.59084
624KO	1	71684.4	150	255	Alcam					1.36363	10.2681
	2	523296	150	255	Alcam					9.95447
	3	551970	150	255	Alcam					10.4999
	4	1.36917e+06	150	255	Alcam					26.0453
	5	939066	150	255	Alcam					17.8635
	6	387096	150	255	Alcam					7.36358
	7	580644	150	255	Alcam					11.0454
	8	86021.3	150	255	Alcam					1.63635
	9	329748	150	255	Alcam					6.27268
	10	559139	150	255	Alcam					10.6363
Alcam
Dots	Area	MinThr	MaxThr	Picture	Mouse
1	50179.1	150	255	Pic 73	566
2	57347.6	150	255	Pic 78	566
3	7168.44	150	255	Pic 86	606
4	43010.7	150	255	Pic 88	606
5	100358	150	255	Pic 60	534
6	57347.6	150	255	Pic 63	534
Average	52568.6

## Sheet: S3A
	P1			3 month			6 month
	Control	Tfap2aCD-/-		Control	Tfap2aCD-/-		Control	Tfap2aCD-/-
	1.58			29.7	21.05		35.37
	1.51				29.74		28.59
	1.38			30.8	24.66		24.6
	1.16			33.9	30.12		31.6
				32	26.47		31
		1.37		19.15	24.58		32.6
		1.37		24.5	25.94			35.66
		1.31		19.32	21.52			24.88
		1.16		18.28	21.5			28.2
		1.33		21.6	19.48			29.5
		1.22		25.9	26.93			25.9
	1.32			21	23.09			24.8
	1.3			23.95	28.22
	1.37			23.74	28
	1.45			27.23	22.4
	1.44			27.81	24.05
		1.32		27.3	23.3
		1.36		30.4	21
		1.29		29.3	22.16
	1.25			31.6	28.6
	1.67			31.27	28.94
	1.5			22.23	26.4
	1.69			29.72	26.14
	1.75			23.78	27.5
		1.19		24.45	26.2
		2.2		24.5	24.94
		1.23		22.59
		1.71			24.22
		1.3		32.3	21.37
		1.64		23.84
		1.54			27.7
		1.21		20.35
		1.73		18.96
		1.55		17.82
		1.22
Mean	1.455	1.4125		25.461	25.0421		30.6267	28.1567
SD	0.167663	0.246777		4.65272	2.90227		3.36523	3.76835
p-value	0.590565			0.684657			0.299943
n	14	20		31	29		6	6
	0.97079			0.983547			0.919351
	0.0292096			0.0164526			0.0806487

[truncated: 7 more sheets: S3B, S3C, S4A, S4B, Table_S7, Table_S8, Table_S9]
